# Supplementary material for: Preferential retention of genes from one parental genome after polyploidy illustrates the nature and scope of the genomic conflicts induced by hybridization
Source: PLoS Genet. 2018 Mar 28;14(3):e1007267. doi: 10.1371/journal.pgen.1007267 (PMC5891031; doi:10.1371/journal.pgen.1007267)
Supplement: S1 Data — (XLSX) [file pgen.1007267.s009.xlsx]

## Sheet: Sheet1
Species	CoGe ID
Cleome_violacea	23822
Arabidopsis_thaliana_Col-0	1
Arabidopsis_lyrata	3068
Aethionema_arabicum	23428
Capsella_rubella	16754
Shrenkiella parvula	12384
Eutrema salsugineum	19492
Sorghum_bicolor	31607
Ananas_comosus	25735
Oropetium_thomaeum	25799
Setaria_italica	28806
Brachypodium_distachyon	25040
