# Supplementary material for: Preferential retention of genes from one parental genome after polyploidy illustrates the nature and scope of the genomic conflicts induced by hybridization
Source: PLoS Genet. 2018 Mar 28;14(3):e1007267. doi: 10.1371/journal.pgen.1007267 (PMC5891031; doi:10.1371/journal.pgen.1007267)
Supplement: S3 Data — (GZ) [file pgen.1007267.s011.gz]

Archive with 12 entries (12 files):
- at_alpha_WGDbias_fix.tre
- ./._at_alpha_WGDbias_fix_condprobs.txt
- at_alpha_WGDbias_fix_condprobs.txt
- ./._grass_rho_WGDbias_fix.tre
- grass_rho_WGDbias_fix.tre
- ./._grass_rho_WGDbias_fix_condprobs.txt
- grass_rho_WGDbias_fix_condprobs.txt
- yeast_11spp_WGDbias_fix_bilevel.tre
- ./._yeast_11spp_WGDbias_fix_bilevel_condprobs.txt
- yeast_11spp_WGDbias_fix_bilevel_condprobs.txt
- ./._README.txt
- README.txt
