# Supplementary material for: Preferential retention of genes from one parental genome after polyploidy illustrates the nature and scope of the genomic conflicts induced by hybridization
Source: PLoS Genet. 2018 Mar 28;14(3):e1007267. doi: 10.1371/journal.pgen.1007267 (PMC5891031; doi:10.1371/journal.pgen.1007267)
Supplement: S3 Data — (GZ) [file pgen.1007267.s011.gz › at_alpha_WGDbias_fix.tre]

#NEXUS

Begin trees; 
 [!
>Tree from search_WGX_assigns (fixed tree)
>WGD_bias_fix_genome
>FixRate: 0.1693
>Copy2Bias: 0.6445
>SwitchProb: 0.0081
>Final ln likelihood: -24497.0352
]
	Translate
	1 'Arabidopsis_thaliana_Col-0_v10',
	2 'Arabidopsis_lyrata',
	3 'Aethionema_arabicum',
	4 'Capsella_rubella',
	5 'Eutrema_parvulum',
	6 'Thellungiella_halophila'
	;

tree PAUP_1 = [&R] ((((1:0.170226,2:0.156641):0.0188284,4:0.239199):0.058467,(6:0.23054,5:0.166632):0.0792794):0.0883693,3:0.541174):0.518367;
End;
