# Supplementary material for: Preferential retention of genes from one parental genome after polyploidy illustrates the nature and scope of the genomic conflicts induced by hybridization
Source: PLoS Genet. 2018 Mar 28;14(3):e1007267. doi: 10.1371/journal.pgen.1007267 (PMC5891031; doi:10.1371/journal.pgen.1007267)
Supplement: S3 Data — (GZ) [file pgen.1007267.s011.gz › at_alpha_WGDbias_fix_condprobs.txt]

Site	Arabidopsis_thaliana_Col-0_v10	0.170226	B1	B1	B1	B1	B1	Arabidopsis_lyrata	0.156641	B2	B2	B2	B2	B2	Aethionema_arabicum	0.541174	B3	B3	B3	B3	B3	Capsella_rubella	0.239199	B4	B4	B4	B4	B4	Shrenkiella_parvulum	0.166632	B5	B5	B5	B5	B5	Eutrema_salsugineum	0.23054	B6	B6	B6	B6	B6	NONE	0.0188284	B7	B7	B7	B7	B7	NONE	0.058467	B8	B8	B8	B8	B8	NONE	0.0792794	B9	B9	B9	B9	B9	NONE	0.0883693	B10	B10	B10	B10	B10	Root	0.518367	B11	B11	B11	B11	B11
Site	Dupl-->Dupl	Dupl-->DuplFix	Dupl-->Copy1	Dupl-->Copy2	DuplFix-->DuplFix	Copy1-->Copy1	Copy2-->Copy2	Dupl-->Dupl	Dupl-->DuplFix	Dupl-->Copy1	Dupl-->Copy2	DuplFix-->DuplFix	Copy1-->Copy1	Copy2-->Copy2	Dupl-->Dupl	Dupl-->DuplFix	Dupl-->Copy1	Dupl-->Copy2	DuplFix-->DuplFix	Copy1-->Copy1	Copy2-->Copy2	Dupl-->Dupl	Dupl-->DuplFix	Dupl-->Copy1	Dupl-->Copy2	DuplFix-->DuplFix	Copy1-->Copy1	Copy2-->Copy2	Dupl-->Dupl	Dupl-->DuplFix	Dupl-->Copy1	Dupl-->Copy2	DuplFix-->DuplFix	Copy1-->Copy1	Copy2-->Copy2	Dupl-->Dupl	Dupl-->DuplFix	Dupl-->Copy1	Dupl-->Copy2	DuplFix-->DuplFix	Copy1-->Copy1	Copy2-->Copy2	Dupl-->Dupl	Dupl-->DuplFix	Dupl-->Copy1	Dupl-->Copy2	DuplFix-->DuplFix	Copy1-->Copy1	Copy2-->Copy2	Dupl-->Dupl	Dupl-->DuplFix	Dupl-->Copy1	Dupl-->Copy2	DuplFix-->DuplFix	Copy1-->Copy1	Copy2-->Copy2	Dupl-->Dupl	Dupl-->DuplFix	Dupl-->Copy1	Dupl-->Copy2	DuplFix-->DuplFix	Copy1-->Copy1	Copy2-->Copy2	Dupl-->Dupl	Dupl-->DuplFix	Dupl-->Copy1	Dupl-->Copy2	DuplFix-->DuplFix	Copy1-->Copy1	Copy2-->Copy2	Dupl-->Dupl	Dupl-->DuplFix	Dupl-->Copy1	Dupl-->Copy2	DuplFix-->DuplFix	Copy1-->Copy1	Copy2-->Copy2
0	0.272661	0.00920609	0	0	0.718133	0	0	0.27348	0.00838768	0	0	0.718133	0	0	0.276014	0.0429902	0	0	0.680996	0	0	0.269743	0.0136766	0	0	0.716581	0	0	0.274223	0.00903235	0	0	0.716745	0	0	0.270164	0.0130915	0	0	0.716745	0	0	0.281867	0.001552	0	0	0.716581	0	0	0.283419	0.00759553	0	0	0.708985	0	0	0.283255	0.00775945	0	0	0.708985	0	0	0.291015	0.0279893	0	0	0.680996	0	0	0.319004	0.680996	0	0	0	0	0
1	0	0	2.21E-05	1.45E-05	0	0.19941	0.800553	0	0	2.21E-05	1.45E-05	0	0.19941	0.800553	0	0	0.00692451	0.0171376	0	0.192693	0.783245	0	0	4.33E-05	3.56E-05	0	0.199389	0.800532	0	0	9.82E-05	0.000102221	0	0.199335	0.800465	0	0	9.82E-05	0.000102221	0	0.199335	0.800465	3.67E-05	0	2.10E-05	2.12E-05	0	0.199389	0.800532	7.88E-05	0	0.000357909	0.000557644	0	0.199031	0.799974	0.000200456	0	0.000303524	0.000490413	0	0.199031	0.799974	0.000994393	0	0.00633851	0.0167292	0	0.192693	0.783245	0.0240621	0	0.192693	0.783245	0	0	0
2	0	0	8.66E-05	3.45E-06	0	0.800481	0.199429	0	0	8.66E-05	3.45E-06	0	0.800481	0.199429	0	0	0.026908	0.0042665	0	0.773655	0.19517	0	0	0.000169637	8.58E-06	0	0.800398	0.199424	0	0	0.00038477	2.47E-05	0	0.800183	0.199408	0	0	0.00038477	2.47E-05	0	0.800183	0.199408	9.00E-05	0	8.30E-05	5.13E-06	0	0.800398	0.199424	0.00017822	0	0.00142589	0.000136631	0	0.798972	0.199287	0.000409473	0	0.00121075	0.000120519	0	0.798972	0.199287	0.00174074	0	0.0253169	0.00411689	0	0.773655	0.19517	0.0311745	0	0.773655	0.19517	0	0	0
3	0	0	2.16E-05	1.38E-05	0	0.199411	0.800554	0	0	2.16E-05	1.38E-05	0	0.199411	0.800554	0	0	0.00670483	0.0171029	0	0.192729	0.783463	0	0	4.23E-05	3.44E-05	0	0.19939	0.800533	0	0	9.58E-05	9.91E-05	0	0.199336	0.800469	0	0	9.58E-05	9.91E-05	0	0.199336	0.800469	3.54E-05	0	2.07E-05	2.06E-05	0	0.19939	0.800533	7.67E-05	0	0.000355149	0.000548326	0	0.199035	0.799985	0.000194918	0	0.000301563	0.000483666	0	0.199035	0.799985	0.000980147	0	0.00630572	0.0165218	0	0.192729	0.783463	0.0238077	0	0.192729	0.783463	0	0	0
4	0	0	8.66E-05	3.45E-06	0	0.800481	0.199429	0	0	8.66E-05	3.45E-06	0	0.800481	0.199429	0	0	0.0269075	0.00426299	0	0.773659	0.195171	0	0	0.000169627	8.59E-06	0	0.800398	0.199424	0	0	0.000384744	2.47E-05	0	0.800183	0.199407	0	0	0.000384744	2.47E-05	0	0.800183	0.199407	9.00E-05	0	8.30E-05	5.13E-06	0	0.800398	0.199424	0.000178217	0	0.00142574	0.000136613	0	0.798972	0.199287	0.000409461	0	0.00121061	0.000120501	0	0.798972	0.199287	0.00174057	0	0.0253137	0.00411621	0	0.773659	0.195171	0.0311704	0	0.773659	0.195171	0	0	0
5	0.272661	0.00920609	0	0	0.718133	0	0	0.27348	0.00838768	0	0	0.718133	0	0	0.276014	0.0429902	0	0	0.680996	0	0	0.269743	0.0136766	0	0	0.716581	0	0	0.274223	0.00903235	0	0	0.716745	0	0	0.270164	0.0130915	0	0	0.716745	0	0	0.281867	0.001552	0	0	0.716581	0	0	0.283419	0.00759553	0	0	0.708985	0	0	0.283255	0.00775945	0	0	0.708985	0	0	0.291015	0.0279893	0	0	0.680996	0	0	0.319004	0.680996	0	0	0	0	0
6	0	0	2.16E-05	1.39E-05	0	0.199411	0.800554	0	0	2.16E-05	1.39E-05	0	0.199411	0.800554	0	0	0.00671357	0.0171042	0	0.192728	0.783455	0	0	4.23E-05	3.45E-05	0	0.19939	0.800533	0	0	9.59E-05	9.92E-05	0	0.199336	0.800469	0	0	9.59E-05	9.92E-05	0	0.199336	0.800469	3.55E-05	0	2.07E-05	2.06E-05	0	0.19939	0.800533	7.68E-05	0	0.000355232	0.000548632	0	0.199035	0.799985	0.000195042	0	0.000301638	0.000483939	0	0.199035	0.799985	0.000980619	0	0.00630702	0.0165301	0	0.192728	0.783455	0.0238178	0	0.192728	0.783455	0	0	0
7	0	0	0.199581	0.800419	0	0	0	0.970242	0.0297576	0	0	0	0	0	0.865236	0.134764	0	0	0	0	0	0.951744	0.0482557	0	0	0	0	0	0	0	0.0481102	0.136104	0	0.151336	0.66445	0	0	0.0481102	0.136104	0	0.151336	0.66445	1	0	0	0	0	0	0	1	0	0	0	0	0	0	0.184214	0	0.151336	0.66445	0	0	0	1	0	0	0	0	0	0	1	0	0	0	0	0	0
8	0.967339	0.0326611	0	0	0	0	0	0	0	0.199581	0.800419	0	0	0	0.865236	0.134764	0	0	0	0	0	0.951744	0.0482557	0	0	0	0	0	0	0	0.193064	0.0339152	0	0.607497	0.165523	0	0	0.193064	0.0339152	0	0.607497	0.165523	1	0	0	0	0	0	0	1	0	0	0	0	0	0	0.22698	0	0.607497	0.165523	0	0	0	1	0	0	0	0	0	0	1	0	0	0	0	0	0
9	0	0	8.66E-05	3.46E-06	0	0.800481	0.199429	0	0	8.66E-05	3.46E-06	0	0.800481	0.199429	0	0	0.0269079	0.00426408	0	0.773658	0.19517	0	0	0.000169645	8.60E-06	0	0.800398	0.199424	0	0	0.000384749	2.47E-05	0	0.800183	0.199408	0	0	0.000384749	2.47E-05	0	0.800183	0.199408	9.01E-05	0	8.30E-05	5.13E-06	0	0.800398	0.199424	0.000178243	0	0.00142577	0.000136624	0	0.798972	0.199287	0.000409454	0	0.00121067	0.000120514	0	0.798972	0.199287	0.00174064	0	0.0253147	0.00411664	0	0.773658	0.19517	0.0311719	0	0.773658	0.19517	0	0	0
10	0	0	8.66E-05	3.45E-06	0	0.800481	0.199429	0	0	8.66E-05	3.45E-06	0	0.800481	0.199429	0	0	0.026907	0.00426173	0	0.77366	0.195171	0	0	0.000169607	8.58E-06	0	0.800398	0.199424	0	0	0.000384704	2.47E-05	0	0.800183	0.199408	0	0	0.000384704	2.47E-05	0	0.800183	0.199408	9.00E-05	0	8.30E-05	5.13E-06	0	0.800398	0.199424	0.000178188	0	0.00142564	0.000136595	0	0.798973	0.199287	0.0004094	0	0.00121054	0.000120487	0	0.798973	0.199287	0.00174043	0	0.0253125	0.00411581	0	0.77366	0.195171	0.0311688	0	0.77366	0.195171	0	0	0
11	0	0	8.66E-05	3.45E-06	0	0.800481	0.199429	0	0	8.66E-05	3.45E-06	0	0.800481	0.199429	0	0	0.026907	0.00426179	0	0.77366	0.195171	0	0	0.000169608	8.58E-06	0	0.800398	0.199424	0	0	0.000384704	2.47E-05	0	0.800183	0.199408	0	0	0.000384704	2.47E-05	0	0.800183	0.199408	9.00E-05	0	8.30E-05	5.13E-06	0	0.800398	0.199424	0.000178188	0	0.00142565	0.000136596	0	0.798973	0.199287	0.000409401	0	0.00121054	0.000120488	0	0.798973	0.199287	0.00174043	0	0.0253126	0.00411584	0	0.77366	0.195171	0.0311688	0	0.77366	0.195171	0	0	0
12	0	0	8.66E-05	3.48E-06	0	0.800481	0.199429	0	0	8.66E-05	3.47E-06	0	0.800481	0.199429	0	0	0.0269088	0.0042665	0	0.773655	0.195169	0	0	0.000169685	8.62E-06	0	0.800398	0.199424	0	0	0.0003848	2.47E-05	0	0.800183	0.199407	0	0	0.0003848	2.47E-05	0	0.800183	0.199407	9.01E-05	0	8.31E-05	5.13E-06	0	0.800398	0.199424	0.000178301	0	0.00142591	0.000136659	0	0.798972	0.199287	0.000409521	0	0.0012108	0.000120544	0	0.798972	0.199287	0.00174087	0	0.0253169	0.00411756	0	0.773655	0.195169	0.0311753	0	0.773655	0.195169	0	0	0
13	0.936932	0.0316344	0	0	0.0314332	0	0	0.939745	0.0288222	0	0	0.0314332	0	0	0.865236	0.134764	0	0	0	0	0	0.926904	0.0469962	0	0	0.0261001	0	0	0	0	0.193086	0.0339445	0	0.607462	0.165507	0	0	0.193086	0.0339445	0	0.607462	0.165507	0.968567	0.00533306	0	0	0.0261001	0	0	0.9739	0.0261001	0	0	0	0	0	0.227031	0	0.607462	0.165507	0	0	0	1	0	0	0	0	0	0	1	0	0	0	0	0	0
14	0	0	0.200072	0.799928	0	0	0	0.970242	0.0297576	0	0	0	0	0	0.865236	0.134764	0	0	0	0	0	0.951744	0.0482557	0	0	0	0	0	0.942299	0.0310374	0	0	0.0266634	0	0	0.928351	0.0449858	0	0	0.0266634	0	0	1	0	0	0	0	0	0	1	0	0	0	0	0	0	0.973337	0.0266634	0	0	0	0	0	1	0	0	0	0	0	0	1	0	0	0	0	0	0
15	0	0	0.200072	0.799928	0	0	0	0.970242	0.0297576	0	0	0	0	0	0.865236	0.134764	0	0	0	0	0	0.951744	0.0482557	0	0	0	0	0	0.942299	0.0310374	0	0	0.0266634	0	0	0.928351	0.0449858	0	0	0.0266634	0	0	1	0	0	0	0	0	0	1	0	0	0	0	0	0	0.973337	0.0266634	0	0	0	0	0	1	0	0	0	0	0	0	1	0	0	0	0	0	0
16	0.272661	0.00920609	0	0	0.718133	0	0	0.27348	0.00838768	0	0	0.718133	0	0	0.276014	0.0429902	0	0	0.680996	0	0	0.269743	0.0136766	0	0	0.716581	0	0	0.274223	0.00903235	0	0	0.716745	0	0	0.270164	0.0130915	0	0	0.716745	0	0	0.281867	0.001552	0	0	0.716581	0	0	0.283419	0.00759553	0	0	0.708985	0	0	0.283255	0.00775945	0	0	0.708985	0	0	0.291015	0.0279893	0	0	0.680996	0	0	0.319004	0.680996	0	0	0	0	0
17	0	0	2.16E-05	1.39E-05	0	0.199411	0.800554	0	0	2.16E-05	1.39E-05	0	0.199411	0.800554	0	0	0.00673548	0.0171139	0	0.192718	0.783433	0	0	4.23E-05	3.45E-05	0	0.19939	0.800533	0	0	9.61E-05	9.93E-05	0	0.199336	0.800468	0	0	9.61E-05	9.93E-05	0	0.199336	0.800468	3.55E-05	0	2.07E-05	2.06E-05	0	0.19939	0.800533	7.69E-05	0	0.000355767	0.000549361	0	0.199034	0.799984	0.000195356	0	0.000302078	0.000484549	0	0.199034	0.799984	0.000981983	0	0.00631627	0.0165511	0	0.192718	0.783433	0.0238494	0	0.192718	0.783433	0	0	0
18	0	0	0.000641744	0.000647485	0	0.19879	0.79992	0	0	0.000641744	0.000647485	0	0.19879	0.79992	0.865236	0.134764	0	0	0	0	0	0	0	0.00125724	0.00161084	0	0.198175	0.798957	0	0	0.00285179	0.004637	0	0.196581	0.79593	0	0	0.00285178	0.00463701	0	0.196581	0.79593	0.00128923	0	0.000615423	0.000963427	0	0.198175	0.798957	0.00286808	0	0.0105664	0.025664	0	0.187609	0.773293	0.00748879	0	0.00897216	0.0226376	0	0.187609	0.773293	0.0390986	0	0.187609	0.773293	0	0	0	1	0	0	0	0	0	0
19	0	0	8.82E-05	4.02E-06	0	0.800479	0.199428	0	0	8.80E-05	4.21E-06	0	0.800479	0.199428	0	0	0.0270796	0.00445697	0	0.773464	0.194999	0	0	0.000172106	9.67E-06	0	0.800395	0.199423	0	0	0.00038941	2.83E-05	0	0.800177	0.199406	0	0	0.00039031	2.74E-05	0	0.800177	0.199406	9.22E-05	0	8.41E-05	5.47E-06	0	0.800395	0.199423	0.000181781	0	0.00143881	0.00014288	0	0.798956	0.19928	0.0004177	0	0.00122017	0.0001256	0	0.798956	0.19928	0.00176347	0	0.0254922	0.00428091	0	0.773464	0.194999	0.0315366	0	0.773464	0.194999	0	0	0
20	0	0	0.798871	0.201129	0	0	0	0.970242	0.0297576	0	0	0	0	0	0	0	0.798848	0.201152	0	0	0	0	0	0.798871	0.201129	0	0	0	0.968112	0.0318877	0	0	0	0	0	0	0	0.798871	0.201129	0	0	0	1	0	0	0	0	0	0	1	0	0	0	0	0	0	1	0	0	0	0	0	0	1	0	0	0	0	0	0	1	0	0	0	0	0	0
21	0	0	0.114974	0.885026	0	0	0	0.970242	0.0297576	0	0	0	0	0	0	0	0.892243	0.107757	0	0	0	0.951744	0.0482557	0	0	0	0	0	0	0	0.892302	0.107698	0	0	0	0.953782	0.0462182	0	0	0	0	0	1	0	0	0	0	0	0	1	0	0	0	0	0	0	1	0	0	0	0	0	0	1	0	0	0	0	0	0	1	0	0	0	0	0	0
22	0	0	9.84E-05	2.69E-06	0	0.895588	0.104311	0	0	9.87E-05	2.41E-06	0	0.895588	0.104311	0	0	0.0301521	0.00233533	0	0.865474	0.102038	0	0	0.000192165	5.65E-06	0	0.895494	0.104308	0	0	0.000434946	1.48E-05	0	0.895251	0.104299	0	0	0.000434056	1.57E-05	0	0.895251	0.104299	0.000101125	0	9.39E-05	2.79E-06	0	0.895494	0.104308	0.000197816	0	0.00160381	7.33E-05	0	0.89389	0.104235	0.000449784	0	0.00136073	6.44E-05	0	0.89389	0.104235	0.00187493	0	0.0284162	0.00219637	0	0.865474	0.102038	0.0324874	0	0.865474	0.102038	0	0	0
23	0	0	9.69E-05	1.81E-06	0	0.895591	0.104311	0	0	9.69E-05	1.81E-06	0	0.895591	0.104311	0	0	0.0301067	0.00223549	0	0.865577	0.102081	0	0	0.000189808	4.51E-06	0	0.895498	0.104308	0	0	0.000430526	1.30E-05	0	0.895257	0.1043	0	0	0.000430514	1.30E-05	0	0.895257	0.1043	9.87E-05	0	9.29E-05	2.69E-06	0	0.895498	0.104308	0.000194315	0	0.00159537	7.15E-05	0	0.893902	0.104237	0.000443491	0	0.00135463	6.31E-05	0	0.893902	0.104237	0.00186123	0	0.0283252	0.00215573	0	0.865577	0.102081	0.0323422	0	0.865577	0.102081	0	0	0
24	0.936932	0.0316344	0	0	0.0314332	0	0	0.939745	0.0288222	0	0	0.0314332	0	0	0.865236	0.134764	0	0	0	0	0	0.926904	0.0469962	0	0	0.0261001	0	0	0.968112	0.0318877	0	0	0	0	0	0	0	0.104401	0.895599	0	0	0	0.968567	0.00533306	0	0	0.0261001	0	0	0.9739	0.0261001	0	0	0	0	0	1	0	0	0	0	0	0	1	0	0	0	0	0	0	1	0	0	0	0	0	0
25	0	0	9.69E-05	1.81E-06	0	0.895591	0.104311	0	0	9.69E-05	1.81E-06	0	0.895591	0.104311	0	0	0.030104	0.00223119	0	0.865581	0.102084	0	0	0.000189781	4.50E-06	0	0.895498	0.104308	0	0	0.000430463	1.29E-05	0	0.895257	0.1043	0	0	0.000430453	1.30E-05	0	0.895257	0.1043	9.87E-05	0	9.29E-05	2.68E-06	0	0.895498	0.104308	0.000194282	0	0.00159514	7.15E-05	0	0.893902	0.104237	0.000443412	0	0.00135444	6.30E-05	0	0.893902	0.104237	0.00186088	0	0.0283213	0.00215305	0	0.865581	0.102084	0.0323352	0	0.865581	0.102084	0	0	0
26	0	0	9.69E-05	1.81E-06	0	0.895591	0.104311	0	0	9.69E-05	1.81E-06	0	0.895591	0.104311	0	0	0.0301041	0.00223067	0	0.865582	0.102084	0	0	0.000189767	4.49E-06	0	0.895498	0.104308	0	0	0.000430443	1.29E-05	0	0.895257	0.1043	0	0	0.000430436	1.29E-05	0	0.895257	0.1043	9.87E-05	0	9.29E-05	2.68E-06	0	0.895498	0.104308	0.000194261	0	0.0015951	7.15E-05	0	0.893903	0.104237	0.000443386	0	0.00135441	6.30E-05	0	0.893903	0.104237	0.00186082	0	0.0283208	0.00215312	0	0.865582	0.102084	0.0323347	0	0.865582	0.102084	0	0	0
27	0	0	0.04861	0.00247827	0	0.847076	0.101836	0	0	0.04861	0.00247827	0	0.847076	0.101836	0	0	0.895659	0.104341	0	0	0	0	0	0.0952293	0.0061645	0	0.800455	0.0981516	0	0	0.89566	0.10434	0	0	0	0.953782	0.0462182	0	0	0	0	0	0.0510883	0	0.0466209	0.0036846	0	0.800455	0.0981516	0.101394	0	0.800455	0.0981516	0	0	0	1	0	0	0	0	0	0	1	0	0	0	0	0	0	1	0	0	0	0	0	0
28	0	0	9.69E-05	1.81E-06	0	0.895591	0.104311	0	0	9.69E-05	1.81E-06	0	0.895591	0.104311	0	0	0.0301041	0.00223067	0	0.865582	0.102084	0	0	0.000189767	4.49E-06	0	0.895498	0.104308	0	0	0.000430443	1.29E-05	0	0.895257	0.1043	0	0	0.000430436	1.29E-05	0	0.895257	0.1043	9.87E-05	0	9.29E-05	2.68E-06	0	0.895498	0.104308	0.000194261	0	0.0015951	7.15E-05	0	0.893903	0.104237	0.000443386	0	0.00135441	6.30E-05	0	0.893903	0.104237	0.00186082	0	0.0283208	0.00215312	0	0.865582	0.102084	0.0323347	0	0.865582	0.102084	0	0	0
29	0	0	9.69E-05	1.81E-06	0	0.895591	0.104311	0	0	9.69E-05	1.81E-06	0	0.895591	0.104311	0	0	0.0301039	0.00223114	0	0.865581	0.102084	0	0	0.000189778	4.50E-06	0	0.895498	0.104308	0	0	0.000430452	1.29E-05	0	0.895257	0.1043	0	0	0.000430452	1.29E-05	0	0.895257	0.1043	9.87E-05	0	9.29E-05	2.68E-06	0	0.895498	0.104308	0.00019428	0	0.00159513	7.15E-05	0	0.893902	0.104237	0.000443401	0	0.00135444	6.30E-05	0	0.893902	0.104237	0.00186087	0	0.0283212	0.002153	0	0.865581	0.102084	0.0323351	0	0.865581	0.102084	0	0	0
30	0.967339	0.0326611	0	0	0	0	0	0	0	0.89566	0.10434	0	0	0	0.865236	0.134764	0	0	0	0	0	0.951744	0.0482557	0	0	0	0	0	0.942299	0.0310374	0	0	0.0266634	0	0	0.928351	0.0449858	0	0	0.0266634	0	0	1	0	0	0	0	0	0	1	0	0	0	0	0	0	0.973337	0.0266634	0	0	0	0	0	1	0	0	0	0	0	0	1	0	0	0	0	0	0
31	0	0	9.69E-05	1.81E-06	0	0.895591	0.104311	0	0	9.69E-05	1.81E-06	0	0.895591	0.104311	0	0	0.0301039	0.00223119	0	0.865581	0.102084	0	0	0.000189782	4.50E-06	0	0.895498	0.104308	0	0	0.000430454	1.29E-05	0	0.895257	0.1043	0	0	0.000430454	1.29E-05	0	0.895257	0.1043	9.87E-05	0	9.29E-05	2.68E-06	0	0.895498	0.104308	0.000194284	0	0.00159513	7.15E-05	0	0.893902	0.104237	0.000443402	0	0.00135444	6.30E-05	0	0.893902	0.104237	0.00186087	0	0.0283213	0.00215298	0	0.865581	0.102084	0.0323351	0	0.865581	0.102084	0	0	0
32	0	0	0.00012809	3.22E-06	0	0.895559	0.104309	0	0	9.83E-05	3.30E-05	0	0.895559	0.104309	0	0	0.030134	0.0022333	0	0.86555	0.102082	0	0	0.000220994	5.91E-06	0	0.895466	0.104307	0	0	0.000437965	1.32E-05	0	0.895249	0.104299	0	0	0.000437965	1.32E-05	0	0.895249	0.104299	0.000131305	0	9.29E-05	2.69E-06	0	0.895466	0.104307	0.000226902	0	0.00159509	7.14E-05	0	0.893871	0.104235	0.000451136	0	0.00137812	6.42E-05	0	0.893871	0.104235	0.00189345	0	0.0283209	0.00215287	0	0.86555	0.102082	0.0323673	0	0.86555	0.102082	0	0	0
33	0	0	0.104401	0.895599	0	0	0	0.970242	0.0297576	0	0	0	0	0	0	0	0.104405	0.895595	0	0	0	0	0	0.104401	0.895599	0	0	0	0	0	0.0251711	0.152272	0	0.0791564	0.743401	0	0	0.0251711	0.152272	0	0.0791564	0.743401	1	0	0	0	0	0	0	1	0	0	0	0	0	0	0.177443	0	0.0791564	0.743401	0	0	0	1	0	0	0	0	0	0	1	0	0	0	0	0	0
34	0	0	0.000128087	3.22E-06	0	0.895559	0.10431	0	0	9.83E-05	3.30E-05	0	0.895559	0.10431	0	0	0.0301339	0.00223327	0	0.86555	0.102083	0	0	0.000220991	5.91E-06	0	0.895466	0.104307	0	0	0.000437963	1.32E-05	0	0.895249	0.1043	0	0	0.000437963	1.32E-05	0	0.895249	0.1043	0.000131302	0	9.29E-05	2.69E-06	0	0.895466	0.104307	0.000226899	0	0.00159509	7.15E-05	0	0.893871	0.104236	0.000451134	0	0.00137812	6.42E-05	0	0.893871	0.104236	0.00189344	0	0.0283209	0.00215287	0	0.86555	0.102083	0.0323672	0	0.86555	0.102083	0	0	0
35	0	0	1.13E-05	1.55E-05	0	0.104302	0.895671	0	0	1.13E-05	1.55E-05	0	0.104302	0.895671	0	0	0.00350803	0.0191347	0	0.100807	0.87655	0	0	2.21E-05	3.85E-05	0	0.104291	0.895648	0	0	5.01E-05	0.000110841	0	0.104263	0.895576	0	0	5.01E-05	0.000110841	0	0.104263	0.895576	2.68E-05	0	1.08E-05	2.30E-05	0	0.104291	0.895648	6.06E-05	0	0.00018576	0.00061347	0	0.104105	0.895035	0.000160979	0	0.000157732	0.000541128	0	0.104105	0.895035	0.00085984	0	0.00329819	0.0184847	0	0.100807	0.87655	0.0226428	0	0.100807	0.87655	0	0	0
36	0	0	9.69E-05	1.81E-06	0	0.89559	0.104311	0	0	9.69E-05	1.81E-06	0	0.89559	0.104311	0	0	0.0301036	0.00222983	0	0.865582	0.102084	0	0	0.000189758	4.49E-06	0	0.895497	0.104309	0	0	0.00043041	1.29E-05	0	0.895257	0.1043	0	0	0.00043041	1.29E-05	0	0.895257	0.1043	9.87E-05	0	9.29E-05	2.68E-06	0	0.895497	0.104309	0.000194251	0	0.00159503	7.14E-05	0	0.893902	0.104237	0.000443337	0	0.00135437	6.30E-05	0	0.893902	0.104237	0.00186073	0	0.02832	0.00215275	0	0.865582	0.102084	0.0323335	0	0.865582	0.102084	0	0	0
37	0	0	1.13E-05	1.55E-05	0	0.104302	0.895671	0	0	1.13E-05	1.55E-05	0	0.104302	0.895671	0	0	0.00350796	0.0191347	0	0.100807	0.87655	0	0	2.21E-05	3.85E-05	0	0.104291	0.895648	0	0	5.01E-05	0.000110841	0	0.104263	0.895576	0	0	5.01E-05	0.000110841	0	0.104263	0.895576	2.68E-05	0	1.08E-05	2.30E-05	0	0.104291	0.895648	6.06E-05	0	0.00018576	0.000613468	0	0.104105	0.895035	0.000160978	0	0.000157732	0.000541126	0	0.104105	0.895035	0.000859836	0	0.00329819	0.0184847	0	0.100807	0.87655	0.0226427	0	0.100807	0.87655	0	0	0
38	0	0	9.69E-05	1.81E-06	0	0.89559	0.104311	0	0	9.69E-05	1.81E-06	0	0.89559	0.104311	0	0	0.0301036	0.00222982	0	0.865582	0.102084	0	0	0.000189758	4.49E-06	0	0.895497	0.104309	0	0	0.00043041	1.29E-05	0	0.895257	0.1043	0	0	0.00043041	1.29E-05	0	0.895257	0.1043	9.87E-05	0	9.29E-05	2.68E-06	0	0.895497	0.104309	0.000194251	0	0.00159503	7.14E-05	0	0.893902	0.104237	0.000443337	0	0.00135437	6.30E-05	0	0.893902	0.104237	0.00186073	0	0.02832	0.00215275	0	0.865582	0.102084	0.0323335	0	0.865582	0.102084	0	0	0
39	0	0	1.13E-05	1.55E-05	0	0.104302	0.895671	0	0	1.13E-05	1.55E-05	0	0.104302	0.895671	0	0	0.00350798	0.0191347	0	0.100807	0.87655	0	0	2.21E-05	3.85E-05	0	0.104291	0.895648	0	0	5.01E-05	0.000110841	0	0.104263	0.895576	0	0	5.01E-05	0.000110841	0	0.104263	0.895576	2.68E-05	0	1.08E-05	2.30E-05	0	0.104291	0.895648	6.06E-05	0	0.00018576	0.000613469	0	0.104105	0.895035	0.000160979	0	0.000157732	0.000541127	0	0.104105	0.895035	0.000859837	0	0.00329819	0.0184847	0	0.100807	0.87655	0.0226427	0	0.100807	0.87655	0	0	0
40	0	0	1.13E-05	1.55E-05	0	0.104302	0.895671	0	0	1.13E-05	1.55E-05	0	0.104302	0.895671	0	0	0.003508	0.0191347	0	0.100807	0.87655	0	0	2.21E-05	3.85E-05	0	0.104291	0.895648	0	0	5.01E-05	0.000110841	0	0.104263	0.895576	0	0	5.01E-05	0.000110841	0	0.104263	0.895576	2.68E-05	0	1.08E-05	2.30E-05	0	0.104291	0.895648	6.06E-05	0	0.000185759	0.00061347	0	0.104105	0.895035	0.000160979	0	0.000157732	0.000541127	0	0.104105	0.895035	0.000859838	0	0.00329819	0.0184847	0	0.100807	0.87655	0.0226427	0	0.100807	0.87655	0	0	0
41	0	0	1.13E-05	1.55E-05	0	0.104302	0.895671	0	0	1.13E-05	1.55E-05	0	0.104302	0.895671	0	0	0.00350798	0.0191347	0	0.100807	0.87655	0	0	2.21E-05	3.85E-05	0	0.104291	0.895648	0	0	5.01E-05	0.000110841	0	0.104263	0.895576	0	0	5.01E-05	0.000110841	0	0.104263	0.895576	2.68E-05	0	1.08E-05	2.30E-05	0	0.104291	0.895648	6.06E-05	0	0.00018576	0.000613469	0	0.104105	0.895035	0.000160979	0	0.000157732	0.000541127	0	0.104105	0.895035	0.000859837	0	0.00329819	0.0184847	0	0.100807	0.87655	0.0226427	0	0.100807	0.87655	0	0	0
42	0	0	9.69E-05	1.81E-06	0	0.89559	0.104311	0	0	9.69E-05	1.81E-06	0	0.89559	0.104311	0	0	0.0301037	0.00222985	0	0.865582	0.102084	0	0	0.000189759	4.49E-06	0	0.895497	0.104309	0	0	0.000430411	1.29E-05	0	0.895257	0.1043	0	0	0.000430411	1.29E-05	0	0.895257	0.1043	9.87E-05	0	9.29E-05	2.68E-06	0	0.895497	0.104309	0.000194251	0	0.00159503	7.14E-05	0	0.893902	0.104237	0.000443338	0	0.00135437	6.30E-05	0	0.893902	0.104237	0.00186073	0	0.02832	0.00215276	0	0.865582	0.102084	0.0323335	0	0.865582	0.102084	0	0	0
43	0	0	9.69E-05	1.81E-06	0	0.89559	0.104311	0	0	9.69E-05	1.81E-06	0	0.89559	0.104311	0	0	0.0301038	0.00223189	0	0.86558	0.102084	0	0	0.000189784	4.50E-06	0	0.895497	0.104309	0	0	0.000430463	1.29E-05	0	0.895256	0.1043	0	0	0.000430463	1.29E-05	0	0.895256	0.1043	9.87E-05	0	9.29E-05	2.68E-06	0	0.895497	0.104309	0.000194285	0	0.00159517	7.15E-05	0	0.893902	0.104237	0.000443411	0	0.00135447	6.30E-05	0	0.893902	0.104237	0.00186091	0	0.0283219	0.0021529	0	0.86558	0.102084	0.0323357	0	0.86558	0.102084	0	0	0
44	0.854726	0.0288588	0	0	0.116415	0	0	0.857292	0.0262933	0	0	0.116415	0	0	0	0	0.104406	0.895594	0	0	0	0.845577	0.0428728	0	0	0.11155	0	0	0.859622	0.0283142	0	0	0.112064	0	0	0.846897	0.0410388	0	0	0.112064	0	0	0.883585	0.00486514	0	0	0.11155	0	0	0.88845	0.0238101	0	0	0.0877398	0	0	0.887936	0.024324	0	0	0.0877398	0	0	0.91226	0.0877398	0	0	0	0	0	1	0	0	0	0	0	0
45	0	0	1.13E-05	1.56E-05	0	0.104302	0.895671	0	0	1.13E-05	1.56E-05	0	0.104302	0.895671	0	0	0.00351163	0.0191375	0	0.100806	0.876544	0	0	2.22E-05	3.87E-05	0	0.104291	0.895648	0	0	5.07E-05	0.00011366	0	0.104262	0.895573	0	0	5.29E-05	0.000111397	0	0.104262	0.895573	2.69E-05	0	1.08E-05	2.31E-05	0	0.104291	0.895648	6.08E-05	0	0.000186236	0.000616211	0	0.104105	0.895032	0.000164336	0	0.000157739	0.000541218	0	0.104105	0.895032	0.000863293	0	0.00329826	0.0184876	0	0.100806	0.876544	0.0226492	0	0.100806	0.876544	0	0	0
46	0	0	9.70E-05	1.81E-06	0	0.89559	0.104311	0	0	9.70E-05	1.81E-06	0	0.89559	0.104311	0	0	0.0301058	0.00223005	0	0.86558	0.102084	0	0	0.000189997	4.50E-06	0	0.895497	0.104309	0	0	0.000432657	1.31E-05	0	0.895254	0.1043	0	0	0.000430572	1.52E-05	0	0.895254	0.1043	9.88E-05	0	9.30E-05	2.69E-06	0	0.895497	0.104309	0.000194499	0	0.00159704	7.16E-05	0	0.8939	0.104237	0.000445747	0	0.00135437	6.30E-05	0	0.8939	0.104237	0.00186314	0	0.02832	0.00215275	0	0.86558	0.102084	0.0323359	0	0.86558	0.102084	0	0	0
47	0	0	1.13E-05	1.55E-05	0	0.104302	0.895671	0	0	1.13E-05	1.55E-05	0	0.104302	0.895671	0	0	0.00350798	0.0191347	0	0.100807	0.87655	0	0	2.21E-05	3.85E-05	0	0.104291	0.895648	0	0	5.01E-05	0.000110841	0	0.104263	0.895576	0	0	5.01E-05	0.000110841	0	0.104263	0.895576	2.68E-05	0	1.08E-05	2.30E-05	0	0.104291	0.895648	6.06E-05	0	0.00018576	0.00061347	0	0.104105	0.895035	0.000160979	0	0.000157732	0.000541127	0	0.104105	0.895035	0.000859837	0	0.00329819	0.0184847	0	0.100807	0.87655	0.0226427	0	0.100807	0.87655	0	0	0
48	0	0	1.13E-05	1.55E-05	0	0.104302	0.895671	0	0	1.13E-05	1.55E-05	0	0.104302	0.895671	0	0	0.00350798	0.0191347	0	0.100807	0.87655	0	0	2.21E-05	3.85E-05	0	0.104291	0.895648	0	0	5.01E-05	0.000110841	0	0.104263	0.895576	0	0	5.01E-05	0.000110841	0	0.104263	0.895576	2.68E-05	0	1.08E-05	2.30E-05	0	0.104291	0.895648	6.06E-05	0	0.00018576	0.000613469	0	0.104105	0.895035	0.000160979	0	0.000157732	0.000541127	0	0.104105	0.895035	0.000859837	0	0.00329819	0.0184847	0	0.100807	0.87655	0.0226427	0	0.100807	0.87655	0	0	0
49	0	0	9.69E-05	1.81E-06	0	0.89559	0.104311	0	0	9.69E-05	1.81E-06	0	0.89559	0.104311	0	0	0.0301036	0.00222981	0	0.865582	0.102084	0	0	0.000189758	4.49E-06	0	0.895497	0.104309	0	0	0.00043041	1.29E-05	0	0.895257	0.1043	0	0	0.00043041	1.29E-05	0	0.895257	0.1043	9.87E-05	0	9.29E-05	2.68E-06	0	0.895497	0.104309	0.000194251	0	0.00159503	7.14E-05	0	0.893902	0.104237	0.000443337	0	0.00135437	6.30E-05	0	0.893902	0.104237	0.00186073	0	0.02832	0.00215275	0	0.865582	0.102084	0.0323335	0	0.865582	0.102084	0	0	0
50	0	0	9.69E-05	1.81E-06	0	0.89559	0.104311	0	0	9.69E-05	1.81E-06	0	0.89559	0.104311	0	0	0.0301037	0.00222979	0	0.865582	0.102084	0	0	0.000189758	4.49E-06	0	0.895497	0.104309	0	0	0.00043041	1.29E-05	0	0.895257	0.1043	0	0	0.00043041	1.29E-05	0	0.895257	0.1043	9.87E-05	0	9.29E-05	2.68E-06	0	0.895497	0.104309	0.000194251	0	0.00159503	7.14E-05	0	0.893902	0.104237	0.000443337	0	0.00135437	6.30E-05	0	0.893902	0.104237	0.00186073	0	0.02832	0.00215276	0	0.865582	0.102084	0.0323334	0	0.865582	0.102084	0	0	0
51	0	0	9.69E-05	1.81E-06	0	0.89559	0.104311	0	0	9.69E-05	1.81E-06	0	0.89559	0.104311	0	0	0.0301037	0.00222986	0	0.865582	0.102084	0	0	0.000189761	4.49E-06	0	0.895497	0.104309	0	0	0.000430437	1.29E-05	0	0.895256	0.1043	0	0	0.000430414	1.30E-05	0	0.895256	0.1043	9.87E-05	0	9.29E-05	2.68E-06	0	0.895497	0.104309	0.000194254	0	0.00159506	7.14E-05	0	0.893902	0.104237	0.000443367	0	0.00135437	6.30E-05	0	0.893902	0.104237	0.00186076	0	0.02832	0.00215276	0	0.865582	0.102084	0.0323335	0	0.865582	0.102084	0	0	0
52	0	0	1.22E-05	1.75E-05	0	0.104301	0.895669	0	0	1.22E-05	1.75E-05	0	0.104301	0.895669	0	0	0.00352564	0.0192191	0	0.100791	0.876464	0	0	2.38E-05	4.36E-05	0	0.104289	0.895643	0	0	6.63E-05	0.000196839	0	0.104247	0.89549	0	0	0.00013615	0.000127012	0	0.104247	0.89549	2.97E-05	0	1.17E-05	2.61E-05	0	0.104289	0.895643	6.74E-05	0	0.000200179	0.000694493	0	0.104089	0.894949	0.000263162	0	0.000157788	0.000541141	0	0.104089	0.894949	0.00096209	0	0.00329782	0.0184848	0	0.100791	0.876464	0.0227447	0	0.100791	0.876464	0	0	0
53	0	0	0.895659	0.104341	0	0	0	0.970242	0.0297576	0	0	0	0	0	0.865236	0.134764	0	0	0	0	0	0	0	0.895659	0.104341	0	0	0	0	0	0.104402	0.895598	0	0	0	0.953782	0.0462182	0	0	0	0	0	1	0	0	0	0	0	0	1	0	0	0	0	0	0	1	0	0	0	0	0	0	1	0	0	0	0	0	0	1	0	0	0	0	0	0
54	0	0	1.22E-05	1.75E-05	0	0.104301	0.895669	0	0	1.22E-05	1.75E-05	0	0.104301	0.895669	0	0	0.00352564	0.0192191	0	0.100791	0.876464	0	0	2.38E-05	4.36E-05	0	0.104289	0.895643	0	0	6.63E-05	0.000196839	0	0.104247	0.89549	0	0	0.000136151	0.000127012	0	0.104247	0.89549	2.97E-05	0	1.17E-05	2.61E-05	0	0.104289	0.895643	6.74E-05	0	0.00020018	0.000694493	0	0.104089	0.894949	0.000263163	0	0.000157788	0.00054114	0	0.104089	0.894949	0.000962092	0	0.00329783	0.0184848	0	0.100791	0.876464	0.0227447	0	0.100791	0.876464	0	0	0
55	0	0	9.69E-05	1.81E-06	0	0.89559	0.104311	0	0	9.69E-05	1.81E-06	0	0.89559	0.104311	0	0	0.0301037	0.00222991	0	0.865582	0.102085	0	0	0.000189762	4.49E-06	0	0.895497	0.104309	0	0	0.000430439	1.29E-05	0	0.895256	0.1043	0	0	0.000430414	1.30E-05	0	0.895256	0.1043	9.87E-05	0	9.29E-05	2.68E-06	0	0.895497	0.104309	0.000194254	0	0.00159506	7.14E-05	0	0.893902	0.104237	0.000443369	0	0.00135437	6.30E-05	0	0.893902	0.104237	0.00186076	0	0.02832	0.00215277	0	0.865582	0.102085	0.0323336	0	0.865582	0.102085	0	0	0
56	0	0	1.13E-05	1.55E-05	0	0.104302	0.895671	0	0	1.13E-05	1.55E-05	0	0.104302	0.895671	0	0	0.0035095	0.0191363	0	0.100807	0.876547	0	0	2.21E-05	3.86E-05	0	0.104291	0.895648	0	0	5.04E-05	0.000112244	0	0.104263	0.895574	0	0	5.15E-05	0.000111115	0	0.104263	0.895574	2.68E-05	0	1.08E-05	2.31E-05	0	0.104291	0.895648	6.07E-05	0	0.000186007	0.000614823	0	0.104105	0.895033	0.000162651	0	0.000157744	0.000541169	0	0.104105	0.895033	0.000861564	0	0.00329841	0.0184859	0	0.100807	0.876547	0.0226458	0	0.100807	0.876547	0	0	0
57	0	0	0.104401	0.895599	0	0	0	0.970242	0.0297576	0	0	0	0	0	0	0	0.895657	0.104343	0	0	0	0	0	0.104401	0.895599	0	0	0	0	0	0.0252709	0.153857	0	0.0790578	0.741814	0	0	0.0270496	0.152078	0	0.0790578	0.741814	1	0	0	0	0	0	0	1	0	0	0	0	0	0	0.179128	0	0.0790578	0.741814	0	0	0	1	0	0	0	0	0	0	1	0	0	0	0	0	0
58	0	0	9.69E-05	1.81E-06	0	0.89559	0.104311	0	0	9.69E-05	1.81E-06	0	0.89559	0.104311	0	0	0.0301046	0.00223067	0	0.865581	0.102084	0	0	0.000189838	4.51E-06	0	0.895497	0.104309	0	0	0.000431024	1.30E-05	0	0.895256	0.1043	0	0	0.000430457	1.35E-05	0	0.895256	0.1043	9.87E-05	0	9.29E-05	2.68E-06	0	0.895497	0.104309	0.000194346	0	0.00159561	7.15E-05	0	0.893901	0.104237	0.000443984	0	0.00135442	6.30E-05	0	0.893901	0.104237	0.00186144	0	0.0283207	0.00215311	0	0.865581	0.102084	0.0323353	0	0.865581	0.102084	0	0	0
59	0	0	9.69E-05	1.81E-06	0	0.89559	0.104311	0	0	9.69E-05	1.81E-06	0	0.89559	0.104311	0	0	0.0301037	0.00222982	0	0.865582	0.102085	0	0	0.000189758	4.49E-06	0	0.895497	0.104309	0	0	0.00043041	1.29E-05	0	0.895256	0.1043	0	0	0.00043041	1.29E-05	0	0.895256	0.1043	9.87E-05	0	9.29E-05	2.68E-06	0	0.895497	0.104309	0.000194251	0	0.00159503	7.14E-05	0	0.893902	0.104237	0.000443337	0	0.00135437	6.30E-05	0	0.893902	0.104237	0.00186073	0	0.02832	0.00215277	0	0.865582	0.102085	0.0323335	0	0.865582	0.102085	0	0	0
60	0	0	9.69E-05	1.81E-06	0	0.89559	0.104311	0	0	9.69E-05	1.81E-06	0	0.89559	0.104311	0	0	0.0301036	0.00222982	0	0.865582	0.102085	0	0	0.000189758	4.49E-06	0	0.895497	0.104309	0	0	0.00043041	1.29E-05	0	0.895256	0.1043	0	0	0.00043041	1.29E-05	0	0.895256	0.1043	9.87E-05	0	9.29E-05	2.68E-06	0	0.895497	0.104309	0.000194251	0	0.00159503	7.14E-05	0	0.893902	0.104237	0.000443337	0	0.00135437	6.30E-05	0	0.893902	0.104237	0.00186073	0	0.02832	0.00215276	0	0.865582	0.102085	0.0323335	0	0.865582	0.102085	0	0	0
61	0	0	1.13E-05	1.55E-05	0	0.104302	0.895671	0	0	1.13E-05	1.55E-05	0	0.104302	0.895671	0	0	0.00350826	0.0191347	0	0.100807	0.87655	0	0	2.21E-05	3.85E-05	0	0.104291	0.895648	0	0	5.01E-05	0.000110843	0	0.104263	0.895576	0	0	5.01E-05	0.000110843	0	0.104263	0.895576	2.68E-05	0	1.08E-05	2.30E-05	0	0.104291	0.895648	6.06E-05	0	0.00018576	0.000613477	0	0.104105	0.895035	0.00016098	0	0.000157733	0.000541134	0	0.104105	0.895035	0.000859847	0	0.0032982	0.0184849	0	0.100807	0.87655	0.022643	0	0.100807	0.87655	0	0	0
62	0	0	1.13E-05	1.55E-05	0	0.104302	0.895671	0	0	1.13E-05	1.55E-05	0	0.104302	0.895671	0	0	0.00351624	0.019135	0	0.100807	0.876542	0	0	2.21E-05	3.85E-05	0	0.104291	0.895648	0	0	5.01E-05	0.000110888	0	0.104263	0.895576	0	0	5.01E-05	0.000110888	0	0.104263	0.895576	2.68E-05	0	1.08E-05	2.30E-05	0	0.104291	0.895648	6.06E-05	0	0.000185781	0.000613729	0	0.104105	0.895034	0.000161032	0	0.00015775	0.000541355	0	0.104105	0.895034	0.000860137	0	0.00329856	0.0184925	0	0.100807	0.876542	0.0226512	0	0.100807	0.876542	0	0	0
63	0	0	1.17E-05	1.62E-05	0	0.104302	0.89567	0	0	1.17E-05	1.62E-05	0	0.104302	0.89567	0	0	0.00375674	0.0191518	0	0.100788	0.876303	0	0	2.29E-05	3.97E-05	0	0.104291	0.895647	0	0	5.21E-05	0.000114079	0	0.104262	0.895571	0	0	5.21E-05	0.000114079	0	0.104262	0.895571	2.79E-05	0	1.10E-05	2.37E-05	0	0.104291	0.895647	6.26E-05	0	0.000187194	0.00062399	0	0.104104	0.895023	0.000166226	0	0.00015878	0.000548752	0	0.104104	0.895023	0.000873758	0	0.00331517	0.0187196	0	0.100788	0.876303	0.0229085	0	0.100788	0.876303	0	0	0
64	0.272661	0.00920609	0	0	0.718133	0	0	0.27348	0.00838768	0	0	0.718133	0	0	0.276014	0.0429902	0	0	0.680996	0	0	0.269743	0.0136766	0	0	0.716581	0	0	0.274223	0.00903235	0	0	0.716745	0	0	0.270164	0.0130915	0	0	0.716745	0	0	0.281867	0.001552	0	0	0.716581	0	0	0.283419	0.00759553	0	0	0.708985	0	0	0.283255	0.00775945	0	0	0.708985	0	0	0.291015	0.0279893	0	0	0.680996	0	0	0.319004	0.680996	0	0	0	0	0
65	0	0	0.00497286	0.0356888	0	0.061576	0.897762	0	0	0.00498419	0.0356775	0	0.061576	0.897762	0	0	0.591762	0.018066	0	0.0466747	0.343497	0	0	0.0875919	0.00900506	0	0.0575621	0.845841	0	0	0.00153439	0.0193226	0	0.0581055	0.921038	0	0	0.00153237	0.0193246	0	0.0581055	0.921038	0.0406616	0	0.00401382	0.0519215	0	0.0575621	0.845841	0.096597	0	0.00259069	0.0165285	0	0.0549715	0.829312	0.020857	0	0.00313401	0.0917252	0	0.0549715	0.829312	0.115716	0	0.0082968	0.485815	0	0.0466747	0.343497	0.609828	0	0.0466747	0.343497	0	0	0
66	0	0	0.0337105	0.376289	0	0.0314372	0.558564	0	0	0.0337302	0.376269	0	0.0314372	0.558564	0	0	0.758181	0.241819	0	0	0	0.951744	0.0482557	0	0	0	0	0	0.942299	0.0310374	0	0	0.0266634	0	0	0.928351	0.0449858	0	0	0.0266634	0	0	0.409999	0	0.0314372	0.558564	0	0	0	1	0	0	0	0	0	0	0.973337	0.0266634	0	0	0	0	0	1	0	0	0	0	0	0	1	0	0	0	0	0	0
67	0	0	0.00694199	0.0642127	0	0.0560812	0.872764	0	0	0.00698078	0.064174	0	0.0560812	0.872764	0	0	0.825012	0.16667	0	0.00783824	0.000480289	0	0	0.115791	0.0571786	0	0.0495583	0.777472	0	0	0.225118	0.00933552	0	0.71627	0.049276	0	0	0.225123	0.00933104	0	0.71627	0.049276	0.0711547	0	0.0065229	0.0952919	0	0.0495583	0.777472	0.172969	0	0.0413567	0.773225	0	0.00820154	0.00424768	0.234454	0	0.708069	0.0450283	0	0.00820154	0.00424768	0.987551	0	0.000363305	0.00376739	0	0.00783824	0.000480289	0.991681	0	0.00783824	0.000480289	0	0	0
68	0.936932	0.0316344	0	0	0.0314332	0	0	0.939745	0.0288222	0	0	0.0314332	0	0	0	0	0.877215	0.122785	0	0	0	0.926904	0.0469962	0	0	0.0261001	0	0	0	0	0.227517	0.0101336	0	0.714842	0.0475075	0	0	0.227566	0.010085	0	0.714842	0.0475075	0.968567	0.00533306	0	0	0.0261001	0	0	0.9739	0.0261001	0	0	0	0	0	0.237651	0	0.714842	0.0475075	0	0	0	1	0	0	0	0	0	0	1	0	0	0	0	0	0
69	0.967339	0.0326611	0	0	0	0	0	0	0	0.0600609	0.939939	0	0	0	0.865236	0.134764	0	0	0	0	0	0	0	0.90366	0.0963395	0	0	0	0.942299	0.0310374	0	0	0.0266634	0	0	0.928351	0.0449858	0	0	0.0266634	0	0	1	0	0	0	0	0	0	1	0	0	0	0	0	0	0.973337	0.0266634	0	0	0	0	0	1	0	0	0	0	0	0	1	0	0	0	0	0	0
70	0.936932	0.0316344	0	0	0.0314332	0	0	0.939745	0.0288222	0	0	0.0314332	0	0	0.865236	0.134764	0	0	0	0	0	0.926904	0.0469962	0	0	0.0261001	0	0	0.968112	0.0318877	0	0	0	0	0	0	0	0.944804	0.0551955	0	0	0	0.968567	0.00533306	0	0	0.0261001	0	0	0.9739	0.0261001	0	0	0	0	0	1	0	0	0	0	0	0	1	0	0	0	0	0	0	1	0	0	0	0	0	0
71	0	0	0.000113638	3.54E-06	0	0.945465	0.054418	0	0	0.000113486	3.69E-06	0	0.945465	0.054418	0	0	0.0331555	0.00278605	0	0.912186	0.0518721	0	0	0.000213758	1.59E-05	0	0.945357	0.0544137	0	0	0.000482428	1.69E-05	0	0.945098	0.0544024	0	0	0.000482841	1.65E-05	0	0.945098	0.0544024	0.00011718	0	0.000108203	4.27E-06	0	0.945357	0.0544137	0.000229653	0	0.00177289	8.65E-05	0	0.943584	0.0543272	0.000499347	0	0.00151459	7.51E-05	0	0.943584	0.0543272	0.00208906	0	0.0313973	0.00245517	0	0.912186	0.0518721	0.0359416	0	0.912186	0.0518721	0	0	0
72	0.854726	0.0288588	0	0	0.116415	0	0	0.857292	0.0262933	0	0	0.116415	0	0	0	0	0.945649	0.0543509	0	0	0	0.845577	0.0428728	0	0	0.11155	0	0	0.859622	0.0283142	0	0	0.112064	0	0	0.846897	0.0410388	0	0	0.112064	0	0	0.883585	0.00486514	0	0	0.11155	0	0	0.88845	0.0238101	0	0	0.0877398	0	0	0.887936	0.024324	0	0	0.0877398	0	0	0.91226	0.0877398	0	0	0	0	0	1	0	0	0	0	0	0
73	0.272661	0.00920609	0	0	0.718133	0	0	0.27348	0.00838768	0	0	0.718133	0	0	0.276014	0.0429902	0	0	0.680996	0	0	0.269743	0.0136766	0	0	0.716581	0	0	0.274223	0.00903235	0	0	0.716745	0	0	0.270164	0.0130915	0	0	0.716745	0	0	0.281867	0.001552	0	0	0.716581	0	0	0.283419	0.00759553	0	0	0.708985	0	0	0.283255	0.00775945	0	0	0.708985	0	0	0.291015	0.0279893	0	0	0.680996	0	0	0.319004	0.680996	0	0	0	0	0
74	0	0	0.000102322	9.70E-07	0	0.945481	0.0544154	0	0	0.000102322	9.70E-07	0	0.945481	0.0544154	0	0	0.0317998	0.00117663	0	0.913789	0.0532346	0	0	0.000200436	2.40E-06	0	0.945383	0.054414	0	0	0.000454617	6.91E-06	0	0.945129	0.0544096	0	0	0.000454617	6.91E-06	0	0.945129	0.0544096	0.000103292	0	9.81E-05	1.42E-06	0	0.945383	0.054414	0.000202841	0	0.00168463	3.79E-05	0	0.943699	0.0543761	0.000461523	0	0.00143041	3.34E-05	0	0.943699	0.0543761	0.00192536	0	0.0299095	0.00114154	0	0.913789	0.0532346	0.0329764	0	0.913789	0.0532346	0	0	0
75	0	0	0.000102297	9.56E-07	0	0.945481	0.0544155	0	0	0.000102295	9.58E-07	0	0.945481	0.0544155	0	0	0.0317826	0.00116766	0	0.913798	0.0532517	0	0	0.000200381	2.37E-06	0	0.945383	0.0544141	0	0	0.000454489	6.81E-06	0	0.945129	0.0544097	0	0	0.000454489	6.81E-06	0	0.945129	0.0544097	0.000103253	0	9.81E-05	1.40E-06	0	0.945383	0.0544141	0.000202755	0	0.00168415	3.73E-05	0	0.943699	0.0543767	0.000461295	0	0.00143001	3.29E-05	0	0.943699	0.0543767	0.00192424	0	0.029901	0.00112501	0	0.913798	0.0532517	0.0329503	0	0.913798	0.0532517	0	0	0
76	0.272661	0.00920609	0	0	0.718133	0	0	0.27348	0.00838768	0	0	0.718133	0	0	0.276014	0.0429902	0	0	0.680996	0	0	0.269743	0.0136766	0	0	0.716581	0	0	0.274223	0.00903235	0	0	0.716745	0	0	0.270164	0.0130915	0	0	0.716745	0	0	0.281867	0.001552	0	0	0.716581	0	0	0.283419	0.00759553	0	0	0.708985	0	0	0.283255	0.00775945	0	0	0.708985	0	0	0.291015	0.0279893	0	0	0.680996	0	0	0.319004	0.680996	0	0	0	0	0
77	0.967339	0.0326611	0	0	0	0	0	0	0	0.0546074	0.945393	0	0	0	0.865236	0.134764	0	0	0	0	0	0	0	0.0546075	0.945393	0	0	0	0.942299	0.0310374	0	0	0.0266634	0	0	0.928351	0.0449858	0	0	0.0266634	0	0	1	0	0	0	0	0	0	1	0	0	0	0	0	0	0.973337	0.0266634	0	0	0	0	0	1	0	0	0	0	0	0	1	0	0	0	0	0	0
78	0	0	0.000102475	9.83E-07	0	0.945481	0.0544155	0	0	0.000102469	9.89E-07	0	0.945481	0.0544155	0	0	0.0317817	0.00118809	0	0.913778	0.0532522	0	0	0.000200581	2.52E-06	0	0.945383	0.0544141	0	0	0.00045491	6.89E-06	0	0.945129	0.0544096	0	0	0.000454903	6.89E-06	0	0.945129	0.0544096	0.000103458	0	9.82E-05	1.40E-06	0	0.945383	0.0544141	0.000203102	0	0.00168534	3.73E-05	0	0.943698	0.0543767	0.000461797	0	0.00143105	3.29E-05	0	0.943698	0.0543767	0.00192577	0	0.0299196	0.00112449	0	0.913778	0.0532522	0.0329698	0	0.913778	0.0532522	0	0	0
79	0.967339	0.0326611	0	0	0	0	0	0	0	0.945502	0.0544983	0	0	0	0.865236	0.134764	0	0	0	0	0	0.951744	0.0482557	0	0	0	0	0	0.942299	0.0310374	0	0	0.0266634	0	0	0.928351	0.0449858	0	0	0.0266634	0	0	1	0	0	0	0	0	0	1	0	0	0	0	0	0	0.973337	0.0266634	0	0	0	0	0	1	0	0	0	0	0	0	1	0	0	0	0	0	0
80	0	0	0.482674	0.0219969	0	0.462798	0.0325304	0	0	0.482658	0.0220128	0	0.462798	0.0325304	0.865236	0.134764	0	0	0	0	0	0.951744	0.0482557	0	0	0	0	0	0	0	0.228067	0.00929871	0	0.71748	0.0451548	0	0	0.228051	0.00931476	0	0.71748	0.0451548	0.504671	0	0.462798	0.0325304	0	0	0	1	0	0	0	0	0	0	0.237366	0	0.71748	0.0451548	0	0	0	1	0	0	0	0	0	0	1	0	0	0	0	0	0
81	0.967339	0.0326611	0	0	0	0	0	0	0	0.0547058	0.945294	0	0	0	0	0	0.0550189	0.944981	0	0	0	0.951744	0.0482557	0	0	0	0	0	0	0	0.945494	0.0545058	0	0	0	0.953782	0.0462182	0	0	0	0	0	1	0	0	0	0	0	0	1	0	0	0	0	0	0	1	0	0	0	0	0	0	1	0	0	0	0	0	0	1	0	0	0	0	0	0
82	0.272661	0.00920609	0	0	0.718133	0	0	0.27348	0.00838768	0	0	0.718133	0	0	0.276014	0.0429902	0	0	0.680996	0	0	0.269743	0.0136766	0	0	0.716581	0	0	0.274223	0.00903235	0	0	0.716745	0	0	0.270164	0.0130915	0	0	0.716745	0	0	0.281867	0.001552	0	0	0.716581	0	0	0.283419	0.00759553	0	0	0.708985	0	0	0.283255	0.00775945	0	0	0.708985	0	0	0.291015	0.0279893	0	0	0.680996	0	0	0.319004	0.680996	0	0	0	0	0
83	0	0	5.91E-06	1.64E-05	0	0.0544106	0.945567	0	0	5.91E-06	1.64E-05	0	0.0544106	0.945567	0	0	0.00185582	0.0202027	0	0.052585	0.925356	0	0	1.16E-05	4.07E-05	0	0.0544049	0.945543	0	0	2.62E-05	0.000117212	0	0.0543902	0.945466	0	0	2.62E-05	0.000117204	0	0.0543902	0.945466	2.23E-05	0	5.66E-06	2.44E-05	0	0.0544049	0.945543	5.23E-05	0	9.71E-05	0.000648528	0	0.0543078	0.944894	0.000143452	0	8.24E-05	0.000572057	0	0.0543078	0.944894	0.000797949	0	0.00172281	0.0195378	0	0.052585	0.925356	0.0220585	0	0.052585	0.925356	0	0	0
84	0	0	1.58E-05	2.40E-05	0	0.0544113	0.945549	0	0	1.58E-05	2.40E-05	0	0.0544113	0.945549	0	0	0.00190106	0.0202466	0	0.0525572	0.925295	0	0	1.46E-05	5.84E-05	0	0.0544031	0.945524	0	0	2.78E-05	0.000121216	0	0.0543891	0.945462	0	0	2.78E-05	0.000121129	0	0.0543891	0.945462	3.98E-05	0	8.20E-06	2.50E-05	0	0.0544031	0.945524	7.29E-05	0	9.99E-05	0.000651182	0	0.0543032	0.944873	0.000148968	0	8.59E-05	0.000589154	0	0.0543032	0.944873	0.00082399	0	0.00174601	0.0195777	0	0.0525572	0.925295	0.0221476	0	0.0525572	0.925295	0	0	0
85	0.936932	0.0316344	0	0	0.0314332	0	0	0.939745	0.0288222	0	0	0.0314332	0	0	0	0	0.0549128	0.945087	0	0	0	0.926904	0.0469962	0	0	0.0261001	0	0	0	0	0.0134703	0.161387	0	0.0408521	0.78429	0	0	0.0137396	0.161118	0	0.0408521	0.78429	0.968567	0.00533306	0	0	0.0261001	0	0	0.9739	0.0261001	0	0	0	0	0	0.174857	0	0.0408521	0.78429	0	0	0	1	0	0	0	0	0	0	1	0	0	0	0	0	0
86	0.936932	0.0316344	0	0	0.0314332	0	0	0.939745	0.0288222	0	0	0.0314332	0	0	0.865236	0.134764	0	0	0	0	0	0.926904	0.0469962	0	0	0.0261001	0	0	0	0	0.947423	0.0525769	0	0	0	0.953782	0.0462182	0	0	0	0	0	0.968567	0.00533306	0	0	0.0261001	0	0	0.9739	0.0261001	0	0	0	0	0	1	0	0	0	0	0	0	1	0	0	0	0	0	0	1	0	0	0	0	0	0
87	0.962042	0.0324822	0	0	0.00547598	0	0	0.964929	0.0295946	0	0	0.00547598	0	0	0.865236	0.134764	0	0	0	0	0	0	0	0.0632532	0.936747	0	0	0	0.968112	0.0318877	0	0	0	0	0	0	0	0.0537611	0.946239	0	0	0	0.994524	0.00547598	0	0	0	0	0	1	0	0	0	0	0	0	1	0	0	0	0	0	0	1	0	0	0	0	0	0	1	0	0	0	0	0	0
88	0	0	1.55E-05	2.42E-05	0	0.0516516	0.948309	0	0	1.55E-05	2.42E-05	0	0.0516516	0.948309	0	0	0.00181462	0.0202987	0	0.0498976	0.927989	0	0	1.43E-05	5.85E-05	0	0.0516437	0.948283	0	0	2.67E-05	0.000122364	0	0.0516304	0.948221	0	0	2.72E-05	0.000121897	0	0.0516304	0.948221	3.97E-05	0	7.89E-06	2.52E-05	0	0.0516437	0.948283	7.29E-05	0	9.48E-05	0.000654229	0	0.0515489	0.947629	0.000149048	0	8.15E-05	0.000591335	0	0.0515489	0.947629	0.00082188	0	0.00165131	0.0196402	0	0.0498976	0.927989	0.0221134	0	0.0498976	0.927989	0	0	0
89	0	0	5.60E-06	1.64E-05	0	0.0516506	0.948327	0	0	5.60E-06	1.64E-05	0	0.0516506	0.948327	0	0	0.00174514	0.0202604	0	0.049919	0.928075	0	0	1.10E-05	4.08E-05	0	0.0516452	0.948303	0	0	2.49E-05	0.000117414	0	0.0516313	0.948226	0	0	2.49E-05	0.000117413	0	0.0516313	0.948226	2.20E-05	0	5.36E-06	2.44E-05	0	0.0516452	0.948303	5.18E-05	0	9.20E-05	0.000649785	0	0.0515532	0.947653	0.000142279	0	7.82E-05	0.000573146	0	0.0515532	0.947653	0.000793585	0	0.00163411	0.0195778	0	0.049919	0.928075	0.0220055	0	0.049919	0.928075	0	0	0
90	0.272661	0.00920609	0	0	0.718133	0	0	0.27348	0.00838768	0	0	0.718133	0	0	0.276014	0.0429902	0	0	0.680996	0	0	0.269743	0.0136766	0	0	0.716581	0	0	0.274223	0.00903235	0	0	0.716745	0	0	0.270164	0.0130915	0	0	0.716745	0	0	0.281867	0.001552	0	0	0.716581	0	0	0.283419	0.00759553	0	0	0.708985	0	0	0.283255	0.00775945	0	0	0.708985	0	0	0.291015	0.0279893	0	0	0.680996	0	0	0.319004	0.680996	0	0	0	0	0
91	0	0	0.000102573	9.02E-07	0	0.948241	0.0516553	0	0	0.000102573	9.02E-07	0	0.948241	0.0516553	0	0	0.0318734	0.00110643	0	0.916468	0.0505524	0	0	0.000200936	2.24E-06	0	0.948143	0.0516539	0	0	0.000455757	6.43E-06	0	0.947888	0.0516498	0	0	0.000455757	6.43E-06	0	0.947888	0.0516498	0.000103474	0	9.84E-05	1.33E-06	0	0.948143	0.0516539	0.000203174	0	0.00168891	3.54E-05	0	0.946454	0.0516185	0.00046219	0	0.00143407	3.12E-05	0	0.946454	0.0516185	0.00192747	0	0.0299862	0.00106618	0	0.916468	0.0505524	0.0329799	0	0.916468	0.0505524	0	0	0
92	0	0	0.000102557	8.97E-07	0	0.948241	0.0516553	0	0	0.000102557	8.97E-07	0	0.948241	0.0516553	0	0	0.0318733	0.001105	0	0.916469	0.0505525	0	0	0.000200914	2.23E-06	0	0.948143	0.0516539	0	0	0.000455713	6.41E-06	0	0.947888	0.0516498	0	0	0.000455713	6.41E-06	0	0.947888	0.0516498	0.000103454	0	9.84E-05	1.33E-06	0	0.948143	0.0516539	0.000203143	0	0.0016888	3.54E-05	0	0.946454	0.0516186	0.000462125	0	0.00143399	3.12E-05	0	0.946454	0.0516186	0.00192733	0	0.0299849	0.00106606	0	0.916469	0.0505525	0.0329783	0	0.916469	0.0505525	0	0	0
93	0	0	0.000102558	8.98E-07	0	0.948241	0.0516553	0	0	0.000102559	8.97E-07	0	0.948241	0.0516553	0	0	0.0318735	0.0011054	0	0.916469	0.0505523	0	0	0.000200917	2.23E-06	0	0.948143	0.0516539	0	0	0.000455719	6.42E-06	0	0.947888	0.0516498	0	0	0.000455721	6.41E-06	0	0.947888	0.0516498	0.000103456	0	9.84E-05	1.33E-06	0	0.948143	0.0516539	0.000203147	0	0.00168882	3.54E-05	0	0.946454	0.0516185	0.000462134	0	0.00143401	3.12E-05	0	0.946454	0.0516185	0.00192736	0	0.0299853	0.00106625	0	0.916469	0.0505523	0.0329789	0	0.916469	0.0505523	0	0	0
94	0	0	1.34E-05	1.66E-05	0	0.0516482	0.948322	0	0	8.11E-06	2.19E-05	0	0.0516482	0.948322	0	0	0.00176973	0.0202731	0	0.0499017	0.928055	0	0	1.21E-05	5.02E-05	0	0.0516406	0.948297	0	0	3.65E-05	0.000119101	0	0.0516212	0.948223	0	0	2.64E-05	0.000129222	0	0.0516212	0.948223	3.00E-05	0	7.68E-06	2.45E-05	0	0.0516406	0.948297	6.23E-05	0	0.000100313	0.000652166	0	0.0515403	0.947645	0.000155614	0	8.09E-05	0.000578206	0	0.0515403	0.947645	0.000814732	0	0.00163856	0.0195896	0	0.0499017	0.928055	0.0220429	0	0.0499017	0.928055	0	0	0
95	0.962042	0.0324822	0	0	0.00547598	0	0	0.964929	0.0295946	0	0	0.00547598	0	0	0.865236	0.134764	0	0	0	0	0	0	0	0.971248	0.0287524	0	0	0	0.968112	0.0318877	0	0	0	0	0	0	0	0.973831	0.0261688	0	0	0	0.994524	0.00547598	0	0	0	0	0	1	0	0	0	0	0	0	1	0	0	0	0	0	0	1	0	0	0	0	0	0	1	0	0	0	0	0	0
96	0	0	0.454096	0.545904	0	0	0	0.970242	0.0297576	0	0	0	0	0	0	0	0.05214	0.94786	0	0	0	0	0	0.984702	0.0152977	0	0	0	0	0	0.0193436	0.925794	0	0.0477742	0.0070879	0	0	0.939524	0.00561365	0	0.0477742	0.0070879	1	0	0	0	0	0	0	1	0	0	0	0	0	0	0.945138	0	0.0477742	0.0070879	0	0	0	1	0	0	0	0	0	0	1	0	0	0	0	0	0
97	0	0	0.523711	0.16475	0	0.059879	0.251659	0	0	0.00138173	0.68708	0	0.059879	0.251659	0	0	0.00404038	0.942298	0	0.0477471	0.00591436	0	0	0.93234	0.00144991	0	0.0590137	0.00719635	0	0	0.00468995	0.923667	0	0.0627675	0.00887567	0	0	0.926507	0.00184986	0	0.0627675	0.00887567	0.688462	0	0.000865235	0.244463	0	0.0590137	0.00719635	0.93379	0	0.00701094	0.00115602	0	0.0520028	0.00604033	0.928357	0	0.0107647	0.00283534	0	0.0520028	0.00604033	0.941957	0	0.00425565	0.000125975	0	0.0477471	0.00591436	0.946339	0	0.0477471	0.00591436	0	0	0
98	0.967339	0.0326611	0	0	0	0	0	0	0	0.0378886	0.962111	0	0	0	0	0	0.0324046	0.967595	0	0	0	0.951744	0.0482557	0	0	0	0	0	0	0	0.0416614	0.958339	0	0	0	0.953782	0.0462182	0	0	0	0	0	1	0	0	0	0	0	0	1	0	0	0	0	0	0	1	0	0	0	0	0	0	1	0	0	0	0	0	0	1	0	0	0	0	0	0
99	0	0	0.000115091	1.47E-05	0	0.998505	0.00136565	0	0	0.000126045	3.72E-06	0	0.998505	0.00136565	0	0	0.0335705	0.000736507	0	0.964357	0.00133635	0	0	0.000235939	7.15E-07	0	0.998398	0.00136561	0	0	0.00049555	1.67E-05	0	0.998122	0.00136551	0	0	0.000510514	1.74E-06	0	0.998122	0.00136551	0.000129761	0	0.00010685	4.28E-08	0	0.998398	0.00136561	0.000236654	0	0.00182999	9.49E-07	0	0.996568	0.00136466	0.000512255	0	0.00155449	8.52E-07	0	0.996568	0.00136466	0.00206759	0	0.0322111	2.83E-05	0	0.964357	0.00133635	0.034307	0	0.964357	0.00133635	0	0	0
100	0	0	1.52E-07	1.73E-05	0	0.00136554	0.998617	0	0	1.52E-07	1.73E-05	0	0.00136554	0.998617	0	0	9.48E-05	0.0213329	0	0.00131978	0.977253	0	0	2.98E-07	4.30E-05	0	0.0013654	0.998591	0	0	7.03E-07	0.000123857	0	0.00136503	0.99851	0	0	6.83E-07	0.000123877	0	0.00136503	0.99851	1.74E-05	0	1.42E-07	2.57E-05	0	0.0013654	0.998591	4.33E-05	0	2.43E-06	0.000685484	0	0.00136296	0.997906	0.00012456	0	2.07E-06	0.000604618	0	0.00136296	0.997906	0.000731243	0	4.32E-05	0.0206533	0	0.00131978	0.977253	0.0214277	0	0.00131978	0.977253	0	0	0
101	0.936932	0.0316344	0	0	0.0314332	0	0	0.939745	0.0288222	0	0	0.0314332	0	0	0.865236	0.134764	0	0	0	0	0	0.926904	0.0469962	0	0	0.0261001	0	0	0	0	0.001469	0.998531	0	0	0	0.953782	0.0462182	0	0	0	0	0	0.968567	0.00533306	0	0	0.0261001	0	0	0.9739	0.0261001	0	0	0	0	0	1	0	0	0	0	0	0	1	0	0	0	0	0	0	1	0	0	0	0	0	0
102	0	0	0.000108014	3.29E-08	0	0.998526	0.00136566	0	0	0.000108014	3.29E-08	0	0.998526	0.00136566	0	0	0.0335634	3.27E-05	0	0.965067	0.0013365	0	0	0.000211595	7.69E-08	0	0.998423	0.00136563	0	0	0.000479931	2.22E-07	0	0.998154	0.00136552	0	0	0.000479942	2.10E-07	0	0.998154	0.00136552	0.000108047	0	0.00010359	3.51E-08	0	0.998423	0.00136563	0.000211672	0	0.0017785	9.36E-07	0	0.996644	0.00136469	0.000480152	0	0.00151013	8.25E-07	0	0.996644	0.00136469	0.00199111	0	0.0315768	2.82E-05	0	0.965067	0.0013365	0.0335961	0	0.965067	0.0013365	0	0	0
103	0	0	0.000107996	2.82E-08	0	0.998526	0.00136566	0	0	0.000107996	2.82E-08	0	0.998526	0.00136566	0	0	0.0335634	3.07E-05	0	0.965069	0.00133651	0	0	0.000211568	6.78E-08	0	0.998423	0.00136563	0	0	0.000479879	1.90E-07	0	0.998154	0.00136552	0	0	0.000479879	1.90E-07	0	0.998154	0.00136552	0.000108024	0	0.000103577	3.51E-08	0	0.998423	0.00136563	0.000211636	0	0.00177836	9.35E-07	0	0.996644	0.00136469	0.000480069	0	0.00151004	8.25E-07	0	0.996644	0.00136469	0.00199093	0	0.031575	2.82E-05	0	0.965069	0.00133651	0.0335941	0	0.965069	0.00133651	0	0	0
104	0	0	1.49E-07	1.73E-05	0	0.00136554	0.998617	0	0	1.49E-07	1.73E-05	0	0.00136554	0.998617	0	0	4.84E-05	0.0213338	0	0.00131978	0.977298	0	0	2.94E-07	4.29E-05	0	0.0013654	0.998591	0	0	6.69E-07	0.00012358	0	0.00136503	0.998511	0	0	6.69E-07	0.00012358	0	0.00136503	0.998511	1.74E-05	0	1.42E-07	2.57E-05	0	0.0013654	0.998591	4.32E-05	0	2.43E-06	0.000683986	0	0.00136296	0.997907	0.000124249	0	2.07E-06	0.000603328	0	0.00136296	0.997907	0.000729641	0	4.32E-05	0.0206095	0	0.00131978	0.977298	0.0213823	0	0.00131978	0.977298	0	0	0
105	0	0	0.000108073	4.22E-08	0	0.998526	0.00136566	0	0	0.000108078	3.72E-08	0	0.998526	0.00136566	0	0	0.0335634	3.77E-05	0	0.965062	0.0013365	0	0	0.000211645	1.48E-07	0	0.998423	0.00136563	0	0	0.000480062	2.30E-07	0	0.998154	0.00136552	0	0	0.00048004	2.52E-07	0	0.998154	0.00136552	0.000108115	0	0.000103643	3.51E-08	0	0.998423	0.00136563	0.000211793	0	0.00177881	9.36E-07	0	0.996644	0.00136469	0.000480292	0	0.00151042	8.25E-07	0	0.996644	0.00136469	0.00199154	0	0.0315814	2.82E-05	0	0.965062	0.0013365	0.0336011	0	0.965062	0.0013365	0	0	0
106	0.967339	0.0326611	0	0	0	0	0	0	0	0.998506	0.00149401	0	0	0	0	0	0.00168833	0.998312	0	0	0	0	0	0.00195325	0.998047	0	0	0	0	0	0.998506	0.00149405	0	0	0	0.953782	0.0462182	0	0	0	0	0	1	0	0	0	0	0	0	1	0	0	0	0	0	0	1	0	0	0	0	0	0	1	0	0	0	0	0	0	1	0	0	0	0	0	0
107	0.962042	0.0324822	0	0	0.00547598	0	0	0.964929	0.0295946	0	0	0.00547598	0	0	0.865236	0.134764	0	0	0	0	0	0	0	0.00216211	0.997838	0	0	0	0.942299	0.0310374	0	0	0.0266634	0	0	0.928351	0.0449858	0	0	0.0266634	0	0	0.994524	0.00547598	0	0	0	0	0	1	0	0	0	0	0	0	0.973337	0.0266634	0	0	0	0	0	1	0	0	0	0	0	0	1	0	0	0	0	0	0
108	0.272661	0.00920609	0	0	0.718133	0	0	0.27348	0.00838768	0	0	0.718133	0	0	0.276014	0.0429902	0	0	0.680996	0	0	0.269743	0.0136766	0	0	0.716581	0	0	0.274223	0.00903235	0	0	0.716745	0	0	0.270164	0.0130915	0	0	0.716745	0	0	0.281867	0.001552	0	0	0.716581	0	0	0.283419	0.00759553	0	0	0.708985	0	0	0.283255	0.00775945	0	0	0.708985	0	0	0.291015	0.0279893	0	0	0.680996	0	0	0.319004	0.680996	0	0	0	0	0
109	0	0	0.0003154	1.88E-07	0	0.998319	0.0013656	0	0	0.00031541	1.79E-07	0	0.998319	0.0013656	0	0	0.0339556	4.68E-05	0	0.964661	0.00133634	0	0	0.000211813	0.000406307	0	0.998016	0.00136548	0	0	0.000578096	3.74E-07	0	0.998056	0.00136549	0	0	0.000578023	4.47E-07	0	0.998056	0.00136549	0.000315588	0	0.000302413	1.19E-07	0	0.998016	0.00136548	0.00061812	0	0.00177873	9.39E-07	0	0.996238	0.00136455	0.00057847	0	0.00181838	9.42E-07	0	0.996238	0.00136455	0.00239779	0	0.0315765	2.82E-05	0	0.964661	0.00133634	0.0340025	0	0.964661	0.00133634	0	0	0
110	0.936932	0.0316344	0	0	0.0314332	0	0	0.939745	0.0288222	0	0	0.0314332	0	0	0	0	0.00148429	0.998516	0	0	0	0.926904	0.0469962	0	0	0.0261001	0	0	0.968112	0.0318877	0	0	0	0	0	0	0	0.00146907	0.998531	0	0	0	0.968567	0.00533306	0	0	0.0261001	0	0	0.9739	0.0261001	0	0	0	0	0	1	0	0	0	0	0	0	1	0	0	0	0	0	0	1	0	0	0	0	0	0
111	0	0	0.000142915	5.43E-08	0	0.998492	0.0013655	0	0	0.000142915	5.43E-08	0	0.998492	0.0013655	0	0	0.0336293	3.72E-05	0	0.964997	0.00133631	0	0	0.000211654	6.84E-05	0	0.998354	0.00136544	0	0	0.000496458	2.20E-07	0	0.998138	0.00136536	0	0	0.000496446	2.32E-07	0	0.998138	0.00136536	0.000142969	0	0.000137061	6.25E-08	0	0.998354	0.00136544	0.000280093	0	0.00177861	9.36E-07	0	0.996576	0.0013645	0.000496678	0	0.0015621	8.63E-07	0	0.996576	0.0013645	0.00205964	0	0.0315787	2.82E-05	0	0.964997	0.00133631	0.0336665	0	0.964997	0.00133631	0	0	0
112	0	0	4.48E-06	0.000807726	0	0.00136115	0.997827	0	0	4.48E-06	0.000807726	0	0.00136115	0.997827	0.865236	0.134764	0	0	0	0	0	0	0	9.03E-06	0.0020093	0	0.00135693	0.996625	0	0	2.01E-05	0.00578409	0	0.00134602	0.99285	0	0	2.01E-05	0.00578409	0	0.00134602	0.99285	0.000812204	0	4.21E-06	0.00120191	0	0.00135693	0.996625	0.00201833	0	7.23E-05	0.0320135	0	0.00128458	0.964611	0.00580421	0	6.14E-05	0.0282385	0	0.00128458	0.964611	0.0341042	0	0.00128458	0.964611	0	0	0	1	0	0	0	0	0	0
113	0	0	0.000108021	3.29E-08	0	0.998526	0.00136552	0	0	0.000108021	3.29E-08	0	0.998526	0.00136552	0	0	0.0335633	3.52E-05	0	0.965065	0.00133636	0	0	0.000211609	7.70E-08	0	0.998423	0.00136548	0	0	0.000479966	2.11E-07	0	0.998154	0.00136537	0	0	0.000479966	2.11E-07	0	0.998154	0.00136537	0.000108054	0	0.000103597	3.51E-08	0	0.998423	0.00136548	0.000211686	0	0.00177862	9.36E-07	0	0.996644	0.00136455	0.000480177	0	0.00151024	8.25E-07	0	0.996644	0.00136455	0.00199125	0	0.0315791	2.82E-05	0	0.965065	0.00133636	0.0335985	0	0.965065	0.00133636	0	0	0
114	0.272661	0.00920609	0	0	0.718133	0	0	0.27348	0.00838768	0	0	0.718133	0	0	0.276014	0.0429902	0	0	0.680996	0	0	0.269743	0.0136766	0	0	0.716581	0	0	0.274223	0.00903235	0	0	0.716745	0	0	0.270164	0.0130915	0	0	0.716745	0	0	0.281867	0.001552	0	0	0.716581	0	0	0.283419	0.00759553	0	0	0.708985	0	0	0.283255	0.00775945	0	0	0.708985	0	0	0.291015	0.0279893	0	0	0.680996	0	0	0.319004	0.680996	0	0	0	0	0
115	0	0	0.000108012	3.29E-08	0	0.998526	0.00136552	0	0	0.000108012	3.29E-08	0	0.998526	0.00136552	0	0	0.0335634	3.23E-05	0	0.965068	0.00133636	0	0	0.000211592	7.69E-08	0	0.998423	0.00136548	0	0	0.000479926	2.10E-07	0	0.998154	0.00136537	0	0	0.000479926	2.10E-07	0	0.998154	0.00136537	0.000108045	0	0.000103588	3.51E-08	0	0.998423	0.00136548	0.000211669	0	0.00177848	9.35E-07	0	0.996644	0.00136455	0.000480136	0	0.00151012	8.25E-07	0	0.996644	0.00136455	0.00199108	0	0.0315765	2.82E-05	0	0.965068	0.00133636	0.0335957	0	0.965068	0.00133636	0	0	0
116	0	0	1.51E-07	1.73E-05	0	0.00136539	0.998617	0	0	1.51E-07	1.73E-05	0	0.00136539	0.998617	0	0	5.06E-05	0.0213338	0	0.00131964	0.977296	0	0	2.98E-07	4.29E-05	0	0.00136525	0.998592	0	0	6.82E-07	0.000123606	0	0.00136488	0.998511	0	0	6.82E-07	0.000123606	0	0.00136488	0.998511	1.74E-05	0	1.42E-07	2.57E-05	0	0.00136525	0.998592	4.32E-05	0	2.43E-06	0.000684077	0	0.00136282	0.997907	0.000124288	0	2.06E-06	0.000603394	0	0.00136282	0.997907	0.000729747	0	4.32E-05	0.0206115	0	0.00131964	0.977296	0.0213844	0	0.00131964	0.977296	0	0	0
117	0.272661	0.00920609	0	0	0.718133	0	0	0.27348	0.00838768	0	0	0.718133	0	0	0.276014	0.0429902	0	0	0.680996	0	0	0.269743	0.0136766	0	0	0.716581	0	0	0.274223	0.00903235	0	0	0.716745	0	0	0.270164	0.0130915	0	0	0.716745	0	0	0.281867	0.001552	0	0	0.716581	0	0	0.283419	0.00759553	0	0	0.708985	0	0	0.283255	0.00775945	0	0	0.708985	0	0	0.291015	0.0279893	0	0	0.680996	0	0	0.319004	0.680996	0	0	0	0	0
118	0	0	1.51E-07	1.73E-05	0	0.00136539	0.998617	0	0	1.51E-07	1.73E-05	0	0.00136539	0.998617	0	0	5.07E-05	0.0213338	0	0.00131964	0.977296	0	0	2.98E-07	4.29E-05	0	0.00136525	0.998592	0	0	6.82E-07	0.000123607	0	0.00136488	0.998511	0	0	6.82E-07	0.000123607	0	0.00136488	0.998511	1.74E-05	0	1.42E-07	2.57E-05	0	0.00136525	0.998592	4.32E-05	0	2.43E-06	0.000684081	0	0.00136282	0.997907	0.000124289	0	2.06E-06	0.000603397	0	0.00136282	0.997907	0.00072975	0	4.32E-05	0.0206116	0	0.00131964	0.977296	0.0213845	0	0.00131964	0.977296	0	0	0
119	0	0	0.000108066	2.83E-08	0	0.998526	0.00136552	0	0	0.000108066	2.83E-08	0	0.998526	0.00136552	0	0	0.0335644	3.39E-05	0	0.965065	0.00133636	0	0	0.000211706	6.80E-08	0	0.998423	0.00136548	0	0	0.000481036	1.92E-07	0	0.998153	0.00136537	0	0	0.000479925	1.30E-06	0	0.998153	0.00136537	0.000108094	0	0.000103645	3.52E-08	0	0.998423	0.00136548	0.000211774	0	0.00177952	9.37E-07	0	0.996643	0.00136454	0.000481229	0	0.00151017	8.27E-07	0	0.996643	0.00136454	0.00199223	0	0.0315779	2.82E-05	0	0.965065	0.00133636	0.0335983	0	0.965065	0.00133636	0	0	0
120	0	0	0.003397	1.57E-06	0	0.995237	0.00136426	0	0	0.003397	1.57E-06	0	0.995237	0.00136426	0.865236	0.134764	0	0	0	0	0	0	0	0.0066546	3.74E-06	0	0.991979	0.00136237	0	0	0.0178199	1.68E-05	0	0.980812	0.00135175	0	0	0.0142342	0.00360245	0	0.980812	0.00135175	0.00339857	0	0.00325787	1.90E-06	0	0.991979	0.00136237	0.00665834	0	0.0559334	5.05E-05	0	0.936046	0.00131184	0.0178367	0	0.0447657	3.99E-05	0	0.936046	0.00131184	0.0626423	0	0.936046	0.00131184	0	0	0	1	0	0	0	0	0	0
121	0.936932	0.0316344	0	0	0.0314332	0	0	0.939745	0.0288222	0	0	0.0314332	0	0	0.865236	0.134764	0	0	0	0	0	0.926904	0.0469962	0	0	0.0261001	0	0	0.968112	0.0318877	0	0	0	0	0	0	0	0.60595	0.39405	0	0	0	0.968567	0.00533306	0	0	0.0261001	0	0	0.9739	0.0261001	0	0	0	0	0	1	0	0	0	0	0	0	1	0	0	0	0	0	0	1	0	0	0	0	0	0
122	0	0	1.61E-07	2.00E-05	0	0.00136529	0.998615	0	0	1.61E-07	2.00E-05	0	0.00136529	0.998615	0	0	6.38E-05	0.0214473	0	0.00131938	0.97717	0	0	3.17E-07	4.98E-05	0	0.00136514	0.998585	0	0	8.71E-07	0.000239924	0	0.0013647	0.998395	0	0	0.000116966	0.00012383	0	0.0013647	0.998395	2.02E-05	0	1.50E-07	2.98E-05	0	0.00136514	0.998585	5.01E-05	0	2.58E-06	0.00079389	0	0.00136256	0.997791	0.000240796	0	2.14E-06	0.000603682	0	0.00136256	0.997791	0.000846619	0	4.32E-05	0.0206213	0	0.00131938	0.97717	0.0215111	0	0.00131938	0.97717	0	0	0
123	0	0	1.51E-07	1.74E-05	0	0.00136529	0.998617	0	0	1.51E-07	1.74E-05	0	0.00136529	0.998617	0	0	0.000166187	0.0213315	0	0.00131948	0.977183	0	0	2.99E-07	4.32E-05	0	0.00136515	0.998591	0	0	6.83E-07	0.000124308	0	0.00136479	0.99851	0	0	7.29E-07	0.000124262	0	0.00136479	0.99851	1.75E-05	0	1.42E-07	2.58E-05	0	0.00136515	0.998591	4.35E-05	0	2.44E-06	0.000687748	0	0.00136272	0.997904	0.000124991	0	2.07E-06	0.000606593	0	0.00136272	0.997904	0.000733652	0	4.32E-05	0.0207208	0	0.00131948	0.977183	0.0214977	0	0.00131948	0.977183	0	0	0
124	0.272661	0.00920609	0	0	0.718133	0	0	0.27348	0.00838768	0	0	0.718133	0	0	0.276014	0.0429902	0	0	0.680996	0	0	0.269743	0.0136766	0	0	0.716581	0	0	0.274223	0.00903235	0	0	0.716745	0	0	0.270164	0.0130915	0	0	0.716745	0	0	0.281867	0.001552	0	0	0.716581	0	0	0.283419	0.00759553	0	0	0.708985	0	0	0.283255	0.00775945	0	0	0.708985	0	0	0.291015	0.0279893	0	0	0.680996	0	0	0.319004	0.680996	0	0	0	0	0
125	0	0	0.00319342	1.37E-06	0	0.995441	0.00136434	0	0	0.00319342	1.37E-06	0	0.995441	0.00136434	0	0	0.00157638	0.99219	0	0.00622795	5.54E-06	0	0	0.00625578	3.27E-06	0	0.992378	0.0013627	0	0	0.0141892	9.10E-06	0	0.984444	0.00135756	0	0	0.0141892	9.10E-06	0	0.984444	0.00135756	0.00319479	0	0.00306263	1.64E-06	0	0.992378	0.0013627	0.00625905	0	0.0525813	4.36E-05	0	0.939797	0.00131911	0.0141983	0	0.0446472	3.85E-05	0	0.939797	0.00131911	0.058884	0	0.933569	0.00131357	0	0.00622795	5.54E-06	0.993767	0	0.00622795	5.54E-06	0	0	0
126	0	0	1.50E-07	1.74E-05	0	0.00136529	0.998617	0	0	1.50E-07	1.74E-05	0	0.00136529	0.998617	0	0	0.00027275	0.0213292	0	0.00131942	0.977079	0	0	2.95E-07	4.34E-05	0	0.00136515	0.998591	0	0	6.71E-07	0.000124851	0	0.00136478	0.99851	0	0	6.71E-07	0.000124851	0	0.00136478	0.99851	1.76E-05	0	1.42E-07	2.59E-05	0	0.00136515	0.998591	4.37E-05	0	2.44E-06	0.000691024	0	0.00136271	0.9979	0.000125522	0	2.07E-06	0.000609535	0	0.00136271	0.9979	0.000737128	0	4.33E-05	0.0208215	0	0.00131942	0.977079	0.0216019	0	0.00131942	0.977079	0	0	0
127	0	0	1.52E-07	1.73E-05	0	0.00136529	0.998617	0	0	1.53E-07	1.73E-05	0	0.00136529	0.998617	0	0	7.03E-05	0.0213335	0	0.00131953	0.977277	0	0	3.03E-07	4.30E-05	0	0.00136515	0.998592	0	0	6.95E-07	0.000123732	0	0.00136479	0.998511	0	0	6.95E-07	0.000123732	0	0.00136479	0.998511	1.74E-05	0	1.42E-07	2.57E-05	0	0.00136515	0.998592	4.33E-05	0	2.43E-06	0.00068472	0	0.00136272	0.997907	0.000124427	0	2.07E-06	0.000603945	0	0.00136272	0.997907	0.000730437	0	4.32E-05	0.0206301	0	0.00131953	0.977277	0.0214037	0	0.00131953	0.977277	0	0	0
128	0	0	0.998549	0.00145099	0	0	0	0.970242	0.0297576	0	0	0	0	0	0	0	0.998508	0.00149223	0	0	0	0.951744	0.0482557	0	0	0	0	0	0.942299	0.0310374	0	0	0.0266634	0	0	0.928351	0.0449858	0	0	0.0266634	0	0	1	0	0	0	0	0	0	1	0	0	0	0	0	0	0.973337	0.0266634	0	0	0	0	0	1	0	0	0	0	0	0	1	0	0	0	0	0	0
129	0.854726	0.0288588	0	0	0.116415	0	0	0.857292	0.0262933	0	0	0.116415	0	0	0	0	0.00155034	0.99845	0	0	0	0.845577	0.0428728	0	0	0.11155	0	0	0.859622	0.0283142	0	0	0.112064	0	0	0.846897	0.0410388	0	0	0.112064	0	0	0.883585	0.00486514	0	0	0.11155	0	0	0.88845	0.0238101	0	0	0.0877398	0	0	0.887936	0.024324	0	0	0.0877398	0	0	0.91226	0.0877398	0	0	0	0	0	1	0	0	0	0	0	0
130	0	0	1.52E-07	1.73E-05	0	0.00136529	0.998617	0	0	1.53E-07	1.73E-05	0	0.00136529	0.998617	0	0	5.42E-05	0.0213338	0	0.00131954	0.977292	0	0	3.03E-07	4.30E-05	0	0.00136515	0.998592	0	0	6.95E-07	0.000123641	0	0.00136478	0.998511	0	0	6.95E-07	0.000123641	0	0.00136478	0.998511	1.74E-05	0	1.42E-07	2.57E-05	0	0.00136515	0.998592	4.33E-05	0	2.43E-06	0.000684215	0	0.00136272	0.997907	0.000124335	0	2.06E-06	0.0006035	0	0.00136272	0.997907	0.000729901	0	4.32E-05	0.0206149	0	0.00131954	0.977292	0.021388	0	0.00131954	0.977292	0	0	0
131	0	0	0.000107996	2.82E-08	0	0.998527	0.00136542	0	0	0.000107996	2.82E-08	0	0.998527	0.00136542	0	0	0.0335634	3.08E-05	0	0.96507	0.00133625	0	0	0.000211569	6.78E-08	0	0.998423	0.00136538	0	0	0.00047988	1.90E-07	0	0.998155	0.00136527	0	0	0.00047988	1.90E-07	0	0.998155	0.00136527	0.000108024	0	0.000103577	3.51E-08	0	0.998423	0.00136538	0.000211637	0	0.00177836	9.36E-07	0	0.996645	0.00136445	0.00048007	0	0.00151004	8.25E-07	0	0.996645	0.00136445	0.00199094	0	0.0315751	2.82E-05	0	0.96507	0.00133625	0.0335942	0	0.96507	0.00133625	0	0	0
132	0	0	0.000108012	2.86E-08	0	0.998527	0.00136542	0	0	0.000108012	2.86E-08	0	0.998527	0.00136542	0	0	0.0335641	3.07E-05	0	0.965069	0.00133589	0	0	0.0002116	6.86E-08	0	0.998423	0.00136538	0	0	0.000479951	2.90E-07	0	0.998154	0.0013654	0	0	0.000479951	2.90E-07	0	0.998154	0.0013654	0.00010804	0	0.000103593	3.56E-08	0	0.998423	0.00136538	0.000211669	0	0.00177863	9.47E-07	0	0.996644	0.00136443	0.000480241	0	0.00151004	9.63E-07	0	0.996644	0.00136443	0.00199124	0	0.031575	2.85E-05	0	0.965069	0.00133589	0.0335948	0	0.965069	0.00133589	0	0	0
133	0	0	0.000126281	8.46E-08	0	0.998508	0.00136527	0	0	0.000126281	8.46E-08	0	0.998508	0.00136527	0	0	0.0339002	3.31E-05	0	0.964742	0.00132461	0	0	0.000247363	1.60E-07	0	0.998387	0.0013652	0	0	0.000582838	0.000125517	0	0.997818	0.00147333	0	0	0.000582836	0.000125519	0	0.997818	0.00147333	0.000126366	0	0.000121085	7.23E-08	0	0.998387	0.0013652	0.000247523	0	0.00207867	1.41E-06	0	0.996309	0.00136379	0.000708355	0	0.00150971	0.000109538	0	0.996309	0.00136379	0.0023276	0	0.0315666	3.92E-05	0	0.964742	0.00132461	0.0339334	0	0.964742	0.00132461	0	0	0
134	0.272661	0.00920609	0	0	0.718133	0	0	0.27348	0.00838768	0	0	0.718133	0	0	0.276014	0.0429902	0	0	0.680996	0	0	0.269743	0.0136766	0	0	0.716581	0	0	0.274223	0.00903235	0	0	0.716745	0	0	0.270164	0.0130915	0	0	0.716745	0	0	0.281867	0.001552	0	0	0.716581	0	0	0.283419	0.00759553	0	0	0.708985	0	0	0.283255	0.00775945	0	0	0.708985	0	0	0.291015	0.0279893	0	0	0.680996	0	0	0.319004	0.680996	0	0	0	0	0
135	0.854726	0.0288588	0	0	0.116415	0	0	0.857292	0.0262933	0	0	0.116415	0	0	0	0	0.999233	0.000767194	0	0	0	0.845577	0.0428728	0	0	0.11155	0	0	0.859622	0.0283142	0	0	0.112064	0	0	0.846897	0.0410388	0	0	0.112064	0	0	0.883585	0.00486514	0	0	0.11155	0	0	0.88845	0.0238101	0	0	0.0877398	0	0	0.887936	0.024324	0	0	0.0877398	0	0	0.91226	0.0877398	0	0	0	0	0	1	0	0	0	0	0	0
136	0	0	2.30E-07	3.36E-05	0	0.000441203	0.999525	0	0	2.52E-07	3.36E-05	0	0.000441203	0.999525	0	0	4.10E-05	0.0220225	0	0.000425264	0.977511	0	0	4.13E-07	8.35E-05	0	0.000441058	0.999475	0	0	0.000236842	0.000229112	0	0.000782	0.998752	0	0	0.000214101	0.000251852	0	0.000782	0.998752	3.39E-05	0	1.45E-07	4.99E-05	0	0.000441058	0.999475	8.40E-05	0	1.87E-06	0.00132814	0	0.000439186	0.998147	0.000465953	0	0.000342814	0.000605197	0	0.000439186	0.998147	0.00141396	0	1.39E-05	0.0206356	0	0.000425264	0.977511	0.0220635	0	0.000425264	0.977511	0	0	0
137	0.967339	0.0326611	0	0	0	0	0	0	0	0.000544507	0.999455	0	0	0	0.865236	0.134764	0	0	0	0	0	0.951744	0.0482557	0	0	0	0	0	0.968112	0.0318877	0	0	0	0	0	0	0	0.999299	0.000701203	0	0	0	1	0	0	0	0	0	0	1	0	0	0	0	0	0	1	0	0	0	0	0	0	1	0	0	0	0	0	0	1	0	0	0	0	0	0
138	0	0	0.000108129	1.70E-08	0	0.999451	0.000440556	0	0	0.000108126	1.95E-08	0	0.999451	0.000440556	0	0	0.0335947	1.27E-05	0	0.965961	0.000431149	0	0	0.000211818	3.73E-08	0	0.999348	0.000440544	0	0	0.000480433	2.03E-07	0	0.999079	0.000440595	0	0	0.000480462	1.74E-07	0	0.999079	0.000440595	0.000108146	0	0.000103698	1.14E-08	0	0.999348	0.000440544	0.000211855	0	0.00178036	3.02E-07	0	0.997567	0.000440242	0.000480636	0	0.00151153	3.52E-07	0	0.997567	0.000440242	0.00199251	0	0.0316058	9.09E-06	0	0.965961	0.000431149	0.0336074	0	0.965961	0.000431149	0	0	0
139	0	0	4.94E-08	1.73E-05	0	0.000440515	0.999542	0	0	4.94E-08	1.73E-05	0	0.000440515	0.999542	0	0	1.72E-05	0.0213536	0	0.000425755	0.978203	0	0	9.78E-08	4.30E-05	0	0.00044047	0.999516	0	0	2.25E-07	0.000123693	0	0.000440351	0.999436	0	0	2.25E-07	0.000123693	0	0.000440351	0.999436	1.73E-05	0	4.57E-08	2.57E-05	0	0.00044047	0.999516	4.31E-05	0	7.85E-07	0.000684615	0	0.000439685	0.998832	0.000123918	0	6.66E-07	0.000603882	0	0.000439685	0.998832	0.000728466	0	1.39E-05	0.0206284	0	0.000425755	0.978203	0.0213708	0	0.000425755	0.978203	0	0	0
140	0	0	4.94E-08	1.73E-05	0	0.000440515	0.999542	0	0	4.94E-08	1.73E-05	0	0.000440515	0.999542	0	0	1.72E-05	0.0213536	0	0.000425755	0.978203	0	0	9.78E-08	4.30E-05	0	0.00044047	0.999516	0	0	2.25E-07	0.000123693	0	0.000440351	0.999436	0	0	2.25E-07	0.000123693	0	0.000440351	0.999436	1.73E-05	0	4.57E-08	2.57E-05	0	0.00044047	0.999516	4.31E-05	0	7.85E-07	0.000684615	0	0.000439685	0.998832	0.000123918	0	6.66E-07	0.000603882	0	0.000439685	0.998832	0.000728466	0	1.39E-05	0.0206284	0	0.000425755	0.978203	0.0213708	0	0.000425755	0.978203	0	0	0
141	0	0	0.000108101	1.23E-08	0	0.999451	0.000440555	0	0	0.000108101	1.23E-08	0	0.999451	0.000440555	0	0	0.0335944	1.26E-05	0	0.965962	0.000431149	0	0	0.000211774	2.81E-08	0	0.999348	0.000440544	0	0	0.000480346	7.54E-08	0	0.999079	0.000440509	0	0	0.000480346	7.54E-08	0	0.999079	0.000440509	0.000108113	0	0.000103678	1.13E-08	0	0.999348	0.000440544	0.000211802	0	0.00178009	3.02E-07	0	0.997568	0.000440242	0.000480421	0	0.0015115	2.66E-07	0	0.997568	0.000440242	0.00199219	0	0.0316057	9.09E-06	0	0.965962	0.000431149	0.033607	0	0.965962	0.000431149	0	0	0
142	0	0	0.0032161	4.95E-07	0	0.996343	0.000440207	0	0	0.0032161	4.95E-07	0	0.996343	0.000440207	0.865236	0.134764	0	0	0	0	0	0	0	0.00630047	1.16E-06	0	0.993259	0.000439677	0	0	0.0142907	3.17E-06	0	0.985268	0.000438011	0	0	0.0142907	3.17E-06	0	0.985268	0.000438011	0.00321659	0	0.00308451	5.30E-07	0	0.993259	0.000439677	0.00630163	0	0.0529593	1.41E-05	0	0.940299	0.000425553	0.0142939	0	0.0449687	1.25E-05	0	0.940299	0.000425553	0.059275	0	0.940299	0.000425553	0	0	0	1	0	0	0	0	0	0
143	0	0	5.30E-08	1.73E-05	0	0.000440515	0.999542	0	0	5.30E-08	1.73E-05	0	0.000440515	0.999542	0	0	2.86E-05	0.0213534	0	0.000425752	0.978192	0	0	1.07E-07	4.30E-05	0	0.00044047	0.999516	0	0	2.51E-07	0.000123787	0	0.000440351	0.999436	0	0	2.51E-07	0.000123787	0	0.000440351	0.999436	1.73E-05	0	4.57E-08	2.57E-05	0	0.00044047	0.999516	4.31E-05	0	7.85E-07	0.000685022	0	0.000439685	0.998831	0.000124037	0	6.66E-07	0.000604212	0	0.000439685	0.998831	0.000728915	0	1.39E-05	0.0206392	0	0.000425752	0.978192	0.021382	0	0.000425752	0.978192	0	0	0
144	0.272661	0.00920609	0	0	0.718133	0	0	0.27348	0.00838768	0	0	0.718133	0	0	0.276014	0.0429902	0	0	0.680996	0	0	0.269743	0.0136766	0	0	0.716581	0	0	0.274223	0.00903235	0	0	0.716745	0	0	0.270164	0.0130915	0	0	0.716745	0	0	0.281867	0.001552	0	0	0.716581	0	0	0.283419	0.00759553	0	0	0.708985	0	0	0.283255	0.00775945	0	0	0.708985	0	0	0.291015	0.0279893	0	0	0.680996	0	0	0.319004	0.680996	0	0	0	0	0
145	0.272661	0.00920609	0	0	0.718133	0	0	0.27348	0.00838768	0	0	0.718133	0	0	0.276014	0.0429902	0	0	0.680996	0	0	0.269743	0.0136766	0	0	0.716581	0	0	0.274223	0.00903235	0	0	0.716745	0	0	0.270164	0.0130915	0	0	0.716745	0	0	0.281867	0.001552	0	0	0.716581	0	0	0.283419	0.00759553	0	0	0.708985	0	0	0.283255	0.00775945	0	0	0.708985	0	0	0.291015	0.0279893	0	0	0.680996	0	0	0.319004	0.680996	0	0	0	0	0
146	0	0	5.34E-08	1.74E-05	0	0.000440515	0.999542	0	0	5.34E-08	1.74E-05	0	0.000440515	0.999542	0	0	3.35E-05	0.021358	0	0.000425749	0.978183	0	0	1.08E-07	4.33E-05	0	0.000440469	0.999516	0	0	4.92E-06	0.000123886	0	0.00044036	0.999431	0	0	3.26E-07	0.00012848	0	0.00044036	0.999431	1.75E-05	0	4.59E-08	2.59E-05	0	0.000440469	0.999516	4.34E-05	0	7.88E-07	0.000689642	0	0.000439681	0.998826	0.000128806	0	6.79E-07	0.000604346	0	0.000439681	0.998826	0.000733831	0	1.39E-05	0.0206437	0	0.000425749	0.978183	0.0213915	0	0.000425749	0.978183	0	0	0
147	0	0	2.64E-05	0.0237276	0	0.000416651	0.975829	0	0	2.64E-05	0.0237276	0	0.000416651	0.975829	0	0	0.000570068	0.99943	0	0	0	0	0	5.30E-05	0.0590311	0	0.000393719	0.940522	0.968112	0.0318877	0	0	0	0	0	0	0	0.000559344	0.999441	0	0	0	0.023754	0	2.29E-05	0.0353071	0	0.000393719	0.940522	0.0590841	0	0.000393719	0.940522	0	0	0	1	0	0	0	0	0	0	1	0	0	0	0	0	0	1	0	0	0	0	0	0
148	0	0	9.72E-07	0.000557988	0	0.000439648	0.999001	0	0	9.72E-07	0.000557988	0	0.000439648	0.999001	0	0	5.50E-05	0.0436479	0	0.000410327	0.955887	0	0	1.94E-06	0.00138818	0	0.000438773	0.998171	0	0	0.0227755	0.0001369	0	0.000443491	0.976644	0	0	2.23E-05	0.0228901	0	0.000443491	0.976644	0.00055896	0	8.75E-07	0.000830292	0	0.000438773	0.998171	0.00139013	0	1.50E-05	0.0221174	0	0.000423756	0.976054	0.0229124	0	1.97E-05	0.00059038	0	0.000423756	0.976054	0.0235225	0	1.34E-05	0.020167	0	0.000410327	0.955887	0.0437029	0	0.000410327	0.955887	0	0	0
149	0	0	1.72E-06	0.00100799	0	0.000438795	0.998551	0	0	1.72E-06	0.00100799	0	0.000438795	0.998551	0.865236	0.134764	0	0	0	0	0	0	0	3.43E-06	0.00250773	0	0.000437245	0.997052	0	0	0.00870868	0.0057431	0	0.00043312	0.985115	0	0	1.18E-05	0.0144399	0	0.00043312	0.985115	0.00100971	0	1.55E-06	0.0014999	0	0.000437245	0.997052	0.00251116	0	2.66E-05	0.0399549	0	0.000410643	0.957097	0.0144518	0	2.25E-05	0.0280184	0	0.000410643	0.957097	0.0424926	0	0.000410643	0.957097	0	0	0	1	0	0	0	0	0	0
150	0	0	0.000108247	1.23E-08	0	0.999451	0.000440392	0	0	0.000108247	1.23E-08	0	0.999451	0.000440392	0	0	0.033597	1.26E-05	0	0.965959	0.000430988	0	0	0.000212061	2.81E-08	0	0.999348	0.00044038	0	0	0.000480348	2.77E-06	0	0.999077	0.000440348	0	0	0.000483041	7.82E-08	0	0.999077	0.000440348	0.00010826	0	0.000103818	1.14E-08	0	0.999348	0.00044038	0.000212089	0	0.0017825	3.02E-07	0	0.997565	0.000440078	0.00048312	0	0.0015115	2.70E-07	0	0.997565	0.000440078	0.00199489	0	0.0316057	9.09E-06	0	0.965959	0.000430988	0.0336097	0	0.965959	0.000430988	0	0	0
151	0	0	0.000108097	1.23E-08	0	0.999451	0.000440392	0	0	0.000108097	1.23E-08	0	0.999451	0.000440392	0	0	0.0335945	1.12E-05	0	0.965963	0.00043099	0	0	0.000211766	2.80E-08	0	0.999348	0.00044038	0	0	0.000480327	7.60E-08	0	0.999079	0.000440345	0	0	0.000480328	7.52E-08	0	0.999079	0.000440345	0.000108109	0	0.000103674	1.13E-08	0	0.999348	0.00044038	0.000211794	0	0.00178002	3.02E-07	0	0.997568	0.000440079	0.000480403	0	0.00151145	2.66E-07	0	0.997568	0.000440079	0.00199212	0	0.0316045	9.09E-06	0	0.965963	0.00043099	0.0336057	0	0.965963	0.00043099	0	0	0
152	0	0	4.94E-08	1.73E-05	0	0.000440352	0.999542	0	0	4.94E-08	1.73E-05	0	0.000440352	0.999542	0	0	2.77E-05	0.0213534	0	0.000425596	0.978193	0	0	9.78E-08	4.30E-05	0	0.000440306	0.999517	0	0	2.25E-07	0.000123753	0	0.000440188	0.999436	0	0	2.25E-07	0.000123753	0	0.000440188	0.999436	1.73E-05	0	4.57E-08	2.57E-05	0	0.000440306	0.999517	4.31E-05	0	7.84E-07	0.000684943	0	0.000439522	0.998832	0.000123977	0	6.66E-07	0.000604172	0	0.000439522	0.998832	0.000728816	0	1.39E-05	0.0206383	0	0.000425596	0.978193	0.021381	0	0.000425596	0.978193	0	0	0
153	0	0	0.00321642	6.33E-07	0	0.996343	0.000440043	0	0	0.00321642	6.33E-07	0	0.996343	0.000440043	0.865236	0.134764	0	0	0	0	0	0	0	0.00630085	1.43E-06	0	0.993258	0.000439513	0	0	0.0142912	3.78E-06	0	0.985267	0.000437848	0	0	0.0142915	3.56E-06	0	0.985267	0.000437848	0.00321705	0	0.00308469	5.30E-07	0	0.993258	0.000439513	0.00630228	0	0.0529601	1.41E-05	0	0.940298	0.000425394	0.014295	0	0.044969	1.25E-05	0	0.940298	0.000425394	0.0592765	0	0.940298	0.000425394	0	0	0	1	0	0	0	0	0	0
154	0.936932	0.0316344	0	0	0.0314332	0	0	0.939745	0.0288222	0	0	0.0314332	0	0	0.865236	0.134764	0	0	0	0	0	0.926904	0.0469962	0	0	0.0261001	0	0	0.968112	0.0318877	0	0	0	0	0	0	0	0.999516	0.000483763	0	0	0	0.968567	0.00533306	0	0	0.0261001	0	0	0.9739	0.0261001	0	0	0	0	0	1	0	0	0	0	0	0	1	0	0	0	0	0	0	1	0	0	0	0	0	0
155	0	0	0.000109801	1.71E-08	0	0.99945	0.00044039	0	0	0.000109801	1.71E-08	0	0.99945	0.00044039	0	0	0.0335764	0.000553912	0	0.965439	0.000430987	0	0	0.000215096	3.75E-08	0	0.999344	0.000440379	0	0	0.000487949	9.70E-08	0	0.999072	0.000440345	0	0	0.00048785	1.96E-07	0	0.999072	0.000440345	0.000109818	0	0.000105304	1.13E-08	0	0.999344	0.000440379	0.000215133	0	0.00180793	3.02E-07	0	0.997537	0.000440077	0.000488046	0	0.00153505	2.67E-07	0	0.997537	0.000440077	0.00202337	0	0.0320978	9.09E-06	0	0.965439	0.000430987	0.0341303	0	0.965439	0.000430987	0	0	0
156	0	0	0.000143492	3.95E-08	0	0.999416	0.000440275	0	0	0.000143492	3.95E-08	0	0.999416	0.000440275	0	0	0.0334164	0.00877017	0	0.957383	0.000430823	0	0	0.00028109	6.91E-08	0	0.999279	0.000440252	0	0	0.000752675	1.38E-07	0	0.998807	0.000440333	0	0	0.000600865	0.000151948	0	0.998807	0.000440333	0.000143532	0	0.000137604	2.27E-08	0	0.999279	0.000440252	0.000281159	0	0.0023624	3.41E-07	0	0.996916	0.000439911	0.000752813	0	0.00189066	4.22E-07	0	0.996916	0.000439911	0.0026439	0	0.0395336	9.09E-06	0	0.957383	0.000430823	0.0421866	0	0.957383	0.000430823	0	0	0
157	0.936932	0.0316344	0	0	0.0314332	0	0	0.939745	0.0288222	0	0	0.0314332	0	0	0	0	0.61266	0.38734	0	0	0	0.926904	0.0469962	0	0	0.0261001	0	0	0.968112	0.0318877	0	0	0	0	0	0	0	0.607939	0.392061	0	0	0	0.968567	0.00533306	0	0	0.0261001	0	0	0.9739	0.0261001	0	0	0	0	0	1	0	0	0	0	0	0	1	0	0	0	0	0	0	1	0	0	0	0	0	0
158	0	0	0.000217414	1.09E-07	0	0.999782	5.75E-07	0	0	0.000217397	1.26E-07	0	0.999782	5.75E-07	0	0	0.0330299	0.0259437	0	0.941026	4.59E-08	0	0	0.000425792	2.14E-07	0	0.999573	5.30E-07	0	0	0.00137386	4.71E-07	0	0.998625	5.02E-07	0	0	0.000835945	0.000538381	0	0.998625	5.02E-07	0.000217524	0	0.000208436	4.59E-08	0	0.999573	5.30E-07	0.000426006	0	0.00357769	4.79E-07	0	0.995996	5.01E-08	0.00137433	0	0.0026294	4.52E-07	0	0.995996	5.01E-08	0.00400417	0	0.0549694	4.21E-09	0	0.941026	4.59E-08	0.0589736	0	0.941026	4.59E-08	0	0	0
159	0	0	0.999957	4.33E-05	0	0	0	0.970242	0.0297576	0	0	0	0	0	0.865236	0.134764	0	0	0	0	0	0.951744	0.0482557	0	0	0	0	0	0.968112	0.0318877	0	0	0	0	0	0	0	0.999746	0.000254238	0	0	0	1	0	0	0	0	0	0	1	0	0	0	0	0	0	1	0	0	0	0	0	0	1	0	0	0	0	0	0	1	0	0	0	0	0	0
160	0	0	0.000109095	7.74E-09	0	0.999891	4.82E-08	0	0	0.000109094	9.42E-09	0	0.999891	4.82E-08	0	0	0.0335993	0.000302814	0	0.966098	4.70E-08	0	0	0.000213712	1.84E-08	0	0.999786	4.82E-08	0	0	0.00048479	4.19E-08	0	0.999515	4.83E-08	0	0	0.000484722	1.09E-07	0	0.999515	4.83E-08	0.000109103	0	0.000104627	1.20E-11	0	0.999786	4.82E-08	0.00021373	0	0.00179631	9.63E-11	0	0.99799	4.81E-08	0.000484832	0	0.00152521	1.99E-10	0	0.99799	4.81E-08	0.00201004	0	0.031892	1.03E-09	0	0.966098	4.70E-08	0.0339021	0	0.966098	4.70E-08	0	0	0
161	0	0	0.000108255	1.86E-08	0	0.999892	4.81E-08	0	0	0.000108255	1.86E-08	0	0.999892	4.81E-08	0	0	0.0336086	2.75E-05	0	0.966364	4.71E-08	0	0	0.000212055	3.00E-08	0	0.999788	4.81E-08	0	0	0.000480953	8.27E-08	0	0.999519	4.82E-08	0	0	0.000480967	6.81E-08	0	0.999519	4.82E-08	0.000108273	0	0.000103812	6.26E-12	0	0.999788	4.81E-08	0.000212085	0	0.00178222	3.75E-11	0	0.998006	4.81E-08	0.000481036	0	0.00151327	9.00E-11	0	0.998006	4.81E-08	0.0019943	0	0.0316418	1.01E-09	0	0.966364	4.71E-08	0.0336361	0	0.966364	4.71E-08	0	0	0
162	0.272661	0.00920609	0	0	0.718133	0	0	0.27348	0.00838768	0	0	0.718133	0	0	0.276014	0.0429902	0	0	0.680996	0	0	0.269743	0.0136766	0	0	0.716581	0	0	0.274223	0.00903235	0	0	0.716745	0	0	0.270164	0.0130915	0	0	0.716745	0	0	0.281867	0.001552	0	0	0.716581	0	0	0.283419	0.00759553	0	0	0.708985	0	0	0.283255	0.00775945	0	0	0.708985	0	0	0.291015	0.0279893	0	0	0.680996	0	0	0.319004	0.680996	0	0	0	0	0
163	0.962042	0.0324822	0	0	0.00547598	0	0	0.964929	0.0295946	0	0	0.00547598	0	0	0.865236	0.134764	0	0	0	0	0	0	0	0.999828	0.000171935	0	0	0	0.968112	0.0318877	0	0	0	0	0	0	0	0.999828	0.000171965	0	0	0	0.994524	0.00547598	0	0	0	0	0	1	0	0	0	0	0	0	1	0	0	0	0	0	0	1	0	0	0	0	0	0	1	0	0	0	0	0	0
164	0.854726	0.0288588	0	0	0.116415	0	0	0.857292	0.0262933	0	0	0.116415	0	0	0	0	0.999863	0.000136845	0	0	0	0.845577	0.0428728	0	0	0.11155	0	0	0.859622	0.0283142	0	0	0.112064	0	0	0.846897	0.0410388	0	0	0.112064	0	0	0.883585	0.00486514	0	0	0.11155	0	0	0.88845	0.0238101	0	0	0.0877398	0	0	0.887936	0.024324	0	0	0.0877398	0	0	0.91226	0.0877398	0	0	0	0	0	1	0	0	0	0	0	0
165	0	0	0.000108183	1.86E-08	0	0.999892	4.79E-08	0	0	0.000108183	1.86E-08	0	0.999892	4.79E-08	0	0	0.0336093	4.58E-06	0	0.966386	4.68E-08	0	0	0.000211915	3.00E-08	0	0.999788	4.79E-08	0	0	0.000480636	8.26E-08	0	0.999519	4.79E-08	0	0	0.000480651	6.80E-08	0	0.999519	4.79E-08	0.000108202	0	0.000103744	5.99E-12	0	0.999788	4.79E-08	0.000211945	0	0.00178104	3.28E-11	0	0.998007	4.78E-08	0.000480718	0	0.00151227	8.62E-11	0	0.998007	4.78E-08	0.00199299	0	0.0316209	9.88E-10	0	0.966386	4.68E-08	0.0336139	0	0.966386	4.68E-08	0	0	0
166	0	0	3.58E-09	1.73E-05	0	4.79E-08	0.999983	0	0	3.58E-09	1.73E-05	0	4.79E-08	0.999983	0	0	3.91E-06	0.021363	0	4.63E-08	0.978633	0	0	8.91E-09	4.30E-05	0	4.79E-08	0.999957	0	0	2.57E-08	0.000123766	0	4.79E-08	0.999876	0	0	2.11E-08	0.00012377	0	4.79E-08	0.999876	1.73E-05	0	5.68E-12	2.57E-05	0	4.79E-08	0.999957	4.30E-05	0	8.53E-11	0.000684984	0	4.78E-08	0.999272	0.000123792	0	8.64E-11	0.000604197	0	4.78E-08	0.999272	0.000727989	0	1.51E-09	0.0206389	0	4.63E-08	0.978633	0.0213669	0	4.63E-08	0.978633	0	0	0
167	0.936932	0.0316344	0	0	0.0314332	0	0	0.939745	0.0288222	0	0	0.0314332	0	0	0	0	0.999954	4.55E-05	0	0	0	0.926904	0.0469962	0	0	0.0261001	0	0	0.968112	0.0318877	0	0	0	0	0	0	0	0.999957	4.30E-05	0	0	0	0.968567	0.00533306	0	0	0.0261001	0	0	0.9739	0.0261001	0	0	0	0	0	1	0	0	0	0	0	0	1	0	0	0	0	0	0	1	0	0	0	0	0	0
168	0	0	0.000108157	9.30E-09	0	0.999892	4.79E-08	0	0	0.000108157	9.30E-09	0	0.999892	4.79E-08	0	0	0.0336093	2.49E-06	0	0.966388	4.68E-08	0	0	0.000211876	1.82E-08	0	0.999788	4.79E-08	0	0	0.000480566	4.13E-08	0	0.999519	4.79E-08	0	0	0.000480573	3.40E-08	0	0.999519	4.79E-08	0.000108167	0	0.000103728	2.42E-12	0	0.999788	4.79E-08	0.000211894	0	0.00178087	3.28E-11	0	0.998007	4.78E-08	0.000480607	0	0.00151216	4.32E-11	0	0.998007	4.78E-08	0.00199276	0	0.031619	9.88E-10	0	0.966388	4.68E-08	0.0336118	0	0.966388	4.68E-08	0	0	0
169	0	0	1.79E-09	1.73E-05	0	4.79E-08	0.999983	0	0	1.79E-09	1.73E-05	0	4.79E-08	0.999983	0	0	2.37E-06	0.021363	0	4.63E-08	0.978635	0	0	4.46E-09	4.30E-05	0	4.79E-08	0.999957	0	0	1.28E-08	0.000123748	0	4.79E-08	0.999876	0	0	1.28E-08	0.000123748	0	4.79E-08	0.999876	1.73E-05	0	5.14E-12	2.57E-05	0	4.79E-08	0.999957	4.30E-05	0	8.52E-11	0.000684916	0	4.78E-08	0.999272	0.00012376	0	7.66E-11	0.000604148	0	4.78E-08	0.999272	0.000727908	0	1.51E-09	0.0206375	0	4.63E-08	0.978635	0.0213654	0	4.63E-08	0.978635	0	0	0
170	0	0	1.79E-09	1.73E-05	0	4.79E-08	0.999983	0	0	1.79E-09	1.73E-05	0	4.79E-08	0.999983	0	0	2.39E-06	0.021363	0	4.63E-08	0.978635	0	0	4.46E-09	4.30E-05	0	4.79E-08	0.999957	0	0	1.28E-08	0.000123748	0	4.79E-08	0.999876	0	0	1.28E-08	0.000123748	0	4.79E-08	0.999876	1.73E-05	0	5.14E-12	2.57E-05	0	4.79E-08	0.999957	4.30E-05	0	8.52E-11	0.000684916	0	4.78E-08	0.999272	0.00012376	0	7.66E-11	0.000604148	0	4.78E-08	0.999272	0.000727909	0	1.51E-09	0.0206375	0	4.63E-08	0.978635	0.0213654	0	4.63E-08	0.978635	0	0	0
171	0	0	0.00010816	9.30E-09	0	0.999892	4.79E-08	0	0	0.00010816	9.30E-09	0	0.999892	4.79E-08	0	0	0.0336093	3.09E-06	0	0.966388	4.68E-08	0	0	0.000211881	1.82E-08	0	0.999788	4.79E-08	0	0	0.000480581	4.13E-08	0	0.999519	4.79E-08	0	0	0.000480581	4.13E-08	0	0.999519	4.79E-08	0.000108169	0	0.00010373	2.42E-12	0	0.999788	4.79E-08	0.000211899	0	0.00178091	3.28E-11	0	0.998007	4.78E-08	0.000480623	0	0.00151218	4.64E-11	0	0.998007	4.78E-08	0.0019928	0	0.0316196	9.88E-10	0	0.966388	4.68E-08	0.0336124	0	0.966388	4.68E-08	0	0	0
172	0.272661	0.00920609	0	0	0.718133	0	0	0.27348	0.00838768	0	0	0.718133	0	0	0.276014	0.0429902	0	0	0.680996	0	0	0.269743	0.0136766	0	0	0.716581	0	0	0.274223	0.00903235	0	0	0.716745	0	0	0.270164	0.0130915	0	0	0.716745	0	0	0.281867	0.001552	0	0	0.716581	0	0	0.283419	0.00759553	0	0	0.708985	0	0	0.283255	0.00775945	0	0	0.708985	0	0	0.291015	0.0279893	0	0	0.680996	0	0	0.319004	0.680996	0	0	0	0	0
173	0	0	0.000108191	9.99E-09	0	0.999892	4.79E-08	0	0	0.000108191	9.99E-09	0	0.999892	4.79E-08	0	0	0.0336093	8.90E-06	0	0.966382	4.68E-08	0	0	0.00021194	2.16E-08	0	0.999788	4.79E-08	0	0	0.000480791	1.24E-07	0	0.999519	4.81E-08	0	0	0.000480745	1.70E-07	0	0.999519	4.81E-08	0.000108201	0	0.00010376	3.13E-12	0	0.999788	4.79E-08	0.000211961	0	0.00178139	3.29E-11	0	0.998007	4.78E-08	0.000480915	0	0.00151244	2.43E-10	0	0.998007	4.78E-08	0.00199335	0	0.0316249	9.88E-10	0	0.966382	4.68E-08	0.0336182	0	0.966382	4.68E-08	0	0	0
174	0	0	4.92E-06	0.0237427	0	4.62E-08	0.976252	0	0	4.92E-06	0.0237427	0	4.62E-08	0.976252	0.865236	0.134764	0	0	0	0	0	0	0	1.22E-05	0.0590614	0	4.28E-08	0.940926	0.968112	0.0318877	0	0	0	0	0	0	0	0.000207111	0.999793	0	0	0	0.0237477	0	3.47E-09	0.035326	0	4.28E-08	0.940926	0.0590736	0	4.28E-08	0.940926	0	0	0	1	0	0	0	0	0	0	1	0	0	0	0	0	0	1	0	0	0	0	0	0
175	0.272661	0.00920609	0	0	0.718133	0	0	0.27348	0.00838768	0	0	0.718133	0	0	0.276014	0.0429902	0	0	0.680996	0	0	0.269743	0.0136766	0	0	0.716581	0	0	0.274223	0.00903235	0	0	0.716745	0	0	0.270164	0.0130915	0	0	0.716745	0	0	0.281867	0.001552	0	0	0.716581	0	0	0.283419	0.00759553	0	0	0.708985	0	0	0.283255	0.00775945	0	0	0.708985	0	0	0.291015	0.0279893	0	0	0.680996	0	0	0.319004	0.680996	0	0	0	0	0
176	0	0	0.000108207	1.89E-08	0	0.999892	4.79E-08	0	0	0.000108207	1.89E-08	0	0.999892	4.79E-08	0	0	0.0336093	9.18E-06	0	0.966381	4.68E-08	0	0	0.000211954	3.81E-08	0	0.999788	4.79E-08	0	0	0.000480754	1.24E-07	0	0.999519	4.80E-08	0	0	0.000480758	1.21E-07	0	0.999519	4.80E-08	0.000108226	0	0.000103766	6.30E-12	0	0.999788	4.79E-08	0.000211992	0	0.00178136	3.28E-11	0	0.998007	4.78E-08	0.000480878	0	0.00151248	1.82E-10	0	0.998007	4.78E-08	0.00199335	0	0.0316251	9.88E-10	0	0.966381	4.68E-08	0.0336185	0	0.966381	4.68E-08	0	0	0
177	0.936932	0.0316344	0	0	0.0314332	0	0	0.939745	0.0288222	0	0	0.0314332	0	0	0.865236	0.134764	0	0	0	0	0	0.926904	0.0469962	0	0	0.0261001	0	0	0.968112	0.0318877	0	0	0	0	0	0	0	0.999957	4.31E-05	0	0	0	0.968567	0.00533306	0	0	0.0261001	0	0	0.9739	0.0261001	0	0	0	0	0	1	0	0	0	0	0	0	1	0	0	0	0	0	0	1	0	0	0	0	0	0
178	0	0	1.07E-08	1.73E-05	0	4.79E-08	0.999983	0	0	1.07E-08	1.73E-05	0	4.79E-08	0.999983	0	0	1.23E-05	0.021363	0	4.63E-08	0.978625	0	0	2.67E-08	4.30E-05	0	4.79E-08	0.999957	0	0	1.05E-07	0.000123873	0	4.80E-08	0.999876	0	0	7.49E-08	0.000123903	0	4.80E-08	0.999876	1.73E-05	0	1.14E-11	2.57E-05	0	4.79E-08	0.999957	4.31E-05	0	8.54E-11	0.000685372	0	4.78E-08	0.999272	0.000123978	0	2.73E-10	0.000604455	0	4.78E-08	0.999272	0.000728433	0	1.51E-09	0.0206468	0	4.63E-08	0.978625	0.0213753	0	4.63E-08	0.978625	0	0	0
179	0.936932	0.0316344	0	0	0.0314332	0	0	0.939745	0.0288222	0	0	0.0314332	0	0	0	0	0.99988	0.000120333	0	0	0	0.926904	0.0469962	0	0	0.0261001	0	0	0	0	0.000207074	0.999793	0	0	0	0.953782	0.0462182	0	0	0	0	0	0.968567	0.00533306	0	0	0.0261001	0	0	0.9739	0.0261001	0	0	0	0	0	1	0	0	0	0	0	0	1	0	0	0	0	0	0	1	0	0	0	0	0	0
180	0.936932	0.0316344	0	0	0.0314332	0	0	0.939745	0.0288222	0	0	0.0314332	0	0	0	0	0.000182426	0.999818	0	0	0	0.926904	0.0469962	0	0	0.0261001	0	0	0.968112	0.0318877	0	0	0	0	0	0	0	0.000207126	0.999793	0	0	0	0.968567	0.00533306	0	0	0.0261001	0	0	0.9739	0.0261001	0	0	0	0	0	1	0	0	0	0	0	0	1	0	0	0	0	0	0	1	0	0	0	0	0	0
181	0	0	0.000108235	2.79E-08	0	0.999892	4.79E-08	0	0	0.000108235	2.79E-08	0	0.999892	4.79E-08	0	0	0.0336094	1.06E-05	0	0.96638	4.68E-08	0	0	0.000211994	5.47E-08	0	0.999788	4.79E-08	0	0	0.000480878	1.47E-07	0	0.999519	4.82E-08	0	0	0.000480809	2.16E-07	0	0.999519	4.82E-08	0.000108263	0	0.000103785	1.19E-11	0	0.999788	4.79E-08	0.000212048	0	0.00178154	3.29E-11	0	0.998006	4.78E-08	0.000481025	0	0.00151257	3.52E-10	0	0.998006	4.78E-08	0.00199359	0	0.0316264	9.88E-10	0	0.96638	4.68E-08	0.03362	0	0.96638	4.68E-08	0	0	0
182	0.936932	0.0316344	0	0	0.0314332	0	0	0.939745	0.0288222	0	0	0.0314332	0	0	0.865236	0.134764	0	0	0	0	0	0.926904	0.0469962	0	0	0.0261001	0	0	0.968112	0.0318877	0	0	0	0	0	0	0	0.000103658	0.999896	0	0	0	0.968567	0.00533306	0	0	0.0261001	0	0	0.9739	0.0261001	0	0	0	0	0	1	0	0	0	0	0	0	1	0	0	0	0	0	0	1	0	0	0	0	0	0
183	0	0	3.58E-09	1.73E-05	0	4.78E-08	0.999983	0	0	3.58E-09	1.73E-05	0	4.78E-08	0.999983	0	0	4.76E-06	0.021363	0	4.62E-08	0.978632	0	0	8.91E-09	4.30E-05	0	4.78E-08	0.999957	0	0	2.57E-08	0.000123782	0	4.79E-08	0.999876	0	0	3.27E-08	0.000123775	0	4.79E-08	0.999876	1.73E-05	0	5.67E-12	2.57E-05	0	4.78E-08	0.999957	4.30E-05	0	8.52E-11	0.000685021	0	4.78E-08	0.999272	0.000123808	0	9.38E-11	0.00060422	0	4.78E-08	0.999272	0.000728029	0	1.51E-09	0.0206397	0	4.62E-08	0.978632	0.0213678	0	4.62E-08	0.978632	0	0	0
184	0	0	1.79E-09	1.73E-05	0	4.78E-08	0.999983	0	0	1.79E-09	1.73E-05	0	4.78E-08	0.999983	0	0	2.50E-06	0.021363	0	4.62E-08	0.978634	0	0	4.46E-09	4.30E-05	0	4.78E-08	0.999957	0	0	1.28E-08	0.000123748	0	4.78E-08	0.999876	0	0	1.28E-08	0.000123748	0	4.78E-08	0.999876	1.73E-05	0	5.14E-12	2.57E-05	0	4.78E-08	0.999957	4.30E-05	0	8.52E-11	0.00068492	0	4.78E-08	0.999272	0.000123761	0	7.66E-11	0.000604151	0	4.78E-08	0.999272	0.000727912	0	1.51E-09	0.0206376	0	4.62E-08	0.978634	0.0213655	0	4.62E-08	0.978634	0	0	0
185	0	0	0.000108162	9.30E-09	0	0.999892	4.79E-08	0	0	0.000108162	9.30E-09	0	0.999892	4.79E-08	0	0	0.0336093	3.87E-06	0	0.966387	4.68E-08	0	0	0.000211885	1.82E-08	0	0.999788	4.79E-08	0	0	0.000480592	4.13E-08	0	0.999519	4.79E-08	0	0	0.000480592	4.13E-08	0	0.999519	4.79E-08	0.000108171	0	0.000103732	2.42E-12	0	0.999788	4.79E-08	0.000211904	0	0.00178095	3.28E-11	0	0.998007	4.78E-08	0.000480633	0	0.00151222	4.64E-11	0	0.998007	4.78E-08	0.00199285	0	0.0316203	9.88E-10	0	0.966387	4.68E-08	0.0336131	0	0.966387	4.68E-08	0	0	0
186	0.854726	0.0288588	0	0	0.116415	0	0	0.857292	0.0262933	0	0	0.116415	0	0	0	0	0.000108239	0.999892	0	0	0	0.845577	0.0428728	0	0	0.11155	0	0	0.859622	0.0283142	0	0	0.112064	0	0	0.846897	0.0410388	0	0	0.112064	0	0	0.883585	0.00486514	0	0	0.11155	0	0	0.88845	0.0238101	0	0	0.0877398	0	0	0.887936	0.024324	0	0	0.0877398	0	0	0.91226	0.0877398	0	0	0	0	0	1	0	0	0	0	0	0
187	0	0	0.000108167	9.30E-09	0	0.999892	4.78E-08	0	0	0.000108167	9.30E-09	0	0.999892	4.78E-08	0	0	0.0336094	3.93E-06	0	0.966387	4.68E-08	0	0	0.000211895	1.82E-08	0	0.999788	4.78E-08	0	0	0.000480681	4.15E-08	0	0.999519	4.81E-08	0	0	0.000480593	1.30E-07	0	0.999519	4.81E-08	0.000108176	0	0.000103737	2.43E-12	0	0.999788	4.78E-08	0.000211913	0	0.00178103	3.29E-11	0	0.998007	4.78E-08	0.000480723	0	0.00151222	3.29E-10	0	0.998007	4.78E-08	0.00199294	0	0.0316203	9.91E-10	0	0.966387	4.68E-08	0.0336133	0	0.966387	4.68E-08	0	0	0
188	0	0	0.000115885	5.33E-09	0	0.999884	4.78E-08	0	0	0.000115885	5.33E-09	0	0.999884	4.78E-08	0	0	0.0337472	3.74E-06	0	0.966249	4.67E-08	0	0	0.000227023	1.11E-08	0	0.999773	4.78E-08	0	0	0.000623174	8.35E-08	0	0.999377	1.00E-07	0	0	0.000480549	0.000142708	0	0.999377	1.00E-07	0.00011589	0	0.000111143	1.99E-12	0	0.999773	4.78E-08	0.000227034	0	0.00190826	3.95E-11	0	0.997865	4.78E-08	0.000623257	0	0.00151198	5.26E-08	0	0.997865	4.78E-08	0.00213529	0	0.0316156	1.06E-09	0	0.966249	4.67E-08	0.0337509	0	0.966249	4.67E-08	0	0	0
189	0	0	0.0542751	4.67E-06	0	0.94572	4.62E-08	0	0	0.0542751	4.67E-06	0	0.94572	4.62E-08	0	0	0.999902	9.82E-05	0	0	0	0	0	0.106323	9.15E-06	0	0.893668	4.39E-08	0	0	0.999832	0.000168158	0	0	0	0.953782	0.0462182	0	0	0	0	0	0.0542797	0	0.0520522	2.34E-09	0	0.893668	4.39E-08	0.106332	0	0.893668	4.39E-08	0	0	0	1	0	0	0	0	0	0	1	0	0	0	0	0	0	1	0	0	0	0	0	0
190	0.936932	0.0316344	0	0	0.0314332	0	0	0.939745	0.0288222	0	0	0.0314332	0	0	0.865236	0.134764	0	0	0	0	0	0.926904	0.0469962	0	0	0.0261001	0	0	0	0	0.300807	6.73E-05	0	0.698874	0.000251896	0	0	0.222103	0.078771	0	0.698874	0.000251896	0.968567	0.00533306	0	0	0.0261001	0	0	0.9739	0.0261001	0	0	0	0	0	0.300874	0	0.698874	0.000251896	0	0	0	1	0	0	0	0	0	0	1	0	0	0	0	0	0
191	0	0	0.000511364	1.13E-07	0	0.999488	4.32E-08	0	0	0.000511331	1.46E-07	0	0.999488	4.32E-08	0	0	0.0407891	4.14E-05	0	0.959169	4.13E-08	0	0	0.00100149	3.09E-07	0	0.998998	4.31E-08	0	0	0.00760153	5.35E-05	0	0.992084	0.00026081	0	0	0.000477495	0.00717753	0	0.992084	0.00026081	0.000511477	0	0.000490323	8.09E-11	0	0.998998	4.31E-08	0.0010018	0	0.00841633	3.74E-10	0	0.990582	4.27E-08	0.00765502	0	0.00150234	0.000260767	0	0.990582	4.27E-08	0.00941813	0	0.0314124	1.42E-09	0	0.959169	4.13E-08	0.0408305	0	0.959169	4.13E-08	0	0	0
192	0	0	0.999899	0.000101408	0	0	0	0.970242	0.0297576	0	0	0	0	0	0.865236	0.134764	0	0	0	0	0	0.951744	0.0482557	0	0	0	0	0	0	0	0.262477	0.000120419	0	0.737117	0.000286301	0	0	0.234302	0.0282948	0	0.737117	0.000286301	1	0	0	0	0	0	0	1	0	0	0	0	0	0	0.262597	0	0.737117	0.000286301	0	0	0	1	0	0	0	0	0	0	1	0	0	0	0	0	0
193	0.272661	0.00920609	0	0	0.718133	0	0	0.27348	0.00838768	0	0	0.718133	0	0	0.276014	0.0429902	0	0	0.680996	0	0	0.269743	0.0136766	0	0	0.716581	0	0	0.274223	0.00903235	0	0	0.716745	0	0	0.270164	0.0130915	0	0	0.716745	0	0	0.281867	0.001552	0	0	0.716581	0	0	0.283419	0.00759553	0	0	0.708985	0	0	0.283255	0.00775945	0	0	0.708985	0	0	0.291015	0.0279893	0	0	0.680996	0	0	0.319004	0.680996	0	0	0	0	0
194	0	0	0.0543572	6.29E-05	0	0.94558	1.30E-07	0	0	0.0543666	5.35E-05	0	0.94558	1.30E-07	0.865236	0.134764	0	0	0	0	0	0	0	0.106409	9.50E-05	0	0.893496	3.61E-08	0.968112	0.0318877	0	0	0	0	0	0	0	0.300312	0.699688	0	0	0	0.0544201	0	0.0520841	9.43E-08	0	0.893496	3.61E-08	0.106504	0	0.893496	3.61E-08	0	0	0	1	0	0	0	0	0	0	1	0	0	0	0	0	0	1	0	0	0	0	0	0
195	0.962042	0.0324822	0	0	0.00547598	0	0	0.964929	0.0295946	0	0	0.00547598	0	0	0.865236	0.134764	0	0	0	0	0	0	0	0.999524	0.000476205	0	0	0	0	0	0.999166	0.00083409	0	0	0	0.953782	0.0462182	0	0	0	0	0	0.994524	0.00547598	0	0	0	0	0	1	0	0	0	0	0	0	1	0	0	0	0	0	0	1	0	0	0	0	0	0	1	0	0	0	0	0	0
196	0.936932	0.0316344	0	0	0.0314332	0	0	0.939745	0.0288222	0	0	0.0314332	0	0	0.865236	0.134764	0	0	0	0	0	0.926904	0.0469962	0	0	0.0261001	0	0	0	0	0.99908	0.000920027	0	0	0	0.953782	0.0462182	0	0	0	0	0	0.968567	0.00533306	0	0	0.0261001	0	0	0.9739	0.0261001	0	0	0	0	0	1	0	0	0	0	0	0	1	0	0	0	0	0	0	1	0	0	0	0	0	0
197	0.272661	0.00920609	0	0	0.718133	0	0	0.27348	0.00838768	0	0	0.718133	0	0	0.276014	0.0429902	0	0	0.680996	0	0	0.269743	0.0136766	0	0	0.716581	0	0	0.274223	0.00903235	0	0	0.716745	0	0	0.270164	0.0130915	0	0	0.716745	0	0	0.281867	0.001552	0	0	0.716581	0	0	0.283419	0.00759553	0	0	0.708985	0	0	0.283255	0.00775945	0	0	0.708985	0	0	0.291015	0.0279893	0	0	0.680996	0	0	0.319004	0.680996	0	0	0	0	0
198	0	0	0.00168995	0.99831	0	0	0	0.970242	0.0297576	0	0	0	0	0	0	0	0.999106	0.00089387	0	0	0	0	0	0.00155993	0.99844	0	0	0	0.942299	0.0310374	0	0	0.0266634	0	0	0.928351	0.0449858	0	0	0.0266634	0	0	1	0	0	0	0	0	0	1	0	0	0	0	0	0	0.973337	0.0266634	0	0	0	0	0	1	0	0	0	0	0	0	1	0	0	0	0	0	0
199	0.967339	0.0326611	0	0	0	0	0	0	0	0.999101	0.000898822	0	0	0	0	0	0.99928	0.000720417	0	0	0	0.951744	0.0482557	0	0	0	0	0	0.942299	0.0310374	0	0	0.0266634	0	0	0.928351	0.0449858	0	0	0.0266634	0	0	1	0	0	0	0	0	0	1	0	0	0	0	0	0	0.973337	0.0266634	0	0	0	0	0	1	0	0	0	0	0	0	1	0	0	0	0	0	0
200	0.967339	0.0326611	0	0	0	0	0	0	0	0.000886466	0.999114	0	0	0	0.865236	0.134764	0	0	0	0	0	0.951744	0.0482557	0	0	0	0	0	0.942299	0.0310374	0	0	0.0266634	0	0	0.928351	0.0449858	0	0	0.0266634	0	0	1	0	0	0	0	0	0	1	0	0	0	0	0	0	0.973337	0.0266634	0	0	0	0	0	1	0	0	0	0	0	0	1	0	0	0	0	0	0
201	0.272661	0.00920609	0	0	0.718133	0	0	0.27348	0.00838768	0	0	0.718133	0	0	0.276014	0.0429902	0	0	0.680996	0	0	0.269743	0.0136766	0	0	0.716581	0	0	0.274223	0.00903235	0	0	0.716745	0	0	0.270164	0.0130915	0	0	0.716745	0	0	0.281867	0.001552	0	0	0.716581	0	0	0.283419	0.00759553	0	0	0.708985	0	0	0.283255	0.00775945	0	0	0.708985	0	0	0.291015	0.0279893	0	0	0.680996	0	0	0.319004	0.680996	0	0	0	0	0
202	0	0	0.00010973	6.12E-08	0	0.99989	1.04E-10	0	0	0.000109751	4.08E-08	0	0.99989	1.04E-10	0	0	0.0336356	1.01E-05	0	0.966354	2.32E-11	0	0	0.000214907	9.10E-08	0	0.999785	3.96E-11	0	0	0.000507856	1.81E-07	0	0.999492	4.56E-08	0	0	0.000480831	2.72E-05	0	0.999492	4.56E-08	0.000109792	0	0.000105206	6.42E-11	0	0.999785	3.96E-11	0.000214998	0	0.00180564	1.52E-11	0	0.997979	2.44E-11	0.000508037	0	0.00151256	4.56E-08	0	0.997979	2.44E-11	0.00202064	0	0.031625	1.28E-12	0	0.966354	2.32E-11	0.0336457	0	0.966354	2.32E-11	0	0	0
203	0	0	0.000108169	1.70E-05	0	0.999875	2.96E-09	0	0	0.000125161	1.43E-08	0	0.999875	2.96E-09	0	0	0.0336257	4.41E-06	0	0.96637	2.29E-11	0	0	0.000228887	2.61E-08	0	0.999771	4.73E-11	0	0	0.000484703	4.51E-08	0	0.999515	2.72E-10	0	0	0.000484697	5.13E-08	0	0.999515	2.72E-10	0.000125175	0	0.000103736	2.91E-09	0	0.999771	4.73E-11	0.000228914	0	0.00178096	2.29E-11	0	0.99799	2.44E-11	0.000484748	0	0.00152512	2.48E-10	0	0.99799	2.44E-11	0.00200987	0	0.0316202	1.53E-12	0	0.96637	2.29E-11	0.0336301	0	0.96637	2.29E-11	0	0	0
204	0	0	0.756274	0.243726	0	0	0	0.970242	0.0297576	0	0	0	0	0	0.865236	0.134764	0	0	0	0	0	0.951744	0.0482557	0	0	0	0	0	0.968112	0.0318877	0	0	0	0	0	0	0	0.99995	4.97E-05	0	0	0	1	0	0	0	0	0	0	1	0	0	0	0	0	0	1	0	0	0	0	0	0	1	0	0	0	0	0	0	1	0	0	0	0	0	0
205	0.967339	0.0326611	0	0	0	0	0	0	0	0.999914	8.60E-05	0	0	0	0	0	0.999909	9.09E-05	0	0	0	0	0	0.999914	8.60E-05	0	0	0	0	0	0.241155	2.07E-05	0	0.758824	7.22E-09	0	0	0.241159	1.71E-05	0	0.758824	7.22E-09	1	0	0	0	0	0	0	1	0	0	0	0	0	0	0.241176	0	0.758824	7.22E-09	0	0	0	1	0	0	0	0	0	0	1	0	0	0	0	0	0
206	0	0	0.00010819	5.27E-05	0	0.999839	1.55E-08	0	0	0.0001609	3.17E-08	0	0.999839	1.55E-08	0	0	0.0336602	6.79E-06	0	0.966333	1.75E-13	0	0	0.000264642	5.21E-08	0	0.999735	8.12E-11	0	0	0.000493337	5.56E-08	0	0.999507	5.17E-11	0	0	0.000493349	4.38E-08	0	0.999507	5.17E-11	0.000160931	0	0.000103748	1.54E-08	0	0.999735	8.12E-11	0.000264694	0	0.00178101	8.10E-11	0	0.997954	1.79E-13	0.000493393	0	0.00155232	5.15E-11	0	0.997954	1.79E-13	0.00204571	0	0.0316213	3.90E-15	0	0.966333	1.75E-13	0.033667	0	0.966333	1.75E-13	0	0	0
207	0.936932	0.0316344	0	0	0.0314332	0	0	0.939745	0.0288222	0	0	0.0314332	0	0	0.865236	0.134764	0	0	0	0	0	0.926904	0.0469962	0	0	0.0261001	0	0	0.968112	0.0318877	0	0	0	0	0	0	0	0.999957	4.30E-05	0	0	0	0.968567	0.00533306	0	0	0.0261001	0	0	0.9739	0.0261001	0	0	0	0	0	1	0	0	0	0	0	0	1	0	0	0	0	0	0	1	0	0	0	0	0	0
208	0	0	0.000108185	2.23E-08	0	0.999892	7.75E-12	0	0	0.000108188	1.86E-08	0	0.999892	7.75E-12	0	0	0.0336093	4.97E-06	0	0.966386	1.75E-13	0	0	0.000211915	3.64E-08	0	0.999788	3.15E-13	0	0	0.000480621	4.78E-08	0	0.999519	1.61E-10	0	0	0.000480624	4.54E-08	0	0.999519	1.61E-10	0.000108207	0	0.000103745	7.43E-12	0	0.999788	3.15E-13	0.000211952	0	0.00178101	1.36E-13	0	0.998007	1.79E-13	0.000480669	0	0.00151229	1.61E-10	0	0.998007	1.79E-13	0.00199296	0	0.0316213	4.05E-15	0	0.966386	1.75E-13	0.0336142	0	0.966386	1.75E-13	0	0	0
209	0.936932	0.0316344	0	0	0.0314332	0	0	0.939745	0.0288222	0	0	0.0314332	0	0	0	0	0.999953	4.72E-05	0	0	0	0.926904	0.0469962	0	0	0.0261001	0	0	0	0	0.241162	1.04E-05	0	0.758828	3.64E-08	0	0	0.24115	2.24E-05	0	0.758828	3.64E-08	0.968567	0.00533306	0	0	0.0261001	0	0	0.9739	0.0261001	0	0	0	0	0	0.241172	0	0.758828	3.64E-08	0	0	0	1	0	0	0	0	0	0	1	0	0	0	0	0	0
210	0	0	0.000113042	2.01E-08	0	0.999887	5.73E-12	0	0	0.000113042	2.00E-08	0	0.999887	5.73E-12	0	0	0.0336958	5.68E-06	0	0.966298	1.68E-13	0	0	0.000221424	4.02E-08	0	0.999779	2.16E-13	0	0	0.000570025	9.93E-08	0	0.99943	1.02E-07	0	0	0.000480621	8.95E-05	0	0.99943	1.02E-07	0.000113062	0	0.000108402	5.52E-12	0	0.999779	2.16E-13	0.000221465	0	0.00186095	3.74E-14	0	0.997918	1.78E-13	0.000570125	0	0.00151219	1.02E-07	0	0.997918	1.78E-13	0.00208242	0	0.0316191	9.92E-15	0	0.966298	1.68E-13	0.0337015	0	0.966298	1.68E-13	0	0	0
211	0.854726	0.0288588	0	0	0.116415	0	0	0.857292	0.0262933	0	0	0.116415	0	0	0	0	0.999907	9.29E-05	0	0	0	0.845577	0.0428728	0	0	0.11155	0	0	0.859622	0.0283142	0	0	0.112064	0	0	0.846897	0.0410388	0	0	0.112064	0	0	0.883585	0.00486514	0	0	0.11155	0	0	0.88845	0.0238101	0	0	0.0877398	0	0	0.887936	0.024324	0	0	0.0877398	0	0	0.91226	0.0877398	0	0	0	0	0	1	0	0	0	0	0	0
212	0	0	0.0542804	9.33E-06	0	0.94571	1.97E-09	0	0	0.054282	7.67E-06	0	0.94571	1.97E-09	0	0	0.999879	0.0001209	0	0	0	0	0	0.106329	1.50E-05	0	0.893656	7.47E-12	0	0	0.999828	0.000172166	0	0	0	0.953782	0.0462182	0	0	0	0	0	0.0542897	0	0.0520544	1.96E-09	0	0.893656	7.47E-12	0.106344	0	0.893656	7.47E-12	0	0	0	1	0	0	0	0	0	0	1	0	0	0	0	0	0	1	0	0	0	0	0	0
213	0.967339	0.0326611	0	0	0	0	0	0	0	0.999954	4.60E-05	0	0	0	0	0	0.999905	9.50E-05	0	0	0	0	0	0.999951	4.89E-05	0	0	0	0.942299	0.0310374	0	0	0.0266634	0	0	0.928351	0.0449858	0	0	0.0266634	0	0	1	0	0	0	0	0	0	1	0	0	0	0	0	0	0.973337	0.0266634	0	0	0	0	0	1	0	0	0	0	0	0	1	0	0	0	0	0	0
214	0	0	0.000117842	3.14E-08	0	0.999882	1.07E-11	0	0	0.000117848	2.57E-08	0	0.999882	1.07E-11	0	0	0.0337809	1.03E-05	0	0.966209	1.16E-15	0	0	0.000230823	5.16E-08	0	0.999769	8.67E-14	0	0	0.000657846	2.46E-07	0	0.999342	3.24E-07	0	0	0.000480748	0.000177344	0	0.999342	3.24E-07	0.000117874	0	0.000113001	1.06E-11	0	0.999769	8.67E-14	0.000230874	0	0.00193981	8.50E-14	0	0.997829	1.66E-15	0.000658091	0	0.00151227	3.24E-07	0	0.997829	1.66E-15	0.00217069	0	0.0316204	5.09E-16	0	0.966209	1.16E-15	0.0337911	0	0.966209	1.16E-15	0	0	0
215	0.936932	0.0316344	0	0	0.0314332	0	0	0.939745	0.0288222	0	0	0.0314332	0	0	0.865236	0.134764	0	0	0	0	0	0.926904	0.0469962	0	0	0.0261001	0	0	0.968112	0.0318877	0	0	0	0	0	0	0	0.999814	0.000185996	0	0	0	0.968567	0.00533306	0	0	0.0261001	0	0	0.9739	0.0261001	0	0	0	0	0	1	0	0	0	0	0	0	1	0	0	0	0	0	0	1	0	0	0	0	0	0
216	0.936932	0.0316344	0	0	0.0314332	0	0	0.939745	0.0288222	0	0	0.0314332	0	0	0.865236	0.134764	0	0	0	0	0	0.926904	0.0469962	0	0	0.0261001	0	0	0	0	0.999914	8.61E-05	0	0	0	0.953782	0.0462182	0	0	0	0	0	0.968567	0.00533306	0	0	0.0261001	0	0	0.9739	0.0261001	0	0	0	0	0	1	0	0	0	0	0	0	1	0	0	0	0	0	0	1	0	0	0	0	0	0
217	0	0	0.000108175	1.39E-08	0	0.999892	2.69E-12	0	0	0.000108175	1.39E-08	0	0.999892	2.69E-12	0	0	0.0336093	4.51E-06	0	0.966386	1.18E-15	0	0	0.000211902	2.73E-08	0	0.999788	1.04E-14	0	0	0.000480634	4.73E-08	0	0.999519	5.98E-11	0	0	0.000480611	7.01E-08	0	0.999519	5.98E-11	0.000108189	0	0.00010374	2.68E-12	0	0.999788	1.04E-14	0.00021193	0	0.00178101	9.21E-15	0	0.998007	1.21E-15	0.000480682	0	0.00151226	5.98E-11	0	0.998007	1.21E-15	0.00199294	0	0.0316209	2.54E-17	0	0.966386	1.18E-15	0.0336138	0	0.966386	1.18E-15	0	0	0
218	0	0	0.000108144	4.65E-09	0	0.999892	3.00E-13	0	0	0.000108144	4.65E-09	0	0.999892	3.00E-13	0	0	0.0336093	1.65E-06	0	0.966389	1.18E-15	0	0	0.000211858	9.11E-09	0	0.999788	1.58E-15	0	0	0.000480536	2.07E-08	0	0.999519	4.50E-12	0	0	0.000480536	2.07E-08	0	0.999519	4.50E-12	0.000108148	0	0.000103719	2.98E-13	0	0.999788	1.58E-15	0.000211867	0	0.0017808	3.77E-16	0	0.998007	1.21E-15	0.000480557	0	0.00151211	4.50E-12	0	0.998007	1.21E-15	0.00199266	0	0.0316183	2.50E-17	0	0.966389	1.18E-15	0.0336109	0	0.966389	1.18E-15	0	0	0
219	0	0	0.000108188	1.53E-08	0	0.999892	3.93E-12	0	0	0.000108185	1.86E-08	0	0.999892	3.93E-12	0	0	0.0336093	4.88E-06	0	0.966386	1.18E-15	0	0	0.000211915	3.64E-08	0	0.999788	1.91E-14	0	0	0.000480648	8.26E-08	0	0.999519	6.33E-11	0	0	0.000480655	7.53E-08	0	0.999519	6.33E-11	0.000108203	0	0.000103748	3.91E-12	0	0.999788	1.91E-14	0.000211951	0	0.00178106	1.79E-14	0	0.998007	1.21E-15	0.000480731	0	0.00151229	6.33E-11	0	0.998007	1.21E-15	0.00199302	0	0.0316212	2.51E-17	0	0.966386	1.18E-15	0.0336142	0	0.966386	1.18E-15	0	0	0
220	0.272661	0.00920609	0	0	0.718133	0	0	0.27348	0.00838768	0	0	0.718133	0	0	0.276014	0.0429902	0	0	0.680996	0	0	0.269743	0.0136766	0	0	0.716581	0	0	0.274223	0.00903235	0	0	0.716745	0	0	0.270164	0.0130915	0	0	0.716745	0	0	0.281867	0.001552	0	0	0.716581	0	0	0.283419	0.00759553	0	0	0.708985	0	0	0.283255	0.00775945	0	0	0.708985	0	0	0.291015	0.0279893	0	0	0.680996	0	0	0.319004	0.680996	0	0	0	0	0
221	0	0	0.999828	0.000171876	0	0	0	0.970242	0.0297576	0	0	0	0	0	0	0	0.999824	0.000175692	0	0	0	0.951744	0.0482557	0	0	0	0	0	0.968112	0.0318877	0	0	0	0	0	0	0	0.999781	0.00021932	0	0	0	1	0	0	0	0	0	0	1	0	0	0	0	0	0	1	0	0	0	0	0	0	1	0	0	0	0	0	0	1	0	0	0	0	0	0
222	0.936932	0.0316344	0	0	0.0314332	0	0	0.939745	0.0288222	0	0	0.0314332	0	0	0.865236	0.134764	0	0	0	0	0	0.926904	0.0469962	0	0	0.0261001	0	0	0.968112	0.0318877	0	0	0	0	0	0	0	0.00023685	0.999763	0	0	0	0.968567	0.00533306	0	0	0.0261001	0	0	0.9739	0.0261001	0	0	0	0	0	1	0	0	0	0	0	0	1	0	0	0	0	0	0	1	0	0	0	0	0	0
223	0	0	0.000108189	1.53E-08	0	0.999892	3.93E-12	0	0	0.000108186	1.86E-08	0	0.999892	3.93E-12	0	0	0.0336094	4.88E-06	0	0.966386	1.44E-15	0	0	0.000211917	3.64E-08	0	0.999788	1.94E-14	0	0	0.000480667	8.26E-08	0	0.999519	7.90E-11	0	0	0.000480655	9.40E-08	0	0.999519	7.90E-11	0.000108204	0	0.000103749	3.91E-12	0	0.999788	1.94E-14	0.000211953	0	0.00178108	1.79E-14	0	0.998007	1.48E-15	0.000480749	0	0.00151229	7.90E-11	0	0.998007	1.48E-15	0.00199303	0	0.0316212	3.32E-17	0	0.966386	1.44E-15	0.0336142	0	0.966386	1.44E-15	0	0	0
224	0	0	0.000108144	4.65E-09	0	0.999892	3.00E-13	0	0	0.000108144	4.65E-09	0	0.999892	3.00E-13	0	0	0.0336093	1.64E-06	0	0.966389	1.45E-15	0	0	0.000211858	9.11E-09	0	0.999788	1.85E-15	0	0	0.000480536	2.07E-08	0	0.999519	4.49E-12	0	0	0.000480536	2.07E-08	0	0.999519	4.49E-12	0.000108148	0	0.000103719	2.98E-13	0	0.999788	1.85E-15	0.000211867	0	0.0017808	3.77E-16	0	0.998007	1.48E-15	0.000480557	0	0.00151211	4.49E-12	0	0.998007	1.48E-15	0.00199266	0	0.0316183	3.06E-17	0	0.966389	1.45E-15	0.0336109	0	0.966389	1.45E-15	0	0	0
225	0	0	0.000108174	1.39E-08	0	0.999892	2.69E-12	0	0	0.000108174	1.39E-08	0	0.999892	2.69E-12	0	0	0.0336093	3.96E-06	0	0.966387	1.45E-15	0	0	0.0002119	2.73E-08	0	0.999788	1.07E-14	0	0	0.000480619	6.20E-08	0	0.999519	3.91E-11	0	0	0.000480619	6.20E-08	0	0.999519	3.91E-11	0.000108188	0	0.000103739	2.68E-12	0	0.999788	1.07E-14	0.000211927	0	0.00178099	9.20E-15	0	0.998007	1.48E-15	0.000480681	0	0.00151223	3.91E-11	0	0.998007	1.48E-15	0.00199291	0	0.0316204	3.06E-17	0	0.966387	1.45E-15	0.0336133	0	0.966387	1.45E-15	0	0	0
226	0.272661	0.00920609	0	0	0.718133	0	0	0.27348	0.00838768	0	0	0.718133	0	0	0.276014	0.0429902	0	0	0.680996	0	0	0.269743	0.0136766	0	0	0.716581	0	0	0.274223	0.00903235	0	0	0.716745	0	0	0.270164	0.0130915	0	0	0.716745	0	0	0.281867	0.001552	0	0	0.716581	0	0	0.283419	0.00759553	0	0	0.708985	0	0	0.283255	0.00775945	0	0	0.708985	0	0	0.291015	0.0279893	0	0	0.680996	0	0	0.319004	0.680996	0	0	0	0	0
227	0.854726	0.0288588	0	0	0.116415	0	0	0.857292	0.0262933	0	0	0.116415	0	0	0	0	0.999908	9.20E-05	0	0	0	0.845577	0.0428728	0	0	0.11155	0	0	0.859622	0.0283142	0	0	0.112064	0	0	0.846897	0.0410388	0	0	0.112064	0	0	0.883585	0.00486514	0	0	0.11155	0	0	0.88845	0.0238101	0	0	0.0877398	0	0	0.887936	0.024324	0	0	0.0877398	0	0	0.91226	0.0877398	0	0	0	0	0	1	0	0	0	0	0	0
228	0	0	0.00010819	1.40E-08	0	0.999892	2.76E-12	0	0	0.00010819	1.40E-08	0	0.999892	2.76E-12	0	0	0.0336092	9.03E-06	0	0.966382	1.73E-15	0	0	0.000211931	2.75E-08	0	0.999788	1.48E-14	0	0	0.00048069	6.29E-08	0	0.999519	4.48E-11	0	0	0.00048069	6.31E-08	0	0.999519	4.48E-11	0.000108204	0	0.000103754	2.75E-12	0	0.999788	1.48E-14	0.000211958	0	0.00178125	1.30E-14	0	0.998007	1.79E-15	0.000480753	0	0.00151245	4.48E-11	0	0.998007	1.79E-15	0.00199321	0	0.031625	5.44E-17	0	0.966382	1.73E-15	0.0336182	0	0.966382	1.73E-15	0	0	0
229	0	0	0.00321784	3.53E-07	0	0.996782	4.53E-11	0	0	0.00321792	2.77E-07	0	0.996782	4.53E-11	0.865236	0.134764	0	0	0	0	0	0	0	0.0063037	5.42E-07	0	0.993696	1.09E-13	0	0	0.0142978	1.01E-06	0	0.985701	4.30E-10	0	0	0.0142975	1.23E-06	0	0.985701	4.30E-10	0.00321819	0	0.00308605	4.52E-11	0	0.993696	1.09E-13	0.00630424	0	0.0529834	1.07E-13	0	0.940712	1.73E-15	0.0142988	0	0.0449889	4.30E-10	0	0.940712	1.73E-15	0.0592877	0	0.940712	1.73E-15	0	0	0	1	0	0	0	0	0	0
230	0	0	0.00010368	0.999896	0	0	0	0.970242	0.0297576	0	0	0	0	0	0	0	0.999902	9.79E-05	0	0	0	0.951744	0.0482557	0	0	0	0	0	0	0	0.999957	4.34E-05	0	0	0	0.953782	0.0462182	0	0	0	0	0	1	0	0	0	0	0	0	1	0	0	0	0	0	0	1	0	0	0	0	0	0	1	0	0	0	0	0	0	1	0	0	0	0	0	0
231	0	0	0.000108203	1.19E-08	0	0.999892	1.69E-12	0	0	0.000108206	9.36E-09	0	0.999892	1.69E-12	0	0	0.0336088	1.72E-05	0	0.966374	1.91E-15	0	0	0.000211969	1.85E-08	0	0.999788	4.06E-14	0	0	0.000480779	3.53E-08	0	0.999519	2.52E-11	0	0	0.000480771	4.26E-08	0	0.999519	2.52E-11	0.000108215	0	0.000103772	1.65E-12	0	0.999788	4.06E-14	0.000211987	0	0.00178163	3.86E-14	0	0.998006	1.99E-15	0.000480814	0	0.0015128	2.52E-11	0	0.998006	1.99E-15	0.00199361	0	0.0316324	7.99E-17	0	0.966374	1.91E-15	0.033626	0	0.966374	1.91E-15	0	0	0
232	0	0	3.35E-07	0.000809325	0	1.54E-10	0.99919	0	0	3.46E-07	0.000809314	0	1.54E-10	0.99919	0.865236	0.134764	0	0	0	0	0	0	0	8.33E-07	0.00201273	0	2.64E-12	0.997986	0	0	2.40E-06	0.00579329	0	2.30E-09	0.994204	0	0	1.76E-06	0.00579393	0	2.30E-09	0.994204	0.00080966	0	1.52E-10	0.0012039	0	2.64E-12	0.997986	0.00201356	0	2.64E-12	0.0320599	0	1.92E-15	0.965927	0.00579569	0	2.30E-09	0.0282778	0	1.92E-15	0.965927	0.0340735	0	1.92E-15	0.965927	0	0	0	1	0	0	0	0	0	0
233	0.936932	0.0316344	0	0	0.0314332	0	0	0.939745	0.0288222	0	0	0.0314332	0	0	0.865236	0.134764	0	0	0	0	0	0.926904	0.0469962	0	0	0.0261001	0	0	0.968112	0.0318877	0	0	0	0	0	0	0	0.99987	0.000130071	0	0	0	0.968567	0.00533306	0	0	0.0261001	0	0	0.9739	0.0261001	0	0	0	0	0	1	0	0	0	0	0	0	1	0	0	0	0	0	0	1	0	0	0	0	0	0
234	0.272661	0.00920609	0	0	0.718133	0	0	0.27348	0.00838768	0	0	0.718133	0	0	0.276014	0.0429902	0	0	0.680996	0	0	0.269743	0.0136766	0	0	0.716581	0	0	0.274223	0.00903235	0	0	0.716745	0	0	0.270164	0.0130915	0	0	0.716745	0	0	0.281867	0.001552	0	0	0.716581	0	0	0.283419	0.00759553	0	0	0.708985	0	0	0.283255	0.00775945	0	0	0.708985	0	0	0.291015	0.0279893	0	0	0.680996	0	0	0.319004	0.680996	0	0	0	0	0
235	0.272661	0.00920609	0	0	0.718133	0	0	0.27348	0.00838768	0	0	0.718133	0	0	0.276014	0.0429902	0	0	0.680996	0	0	0.269743	0.0136766	0	0	0.716581	0	0	0.274223	0.00903235	0	0	0.716745	0	0	0.270164	0.0130915	0	0	0.716745	0	0	0.281867	0.001552	0	0	0.716581	0	0	0.283419	0.00759553	0	0	0.708985	0	0	0.283255	0.00775945	0	0	0.708985	0	0	0.291015	0.0279893	0	0	0.680996	0	0	0.319004	0.680996	0	0	0	0	0
236	0	0	9.04E-08	5.32E-05	0	6.01E-08	0.999947	0	0	3.59E-05	1.74E-05	0	6.01E-08	0.999947	0	0	4.62E-05	0.0213974	0	1.60E-14	0.978556	0	0	1.34E-07	7.90E-05	0	1.70E-09	0.999921	0	0	8.26E-08	0.000130184	0	4.85E-10	0.99987	0	0	7.06E-08	0.000130196	0	4.85E-10	0.99987	5.33E-05	0	5.84E-08	2.58E-05	0	1.70E-09	0.999921	7.92E-05	0	1.70E-09	0.000686378	0	4.19E-14	0.999234	0.000130266	0	4.85E-10	0.000635292	0	4.19E-14	0.999234	0.000765559	0	2.59E-14	0.0206781	0	1.60E-14	0.978556	0.0214437	0	1.60E-14	0.978556	0	0	0
237	0	0	0.000207007	0.999793	0	0	0	0.970242	0.0297576	0	0	0	0	0	0	0	0.000244216	0.999756	0	0	0	0	0	0.000207	0.999793	0	0	0	0	0	3.52E-05	0.170011	0	1.92E-08	0.829954	0	0	2.90E-05	0.170017	0	1.92E-08	0.829954	1	0	0	0	0	0	0	1	0	0	0	0	0	0	0.170046	0	1.92E-08	0.829954	0	0	0	1	0	0	0	0	0	0	1	0	0	0	0	0	0
238	0.936932	0.0316344	0	0	0.0314332	0	0	0.939745	0.0288222	0	0	0.0314332	0	0	0.865236	0.134764	0	0	0	0	0	0.926904	0.0469962	0	0	0.0261001	0	0	0.968112	0.0318877	0	0	0	0	0	0	0	0.999946	5.43E-05	0	0	0	0.968567	0.00533306	0	0	0.0261001	0	0	0.9739	0.0261001	0	0	0	0	0	1	0	0	0	0	0	0	1	0	0	0	0	0	0	1	0	0	0	0	0	0
239	0	0	0.000131405	2.01E-08	0	0.999869	5.30E-09	0	0	0.00010818	2.32E-05	0	0.999869	5.30E-09	0	0	0.0336317	5.63E-06	0	0.966363	5.41E-13	0	0	0.000235136	3.59E-08	0	0.999765	2.21E-11	0	0	0.000486211	4.73E-08	0	0.999514	2.33E-11	0	0	0.000486221	3.79E-08	0	0.999514	2.33E-11	0.000131425	0	0.000103742	5.28E-09	0	0.999765	2.21E-11	0.000235172	0	0.001781	2.15E-11	0	0.997984	5.57E-13	0.000486259	0	0.00152991	2.28E-11	0	0.997984	5.57E-13	0.00201617	0	0.0316212	1.60E-14	0	0.966363	5.41E-13	0.0336373	0	0.966363	5.41E-13	0	0	0
240	0	0	0.000108145	4.65E-09	0	0.999892	1.58E-12	0	0	0.000108143	6.27E-09	0	0.999892	1.58E-12	0	0	0.0336093	1.60E-06	0	0.966389	5.45E-13	0	0	0.000211859	9.11E-09	0	0.999788	5.85E-13	0	0	0.000480536	2.07E-08	0	0.999519	4.93E-12	0	0	0.000480536	2.07E-08	0	0.999519	4.93E-12	0.00010815	0	0.000103719	9.94E-13	0	0.999788	5.85E-13	0.000211869	0	0.00178079	2.80E-14	0	0.998007	5.57E-13	0.000480557	0	0.0015121	4.37E-12	0	0.998007	5.57E-13	0.00199266	0	0.0316182	1.17E-14	0	0.966389	5.45E-13	0.0336109	0	0.966389	5.45E-13	0	0	0
241	0	0	0.000108143	4.65E-09	0	0.999892	8.55E-13	0	0	0.000108143	4.65E-09	0	0.999892	8.55E-13	0	0	0.0336093	1.53E-06	0	0.966389	5.46E-13	0	0	0.000211857	9.11E-09	0	0.999788	5.58E-13	0	0	0.000480535	2.07E-08	0	0.999519	4.91E-12	0	0	0.000480535	2.07E-08	0	0.999519	4.91E-12	0.000108148	0	0.000103719	2.97E-13	0	0.999788	5.58E-13	0.000211867	0	0.00178079	7.57E-16	0	0.998007	5.57E-13	0.000480555	0	0.0015121	4.35E-12	0	0.998007	5.57E-13	0.00199266	0	0.0316182	1.15E-14	0	0.966389	5.46E-13	0.0336108	0	0.966389	5.46E-13	0	0	0
242	0	0	1.79E-09	1.73E-05	0	7.35E-13	0.999983	0	0	1.79E-09	1.73E-05	0	7.35E-13	0.999983	0	0	2.31E-06	0.021363	0	5.39E-13	0.978635	0	0	4.45E-09	4.30E-05	0	5.58E-13	0.999957	0	0	1.28E-08	0.000123747	0	4.74E-12	0.999876	0	0	1.28E-08	0.000123747	0	4.74E-12	0.999876	1.73E-05	0	1.78E-13	2.57E-05	0	5.58E-13	0.999957	4.30E-05	0	1.31E-15	0.000684914	0	5.56E-13	0.999272	0.00012376	0	4.18E-12	0.000604146	0	5.56E-13	0.999272	0.000727906	0	1.76E-14	0.0206374	0	5.39E-13	0.978635	0.0213653	0	5.39E-13	0.978635	0	0	0
243	0	0	0.000108143	4.65E-09	0	0.999892	8.55E-13	0	0	0.000108143	4.65E-09	0	0.999892	8.55E-13	0	0	0.0336093	1.53E-06	0	0.966389	5.46E-13	0	0	0.000211857	9.11E-09	0	0.999788	5.58E-13	0	0	0.000480535	2.07E-08	0	0.999519	4.91E-12	0	0	0.000480535	2.07E-08	0	0.999519	4.91E-12	0.000108148	0	0.000103719	2.97E-13	0	0.999788	5.58E-13	0.000211866	0	0.00178079	7.23E-16	0	0.998007	5.57E-13	0.000480555	0	0.0015121	4.35E-12	0	0.998007	5.57E-13	0.00199266	0	0.0316182	1.15E-14	0	0.966389	5.46E-13	0.0336108	0	0.966389	5.46E-13	0	0	0
244	0	0	0.000108143	4.65E-09	0	0.999892	8.55E-13	0	0	0.000108143	4.65E-09	0	0.999892	8.55E-13	0	0	0.0336093	1.55E-06	0	0.966389	5.46E-13	0	0	0.000211858	9.11E-09	0	0.999788	5.58E-13	0	0	0.000480535	2.07E-08	0	0.999519	4.93E-12	0	0	0.000480535	2.07E-08	0	0.999519	4.93E-12	0.000108148	0	0.000103719	2.98E-13	0	0.999788	5.58E-13	0.000211867	0	0.00178079	7.27E-16	0	0.998007	5.57E-13	0.000480556	0	0.0015121	4.37E-12	0	0.998007	5.57E-13	0.00199266	0	0.0316182	1.15E-14	0	0.966389	5.46E-13	0.0336108	0	0.966389	5.46E-13	0	0	0
245	0	0	0.00010816	9.30E-09	0	0.999892	1.75E-12	0	0	0.00010816	9.30E-09	0	0.999892	1.75E-12	0	0	0.0336093	3.21E-06	0	0.966387	5.46E-13	0	0	0.000211881	1.82E-08	0	0.999788	5.60E-13	0	0	0.000480583	4.14E-08	0	0.999519	1.84E-11	0	0	0.000480583	4.14E-08	0	0.999519	1.84E-11	0.000108169	0	0.00010373	1.19E-12	0	0.999788	5.60E-13	0.0002119	0	0.00178091	3.29E-15	0	0.998007	5.57E-13	0.000480624	0	0.00151219	1.78E-11	0	0.998007	5.57E-13	0.00199281	0	0.0316197	1.15E-14	0	0.966387	5.46E-13	0.0336125	0	0.966387	5.46E-13	0	0	0
246	0.272661	0.00920609	0	0	0.718133	0	0	0.27348	0.00838768	0	0	0.718133	0	0	0.276014	0.0429902	0	0	0.680996	0	0	0.269743	0.0136766	0	0	0.716581	0	0	0.274223	0.00903235	0	0	0.716745	0	0	0.270164	0.0130915	0	0	0.716745	0	0	0.281867	0.001552	0	0	0.716581	0	0	0.283419	0.00759553	0	0	0.708985	0	0	0.283255	0.00775945	0	0	0.708985	0	0	0.291015	0.0279893	0	0	0.680996	0	0	0.319004	0.680996	0	0	0	0	0
247	0	0	0.000108396	6.12E-08	0	0.999892	9.04E-11	0	0	0.000108352	1.06E-07	0	0.999892	9.04E-11	0	0	0.0336095	2.34E-05	0	0.966367	5.46E-13	0	0	0.000212221	1.00E-07	0	0.999788	1.68E-12	0	0	0.000481229	3.76E-07	0	0.999518	1.35E-09	0	0	0.000481252	3.53E-07	0	0.999518	1.35E-09	0.000108457	0	0.000103864	8.87E-11	0	0.999788	1.68E-12	0.000212322	0	0.00178252	1.12E-12	0	0.998005	5.57E-13	0.000481605	0	0.00151324	1.35E-09	0	0.998005	5.57E-13	0.00199485	0	0.031638	1.16E-14	0	0.966367	5.46E-13	0.0336329	0	0.966367	5.46E-13	0	0	0
248	0.962042	0.0324822	0	0	0.00547598	0	0	0.964929	0.0295946	0	0	0.00547598	0	0	0.865236	0.134764	0	0	0	0	0	0	0	0.999699	0.000300528	0	0	0	0.942299	0.0310374	0	0	0.0266634	0	0	0.928351	0.0449858	0	0	0.0266634	0	0	0.994524	0.00547598	0	0	0	0	0	1	0	0	0	0	0	0	0.973337	0.0266634	0	0	0	0	0	1	0	0	0	0	0	0	1	0	0	0	0	0	0
249	0.272661	0.00920609	0	0	0.718133	0	0	0.27348	0.00838768	0	0	0.718133	0	0	0.276014	0.0429902	0	0	0.680996	0	0	0.269743	0.0136766	0	0	0.716581	0	0	0.274223	0.00903235	0	0	0.716745	0	0	0.270164	0.0130915	0	0	0.716745	0	0	0.281867	0.001552	0	0	0.716581	0	0	0.283419	0.00759553	0	0	0.708985	0	0	0.283255	0.00775945	0	0	0.708985	0	0	0.291015	0.0279893	0	0	0.680996	0	0	0.319004	0.680996	0	0	0	0	0
250	0.272661	0.00920609	0	0	0.718133	0	0	0.27348	0.00838768	0	0	0.718133	0	0	0.276014	0.0429902	0	0	0.680996	0	0	0.269743	0.0136766	0	0	0.716581	0	0	0.274223	0.00903235	0	0	0.716745	0	0	0.270164	0.0130915	0	0	0.716745	0	0	0.281867	0.001552	0	0	0.716581	0	0	0.283419	0.00759553	0	0	0.708985	0	0	0.283255	0.00775945	0	0	0.708985	0	0	0.291015	0.0279893	0	0	0.680996	0	0	0.319004	0.680996	0	0	0	0	0
251	0	0	0.999313	0.000686764	0	0	0	0.970242	0.0297576	0	0	0	0	0	0.865236	0.134764	0	0	0	0	0	0.951744	0.0482557	0	0	0	0	0	0.942299	0.0310374	0	0	0.0266634	0	0	0.928351	0.0449858	0	0	0.0266634	0	0	1	0	0	0	0	0	0	1	0	0	0	0	0	0	0.973337	0.0266634	0	0	0	0	0	1	0	0	0	0	0	0	1	0	0	0	0	0	0
252	0.967339	0.0326611	0	0	0	0	0	0	0	0.00211668	0.997883	0	0	0	0.865236	0.134764	0	0	0	0	0	0.951744	0.0482557	0	0	0	0	0	0.942299	0.0310374	0	0	0.0266634	0	0	0.928351	0.0449858	0	0	0.0266634	0	0	1	0	0	0	0	0	0	1	0	0	0	0	0	0	0.973337	0.0266634	0	0	0	0	0	1	0	0	0	0	0	0	1	0	0	0	0	0	0
253	0.967339	0.0326611	0	0	0	0	0	0	0	0.00180724	0.998193	0	0	0	0.865236	0.134764	0	0	0	0	0	0.951744	0.0482557	0	0	0	0	0	0	0	0.00123929	0.998761	0	0	0	0.953782	0.0462182	0	0	0	0	0	1	0	0	0	0	0	0	1	0	0	0	0	0	0	1	0	0	0	0	0	0	1	0	0	0	0	0	0	1	0	0	0	0	0	0
254	0.936932	0.0316344	0	0	0.0314332	0	0	0.939745	0.0288222	0	0	0.0314332	0	0	0.865236	0.134764	0	0	0	0	0	0.926904	0.0469962	0	0	0.0261001	0	0	0.968112	0.0318877	0	0	0	0	0	0	0	0.000723194	0.999277	0	0	0	0.968567	0.00533306	0	0	0.0261001	0	0	0.9739	0.0261001	0	0	0	0	0	1	0	0	0	0	0	0	1	0	0	0	0	0	0	1	0	0	0	0	0	0
255	0	0	1.18E-08	1.73E-05	0	2.12E-11	0.999983	0	0	2.79E-08	1.73E-05	0	2.12E-11	0.999983	0	0	1.84E-05	0.021363	0	2.68E-12	0.978619	0	0	3.40E-08	4.31E-05	0	3.02E-12	0.999957	0	0	1.45E-07	0.000123988	0	5.61E-10	0.999876	0	0	1.52E-07	0.000123981	0	5.61E-10	0.999876	1.73E-05	0	1.82E-11	2.58E-05	0	3.02E-12	0.999957	4.31E-05	0	2.52E-13	0.000685672	0	2.77E-12	0.999271	0.000124133	0	5.59E-10	0.000604644	0	2.77E-12	0.999271	0.000728778	0	9.33E-14	0.0206526	0	2.68E-12	0.978619	0.0213814	0	2.68E-12	0.978619	0	0	0
256	0	0	1.79E-09	1.73E-05	0	2.95E-12	0.999983	0	0	1.79E-09	1.73E-05	0	2.95E-12	0.999983	0	0	2.86E-06	0.021363	0	2.68E-12	0.978634	0	0	4.45E-09	4.30E-05	0	2.77E-12	0.999957	0	0	1.28E-08	0.00012375	0	7.66E-12	0.999876	0	0	1.28E-08	0.00012375	0	7.66E-12	0.999876	1.73E-05	0	1.79E-13	2.57E-05	0	2.77E-12	0.999957	4.30E-05	0	5.56E-15	0.000684931	0	2.77E-12	0.999272	0.000123763	0	4.89E-12	0.000604161	0	2.77E-12	0.999272	0.000727925	0	8.78E-14	0.0206379	0	2.68E-12	0.978634	0.0213659	0	2.68E-12	0.978634	0	0	0
257	0	0	0.000108143	4.65E-09	0	0.999892	3.07E-12	0	0	0.000108143	4.65E-09	0	0.999892	3.07E-12	0	0	0.0336093	1.56E-06	0	0.966389	2.72E-12	0	0	0.000211858	9.11E-09	0	0.999788	2.77E-12	0	0	0.000480535	2.07E-08	0	0.999519	7.15E-12	0	0	0.000480535	2.07E-08	0	0.999519	7.15E-12	0.000108148	0	0.000103719	2.98E-13	0	0.999788	2.77E-12	0.000211867	0	0.00178079	2.25E-15	0	0.998007	2.77E-12	0.000480556	0	0.0015121	4.38E-12	0	0.998007	2.77E-12	0.00199266	0	0.0316182	5.73E-14	0	0.966389	2.72E-12	0.0336109	0	0.966389	2.72E-12	0	0	0
258	0	0	0.000108158	9.30E-09	0	0.999892	3.97E-12	0	0	0.000108158	9.30E-09	0	0.999892	3.97E-12	0	0	0.0336093	2.47E-06	0	0.966388	2.72E-12	0	0	0.000211878	1.82E-08	0	0.999788	2.78E-12	0	0	0.000480573	5.27E-08	0	0.999519	2.50E-11	0	0	0.000480584	4.13E-08	0	0.999519	2.50E-11	0.000108168	0	0.000103729	1.19E-12	0	0.999788	2.78E-12	0.000211896	0	0.00178088	4.63E-15	0	0.998007	2.77E-12	0.000480626	0	0.00151216	2.22E-11	0	0.998007	2.77E-12	0.00199278	0	0.031619	5.73E-14	0	0.966388	2.72E-12	0.0336118	0	0.966388	2.72E-12	0	0	0
259	0.936932	0.0316344	0	0	0.0314332	0	0	0.939745	0.0288222	0	0	0.0314332	0	0	0	0	0.999954	4.59E-05	0	0	0	0.926904	0.0469962	0	0	0.0261001	0	0	0	0	0.000103555	0.999896	0	0	0	0.953782	0.0462182	0	0	0	0	0	0.968567	0.00533306	0	0	0.0261001	0	0	0.9739	0.0261001	0	0	0	0	0	1	0	0	0	0	0	0	1	0	0	0	0	0	0	1	0	0	0	0	0	0
260	0	0	0.000108189	1.86E-08	0	0.999892	7.55E-12	0	0	0.000108189	1.86E-08	0	0.999892	7.55E-12	0	0	0.0336094	4.87E-06	0	0.966386	2.72E-12	0	0	0.000211921	3.64E-08	0	0.999788	2.80E-12	0	0	0.000480656	1.05E-07	0	0.999519	9.13E-11	0	0	0.000480679	8.26E-08	0	0.999519	9.13E-11	0.000108208	0	0.00010375	4.76E-12	0	0.999788	2.80E-12	0.000211958	0	0.00178109	2.37E-14	0	0.998007	2.77E-12	0.000480762	0	0.00151229	8.86E-11	0	0.998007	2.77E-12	0.00199305	0	0.0316212	5.73E-14	0	0.966386	2.72E-12	0.0336142	0	0.966386	2.72E-12	0	0	0
261	0.272661	0.00920609	0	0	0.718133	0	0	0.27348	0.00838768	0	0	0.718133	0	0	0.276014	0.0429902	0	0	0.680996	0	0	0.269743	0.0136766	0	0	0.716581	0	0	0.274223	0.00903235	0	0	0.716745	0	0	0.270164	0.0130915	0	0	0.716745	0	0	0.281867	0.001552	0	0	0.716581	0	0	0.283419	0.00759553	0	0	0.708985	0	0	0.283255	0.00775945	0	0	0.708985	0	0	0.291015	0.0279893	0	0	0.680996	0	0	0.319004	0.680996	0	0	0	0	0
262	0	0	3.58E-09	1.73E-05	0	3.49E-12	0.999983	0	0	3.58E-09	1.73E-05	0	3.49E-12	0.999983	0	0	4.60E-06	0.021363	0	2.68E-12	0.978632	0	0	8.90E-09	4.30E-05	0	2.78E-12	0.999957	0	0	2.56E-08	0.000123774	0	1.95E-11	0.999876	0	0	2.56E-08	0.000123774	0	1.95E-11	0.999876	1.73E-05	0	7.10E-13	2.57E-05	0	2.78E-12	0.999957	4.30E-05	0	7.47E-15	0.00068501	0	2.77E-12	0.999272	0.0001238	0	1.67E-11	0.000604216	0	2.77E-12	0.999272	0.000728016	0	8.77E-14	0.0206396	0	2.68E-12	0.978632	0.0213676	0	2.68E-12	0.978632	0	0	0
263	0	0	0.000108144	4.65E-09	0	0.999892	3.07E-12	0	0	0.000108144	4.65E-09	0	0.999892	3.07E-12	0	0	0.0336093	1.66E-06	0	0.966389	2.72E-12	0	0	0.000211858	9.11E-09	0	0.999788	2.78E-12	0	0	0.000480537	2.07E-08	0	0.999519	7.18E-12	0	0	0.000480537	2.07E-08	0	0.999519	7.18E-12	0.000108148	0	0.000103719	2.98E-13	0	0.999788	2.78E-12	0.000211867	0	0.0017808	2.25E-15	0	0.998007	2.77E-12	0.000480557	0	0.00151211	4.41E-12	0	0.998007	2.77E-12	0.00199266	0	0.0316183	5.73E-14	0	0.966389	2.72E-12	0.0336109	0	0.966389	2.72E-12	0	0	0
264	0	0	0.000108171	9.46E-09	0	0.999892	4.38E-12	0	0	0.000108169	1.21E-08	0	0.999892	4.38E-12	0	0	0.0336093	5.30E-06	0	0.966385	2.72E-12	0	0	0.000211901	1.88E-08	0	0.999788	2.78E-12	0	0	0.000480626	6.20E-08	0	0.999519	3.72E-11	0	0	0.000480633	5.46E-08	0	0.999519	3.72E-11	0.000108181	0	0.000103739	1.60E-12	0	0.999788	2.78E-12	0.000211919	0	0.00178105	6.09E-15	0	0.998007	2.77E-12	0.000480688	0	0.00151228	3.44E-11	0	0.998007	2.77E-12	0.00199297	0	0.0316216	5.73E-14	0	0.966385	2.72E-12	0.0336146	0	0.966385	2.72E-12	0	0	0
265	0.967339	0.0326611	0	0	0	0	0	0	0	0.000107085	0.999893	0	0	0	0.865236	0.134764	0	0	0	0	0	0.951744	0.0482557	0	0	0	0	0	0.942299	0.0310374	0	0	0.0266634	0	0	0.928351	0.0449858	0	0	0.0266634	0	0	1	0	0	0	0	0	0	1	0	0	0	0	0	0	0.973337	0.0266634	0	0	0	0	0	1	0	0	0	0	0	0	1	0	0	0	0	0	0
266	0	0	0.0542763	4.67E-06	0	0.945719	7.66E-10	0	0	0.054275	5.95E-06	0	0.945719	7.66E-10	0	0	0.00021409	0.999786	0	0	0	0	0	0.106324	9.14E-06	0	0.893667	4.54E-12	0.968112	0.0318877	0	0	0	0	0	0	0	0.999914	8.60E-05	0	0	0	0.054281	0	0.0520521	7.62E-10	0	0.893667	4.54E-12	0.106333	0	0.893667	4.54E-12	0	0	0	1	0	0	0	0	0	0	1	0	0	0	0	0	0	1	0	0	0	0	0	0
267	0	0	0.000108163	4.97E-09	0	0.999892	3.52E-12	0	0	0.000108163	5.11E-09	0	0.999892	3.52E-12	0	0	0.0336092	6.49E-06	0	0.966384	2.72E-12	0	0	0.000211896	1.04E-08	0	0.999788	3.01E-12	0	0	0.00048063	6.20E-08	0	0.999519	3.29E-11	0	0	0.000480645	4.73E-08	0	0.999519	3.29E-11	0.000108168	0	0.000103738	5.18E-13	0	0.999788	3.01E-12	0.000211906	0	0.0017811	2.32E-13	0	0.998007	2.77E-12	0.000480692	0	0.00151232	3.01E-11	0	0.998007	2.77E-12	0.00199301	0	0.0316227	5.74E-14	0	0.966384	2.72E-12	0.0336157	0	0.966384	2.72E-12	0	0	0
268	0	0	0.000108799	5.94E-09	0	0.999891	4.76E-10	0	0	0.000108163	6.42E-07	0	0.999891	4.76E-10	0	0	0.0336098	6.21E-06	0	0.966384	2.72E-12	0	0	0.00021253	1.24E-08	0	0.999787	2.61E-11	0	0	0.000480782	5.10E-08	0	0.999519	4.52E-11	0	0	0.000480784	4.87E-08	0	0.999519	4.52E-11	0.000108805	0	0.000103737	4.50E-10	0	0.999787	2.61E-11	0.000212543	0	0.00178108	2.33E-11	0	0.998006	2.77E-12	0.000480833	0	0.00151279	4.24E-11	0	0.998006	2.77E-12	0.00199362	0	0.0316224	5.77E-14	0	0.966384	2.72E-12	0.033616	0	0.966384	2.72E-12	0	0	0
269	0	0	1.11E-05	0.0326524	0	3.00E-06	0.967333	0	0	0.00913152	0.023532	0	3.00E-06	0.967333	0.865236	0.134764	0	0	0	0	0	0	0	2.30E-05	0.0676512	0	1.74E-08	0.932326	0.942299	0.0310374	0	0	0.0266634	0	0	0.928351	0.0449858	0	0	0.0266634	0	0	0.0326635	0	2.98E-06	0.0350077	0	1.74E-08	0.932326	0.0676742	0	1.74E-08	0.932326	0	0	0	0.973337	0.0266634	0	0	0	0	0	1	0	0	0	0	0	0	1	0	0	0	0	0	0
270	0	0	0.999838	0.000162405	0	0	0	0.970242	0.0297576	0	0	0	0	0	0	0	0.999737	0.000262733	0	0	0	0	0	0.999831	0.000168622	0	0	0	0	0	0.241169	6.22E-05	0	0.758769	5.98E-08	0	0	0.241183	4.75E-05	0	0.758769	5.98E-08	1	0	0	0	0	0	0	1	0	0	0	0	0	0	0.241231	0	0.758769	5.98E-08	0	0	0	1	0	0	0	0	0	0	1	0	0	0	0	0	0
271	0.936932	0.0316344	0	0	0.0314332	0	0	0.939745	0.0288222	0	0	0.0314332	0	0	0.865236	0.134764	0	0	0	0	0	0.926904	0.0469962	0	0	0.0261001	0	0	0.968112	0.0318877	0	0	0	0	0	0	0	0.999887	0.000112714	0	0	0	0.968567	0.00533306	0	0	0.0261001	0	0	0.9739	0.0261001	0	0	0	0	0	1	0	0	0	0	0	0	1	0	0	0	0	0	0	1	0	0	0	0	0	0
272	0	0	0.000277825	0.999722	0	0	0	0.970242	0.0297576	0	0	0	0	0	0.865236	0.134764	0	0	0	0	0	0	0	0.000280553	0.999719	0	0	0	0.942299	0.0310374	0	0	0.0266634	0	0	0.928351	0.0449858	0	0	0.0266634	0	0	1	0	0	0	0	0	0	1	0	0	0	0	0	0	0.973337	0.0266634	0	0	0	0	0	1	0	0	0	0	0	0	1	0	0	0	0	0	0
273	0	0	0.000125453	2.78E-08	0	0.999875	5.91E-09	0	0	0.0001082	1.73E-05	0	0.999875	5.91E-09	0	0	0.033626	6.43E-06	0	0.966368	1.93E-10	0	0	0.00022919	5.13E-08	0	0.999771	2.32E-10	0	0	0.000484814	6.90E-08	0	0.999515	2.46E-10	0	0	0.000484824	5.93E-08	0	0.999515	2.46E-10	0.000125481	0	0.000103755	5.68E-09	0	0.999771	2.32E-10	0.000229241	0	0.00178109	3.41E-11	0	0.99799	1.98E-10	0.000484883	0	0.00152544	4.78E-11	0	0.99799	1.98E-10	0.00201033	0	0.0316221	5.54E-12	0	0.966368	1.93E-10	0.0336324	0	0.966368	1.93E-10	0	0	0
274	0	0	1.79E-09	1.73E-05	0	1.99E-10	0.999983	0	0	2.25E-09	1.73E-05	0	1.99E-10	0.999983	0	0	2.50E-06	0.021363	0	1.92E-10	0.978634	0	0	4.45E-09	4.30E-05	0	1.99E-10	0.999957	0	0	1.28E-08	0.000123748	0	2.03E-10	0.999876	0	0	1.28E-08	0.000123748	0	2.03E-10	0.999876	1.73E-05	0	6.27E-13	2.57E-05	0	1.99E-10	0.999957	4.30E-05	0	3.95E-13	0.00068492	0	1.98E-10	0.999272	0.000123761	0	4.54E-12	0.000604152	0	1.98E-10	0.999272	0.000727913	0	6.31E-12	0.0206376	0	1.92E-10	0.978634	0.0213655	0	1.92E-10	0.978634	0	0	0
275	0	0	1.79E-09	1.73E-05	0	1.99E-10	0.999983	0	0	1.79E-09	1.73E-05	0	1.99E-10	0.999983	0	0	2.34E-06	0.021363	0	1.92E-10	0.978635	0	0	4.45E-09	4.30E-05	0	1.99E-10	0.999957	0	0	1.28E-08	0.000123747	0	2.03E-10	0.999876	0	0	1.28E-08	0.000123747	0	2.03E-10	0.999876	1.73E-05	0	1.98E-13	2.57E-05	0	1.99E-10	0.999957	4.30E-05	0	3.54E-13	0.000684915	0	1.98E-10	0.999272	0.00012376	0	4.48E-12	0.000604147	0	1.98E-10	0.999272	0.000727907	0	6.28E-12	0.0206374	0	1.92E-10	0.978635	0.0213654	0	1.92E-10	0.978635	0	0	0
276	0	0	0.000108143	4.65E-09	0	0.999892	1.99E-10	0	0	0.000108143	4.65E-09	0	0.999892	1.99E-10	0	0	0.0336093	1.55E-06	0	0.966389	1.94E-10	0	0	0.000211857	9.11E-09	0	0.999788	1.99E-10	0	0	0.000480535	2.07E-08	0	0.999519	2.03E-10	0	0	0.000480535	2.07E-08	0	0.999519	2.03E-10	0.000108148	0	0.000103719	3.02E-13	0	0.999788	1.99E-10	0.000211867	0	0.00178079	1.36E-13	0	0.998007	1.98E-10	0.000480556	0	0.0015121	4.47E-12	0	0.998007	1.98E-10	0.00199266	0	0.0316182	4.10E-12	0	0.966389	1.94E-10	0.0336108	0	0.966389	1.94E-10	0	0	0
277	0	0	1.79E-09	1.73E-05	0	1.99E-10	0.999983	0	0	1.79E-09	1.73E-05	0	1.99E-10	0.999983	0	0	2.34E-06	0.021363	0	1.92E-10	0.978635	0	0	4.45E-09	4.30E-05	0	1.99E-10	0.999957	0	0	1.28E-08	0.000123747	0	2.03E-10	0.999876	0	0	1.28E-08	0.000123747	0	2.03E-10	0.999876	1.73E-05	0	1.98E-13	2.57E-05	0	1.99E-10	0.999957	4.30E-05	0	3.54E-13	0.000684915	0	1.98E-10	0.999272	0.00012376	0	4.48E-12	0.000604147	0	1.98E-10	0.999272	0.000727907	0	6.28E-12	0.0206374	0	1.92E-10	0.978635	0.0213654	0	1.92E-10	0.978635	0	0	0
278	0	0	1.79E-09	1.73E-05	0	1.99E-10	0.999983	0	0	1.79E-09	1.73E-05	0	1.99E-10	0.999983	0	0	2.40E-06	0.021363	0	1.92E-10	0.978635	0	0	4.45E-09	4.30E-05	0	1.99E-10	0.999957	0	0	1.28E-08	0.000123748	0	2.03E-10	0.999876	0	0	1.28E-08	0.000123748	0	2.03E-10	0.999876	1.73E-05	0	1.98E-13	2.57E-05	0	1.99E-10	0.999957	4.30E-05	0	3.54E-13	0.000684917	0	1.98E-10	0.999272	0.000123761	0	4.53E-12	0.000604149	0	1.98E-10	0.999272	0.000727909	0	6.28E-12	0.0206375	0	1.92E-10	0.978635	0.0213654	0	1.92E-10	0.978635	0	0	0
279	0	0	0.000108171	1.39E-08	0	0.999892	2.01E-10	0	0	0.000108172	1.22E-08	0	0.999892	2.01E-10	0	0	0.0336093	3.45E-06	0	0.966387	1.94E-10	0	0	0.000211895	2.73E-08	0	0.999788	1.99E-10	0	0	0.000480611	6.20E-08	0	0.999519	2.38E-10	0	0	0.000480611	6.20E-08	0	0.999519	2.38E-10	0.000108185	0	0.000103738	2.61E-12	0	0.999788	1.99E-10	0.000211922	0	0.00178096	1.53E-13	0	0.998007	1.98E-10	0.000480673	0	0.00151221	3.93E-11	0	0.998007	1.98E-10	0.00199288	0	0.0316199	4.11E-12	0	0.966387	1.94E-10	0.0336128	0	0.966387	1.94E-10	0	0	0
280	0.967339	0.0326611	0	0	0	0	0	0	0	0.999892	0.000108421	0	0	0	0	0	0.999911	8.95E-05	0	0	0	0.951744	0.0482557	0	0	0	0	0	0.942299	0.0310374	0	0	0.0266634	0	0	0.928351	0.0449858	0	0	0.0266634	0	0	1	0	0	0	0	0	0	1	0	0	0	0	0	0	0.973337	0.0266634	0	0	0	0	0	1	0	0	0	0	0	0	1	0	0	0	0	0	0
281	0.272661	0.00920609	0	0	0.718133	0	0	0.27348	0.00838768	0	0	0.718133	0	0	0.276014	0.0429902	0	0	0.680996	0	0	0.269743	0.0136766	0	0	0.716581	0	0	0.274223	0.00903235	0	0	0.716745	0	0	0.270164	0.0130915	0	0	0.716745	0	0	0.281867	0.001552	0	0	0.716581	0	0	0.283419	0.00759553	0	0	0.708985	0	0	0.283255	0.00775945	0	0	0.708985	0	0	0.291015	0.0279893	0	0	0.680996	0	0	0.319004	0.680996	0	0	0	0	0
282	0	0	0.00020035	4.25E-08	0	0.9998	2.95E-08	0	0	0.000108201	9.22E-05	0	0.9998	2.95E-08	0	0	0.0336984	6.48E-06	0	0.966295	1.93E-10	0	0	0.000304091	8.73E-08	0	0.999696	4.25E-10	0	0	0.000502866	9.86E-08	0	0.999497	8.08E-10	0	0	0.00050289	7.51E-08	0	0.999497	8.08E-10	0.000200393	0	0.000103756	2.91E-08	0	0.999696	4.25E-10	0.000304178	0	0.00178099	2.27E-10	0	0.997915	1.99E-10	0.000502965	0	0.0015822	6.10E-10	0	0.997915	1.99E-10	0.00208517	0	0.0316197	5.23E-12	0	0.966295	1.93E-10	0.0337049	0	0.966295	1.93E-10	0	0	0
283	0	0	0.999957	4.33E-05	0	0	0	0.970242	0.0297576	0	0	0	0	0	0	0	0.999952	4.82E-05	0	0	0	0	0	0.999915	8.46E-05	0	0	0	0	0	0.241147	3.46E-05	0	0.758818	4.96E-08	0	0	0.241171	1.04E-05	0	0.758818	4.96E-08	1	0	0	0	0	0	0	1	0	0	0	0	0	0	0.241182	0	0.758818	4.96E-08	0	0	0	1	0	0	0	0	0	0	1	0	0	0	0	0	0
284	0	0	0.000253777	2.13E-07	0	0.999746	4.52E-07	0	0	0.00015855	9.54E-05	0	0.999746	4.52E-07	0	0	0.0339405	6.74E-06	0	0.966053	2.09E-10	0	0	0.000300438	0.000105876	0	0.999594	1.74E-07	0	0	0.000519939	0.000179582	0	0.9993	1.35E-07	0	0	0.000699368	1.53E-07	0	0.9993	1.35E-07	0.000253991	0	0.000152045	2.78E-07	0	0.999594	1.74E-07	0.000406314	0	0.00192894	1.73E-07	0	0.997665	5.75E-10	0.000699521	0	0.00163577	1.34E-07	0	0.997665	5.75E-10	0.00233542	0	0.0316118	3.65E-10	0	0.966053	2.09E-10	0.0339472	0	0.966053	2.09E-10	0	0	0
285	0.967339	0.0326611	0	0	0	0	0	0	0	0.999898	0.000102397	0	0	0	0.865236	0.134764	0	0	0	0	0	0.951744	0.0482557	0	0	0	0	0	0.942299	0.0310374	0	0	0.0266634	0	0	0.928351	0.0449858	0	0	0.0266634	0	0	1	0	0	0	0	0	0	1	0	0	0	0	0	0	0.973337	0.0266634	0	0	0	0	0	1	0	0	0	0	0	0	1	0	0	0	0	0	0
286	0	0	0.510431	4.51E-05	0	0.489523	1.14E-06	0	0	0.510428	4.81E-05	0	0.489523	1.14E-06	0	0	0.999909	9.15E-05	0	0	0	0.951744	0.0482557	0	0	0	0	0	0	0	0.223762	0.072122	0	0.704083	3.28E-05	0	0	0.295858	2.60E-05	0	0.704083	3.28E-05	0.510476	0	0.489523	1.14E-06	0	0	0	1	0	0	0	0	0	0	0.295884	0	0.704083	3.28E-05	0	0	0	1	0	0	0	0	0	0	1	0	0	0	0	0	0
287	0	0	0.000132853	9.62E-09	0	0.999864	3.41E-06	0	0	0.000132853	9.84E-09	0	0.999864	3.41E-06	0	0	0.0336753	3.54E-06	0	0.966318	3.29E-06	0	0	0.000214243	4.60E-05	0	0.999736	3.41E-06	0	0	0.000491521	2.29E-05	0	0.999482	3.45E-06	0	0	0.000514355	4.79E-08	0	0.999482	3.45E-06	0.000132862	0	0.000127413	1.50E-10	0	0.999736	3.41E-06	0.000260276	0	0.00180078	3.92E-09	0	0.997936	3.40E-06	0.000514403	0	0.00154662	4.47E-08	0	0.997936	3.40E-06	0.00206106	0	0.0316176	1.14E-07	0	0.966318	3.29E-06	0.0336788	0	0.966318	3.29E-06	0	0	0
288	0	0	2.16E-09	1.73E-05	0	3.41E-06	0.999979	0	0	2.16E-09	1.73E-05	0	3.41E-06	0.999979	0	0	2.59E-06	0.0213629	0	3.29E-06	0.978631	0	0	8.26E-09	4.30E-05	0	3.41E-06	0.999954	0	0	1.89E-08	0.000123748	0	3.41E-06	0.999873	0	0	1.45E-08	0.000123753	0	3.41E-06	0.999873	1.73E-05	0	3.57E-10	2.57E-05	0	3.41E-06	0.999954	4.30E-05	0	6.12E-09	0.000684921	0	3.40E-06	0.999269	0.000123767	0	5.25E-09	0.000604151	0	3.40E-06	0.999269	0.000727924	0	1.09E-07	0.0206375	0	3.29E-06	0.978631	0.0213655	0	3.29E-06	0.978631	0	0	0
289	0	0	3.95E-09	1.73E-05	0	3.41E-06	0.999979	0	0	3.95E-09	1.73E-05	0	3.41E-06	0.999979	0	0	4.74E-06	0.0213629	0	3.29E-06	0.978629	0	0	8.04E-09	4.30E-05	0	3.41E-06	0.999954	0	0	2.73E-08	0.000123769	0	3.41E-06	0.999873	0	0	2.27E-08	0.000123774	0	3.41E-06	0.999873	1.73E-05	0	3.54E-10	2.57E-05	0	3.41E-06	0.999954	4.30E-05	0	6.07E-09	0.000685004	0	3.40E-06	0.999269	0.000123797	0	5.17E-09	0.000604214	0	3.40E-06	0.999269	0.000728015	0	1.08E-07	0.0206395	0	3.29E-06	0.978629	0.0213677	0	3.29E-06	0.978629	0	0	0
290	0.962042	0.0324822	0	0	0.00547598	0	0	0.964929	0.0295946	0	0	0.00547598	0	0	0.865236	0.134764	0	0	0	0	0	0	0	0.999954	4.64E-05	0	0	0	0.968112	0.0318877	0	0	0	0	0	0	0	0.999954	4.64E-05	0	0	0	0.994524	0.00547598	0	0	0	0	0	1	0	0	0	0	0	0	1	0	0	0	0	0	0	1	0	0	0	0	0	0	1	0	0	0	0	0	0
291	0	0	0.000108157	9.36E-09	0	0.999888	3.41E-06	0	0	0.000108157	9.36E-09	0	0.999888	3.41E-06	0	0	0.0336092	3.08E-06	0	0.966384	3.34E-06	0	0	0.000211879	1.51E-08	0	0.999785	3.41E-06	0	0	0.000480571	4.17E-08	0	0.999516	3.41E-06	0	0	0.000480578	3.44E-08	0	0.999516	3.41E-06	0.000108166	0	0.000103727	8.89E-11	0	0.999785	3.41E-06	0.000211894	0	0.00178089	2.34E-09	0	0.998004	3.41E-06	0.000480612	0	0.00151217	2.07E-09	0	0.998004	3.41E-06	0.00199279	0	0.0316194	7.04E-08	0	0.966384	3.34E-06	0.0336123	0	0.966384	3.34E-06	0	0	0
292	0	0	0.000108143	4.71E-09	0	0.999888	3.41E-06	0	0	0.000108143	4.71E-09	0	0.999888	3.41E-06	0	0	0.0336092	1.77E-06	0	0.966386	3.34E-06	0	0	0.000211858	9.26E-09	0	0.999785	3.41E-06	0	0	0.000480535	2.11E-08	0	0.999516	3.41E-06	0	0	0.000480535	2.11E-08	0	0.999516	3.41E-06	0.000108148	0	0.000103719	8.79E-11	0	0.999785	3.41E-06	0.000211867	0	0.00178079	2.33E-09	0	0.998004	3.41E-06	0.000480557	0	0.0015121	2.06E-09	0	0.998004	3.41E-06	0.00199266	0	0.0316182	7.03E-08	0	0.966386	3.34E-06	0.0336109	0	0.966386	3.34E-06	0	0	0
293	0	0	0.000108202	2.38E-08	0	0.999888	3.41E-06	0	0	0.000108207	1.87E-08	0	0.999888	3.41E-06	0	0	0.0336091	8.50E-06	0	0.966379	3.34E-06	0	0	0.00021194	4.66E-08	0	0.999785	3.41E-06	0	0	0.000480677	7.01E-08	0	0.999516	3.41E-06	0	0	0.000480694	5.27E-08	0	0.999516	3.41E-06	0.000108225	0	0.000103761	9.38E-11	0	0.999785	3.41E-06	0.000211987	0	0.00178121	2.34E-09	0	0.998003	3.41E-06	0.000480747	0	0.00151245	2.14E-09	0	0.998003	3.41E-06	0.0019932	0	0.0316243	7.04E-08	0	0.966379	3.34E-06	0.0336176	0	0.966379	3.34E-06	0	0	0
294	0.936932	0.0316344	0	0	0.0314332	0	0	0.939745	0.0288222	0	0	0.0314332	0	0	0	0	0.00032416	0.999676	0	0	0	0.926904	0.0469962	0	0	0.0261001	0	0	0	0	0.000161569	0.999838	0	0	0	0.953782	0.0462182	0	0	0	0	0	0.968567	0.00533306	0	0	0.0261001	0	0	0.9739	0.0261001	0	0	0	0	0	1	0	0	0	0	0	0	1	0	0	0	0	0	0	1	0	0	0	0	0	0
295	0	0	0.000417077	0.999583	0	0	0	0.970242	0.0297576	0	0	0	0	0	0.865236	0.134764	0	0	0	0	0	0	0	0.000417099	0.999583	0	0	0	0	0	9.06E-05	0.170035	0	2.70E-06	0.829871	0	0	7.12E-05	0.170055	0	2.70E-06	0.829871	1	0	0	0	0	0	0	1	0	0	0	0	0	0	0.170126	0	2.70E-06	0.829871	0	0	0	1	0	0	0	0	0	0	1	0	0	0	0	0	0
296	0.272661	0.00920609	0	0	0.718133	0	0	0.27348	0.00838768	0	0	0.718133	0	0	0.276014	0.0429902	0	0	0.680996	0	0	0.269743	0.0136766	0	0	0.716581	0	0	0.274223	0.00903235	0	0	0.716745	0	0	0.270164	0.0130915	0	0	0.716745	0	0	0.281867	0.001552	0	0	0.716581	0	0	0.283419	0.00759553	0	0	0.708985	0	0	0.283255	0.00775945	0	0	0.708985	0	0	0.291015	0.0279893	0	0	0.680996	0	0	0.319004	0.680996	0	0	0	0	0
297	0	0	9.50E-09	1.73E-05	0	3.41E-06	0.999979	0	0	7.53E-09	1.73E-05	0	3.41E-06	0.999979	0	0	1.06E-05	0.0213628	0	3.29E-06	0.978623	0	0	2.34E-08	4.30E-05	0	3.41E-06	0.999954	0	0	3.59E-08	0.000123818	0	3.41E-06	0.999873	0	0	3.40E-08	0.00012382	0	3.41E-06	0.999873	1.73E-05	0	3.57E-10	2.57E-05	0	3.41E-06	0.999954	4.30E-05	0	6.07E-09	0.000685207	0	3.40E-06	0.999268	0.000123854	0	5.22E-09	0.000604396	0	3.40E-06	0.999268	0.000728255	0	1.08E-07	0.0206451	0	3.29E-06	0.978623	0.0213734	0	3.29E-06	0.978623	0	0	0
298	0	0	2.16E-09	1.73E-05	0	3.41E-06	0.999979	0	0	2.16E-09	1.73E-05	0	3.41E-06	0.999979	0	0	2.86E-06	0.0213629	0	3.29E-06	0.978631	0	0	5.17E-09	4.30E-05	0	3.41E-06	0.999954	0	0	1.45E-08	0.000123749	0	3.41E-06	0.999873	0	0	1.45E-08	0.000123749	0	3.41E-06	0.999873	1.73E-05	0	3.54E-10	2.57E-05	0	3.41E-06	0.999954	4.30E-05	0	6.07E-09	0.000684925	0	3.40E-06	0.999269	0.000123764	0	5.16E-09	0.000604156	0	3.40E-06	0.999269	0.000727925	0	1.08E-07	0.0206378	0	3.29E-06	0.978631	0.0213658	0	3.29E-06	0.978631	0	0	0
299	0	0	0.000108173	7.88E-09	0	0.999888	3.41E-06	0	0	0.000108173	7.82E-09	0	0.999888	3.41E-06	0	0	0.0336092	5.57E-06	0	0.966382	3.34E-06	0	0	0.000211905	1.97E-08	0	0.999785	3.41E-06	0	0	0.000480694	8.31E-08	0	0.999516	3.41E-06	0	0	0.000480654	1.23E-07	0	0.999516	3.41E-06	0.00010818	0	0.000103744	8.94E-11	0	0.999785	3.41E-06	0.000211924	0	0.00178113	2.34E-09	0	0.998004	3.41E-06	0.000480777	0	0.00151228	2.16E-09	0	0.998004	3.41E-06	0.00199306	0	0.0316217	7.04E-08	0	0.966382	3.34E-06	0.0336148	0	0.966382	3.34E-06	0	0	0
300	0	0	4.72E-05	0.401909	0	1.68E-06	0.598042	0	0	4.64E-05	0.401909	0	1.68E-06	0.598042	0	0	0.999815	0.000185225	0	0	0	0.951744	0.0482557	0	0	0	0	0	0.942299	0.0310374	0	0	0.0266634	0	0	0.928351	0.0449858	0	0	0.0266634	0	0	0.401956	0	1.68E-06	0.598042	0	0	0	1	0	0	0	0	0	0	0.973337	0.0266634	0	0	0	0	0	1	0	0	0	0	0	0	1	0	0	0	0	0	0
301	0	0	1.04E-05	0.0237485	0	3.23E-06	0.976238	0	0	8.17E-06	0.0237507	0	3.23E-06	0.976238	0	0	0.000350538	0.999649	0	0	0	0	0	2.05E-05	0.0590686	0	3.05E-06	0.940908	0.968112	0.0318877	0	0	0	0	0	0	0	0.000531242	0.999469	0	0	0	0.0237589	0	1.83E-07	0.03533	0	3.05E-06	0.940908	0.059089	0	3.05E-06	0.940908	0	0	0	1	0	0	0	0	0	0	1	0	0	0	0	0	0	1	0	0	0	0	0	0
302	0	0	0.000113068	0.999887	0	0	0	0.970242	0.0297576	0	0	0	0	0	0.865236	0.134764	0	0	0	0	0	0	0	0.999946	5.43E-05	0	0	0	0.968112	0.0318877	0	0	0	0	0	0	0	0.000427852	0.999572	0	0	0	1	0	0	0	0	0	0	1	0	0	0	0	0	0	1	0	0	0	0	0	0	1	0	0	0	0	0	0	1	0	0	0	0	0	0
303	0	0	0.000108179	1.24E-08	0	0.999888	3.41E-06	0	0	0.000108182	9.64E-09	0	0.999888	3.41E-06	0	0	0.0336092	7.14E-06	0	0.96638	3.34E-06	0	0	0.000211924	1.62E-08	0	0.999785	3.41E-06	0	0	0.000480746	8.31E-08	0	0.999516	3.41E-06	0	0	0.000480676	1.53E-07	0	0.999516	3.41E-06	0.000108191	0	0.000103748	8.95E-11	0	0.999785	3.41E-06	0.00021194	0	0.00178124	2.34E-09	0	0.998003	3.41E-06	0.000480829	0	0.00151235	2.19E-09	0	0.998003	3.41E-06	0.00199318	0	0.0316231	7.04E-08	0	0.96638	3.34E-06	0.0336163	0	0.96638	3.34E-06	0	0	0
304	0	0	0.000108176	1.40E-08	0	0.999888	3.41E-06	0	0	0.000108177	1.24E-08	0	0.999888	3.41E-06	0	0	0.0336092	5.26E-06	0	0.966382	3.34E-06	0	0	0.000211905	2.75E-08	0	0.999785	3.41E-06	0	0	0.000480633	6.25E-08	0	0.999516	3.41E-06	0	0	0.000480633	6.25E-08	0	0.999516	3.41E-06	0.00010819	0	0.000103742	9.01E-11	0	0.999785	3.41E-06	0.000211932	0	0.00178104	2.34E-09	0	0.998004	3.41E-06	0.000480696	0	0.00151228	2.10E-09	0	0.998004	3.41E-06	0.00199298	0	0.0316214	7.04E-08	0	0.966382	3.34E-06	0.0336144	0	0.966382	3.34E-06	0	0	0
305	0.272661	0.00920609	0	0	0.718133	0	0	0.27348	0.00838768	0	0	0.718133	0	0	0.276014	0.0429902	0	0	0.680996	0	0	0.269743	0.0136766	0	0	0.716581	0	0	0.274223	0.00903235	0	0	0.716745	0	0	0.270164	0.0130915	0	0	0.716745	0	0	0.281867	0.001552	0	0	0.716581	0	0	0.283419	0.00759553	0	0	0.708985	0	0	0.283255	0.00775945	0	0	0.708985	0	0	0.291015	0.0279893	0	0	0.680996	0	0	0.319004	0.680996	0	0	0	0	0
306	0.967339	0.0326611	0	0	0	0	0	0	0	0.999911	8.94E-05	0	0	0	0.865236	0.134764	0	0	0	0	0	0.951744	0.0482557	0	0	0	0	0	0.942299	0.0310374	0	0	0.0266634	0	0	0.928351	0.0449858	0	0	0.0266634	0	0	1	0	0	0	0	0	0	1	0	0	0	0	0	0	0.973337	0.0266634	0	0	0	0	0	1	0	0	0	0	0	0	1	0	0	0	0	0	0
307	0	0	1.95E-08	1.74E-05	0	3.41E-06	0.999979	0	0	1.27E-08	1.74E-05	0	3.41E-06	0.999979	0	0	5.36E-05	0.0213621	0	3.29E-06	0.978581	0	0	5.56E-08	4.31E-05	0	3.41E-06	0.999953	0	0	1.17E-07	0.000124153	0	3.41E-06	0.999872	0	0	1.17E-07	0.000124153	0	3.41E-06	0.999872	1.74E-05	0	3.67E-10	2.58E-05	0	3.41E-06	0.999953	4.32E-05	0	6.08E-09	0.000686711	0	3.40E-06	0.999267	0.00012427	0	5.50E-09	0.000605626	0	3.40E-06	0.999267	0.000729902	0	1.08E-07	0.0206857	0	3.29E-06	0.978581	0.0214158	0	3.29E-06	0.978581	0	0	0
308	0	0	0.000173544	0.999826	0	0	0	0.970242	0.0297576	0	0	0	0	0	0.865236	0.134764	0	0	0	0	0	0	0	0.000210346	0.99979	0	0	0	0.942299	0.0310374	0	0	0.0266634	0	0	0.928351	0.0449858	0	0	0.0266634	0	0	1	0	0	0	0	0	0	1	0	0	0	0	0	0	0.973337	0.0266634	0	0	0	0	0	1	0	0	0	0	0	0	1	0	0	0	0	0	0
309	0	0	0.999887	0.000113061	0	0	0	0.970242	0.0297576	0	0	0	0	0	0.865236	0.134764	0	0	0	0	0	0.951744	0.0482557	0	0	0	0	0	0.942299	0.0310374	0	0	0.0266634	0	0	0.928351	0.0449858	0	0	0.0266634	0	0	1	0	0	0	0	0	0	1	0	0	0	0	0	0	0.973337	0.0266634	0	0	0	0	0	1	0	0	0	0	0	0	1	0	0	0	0	0	0
310	0	0	1.03E-08	1.81E-05	0	3.41E-06	0.999978	0	0	1.48E-08	1.81E-05	0	3.41E-06	0.999978	0	0	0.00103622	0.021341	0	3.29E-06	0.977619	0	0	3.40E-08	4.51E-05	0	3.41E-06	0.999952	0	0	8.30E-08	0.000129683	0	3.41E-06	0.999867	0	0	8.30E-08	0.000129683	0	3.41E-06	0.999867	1.81E-05	0	3.68E-10	2.70E-05	0	3.41E-06	0.999952	4.51E-05	0	6.19E-09	0.000717472	0	3.40E-06	0.999234	0.000129766	0	5.43E-09	0.000632793	0	3.40E-06	0.999234	0.000762564	0	1.10E-07	0.0216146	0	3.29E-06	0.977619	0.0223773	0	3.29E-06	0.977619	0	0	0
311	0.967339	0.0326611	0	0	0	0	0	0	0	0.000107717	0.999892	0	0	0	0.865236	0.134764	0	0	0	0	0	0.951744	0.0482557	0	0	0	0	0	0.942299	0.0310374	0	0	0.0266634	0	0	0.928351	0.0449858	0	0	0.0266634	0	0	1	0	0	0	0	0	0	1	0	0	0	0	0	0	0.973337	0.0266634	0	0	0	0	0	1	0	0	0	0	0	0	1	0	0	0	0	0	0
312	0	0	0.00315464	8.94E-07	0	0.996841	3.41E-06	0	0	0.00315415	1.39E-06	0	0.996841	3.41E-06	0	0	0.000706759	0.979067	0	0.0202258	7.00E-08	0	0	0.00617816	1.75E-06	0	0.993817	3.40E-06	0	0	0.0140107	2.80E-06	0	0.985983	3.39E-06	0	0	0.0140107	2.80E-06	0	0.985983	3.39E-06	0.00315553	0	0.00302437	4.60E-09	0	0.993817	3.40E-06	0.00617991	0	0.0519143	1.07E-07	0	0.941902	3.30E-06	0.0140135	0	0.0440807	9.83E-08	0	0.941902	3.30E-06	0.0580943	0	0.921677	3.23E-06	0	0.0202258	7.00E-08	0.979774	0	0.0202258	7.00E-08	0	0	0
313	0.272661	0.00920609	0	0	0.718133	0	0	0.27348	0.00838768	0	0	0.718133	0	0	0.276014	0.0429902	0	0	0.680996	0	0	0.269743	0.0136766	0	0	0.716581	0	0	0.274223	0.00903235	0	0	0.716745	0	0	0.270164	0.0130915	0	0	0.716745	0	0	0.281867	0.001552	0	0	0.716581	0	0	0.283419	0.00759553	0	0	0.708985	0	0	0.283255	0.00775945	0	0	0.708985	0	0	0.291015	0.0279893	0	0	0.680996	0	0	0.319004	0.680996	0	0	0	0	0
314	0	0	0.999824	0.000175626	0	0	0	0.970242	0.0297576	0	0	0	0	0	0	0	0.991569	0.00843087	0	0	0	0	0	0.999824	0.000175967	0	0	0	0	0	0.241168	4.24E-05	0	0.758786	2.87E-06	0	0	0.241168	4.24E-05	0	0.758786	2.87E-06	1	0	0	0	0	0	0	1	0	0	0	0	0	0	0.241211	0	0.758786	2.87E-06	0	0	0	1	0	0	0	0	0	0	1	0	0	0	0	0	0
315	0.272661	0.00920609	0	0	0.718133	0	0	0.27348	0.00838768	0	0	0.718133	0	0	0.276014	0.0429902	0	0	0.680996	0	0	0.269743	0.0136766	0	0	0.716581	0	0	0.274223	0.00903235	0	0	0.716745	0	0	0.270164	0.0130915	0	0	0.716745	0	0	0.281867	0.001552	0	0	0.716581	0	0	0.283419	0.00759553	0	0	0.708985	0	0	0.283255	0.00775945	0	0	0.708985	0	0	0.291015	0.0279893	0	0	0.680996	0	0	0.319004	0.680996	0	0	0	0	0
316	0	0	0.000108462	1.54E-08	0	0.999888	3.41E-06	0	0	0.000108458	1.87E-08	0	0.999888	3.41E-06	0	0	0.0336061	9.53E-05	0	0.966295	3.34E-06	0	0	0.000212458	3.02E-08	0	0.999784	3.41E-06	0	0	0.000481866	4.84E-08	0	0.999515	3.41E-06	0	0	0.000481866	4.84E-08	0	0.999515	3.41E-06	0.000108477	0	0.000104011	9.25E-11	0	0.999784	3.41E-06	0.000212488	0	0.00178563	2.36E-09	0	0.997998	3.41E-06	0.000481914	0	0.0015162	2.11E-09	0	0.997998	3.41E-06	0.00199812	0	0.0317032	7.11E-08	0	0.966295	3.34E-06	0.0337014	0	0.966295	3.34E-06	0	0	0
317	0	0	0.000108149	4.71E-09	0	0.999888	3.41E-06	0	0	0.000108149	4.71E-09	0	0.999888	3.41E-06	0	0	0.0336091	3.61E-06	0	0.966384	3.34E-06	0	0	0.000211869	9.26E-09	0	0.999785	3.41E-06	0	0	0.000480561	2.11E-08	0	0.999516	3.41E-06	0	0	0.000480561	2.11E-08	0	0.999516	3.41E-06	0.000108154	0	0.000103724	8.80E-11	0	0.999785	3.41E-06	0.000211878	0	0.00178089	2.34E-09	0	0.998004	3.41E-06	0.000480582	0	0.00151218	2.06E-09	0	0.998004	3.41E-06	0.00199277	0	0.0316199	7.04E-08	0	0.966384	3.34E-06	0.0336127	0	0.966384	3.34E-06	0	0	0
318	0	0	0.000108143	4.71E-09	0	0.999888	3.41E-06	0	0	0.000108143	4.71E-09	0	0.999888	3.41E-06	0	0	0.0336092	1.63E-06	0	0.966386	3.34E-06	0	0	0.000211857	9.25E-09	0	0.999785	3.41E-06	0	0	0.000480533	2.11E-08	0	0.999516	3.41E-06	0	0	0.000480533	2.11E-08	0	0.999516	3.41E-06	0.000108148	0	0.000103718	8.79E-11	0	0.999785	3.41E-06	0.000211866	0	0.00178078	2.33E-09	0	0.998004	3.41E-06	0.000480555	0	0.0015121	2.06E-09	0	0.998004	3.41E-06	0.00199265	0	0.0316181	7.03E-08	0	0.966386	3.34E-06	0.0336108	0	0.966386	3.34E-06	0	0	0
319	0	0	0.000108143	4.71E-09	0	0.999888	3.41E-06	0	0	0.000108143	4.71E-09	0	0.999888	3.41E-06	0	0	0.0336092	1.62E-06	0	0.966386	3.34E-06	0	0	0.000211857	9.25E-09	0	0.999785	3.41E-06	0	0	0.000480533	2.11E-08	0	0.999516	3.41E-06	0	0	0.000480533	2.11E-08	0	0.999516	3.41E-06	0.000108148	0	0.000103718	8.79E-11	0	0.999785	3.41E-06	0.000211866	0	0.00178078	2.33E-09	0	0.998004	3.41E-06	0.000480554	0	0.0015121	2.06E-09	0	0.998004	3.41E-06	0.00199265	0	0.0316181	7.03E-08	0	0.966386	3.34E-06	0.0336108	0	0.966386	3.34E-06	0	0	0
320	0	0	0.000108148	4.71E-09	0	0.999888	3.41E-06	0	0	0.000108148	4.71E-09	0	0.999888	3.41E-06	0	0	0.0336091	3.17E-06	0	0.966384	3.34E-06	0	0	0.000211866	9.25E-09	0	0.999785	3.41E-06	0	0	0.000480555	2.11E-08	0	0.999516	3.41E-06	0	0	0.000480555	2.11E-08	0	0.999516	3.41E-06	0.000108152	0	0.000103723	8.80E-11	0	0.999785	3.41E-06	0.000211875	0	0.00178086	2.33E-09	0	0.998004	3.41E-06	0.000480576	0	0.00151216	2.06E-09	0	0.998004	3.41E-06	0.00199274	0	0.0316195	7.04E-08	0	0.966384	3.34E-06	0.0336123	0	0.966384	3.34E-06	0	0	0
321	0	0	2.17E-09	1.73E-05	0	3.41E-06	0.999979	0	0	2.17E-09	1.73E-05	0	3.41E-06	0.999979	0	0	7.48E-05	0.0213614	0	3.29E-06	0.97856	0	0	5.20E-09	4.31E-05	0	3.41E-06	0.999953	0	0	1.46E-08	0.000124157	0	3.41E-06	0.999872	0	0	1.46E-08	0.000124157	0	3.41E-06	0.999872	1.73E-05	0	3.54E-10	2.58E-05	0	3.41E-06	0.999953	4.31E-05	0	6.08E-09	0.000687183	0	3.40E-06	0.999266	0.000124172	0	5.17E-09	0.000606147	0	3.40E-06	0.999266	0.000730324	0	1.08E-07	0.0207058	0	3.29E-06	0.97856	0.0214362	0	3.29E-06	0.97856	0	0	0
322	0	0	9.48E-08	0.000808743	0	3.40E-06	0.999188	0	0	9.48E-08	0.000808743	0	3.40E-06	0.999188	0.865236	0.134764	0	0	0	0	0	0	0	2.30E-07	0.00201204	0	3.39E-06	0.997984	0	0	6.54E-07	0.00579195	0	3.36E-06	0.994204	0	0	6.54E-07	0.00579195	0	3.36E-06	0.994204	0.000808838	0	1.05E-08	0.00120342	0	3.39E-06	0.997984	0.00201227	0	1.81E-07	0.0320572	0	3.21E-06	0.965927	0.0057926	0	1.54E-07	0.0282769	0	3.21E-06	0.965927	0.0340696	0	3.21E-06	0.965927	0	0	0	1	0	0	0	0	0	0
323	0	0	9.43E-08	0.000805408	0	3.40E-06	0.999191	0	0	9.43E-08	0.000805408	0	3.40E-06	0.999191	0	0	0.995783	9.34E-05	0	2.08E-08	0.0041239	0	0	2.29E-07	0.00200374	0	3.39E-06	0.997993	0	0	6.51E-07	0.00576807	0	3.36E-06	0.994228	0	0	6.51E-07	0.00576807	0	3.36E-06	0.994228	0.000805502	0	1.05E-08	0.00119846	0	3.39E-06	0.997993	0.00200397	0	1.80E-07	0.031925	0	3.21E-06	0.966068	0.00576872	0	1.53E-07	0.0281602	0	3.21E-06	0.966068	0.0339291	0	3.19E-06	0.961944	0	2.08E-08	0.0041239	0.995876	0	2.08E-08	0.0041239	0	0	0
324	0	0	2.17E-09	1.74E-05	0	3.41E-06	0.999979	0	0	2.17E-09	1.74E-05	0	3.41E-06	0.999979	0	0	0.000142018	0.02136	0	3.29E-06	0.978495	0	0	5.22E-09	4.33E-05	0	3.41E-06	0.999953	0	0	1.46E-08	0.000124538	0	3.41E-06	0.999872	0	0	1.46E-08	0.000124538	0	3.41E-06	0.999872	1.74E-05	0	3.55E-10	2.59E-05	0	3.41E-06	0.999953	4.33E-05	0	6.09E-09	0.000689291	0	3.40E-06	0.999264	0.000124553	0	5.18E-09	0.000608007	0	3.40E-06	0.999264	0.000732565	0	1.08E-07	0.0207693	0	3.29E-06	0.978495	0.021502	0	3.29E-06	0.978495	0	0	0
325	0	0	2.16E-09	1.73E-05	0	3.41E-06	0.999979	0	0	2.16E-09	1.73E-05	0	3.41E-06	0.999979	0	0	7.03E-06	0.0213628	0	3.29E-06	0.978627	0	0	5.17E-09	4.30E-05	0	3.41E-06	0.999954	0	0	1.45E-08	0.000123773	0	3.41E-06	0.999873	0	0	1.45E-08	0.000123773	0	3.41E-06	0.999873	1.73E-05	0	3.54E-10	2.57E-05	0	3.41E-06	0.999954	4.30E-05	0	6.07E-09	0.000685056	0	3.40E-06	0.999269	0.000123787	0	5.16E-09	0.000604272	0	3.40E-06	0.999269	0.000728064	0	1.08E-07	0.0206417	0	3.29E-06	0.978627	0.0213699	0	3.29E-06	0.978627	0	0	0
326	0	0	0.000108143	4.71E-09	0	0.999888	3.41E-06	0	0	0.000108143	4.71E-09	0	0.999888	3.41E-06	0	0	0.0336092	1.74E-06	0	0.966386	3.34E-06	0	0	0.000211858	9.25E-09	0	0.999785	3.41E-06	0	0	0.000480535	2.11E-08	0	0.999516	3.41E-06	0	0	0.000480535	2.11E-08	0	0.999516	3.41E-06	0.000108148	0	0.000103719	8.79E-11	0	0.999785	3.41E-06	0.000211867	0	0.00178079	2.33E-09	0	0.998004	3.41E-06	0.000480556	0	0.0015121	2.06E-09	0	0.998004	3.41E-06	0.00199266	0	0.0316182	7.03E-08	0	0.966386	3.34E-06	0.0336109	0	0.966386	3.34E-06	0	0	0
327	0	0	0.000108154	4.89E-09	0	0.999888	3.41E-06	0	0	0.000108154	4.89E-09	0	0.999888	3.41E-06	0	0	0.0336092	3.51E-06	0	0.966384	3.34E-06	0	0	0.000211877	1.02E-08	0	0.999785	3.41E-06	0	0	0.000480594	6.24E-08	0	0.999516	3.41E-06	0	0	0.000480601	5.51E-08	0	0.999516	3.41E-06	0.000108158	0	0.000103728	8.80E-11	0	0.999785	3.41E-06	0.000211887	0	0.00178095	2.34E-09	0	0.998004	3.41E-06	0.000480656	0	0.00151218	2.09E-09	0	0.998004	3.41E-06	0.00199284	0	0.0316198	7.04E-08	0	0.966384	3.34E-06	0.0336127	0	0.966384	3.34E-06	0	0	0
328	0	0	2.73E-06	0.0237383	0	3.22E-06	0.976256	0	0	2.73E-06	0.0237383	0	3.22E-06	0.976256	0	0	0.999906	9.38E-05	0	0	0	0	0	7.03E-06	0.0590571	0	3.05E-06	0.940933	0.968112	0.0318877	0	0	0	0	0	0	0	0.999887	0.000113131	0	0	0	0.023741	0	1.78E-07	0.0353229	0	3.05E-06	0.940933	0.0590641	0	3.05E-06	0.940933	0	0	0	1	0	0	0	0	0	0	1	0	0	0	0	0	0	1	0	0	0	0	0	0
329	0	0	2.73E-06	0.0237383	0	3.22E-06	0.976256	0	0	2.73E-06	0.0237383	0	3.22E-06	0.976256	0.865236	0.134764	0	0	0	0	0	0	0	7.04E-06	0.0590571	0	3.05E-06	0.940933	0.968112	0.0318877	0	0	0	0	0	0	0	0.000173668	0.999826	0	0	0	0.023741	0	1.78E-07	0.0353229	0	3.05E-06	0.940933	0.0590641	0	3.05E-06	0.940933	0	0	0	1	0	0	0	0	0	0	1	0	0	0	0	0	0	1	0	0	0	0	0	0
330	0	0	0.000108213	1.45E-08	0	0.999888	3.41E-06	0	0	0.000108213	1.45E-08	0	0.999888	3.41E-06	0	0	0.0336092	1.03E-05	0	0.966377	3.34E-06	0	0	0.000211963	4.13E-08	0	0.999785	3.41E-06	0	0	0.000480813	1.86E-07	0	0.999516	3.41E-06	0	0	0.000480831	1.68E-07	0	0.999516	3.41E-06	0.000108228	0	0.000103776	9.10E-11	0	0.999785	3.41E-06	0.000212004	0	0.00178151	2.34E-09	0	0.998003	3.41E-06	0.000481	0	0.00151251	2.38E-09	0	0.998003	3.41E-06	0.00199352	0	0.031626	7.04E-08	0	0.966377	3.34E-06	0.0336196	0	0.966377	3.34E-06	0	0	0
331	0.962042	0.0324822	0	0	0.00547598	0	0	0.964929	0.0295946	0	0	0.00547598	0	0	0.865236	0.134764	0	0	0	0	0	0	0	0.000210349	0.99979	0	0	0	0.968112	0.0318877	0	0	0	0	0	0	0	0.999911	8.95E-05	0	0	0	0.994524	0.00547598	0	0	0	0	0	1	0	0	0	0	0	0	1	0	0	0	0	0	0	1	0	0	0	0	0	0	1	0	0	0	0	0	0
332	0.854726	0.0288588	0	0	0.116415	0	0	0.857292	0.0262933	0	0	0.116415	0	0	0	0	0.999904	9.57E-05	0	0	0	0.845577	0.0428728	0	0	0.11155	0	0	0.859622	0.0283142	0	0	0.112064	0	0	0.846897	0.0410388	0	0	0.112064	0	0	0.883585	0.00486514	0	0	0.11155	0	0	0.88845	0.0238101	0	0	0.0877398	0	0	0.887936	0.024324	0	0	0.0877398	0	0	0.91226	0.0877398	0	0	0	0	0	1	0	0	0	0	0	0
333	0	0	0.000108221	2.80E-08	0	0.999888	3.41E-06	0	0	0.000108221	2.80E-08	0	0.999888	3.41E-06	0	0	0.0336093	6.91E-06	0	0.96638	3.34E-06	0	0	0.000211956	6.48E-08	0	0.999785	3.41E-06	0	0	0.000480719	1.24E-07	0	0.999516	3.41E-06	0	0	0.000480734	1.10E-07	0	0.999516	3.41E-06	0.000108249	0	0.000103771	9.85E-11	0	0.999785	3.41E-06	0.000212021	0	0.00178123	2.34E-09	0	0.998003	3.41E-06	0.000480844	0	0.0015124	2.20E-09	0	0.998003	3.41E-06	0.00199325	0	0.0316229	7.04E-08	0	0.96638	3.34E-06	0.0336162	0	0.96638	3.34E-06	0	0	0
334	0.272661	0.00920609	0	0	0.718133	0	0	0.27348	0.00838768	0	0	0.718133	0	0	0.276014	0.0429902	0	0	0.680996	0	0	0.269743	0.0136766	0	0	0.716581	0	0	0.274223	0.00903235	0	0	0.716745	0	0	0.270164	0.0130915	0	0	0.716745	0	0	0.281867	0.001552	0	0	0.716581	0	0	0.283419	0.00759553	0	0	0.708985	0	0	0.283255	0.00775945	0	0	0.708985	0	0	0.291015	0.0279893	0	0	0.680996	0	0	0.319004	0.680996	0	0	0	0	0
335	0	0	3.95E-09	1.73E-05	0	3.41E-06	0.999979	0	0	3.95E-09	1.73E-05	0	3.41E-06	0.999979	0	0	4.75E-06	0.0213629	0	3.29E-06	0.978629	0	0	9.62E-09	4.30E-05	0	3.41E-06	0.999954	0	0	2.73E-08	0.000123774	0	3.41E-06	0.999873	0	0	2.73E-08	0.000123774	0	3.41E-06	0.999873	1.73E-05	0	3.54E-10	2.57E-05	0	3.41E-06	0.999954	4.30E-05	0	6.07E-09	0.000685008	0	3.40E-06	0.999269	0.000123801	0	5.17E-09	0.000604215	0	3.40E-06	0.999269	0.000728022	0	1.08E-07	0.0206395	0	3.29E-06	0.978629	0.0213677	0	3.29E-06	0.978629	0	0	0
336	0	0	0.000108143	4.71E-09	0	0.999888	3.41E-06	0	0	0.000108143	4.71E-09	0	0.999888	3.41E-06	0	0	0.0336092	1.68E-06	0	0.966386	3.34E-06	0	0	0.000211857	9.26E-09	0	0.999785	3.41E-06	0	0	0.000480534	2.11E-08	0	0.999516	3.41E-06	0	0	0.000480534	2.11E-08	0	0.999516	3.41E-06	0.000108148	0	0.000103718	8.79E-11	0	0.999785	3.41E-06	0.000211866	0	0.00178079	2.33E-09	0	0.998004	3.41E-06	0.000480555	0	0.0015121	2.06E-09	0	0.998004	3.41E-06	0.00199266	0	0.0316181	7.03E-08	0	0.966386	3.34E-06	0.0336109	0	0.966386	3.34E-06	0	0	0
337	0	0	0.000108159	9.36E-09	0	0.999888	3.41E-06	0	0	0.000108159	9.36E-09	0	0.999888	3.41E-06	0	0	0.0336092	3.06E-06	0	0.966384	3.34E-06	0	0	0.000211879	1.84E-08	0	0.999785	3.41E-06	0	0	0.000480578	4.17E-08	0	0.999516	3.41E-06	0	0	0.000480578	4.17E-08	0	0.999516	3.41E-06	0.000108168	0	0.000103729	8.89E-11	0	0.999785	3.41E-06	0.000211898	0	0.00178089	2.34E-09	0	0.998004	3.41E-06	0.00048062	0	0.00151217	2.08E-09	0	0.998004	3.41E-06	0.00199279	0	0.0316194	7.04E-08	0	0.966384	3.34E-06	0.0336122	0	0.966384	3.34E-06	0	0	0
338	0.272661	0.00920609	0	0	0.718133	0	0	0.27348	0.00838768	0	0	0.718133	0	0	0.276014	0.0429902	0	0	0.680996	0	0	0.269743	0.0136766	0	0	0.716581	0	0	0.274223	0.00903235	0	0	0.716745	0	0	0.270164	0.0130915	0	0	0.716745	0	0	0.281867	0.001552	0	0	0.716581	0	0	0.283419	0.00759553	0	0	0.708985	0	0	0.283255	0.00775945	0	0	0.708985	0	0	0.291015	0.0279893	0	0	0.680996	0	0	0.319004	0.680996	0	0	0	0	0
339	0	0	0.000108159	9.36E-09	0	0.999888	3.41E-06	0	0	0.000108159	9.36E-09	0	0.999888	3.41E-06	0	0	0.0336092	3.09E-06	0	0.966384	3.34E-06	0	0	0.000211879	1.84E-08	0	0.999785	3.41E-06	0	0	0.000480579	4.17E-08	0	0.999516	3.41E-06	0	0	0.000480579	4.17E-08	0	0.999516	3.41E-06	0.000108168	0	0.000103729	8.89E-11	0	0.999785	3.41E-06	0.000211898	0	0.0017809	2.34E-09	0	0.998004	3.41E-06	0.000480621	0	0.00151217	2.08E-09	0	0.998004	3.41E-06	0.0019928	0	0.0316194	7.04E-08	0	0.966384	3.34E-06	0.0336123	0	0.966384	3.34E-06	0	0	0
340	0	0	2.16E-09	1.73E-05	0	3.41E-06	0.999979	0	0	2.16E-09	1.73E-05	0	3.41E-06	0.999979	0	0	2.47E-06	0.0213629	0	3.29E-06	0.978631	0	0	5.17E-09	4.30E-05	0	3.41E-06	0.999954	0	0	1.45E-08	0.000123747	0	3.41E-06	0.999873	0	0	1.45E-08	0.000123747	0	3.41E-06	0.999873	1.73E-05	0	3.54E-10	2.57E-05	0	3.41E-06	0.999954	4.30E-05	0	6.07E-09	0.000684913	0	3.40E-06	0.999269	0.000123762	0	5.16E-09	0.000604145	0	3.40E-06	0.999269	0.000727912	0	1.08E-07	0.0206374	0	3.29E-06	0.978631	0.0213654	0	3.29E-06	0.978631	0	0	0
341	0	0	0.000108143	4.71E-09	0	0.999888	3.41E-06	0	0	0.000108143	4.71E-09	0	0.999888	3.41E-06	0	0	0.0336092	1.62E-06	0	0.966386	3.34E-06	0	0	0.000211857	9.25E-09	0	0.999785	3.41E-06	0	0	0.000480533	2.11E-08	0	0.999516	3.41E-06	0	0	0.000480533	2.11E-08	0	0.999516	3.41E-06	0.000108148	0	0.000103718	8.79E-11	0	0.999785	3.41E-06	0.000211866	0	0.00178078	2.33E-09	0	0.998004	3.41E-06	0.000480554	0	0.0015121	2.06E-09	0	0.998004	3.41E-06	0.00199265	0	0.0316181	7.03E-08	0	0.966386	3.34E-06	0.0336108	0	0.966386	3.34E-06	0	0	0
342	0	0	2.16E-09	1.73E-05	0	3.41E-06	0.999979	0	0	2.16E-09	1.73E-05	0	3.41E-06	0.999979	0	0	2.45E-06	0.0213629	0	3.29E-06	0.978631	0	0	5.17E-09	4.30E-05	0	3.41E-06	0.999954	0	0	1.44E-08	0.000123747	0	3.41E-06	0.999873	0	0	1.44E-08	0.000123747	0	3.41E-06	0.999873	1.73E-05	0	3.54E-10	2.57E-05	0	3.41E-06	0.999954	4.30E-05	0	6.07E-09	0.000684912	0	3.40E-06	0.999269	0.000123761	0	5.16E-09	0.000604145	0	3.40E-06	0.999269	0.000727911	0	1.08E-07	0.0206374	0	3.29E-06	0.978631	0.0213654	0	3.29E-06	0.978631	0	0	0
343	0	0	2.16E-09	1.73E-05	0	3.41E-06	0.999979	0	0	2.16E-09	1.73E-05	0	3.41E-06	0.999979	0	0	2.45E-06	0.0213629	0	3.29E-06	0.978631	0	0	5.17E-09	4.30E-05	0	3.41E-06	0.999954	0	0	1.44E-08	0.000123747	0	3.41E-06	0.999873	0	0	1.44E-08	0.000123747	0	3.41E-06	0.999873	1.73E-05	0	3.54E-10	2.57E-05	0	3.41E-06	0.999954	4.30E-05	0	6.07E-09	0.000684912	0	3.40E-06	0.999269	0.000123761	0	5.16E-09	0.000604145	0	3.40E-06	0.999269	0.000727911	0	1.08E-07	0.0206374	0	3.29E-06	0.978631	0.0213654	0	3.29E-06	0.978631	0	0	0
344	0	0	0.000108143	4.71E-09	0	0.999888	3.41E-06	0	0	0.000108143	4.71E-09	0	0.999888	3.41E-06	0	0	0.0336092	1.64E-06	0	0.966386	3.34E-06	0	0	0.000211857	9.26E-09	0	0.999785	3.41E-06	0	0	0.000480534	2.11E-08	0	0.999516	3.41E-06	0	0	0.000480534	2.11E-08	0	0.999516	3.41E-06	0.000108148	0	0.000103718	8.79E-11	0	0.999785	3.41E-06	0.000211866	0	0.00178079	2.33E-09	0	0.998004	3.41E-06	0.000480555	0	0.0015121	2.06E-09	0	0.998004	3.41E-06	0.00199265	0	0.0316181	7.03E-08	0	0.966386	3.34E-06	0.0336108	0	0.966386	3.34E-06	0	0	0
345	0	0	0.000108171	1.66E-08	0	0.999888	3.41E-06	0	0	0.000108173	1.40E-08	0	0.999888	3.41E-06	0	0	0.0336092	3.49E-06	0	0.966384	3.34E-06	0	0	0.000211896	2.75E-08	0	0.999785	3.41E-06	0	0	0.000480592	5.81E-08	0	0.999516	3.41E-06	0	0	0.000480606	4.50E-08	0	0.999516	3.41E-06	0.000108187	0	0.000103736	9.09E-11	0	0.999785	3.41E-06	0.000211923	0	0.00178093	2.34E-09	0	0.998004	3.41E-06	0.000480651	0	0.00151221	2.09E-09	0	0.998004	3.41E-06	0.00199286	0	0.0316198	7.04E-08	0	0.966384	3.34E-06	0.0336127	0	0.966384	3.34E-06	0	0	0
346	0	0	0.00017354	0.999826	0	0	0	0.970242	0.0297576	0	0	0	0	0	0	0	0.999907	9.28E-05	0	0	0	0.951744	0.0482557	0	0	0	0	0	0	0	0.000122991	0.999877	0	0	0	0.953782	0.0462182	0	0	0	0	0	1	0	0	0	0	0	0	1	0	0	0	0	0	0	1	0	0	0	0	0	0	1	0	0	0	0	0	0	1	0	0	0	0	0	0
347	0	0	0.999887	0.000113057	0	0	0	0.970242	0.0297576	0	0	0	0	0	0.865236	0.134764	0	0	0	0	0	0.951744	0.0482557	0	0	0	0	0	0	0	0.241156	2.70E-05	0	0.758814	2.84E-06	0	0	0.241162	2.13E-05	0	0.758814	2.84E-06	1	0	0	0	0	0	0	1	0	0	0	0	0	0	0.241183	0	0.758814	2.84E-06	0	0	0	1	0	0	0	0	0	0	1	0	0	0	0	0	0
348	0	0	5.10E-09	1.73E-05	0	3.41E-06	0.999979	0	0	5.73E-09	1.73E-05	0	3.41E-06	0.999979	0	0	6.38E-06	0.0213629	0	3.29E-06	0.978627	0	0	1.41E-08	4.30E-05	0	3.41E-06	0.999954	0	0	1.95E-08	0.000123776	0	3.41E-06	0.999873	0	0	1.84E-08	0.000123777	0	3.41E-06	0.999873	1.73E-05	0	3.55E-10	2.57E-05	0	3.41E-06	0.999954	4.30E-05	0	6.07E-09	0.000685044	0	3.40E-06	0.999269	0.000123795	0	5.17E-09	0.000604267	0	3.40E-06	0.999269	0.000728067	0	1.08E-07	0.0206411	0	3.29E-06	0.978627	0.0213693	0	3.29E-06	0.978627	0	0	0
349	0	0	3.95E-09	1.73E-05	0	3.41E-06	0.999979	0	0	3.95E-09	1.73E-05	0	3.41E-06	0.999979	0	0	4.98E-06	0.0213629	0	3.29E-06	0.978629	0	0	9.62E-09	4.30E-05	0	3.41E-06	0.999954	0	0	2.73E-08	0.000123775	0	3.41E-06	0.999873	0	0	2.73E-08	0.000123775	0	3.41E-06	0.999873	1.73E-05	0	3.54E-10	2.57E-05	0	3.41E-06	0.999954	4.30E-05	0	6.07E-09	0.000685016	0	3.40E-06	0.999269	0.000123803	0	5.17E-09	0.000604221	0	3.40E-06	0.999269	0.000728029	0	1.08E-07	0.0206398	0	3.29E-06	0.978629	0.0213679	0	3.29E-06	0.978629	0	0	0
350	0.272661	0.00920609	0	0	0.718133	0	0	0.27348	0.00838768	0	0	0.718133	0	0	0.276014	0.0429902	0	0	0.680996	0	0	0.269743	0.0136766	0	0	0.716581	0	0	0.274223	0.00903235	0	0	0.716745	0	0	0.270164	0.0130915	0	0	0.716745	0	0	0.281867	0.001552	0	0	0.716581	0	0	0.283419	0.00759553	0	0	0.708985	0	0	0.283255	0.00775945	0	0	0.708985	0	0	0.291015	0.0279893	0	0	0.680996	0	0	0.319004	0.680996	0	0	0	0	0
351	0	0	0.000108159	9.36E-09	0	0.999888	3.41E-06	0	0	0.000108159	9.36E-09	0	0.999888	3.41E-06	0	0	0.0336092	3.15E-06	0	0.966384	3.34E-06	0	0	0.00021188	1.84E-08	0	0.999785	3.41E-06	0	0	0.00048058	4.17E-08	0	0.999516	3.41E-06	0	0	0.00048058	4.17E-08	0	0.999516	3.41E-06	0.000108169	0	0.000103729	8.89E-11	0	0.999785	3.41E-06	0.000211898	0	0.0017809	2.34E-09	0	0.998004	3.41E-06	0.000480621	0	0.00151218	2.08E-09	0	0.998004	3.41E-06	0.0019928	0	0.0316195	7.04E-08	0	0.966384	3.34E-06	0.0336123	0	0.966384	3.34E-06	0	0	0
352	0	0	0.000108157	7.61E-09	0	0.999888	3.41E-06	0	0	0.000108156	8.12E-09	0	0.999888	3.41E-06	0	0	0.0336091	3.27E-06	0	0.966384	3.34E-06	0	0	0.000211874	1.84E-08	0	0.999785	3.41E-06	0	0	0.000480565	2.65E-08	0	0.999516	3.41E-06	0	0	0.000480565	2.65E-08	0	0.999516	3.41E-06	0.000108164	0	0.000103728	9.01E-11	0	0.999785	3.41E-06	0.000211893	0	0.00178088	2.34E-09	0	0.998004	3.41E-06	0.000480592	0	0.00151218	2.07E-09	0	0.998004	3.41E-06	0.00199277	0	0.0316196	7.04E-08	0	0.966384	3.34E-06	0.0336124	0	0.966384	3.34E-06	0	0	0
353	0	0	4.33E-05	0.401913	0	1.68E-06	0.598042	0	0	5.07E-05	0.401905	0	1.68E-06	0.598042	0.865236	0.134764	0	0	0	0	0	0.951744	0.0482557	0	0	0	0	0	0	0	1.84E-05	0.170004	0	2.59E-06	0.829975	0	0	1.84E-05	0.170004	0	2.59E-06	0.829975	0.401956	0	1.68E-06	0.598042	0	0	0	1	0	0	0	0	0	0	0.170022	0	2.59E-06	0.829975	0	0	0	1	0	0	0	0	0	0	1	0	0	0	0	0	0
354	0	0	2.86E-08	3.63E-05	0	3.43E-06	0.99996	0	0	1.91E-05	1.73E-05	0	3.43E-06	0.99996	0	0	1.62E-05	0.0213814	0	3.29E-06	0.978599	0	0	4.64E-08	6.21E-05	0	3.41E-06	0.999934	0	0	3.93E-08	0.000127096	0	3.41E-06	0.999869	0	0	3.93E-08	0.000127096	0	3.41E-06	0.999869	3.64E-05	0	1.75E-08	2.57E-05	0	3.41E-06	0.999934	6.21E-05	0	6.29E-09	0.000685376	0	3.40E-06	0.999249	0.000127135	0	5.31E-09	0.000620376	0	3.40E-06	0.999249	0.000747516	0	1.08E-07	0.02065	0	3.29E-06	0.978599	0.0213976	0	3.29E-06	0.978599	0	0	0
355	0.967339	0.0326611	0	0	0	0	0	0	0	0.436897	0.563103	0	0	0	0.865236	0.134764	0	0	0	0	0	0.951744	0.0482557	0	0	0	0	0	0.942299	0.0310374	0	0	0.0266634	0	0	0.928351	0.0449858	0	0	0.0266634	0	0	1	0	0	0	0	0	0	1	0	0	0	0	0	0	0.973337	0.0266634	0	0	0	0	0	1	0	0	0	0	0	0	1	0	0	0	0	0	0
356	0	0	0.000210322	0.99979	0	0	0	0.970242	0.0297576	0	0	0	0	0	0	0	0.000224796	0.999775	0	0	0	0	0	0.000210328	0.99979	0	0	0	0	0	3.60E-05	0.170015	0	2.61E-06	0.829946	0	0	3.60E-05	0.170015	0	2.61E-06	0.829946	1	0	0	0	0	0	0	1	0	0	0	0	0	0	0.170051	0	2.61E-06	0.829946	0	0	0	1	0	0	0	0	0	0	1	0	0	0	0	0	0
357	0	0	1.10E-08	2.48E-05	0	3.41E-06	0.999972	0	0	7.56E-06	1.73E-05	0	3.41E-06	0.999972	0	0	1.00E-05	0.0213702	0	3.30E-06	0.978616	0	0	2.23E-08	5.06E-05	0	3.41E-06	0.999946	0	0	2.15E-08	0.000125084	0	3.41E-06	0.999871	0	0	2.15E-08	0.000125084	0	3.41E-06	0.999871	2.49E-05	0	3.43E-09	2.57E-05	0	3.41E-06	0.999946	5.06E-05	0	6.10E-09	0.000685158	0	3.41E-06	0.999261	0.000125106	0	5.27E-09	0.000610641	0	3.41E-06	0.999261	0.000735752	0	1.08E-07	0.0206444	0	3.30E-06	0.978616	0.0213802	0	3.30E-06	0.978616	0	0	0
358	0	0	3.95E-09	1.73E-05	0	3.41E-06	0.999979	0	0	4.35E-09	1.73E-05	0	3.41E-06	0.999979	0	0	5.24E-06	0.0213629	0	3.30E-06	0.978629	0	0	8.04E-09	4.30E-05	0	3.41E-06	0.999954	0	0	2.73E-08	0.000123777	0	3.41E-06	0.999873	0	0	2.73E-08	0.000123777	0	3.41E-06	0.999873	1.73E-05	0	3.56E-10	2.57E-05	0	3.41E-06	0.999954	4.30E-05	0	6.08E-09	0.000685024	0	3.41E-06	0.999269	0.000123804	0	5.18E-09	0.000604228	0	3.41E-06	0.999269	0.000728037	0	1.08E-07	0.02064	0	3.30E-06	0.978629	0.0213682	0	3.30E-06	0.978629	0	0	0
359	0.962042	0.0324822	0	0	0.00547598	0	0	0.964929	0.0295946	0	0	0.00547598	0	0	0.865236	0.134764	0	0	0	0	0	0	0	0.999954	4.64E-05	0	0	0	0.942299	0.0310374	0	0	0.0266634	0	0	0.928351	0.0449858	0	0	0.0266634	0	0	0.994524	0.00547598	0	0	0	0	0	1	0	0	0	0	0	0	0.973337	0.0266634	0	0	0	0	0	1	0	0	0	0	0	0	1	0	0	0	0	0	0
360	0	0	0.000108184	1.87E-08	0	0.999888	3.41E-06	0	0	0.000108184	1.87E-08	0	0.999888	3.41E-06	0	0	0.0336092	4.96E-06	0	0.966382	3.34E-06	0	0	0.000211917	3.01E-08	0	0.999785	3.41E-06	0	0	0.000480653	6.84E-08	0	0.999516	3.41E-06	0	0	0.000480638	8.31E-08	0	0.999516	3.41E-06	0.000108202	0	0.000103744	9.26E-11	0	0.999785	3.41E-06	0.000211947	0	0.00178105	2.34E-09	0	0.998004	3.41E-06	0.000480721	0	0.00151228	2.12E-09	0	0.998004	3.41E-06	0.001993	0	0.0316211	7.04E-08	0	0.966382	3.34E-06	0.0336142	0	0.966382	3.34E-06	0	0	0
361	0.936932	0.0316344	0	0	0.0314332	0	0	0.939745	0.0288222	0	0	0.0314332	0	0	0	0	0.999951	4.93E-05	0	0	0	0.926904	0.0469962	0	0	0.0261001	0	0	0	0	0.999954	4.64E-05	0	0	0	0.953782	0.0462182	0	0	0	0	0	0.968567	0.00533306	0	0	0.0261001	0	0	0.9739	0.0261001	0	0	0	0	0	1	0	0	0	0	0	0	1	0	0	0	0	0	0	1	0	0	0	0	0	0
362	0	0	0.000108157	9.36E-09	0	0.999888	3.41E-06	0	0	0.000108157	9.36E-09	0	0.999888	3.41E-06	0	0	0.0336092	2.60E-06	0	0.966385	3.34E-06	0	0	0.000211876	1.84E-08	0	0.999785	3.41E-06	0	0	0.000480572	3.44E-08	0	0.999516	3.41E-06	0	0	0.000480565	4.18E-08	0	0.999516	3.41E-06	0.000108166	0	0.000103727	8.89E-11	0	0.999785	3.41E-06	0.000211894	0	0.00178086	2.34E-09	0	0.998004	3.41E-06	0.000480606	0	0.00151215	2.08E-09	0	0.998004	3.41E-06	0.00199276	0	0.031619	7.04E-08	0	0.966385	3.34E-06	0.0336118	0	0.966385	3.34E-06	0	0	0
363	0	0	0.000108159	9.36E-09	0	0.999888	3.41E-06	0	0	0.000108159	9.36E-09	0	0.999888	3.41E-06	0	0	0.0336092	3.15E-06	0	0.966384	3.34E-06	0	0	0.00021188	1.84E-08	0	0.999785	3.41E-06	0	0	0.00048058	4.18E-08	0	0.999516	3.41E-06	0	0	0.00048058	4.18E-08	0	0.999516	3.41E-06	0.000108169	0	0.000103729	8.89E-11	0	0.999785	3.41E-06	0.000211898	0	0.0017809	2.34E-09	0	0.998004	3.41E-06	0.000480621	0	0.00151218	2.08E-09	0	0.998004	3.41E-06	0.0019928	0	0.0316195	7.04E-08	0	0.966384	3.34E-06	0.0336123	0	0.966384	3.34E-06	0	0	0
364	0.272661	0.00920609	0	0	0.718133	0	0	0.27348	0.00838768	0	0	0.718133	0	0	0.276014	0.0429902	0	0	0.680996	0	0	0.269743	0.0136766	0	0	0.716581	0	0	0.274223	0.00903235	0	0	0.716745	0	0	0.270164	0.0130915	0	0	0.716745	0	0	0.281867	0.001552	0	0	0.716581	0	0	0.283419	0.00759553	0	0	0.708985	0	0	0.283255	0.00775945	0	0	0.708985	0	0	0.291015	0.0279893	0	0	0.680996	0	0	0.319004	0.680996	0	0	0	0	0
365	0	0	0.000108202	1.87E-08	0	0.999888	3.41E-06	0	0	0.000108202	1.87E-08	0	0.999888	3.41E-06	0	0	0.0336092	7.83E-06	0	0.96638	3.34E-06	0	0	0.000211936	4.66E-08	0	0.999785	3.41E-06	0	0	0.000480697	8.31E-08	0	0.999516	3.41E-06	0	0	0.000480697	8.31E-08	0	0.999516	3.41E-06	0.000108221	0	0.000103762	9.25E-11	0	0.999785	3.41E-06	0.000211982	0	0.00178121	2.34E-09	0	0.998003	3.41E-06	0.00048078	0	0.00151242	2.13E-09	0	0.998003	3.41E-06	0.0019932	0	0.0316237	7.04E-08	0	0.96638	3.34E-06	0.033617	0	0.96638	3.34E-06	0	0	0
366	0.962042	0.0324822	0	0	0.00547598	0	0	0.964929	0.0295946	0	0	0.00547598	0	0	0	0	0.000118579	0.999881	0	0	0	0	0	0.000106955	0.999893	0	0	0	0.942299	0.0310374	0	0	0.0266634	0	0	0.928351	0.0449858	0	0	0.0266634	0	0	0.994524	0.00547598	0	0	0	0	0	1	0	0	0	0	0	0	0.973337	0.0266634	0	0	0	0	0	1	0	0	0	0	0	0	1	0	0	0	0	0	0
367	0	0	0.000108265	3.40E-08	0	0.999888	3.41E-06	0	0	0.000108262	3.73E-08	0	0.999888	3.41E-06	0	0	0.0336093	1.17E-05	0	0.966376	3.34E-06	0	0	0.000212011	9.31E-08	0	0.999784	3.41E-06	0	0	0.000480852	1.66E-07	0	0.999516	3.41E-06	0	0	0.000480852	1.66E-07	0	0.999516	3.41E-06	0.000108299	0	0.000103804	1.05E-10	0	0.999784	3.41E-06	0.000212104	0	0.00178156	2.34E-09	0	0.998003	3.41E-06	0.000481018	0	0.00151264	2.34E-09	0	0.998003	3.41E-06	0.00199366	0	0.0316272	7.05E-08	0	0.966376	3.34E-06	0.0336209	0	0.966376	3.34E-06	0	0	0
368	0.272661	0.00920609	0	0	0.718133	0	0	0.27348	0.00838768	0	0	0.718133	0	0	0.276014	0.0429902	0	0	0.680996	0	0	0.269743	0.0136766	0	0	0.716581	0	0	0.274223	0.00903235	0	0	0.716745	0	0	0.270164	0.0130915	0	0	0.716745	0	0	0.281867	0.001552	0	0	0.716581	0	0	0.283419	0.00759553	0	0	0.708985	0	0	0.283255	0.00775945	0	0	0.708985	0	0	0.291015	0.0279893	0	0	0.680996	0	0	0.319004	0.680996	0	0	0	0	0
369	0.854726	0.0288588	0	0	0.116415	0	0	0.857292	0.0262933	0	0	0.116415	0	0	0	0	0.99985	0.000150065	0	0	0	0.845577	0.0428728	0	0	0.11155	0	0	0.859622	0.0283142	0	0	0.112064	0	0	0.846897	0.0410388	0	0	0.112064	0	0	0.883585	0.00486514	0	0	0.11155	0	0	0.88845	0.0238101	0	0	0.0877398	0	0	0.887936	0.024324	0	0	0.0877398	0	0	0.91226	0.0877398	0	0	0	0	0	1	0	0	0	0	0	0
370	0	0	0.999868	0.000132324	0	0	0	0.970242	0.0297576	0	0	0	0	0	0	0	0.999894	0.000105663	0	0	0	0.951744	0.0482557	0	0	0	0	0	0.942299	0.0310374	0	0	0.0266634	0	0	0.928351	0.0449858	0	0	0.0266634	0	0	1	0	0	0	0	0	0	1	0	0	0	0	0	0	0.973337	0.0266634	0	0	0	0	0	1	0	0	0	0	0	0	1	0	0	0	0	0	0
371	0	0	0.00010821	1.38E-08	0	0.999888	3.41E-06	0	0	0.000108194	3.02E-08	0	0.999888	3.41E-06	0	0	0.0336093	3.95E-06	0	0.966383	3.34E-06	0	0	0.000211915	6.78E-08	0	0.999785	3.41E-06	0	0	0.000480649	8.33E-08	0	0.999516	3.41E-06	0	0	0.000480649	8.33E-08	0	0.999516	3.41E-06	0.000108224	0	0.000103759	1.56E-10	0	0.999785	3.41E-06	0.000211983	0	0.00178101	3.47E-09	0	0.998004	3.41E-06	0.000480733	0	0.00151227	2.88E-09	0	0.998004	3.41E-06	0.001993	0	0.0316202	7.05E-08	0	0.966383	3.34E-06	0.0336133	0	0.966383	3.34E-06	0	0	0
372	0	0	0.000159612	2.27E-08	0	0.999837	3.44E-06	0	0	0.0001314	2.82E-05	0	0.999837	3.44E-06	0	0	0.0336804	5.31E-06	0	0.966311	3.34E-06	0	0	0.00023512	5.05E-05	0	0.999711	3.43E-06	0	0	0.000498364	5.29E-08	0	0.999498	3.45E-06	0	0	0.000498367	5.02E-08	0	0.999498	3.45E-06	0.000159635	0	0.000126011	4.32E-09	0	0.999711	3.43E-06	0.000285649	0	0.00178092	2.30E-08	0	0.99793	3.41E-06	0.000498417	0	0.00156814	3.58E-08	0	0.99793	3.41E-06	0.00206659	0	0.0316191	7.05E-08	0	0.966311	3.34E-06	0.0336857	0	0.966311	3.34E-06	0	0	0
373	0	0	0.999834	0.000165732	0	0	0	0.970242	0.0297576	0	0	0	0	0	0	0	0.999831	0.00016898	0	0	0	0.951744	0.0482557	0	0	0	0	0	0	0	0.241155	4.56E-05	0	0.758773	2.68E-05	0	0	0.241162	3.77E-05	0	0.758773	2.68E-05	1	0	0	0	0	0	0	1	0	0	0	0	0	0	0.2412	0	0.758773	2.68E-05	0	0	0	1	0	0	0	0	0	0	1	0	0	0	0	0	0
374	0.936932	0.0316344	0	0	0.0314332	0	0	0.939745	0.0288222	0	0	0.0314332	0	0	0.865236	0.134764	0	0	0	0	0	0.926904	0.0469962	0	0	0.0261001	0	0	0.968112	0.0318877	0	0	0	0	0	0	0	0.999797	0.0002026	0	0	0	0.968567	0.00533306	0	0	0.0261001	0	0	0.9739	0.0261001	0	0	0	0	0	1	0	0	0	0	0	0	1	0	0	0	0	0	0	1	0	0	0	0	0	0
375	0	0	0.000159562	3.26E-08	0	0.999524	0.000316744	0	0	0.000131347	2.82E-05	0	0.999524	0.000316744	0	0	0.033674	1.10E-05	0	0.966009	0.000305789	0	0	0.000235033	5.06E-05	0	0.999398	0.000316718	0	0	0.000498263	1.60E-07	0	0.999185	0.000316433	0	0	0.000498282	1.41E-07	0	0.999185	0.000316433	0.000159595	0	0.000125964	2.62E-08	0	0.999398	0.000316718	0.000285585	0	0.00178026	5.92E-07	0	0.997617	0.000316126	0.000498423	0	0.00156771	3.07E-07	0	0.997617	0.000316126	0.00206644	0	0.0316082	1.03E-05	0	0.966009	0.000305789	0.0336849	0	0.966009	0.000305789	0	0	0
376	0	0	3.85E-08	1.73E-05	0	0.000316705	0.999666	0	0	4.25E-08	1.73E-05	0	0.000316705	0.999666	0	0	1.57E-05	0.0213564	0	0.00030592	0.978322	0	0	8.51E-08	4.30E-05	0	0.000316672	0.99964	0	0	1.80E-07	0.00012374	0	0.000316584	0.999559	0	0	1.80E-07	0.00012374	0	0.000316584	0.999559	1.73E-05	0	3.35E-08	2.57E-05	0	0.000316672	0.99964	4.31E-05	0	5.75E-07	0.000684806	0	0.000316097	0.998955	0.00012392	0	4.87E-07	0.000604047	0	0.000316097	0.998955	0.000728454	0	1.02E-05	0.0206334	0	0.00030592	0.978322	0.0213721	0	0.00030592	0.978322	0	0	0
377	0.967339	0.0326611	0	0	0	0	0	0	0	0.000420168	0.99958	0	0	0	0.865236	0.134764	0	0	0	0	0	0.951744	0.0482557	0	0	0	0	0	0.942299	0.0310374	0	0	0.0266634	0	0	0.928351	0.0449858	0	0	0.0266634	0	0	1	0	0	0	0	0	0	1	0	0	0	0	0	0	0.973337	0.0266634	0	0	0	0	0	1	0	0	0	0	0	0	1	0	0	0	0	0	0
378	0	0	4.74E-08	1.73E-05	0	0.000316705	0.999666	0	0	5.26E-08	1.73E-05	0	0.000316705	0.999666	0	0	3.12E-05	0.0213563	0	0.000306084	0.978306	0	0	9.13E-08	4.31E-05	0	0.000316672	0.99964	0	0	3.16E-07	0.000124048	0	0.000316588	0.999559	0	0	3.94E-07	0.00012397	0	0.000316588	0.999559	1.74E-05	0	3.29E-08	2.58E-05	0	0.000316672	0.99964	4.32E-05	0	5.65E-07	0.000685626	0	0.000316108	0.998955	0.000124364	0	4.80E-07	0.000604499	0	0.000316108	0.998955	0.000729343	0	1.00E-05	0.0206481	0	0.000306084	0.978306	0.0213875	0	0.000306084	0.978306	0	0	0
379	0.962042	0.0324822	0	0	0.00547598	0	0	0.964929	0.0295946	0	0	0.00547598	0	0	0.865236	0.134764	0	0	0	0	0	0	0	0.99957	0.000430236	0	0	0	0.942299	0.0310374	0	0	0.0266634	0	0	0.928351	0.0449858	0	0	0.0266634	0	0	0.994524	0.00547598	0	0	0	0	0	1	0	0	0	0	0	0	0.973337	0.0266634	0	0	0	0	0	1	0	0	0	0	0	0	1	0	0	0	0	0	0
380	0.936932	0.0316344	0	0	0.0314332	0	0	0.939745	0.0288222	0	0	0.0314332	0	0	0	0	0.000671262	0.999329	0	0	0	0.926904	0.0469962	0	0	0.0261001	0	0	0	0	0.998349	0.000415412	0	0.000751394	0.000484273	0	0	0.000555006	0.998209	0	0.000751394	0.000484273	0.968567	0.00533306	0	0	0.0261001	0	0	0.9739	0.0261001	0	0	0	0	0	0.998764	0	0.000751394	0.000484273	0	0	0	1	0	0	0	0	0	0	1	0	0	0	0	0	0
381	0	0	0.999554	0.000445511	0	0	0	0.970242	0.0297576	0	0	0	0	0	0	0	0.999499	0.000501419	0	0	0	0	0	0.99957	0.000430238	0	0	0	0	0	0.241159	0.000142714	0	0.758436	0.00026285	0	0	0.241104	0.000197442	0	0.758436	0.00026285	1	0	0	0	0	0	0	1	0	0	0	0	0	0	0.241301	0	0.758436	0.00026285	0	0	0	1	0	0	0	0	0	0	1	0	0	0	0	0	0
382	0	0	0.000108147	1.91E-08	0	0.999575	0.000316737	0	0	0.000108142	2.41E-08	0	0.999575	0.000316737	0	0	0.0335986	1.23E-05	0	0.966079	0.000309972	0	0	0.000211845	3.82E-08	0	0.999471	0.000316729	0	0	0.000480492	8.74E-08	0	0.999203	0.000316703	0	0	0.000480475	1.04E-07	0	0.999203	0.000316703	0.000108166	0	0.000103709	8.16E-09	0	0.999471	0.000316729	0.000211884	0	0.0017805	2.17E-07	0	0.997691	0.000316512	0.000480579	0	0.00151183	1.92E-07	0	0.997691	0.000316512	0.0019926	0	0.0316118	6.54E-06	0	0.966079	0.000309972	0.0336109	0	0.966079	0.000309972	0	0	0
383	0	0	3.60E-08	1.73E-05	0	0.000316708	0.999666	0	0	3.60E-08	1.73E-05	0	0.000316708	0.999666	0	0	1.31E-05	0.0213562	0	0.000306096	0.978325	0	0	7.16E-08	4.30E-05	0	0.000316675	0.99964	0	0	1.65E-07	0.000123709	0	0.00031659	0.99956	0	0	1.65E-07	0.000123709	0	0.00031659	0.99956	1.73E-05	0	3.29E-08	2.57E-05	0	0.000316675	0.99964	4.30E-05	0	5.64E-07	0.000684702	0	0.000316111	0.998956	0.000123874	0	4.79E-07	0.000603959	0	0.000316111	0.998956	0.000728312	0	1.00E-05	0.020631	0	0.000306096	0.978325	0.0213694	0	0.000306096	0.978325	0	0	0
384	0	0	3.60E-08	1.73E-05	0	0.000316708	0.999666	0	0	3.60E-08	1.73E-05	0	0.000316708	0.999666	0	0	1.30E-05	0.0213562	0	0.000306096	0.978325	0	0	7.16E-08	4.30E-05	0	0.000316675	0.99964	0	0	1.65E-07	0.000123708	0	0.00031659	0.99956	0	0	1.65E-07	0.000123708	0	0.00031659	0.99956	1.73E-05	0	3.29E-08	2.57E-05	0	0.000316675	0.99964	4.30E-05	0	5.64E-07	0.000684699	0	0.000316111	0.998956	0.000123873	0	4.79E-07	0.000603956	0	0.000316111	0.998956	0.000728309	0	1.00E-05	0.0206309	0	0.000306096	0.978325	0.0213693	0	0.000306096	0.978325	0	0	0
385	0	0	3.60E-08	1.73E-05	0	0.000316708	0.999666	0	0	3.60E-08	1.73E-05	0	0.000316708	0.999666	0	0	1.30E-05	0.0213562	0	0.000306096	0.978325	0	0	7.16E-08	4.30E-05	0	0.000316675	0.99964	0	0	1.65E-07	0.000123708	0	0.00031659	0.99956	0	0	1.65E-07	0.000123708	0	0.00031659	0.99956	1.73E-05	0	3.29E-08	2.57E-05	0	0.000316675	0.99964	4.30E-05	0	5.64E-07	0.000684699	0	0.000316111	0.998956	0.000123873	0	4.79E-07	0.000603957	0	0.000316111	0.998956	0.00072831	0	1.00E-05	0.020631	0	0.000306096	0.978325	0.0213693	0	0.000306096	0.978325	0	0	0
386	0	0	0.000108127	1.48E-08	0	0.999575	0.000316737	0	0	0.000108126	1.57E-08	0	0.999575	0.000316737	0	0	0.0335987	9.94E-06	0	0.966081	0.000309974	0	0	0.000211815	3.18E-08	0	0.999471	0.000316729	0	0	0.000480431	8.05E-08	0	0.999203	0.000316703	0	0	0.000480431	8.05E-08	0	0.999203	0.000316703	0.000108141	0	0.000103697	8.15E-09	0	0.999471	0.000316729	0.000211847	0	0.00178035	2.17E-07	0	0.997691	0.000316512	0.000480511	0	0.00151171	1.91E-07	0	0.997691	0.000316512	0.00199241	0	0.0316096	6.54E-06	0	0.966081	0.000309974	0.0336086	0	0.966081	0.000309974	0	0	0
387	0.272661	0.00920609	0	0	0.718133	0	0	0.27348	0.00838768	0	0	0.718133	0	0	0.276014	0.0429902	0	0	0.680996	0	0	0.269743	0.0136766	0	0	0.716581	0	0	0.274223	0.00903235	0	0	0.716745	0	0	0.270164	0.0130915	0	0	0.716745	0	0	0.281867	0.001552	0	0	0.716581	0	0	0.283419	0.00759553	0	0	0.708985	0	0	0.283255	0.00775945	0	0	0.708985	0	0	0.291015	0.0279893	0	0	0.680996	0	0	0.319004	0.680996	0	0	0	0	0
388	0	0	0.000133658	9.47E-08	0	0.999549	0.000316754	0	0	0.000108288	2.55E-05	0	0.999549	0.000316754	0	0	0.033623	2.33E-05	0	0.966044	0.000309966	0	0	0.000237413	1.59E-07	0	0.999446	0.000316724	0	0	0.000486811	1.07E-07	0	0.999196	0.000316703	0	0	0.000486811	1.07E-07	0	0.999196	0.000316703	0.000133753	0	0.00010379	2.93E-08	0	0.999446	0.000316724	0.000237572	0	0.00178103	2.17E-07	0	0.997665	0.000316507	0.000486919	0	0.00153171	1.96E-07	0	0.997665	0.000316507	0.00201882	0	0.031621	6.54E-06	0	0.966044	0.000309966	0.0336463	0	0.966044	0.000309966	0	0	0
389	0	0	0.000752321	0.999248	0	0	0	0.970242	0.0297576	0	0	0	0	0	0	0	0.000641419	0.999359	0	0	0	0	0	0.000713207	0.999287	0	0	0	0	0	0.000116467	0.169965	0	0.000240482	0.829678	0	0	0.000116467	0.169965	0	0.000240482	0.829678	1	0	0	0	0	0	0	1	0	0	0	0	0	0	0.170082	0	0.000240482	0.829678	0	0	0	1	0	0	0	0	0	0	1	0	0	0	0	0	0
390	0.967339	0.0326611	0	0	0	0	0	0	0	0.635281	0.364719	0	0	0	0	0	0.999333	0.000667322	0	0	0	0.951744	0.0482557	0	0	0	0	0	0.942299	0.0310374	0	0	0.0266634	0	0	0.928351	0.0449858	0	0	0.0266634	0	0	1	0	0	0	0	0	0	1	0	0	0	0	0	0	0.973337	0.0266634	0	0	0	0	0	1	0	0	0	0	0	0	1	0	0	0	0	0	0
391	0	0	0.000840487	0.99916	0	0	0	0.970242	0.0297576	0	0	0	0	0	0	0	0.000695973	0.999304	0	0	0	0	0	0.000750863	0.999249	0	0	0	0	0	0.000117819	0.169966	0	0.000240757	0.829675	0	0	0.000117819	0.169966	0	0.000240757	0.829675	1	0	0	0	0	0	0	1	0	0	0	0	0	0	0.170084	0	0.000240757	0.829675	0	0	0	1	0	0	0	0	0	0	1	0	0	0	0	0	0
392	0	0	0.000116942	0.0693246	0	0.000384907	0.930174	0	0	0.0694018	3.97E-05	0	0.000384907	0.930174	0	0	0.000158578	0.089267	0	0.000283841	0.910291	0	0	0.000100539	0.0694545	0	0.000295357	0.93015	0	0	9.78E-06	0.0119312	0	0.000311484	0.987748	0	0	9.78E-06	0.0119312	0	0.000311484	0.987748	0.0694415	0	8.95E-05	2.40E-05	0	0.000295357	0.93015	0.0695551	0	2.22E-06	0.000637956	0	0.000293133	0.929512	0.011941	0	1.84E-05	0.0582359	0	0.000293133	0.929512	0.0701952	0	9.29E-06	0.019221	0	0.000283841	0.910291	0.0894256	0	0.000283841	0.910291	0	0	0
393	0.967339	0.0326611	0	0	0	0	0	0	0	0.635259	0.364741	0	0	0	0	0	0.000502753	0.999497	0	0	0	0	0	0.999609	0.000391055	0	0	0	0.942299	0.0310374	0	0	0.0266634	0	0	0.928351	0.0449858	0	0	0.0266634	0	0	1	0	0	0	0	0	0	1	0	0	0	0	0	0	0.973337	0.0266634	0	0	0	0	0	1	0	0	0	0	0	0	1	0	0	0	0	0	0
394	0	0	0.000184414	8.69E-08	0	0.999498	0.000317303	0	0	0.000108223	7.63E-05	0	0.999498	0.000317303	0	0	0.0336723	1.78E-05	0	0.965999	0.000310494	0	0	0.000288177	1.02E-07	0	0.999394	0.000317266	0	0	0.000499005	1.72E-07	0	0.999184	0.000317252	0	0	0.000499005	1.72E-07	0	0.999184	0.000317252	0.000184501	0	0.000103741	3.75E-08	0	0.999394	0.000317266	0.000288279	0	0.00178076	2.18E-07	0	0.997614	0.000317048	0.000499177	0	0.00156988	2.04E-07	0	0.997614	0.000317048	0.00206926	0	0.0316143	6.55E-06	0	0.965999	0.000310494	0.0336901	0	0.965999	0.000310494	0	0	0
395	0.854726	0.0288588	0	0	0.116415	0	0	0.857292	0.0262933	0	0	0.116415	0	0	0	0	0.999605	0.000394813	0	0	0	0.845577	0.0428728	0	0	0.11155	0	0	0.859622	0.0283142	0	0	0.112064	0	0	0.846897	0.0410388	0	0	0.112064	0	0	0.883585	0.00486514	0	0	0.11155	0	0	0.88845	0.0238101	0	0	0.0877398	0	0	0.887936	0.024324	0	0	0.0877398	0	0	0.91226	0.0877398	0	0	0	0	0	1	0	0	0	0	0	0
396	0.854726	0.0288588	0	0	0.116415	0	0	0.857292	0.0262933	0	0	0.116415	0	0	0	0	0.999607	0.000393341	0	0	0	0.845577	0.0428728	0	0	0.11155	0	0	0.859622	0.0283142	0	0	0.112064	0	0	0.846897	0.0410388	0	0	0.112064	0	0	0.883585	0.00486514	0	0	0.11155	0	0	0.88845	0.0238101	0	0	0.0877398	0	0	0.887936	0.024324	0	0	0.0877398	0	0	0.91226	0.0877398	0	0	0	0	0	1	0	0	0	0	0	0
397	0	0	0.000108187	3.34E-08	0	0.999574	0.000317288	0	0	0.000108183	3.69E-08	0	0.999574	0.000317288	0	0	0.0335988	1.31E-05	0	0.966078	0.000310508	0	0	0.000211895	6.83E-08	0	0.999471	0.00031728	0	0	0.000480575	1.98E-07	0	0.999202	0.000317254	0	0	0.000480609	1.63E-07	0	0.999202	0.000317254	0.00010822	0	0.000103735	8.19E-09	0	0.999471	0.00031728	0.000211963	0	0.00178068	2.18E-07	0	0.99769	0.000317062	0.000480772	0	0.0015119	1.92E-07	0	0.99769	0.000317062	0.00199286	0	0.0316125	6.55E-06	0	0.966078	0.000310508	0.0336119	0	0.966078	0.000310508	0	0	0
398	0.936932	0.0316344	0	0	0.0314332	0	0	0.939745	0.0288222	0	0	0.0314332	0	0	0.865236	0.134764	0	0	0	0	0	0.926904	0.0469962	0	0	0.0261001	0	0	0	0	0.000420931	0.999579	0	0	0	0.953782	0.0462182	0	0	0	0	0	0.968567	0.00533306	0	0	0.0261001	0	0	0.9739	0.0261001	0	0	0	0	0	1	0	0	0	0	0	0	1	0	0	0	0	0	0	1	0	0	0	0	0	0
399	0	0	0.000108176	1.58E-08	0	0.999575	0.000317288	0	0	0.000108176	1.58E-08	0	0.999575	0.000317288	0	0	0.0335987	1.87E-05	0	0.966072	0.000310509	0	0	0.000211907	3.69E-08	0	0.999471	0.00031728	0	0	0.000480744	2.50E-07	0	0.999202	0.000317255	0	0	0.000480721	2.73E-07	0	0.999202	0.000317255	0.000108192	0	0.000103744	8.17E-09	0	0.999471	0.00031728	0.000211944	0	0.00178111	2.18E-07	0	0.99769	0.000317062	0.000480994	0	0.00151209	1.92E-07	0	0.99769	0.000317062	0.00199328	0	0.0316175	6.55E-06	0	0.966072	0.000310509	0.0336174	0	0.966072	0.000310509	0	0	0
400	0	0	2.46E-05	0.0237399	0	0.000300071	0.975935	0	0	2.46E-05	0.0237399	0	0.000300071	0.975935	0.865236	0.134764	0	0	0	0	0	0	0	5.21E-05	0.0590469	0	0.000283553	0.940617	0.968112	0.0318877	0	0	0	0	0	0	0	0.000627635	0.999372	0	0	0	0.0237644	0	1.65E-05	0.035318	0	0.000283553	0.940617	0.059099	0	0.000283553	0.940617	0	0	0	1	0	0	0	0	0	0	1	0	0	0	0	0	0	1	0	0	0	0	0	0
401	0.272661	0.00920609	0	0	0.718133	0	0	0.27348	0.00838768	0	0	0.718133	0	0	0.276014	0.0429902	0	0	0.680996	0	0	0.269743	0.0136766	0	0	0.716581	0	0	0.274223	0.00903235	0	0	0.716745	0	0	0.270164	0.0130915	0	0	0.716745	0	0	0.281867	0.001552	0	0	0.716581	0	0	0.283419	0.00759553	0	0	0.708985	0	0	0.283255	0.00775945	0	0	0.708985	0	0	0.291015	0.0279893	0	0	0.680996	0	0	0.319004	0.680996	0	0	0	0	0
402	0.272661	0.00920609	0	0	0.718133	0	0	0.27348	0.00838768	0	0	0.718133	0	0	0.276014	0.0429902	0	0	0.680996	0	0	0.269743	0.0136766	0	0	0.716581	0	0	0.274223	0.00903235	0	0	0.716745	0	0	0.270164	0.0130915	0	0	0.716745	0	0	0.281867	0.001552	0	0	0.716581	0	0	0.283419	0.00759553	0	0	0.708985	0	0	0.283255	0.00775945	0	0	0.708985	0	0	0.291015	0.0279893	0	0	0.680996	0	0	0.319004	0.680996	0	0	0	0	0
403	0	0	0.000108149	1.96E-08	0	0.999575	0.000317288	0	0	0.000108149	1.96E-08	0	0.999575	0.000317288	0	0	0.0335986	1.27E-05	0	0.966078	0.000310512	0	0	0.000211851	4.18E-08	0	0.999471	0.00031728	0	0	0.000480526	1.22E-07	0	0.999202	0.000317255	0	0	0.000480515	1.33E-07	0	0.999202	0.000317255	0.000108169	0	0.000103715	8.17E-09	0	0.999471	0.00031728	0.000211892	0	0.00178057	2.17E-07	0	0.99769	0.000317063	0.000480648	0	0.00151184	1.92E-07	0	0.99769	0.000317063	0.00199268	0	0.0316122	6.55E-06	0	0.966078	0.000310512	0.0336114	0	0.966078	0.000310512	0	0	0
404	0	0	0.000108109	1.01E-08	0	0.999575	0.000317288	0	0	0.000108109	1.01E-08	0	0.999575	0.000317288	0	0	0.0335986	8.39E-06	0	0.966082	0.000310515	0	0	0.000211791	2.27E-08	0	0.999471	0.00031728	0	0	0.000480383	5.99E-08	0	0.999202	0.000317255	0	0	0.000480383	5.99E-08	0	0.999202	0.000317255	0.000108119	0	0.000103686	8.16E-09	0	0.999471	0.00031728	0.000211813	0	0.00178023	2.17E-07	0	0.997691	0.000317063	0.000480443	0	0.00151162	1.92E-07	0	0.997691	0.000317063	0.00199226	0	0.0316082	6.55E-06	0	0.966082	0.000310515	0.033607	0	0.966082	0.000310515	0	0	0
405	0	0	0.000108109	1.01E-08	0	0.999575	0.000317288	0	0	0.000108109	1.01E-08	0	0.999575	0.000317288	0	0	0.0335986	8.36E-06	0	0.966083	0.000310515	0	0	0.00021179	2.27E-08	0	0.999471	0.00031728	0	0	0.000480383	5.99E-08	0	0.999202	0.000317255	0	0	0.000480383	5.99E-08	0	0.999202	0.000317255	0.000108119	0	0.000103686	8.16E-09	0	0.999471	0.00031728	0.000211813	0	0.00178023	2.17E-07	0	0.997691	0.000317063	0.000480443	0	0.00151162	1.92E-07	0	0.997691	0.000317063	0.00199226	0	0.0316082	6.55E-06	0	0.966083	0.000310515	0.033607	0	0.966083	0.000310515	0	0	0
406	0	0	3.79E-08	1.73E-05	0	0.000317259	0.999665	0	0	3.79E-08	1.73E-05	0	0.000317259	0.999665	0	0	1.52E-05	0.0213562	0	0.000306629	0.978322	0	0	7.61E-08	4.30E-05	0	0.000317227	0.99964	0	0	1.78E-07	0.000123735	0	0.000317141	0.999559	0	0	1.78E-07	0.000123735	0	0.000317141	0.999559	1.73E-05	0	3.29E-08	2.57E-05	0	0.000317227	0.99964	4.31E-05	0	5.65E-07	0.000684791	0	0.000316661	0.998955	0.000123913	0	4.80E-07	0.000604024	0	0.000316661	0.998955	0.000728416	0	1.00E-05	0.020633	0	0.000306629	0.978322	0.0213715	0	0.000306629	0.978322	0	0	0
407	0.272661	0.00920609	0	0	0.718133	0	0	0.27348	0.00838768	0	0	0.718133	0	0	0.276014	0.0429902	0	0	0.680996	0	0	0.269743	0.0136766	0	0	0.716581	0	0	0.274223	0.00903235	0	0	0.716745	0	0	0.270164	0.0130915	0	0	0.716745	0	0	0.281867	0.001552	0	0	0.716581	0	0	0.283419	0.00759553	0	0	0.708985	0	0	0.283255	0.00775945	0	0	0.708985	0	0	0.291015	0.0279893	0	0	0.680996	0	0	0.319004	0.680996	0	0	0	0	0
408	0	0	0.000108125	1.48E-08	0	0.999575	0.000317288	0	0	0.000108125	1.48E-08	0	0.999575	0.000317288	0	0	0.0335986	9.79E-06	0	0.966081	0.000310514	0	0	0.000211813	3.19E-08	0	0.999471	0.00031728	0	0	0.000480428	8.06E-08	0	0.999202	0.000317255	0	0	0.000480428	8.06E-08	0	0.999202	0.000317255	0.00010814	0	0.000103697	8.16E-09	0	0.999471	0.00031728	0.000211845	0	0.00178034	2.17E-07	0	0.997691	0.000317063	0.000480508	0	0.0015117	1.92E-07	0	0.997691	0.000317063	0.0019924	0	0.0316095	6.55E-06	0	0.966081	0.000310514	0.0336084	0	0.966081	0.000310514	0	0	0
409	0	0	0.000108109	1.01E-08	0	0.999575	0.000317288	0	0	0.000108109	1.01E-08	0	0.999575	0.000317288	0	0	0.0335986	8.44E-06	0	0.966082	0.000310515	0	0	0.000211791	2.27E-08	0	0.999471	0.00031728	0	0	0.000480384	5.99E-08	0	0.999202	0.000317255	0	0	0.000480384	5.99E-08	0	0.999202	0.000317255	0.000108119	0	0.000103686	8.16E-09	0	0.999471	0.00031728	0.000211814	0	0.00178023	2.17E-07	0	0.997691	0.000317063	0.000480444	0	0.00151163	1.92E-07	0	0.997691	0.000317063	0.00199226	0	0.0316083	6.55E-06	0	0.966082	0.000310515	0.0336071	0	0.966082	0.000310515	0	0	0
410	0	0	3.84E-08	1.73E-05	0	0.000317259	0.999665	0	0	3.97E-08	1.73E-05	0	0.000317259	0.999665	0	0	1.75E-05	0.0213562	0	0.000306628	0.97832	0	0	8.55E-08	4.30E-05	0	0.000317227	0.99964	0	0	1.91E-07	0.000123763	0	0.000317141	0.999559	0	0	1.91E-07	0.000123763	0	0.000317141	0.999559	1.73E-05	0	3.29E-08	2.57E-05	0	0.000317227	0.99964	4.31E-05	0	5.65E-07	0.000684887	0	0.000316661	0.998955	0.000123954	0	4.80E-07	0.000604097	0	0.000316661	0.998955	0.00072853	0	1.00E-05	0.0206352	0	0.000306628	0.97832	0.0213737	0	0.000306628	0.97832	0	0	0
411	0	0	0.999597	0.000403149	0	0	0	0.970242	0.0297576	0	0	0	0	0	0.865236	0.134764	0	0	0	0	0	0	0	0.000524104	0.999476	0	0	0	0.942299	0.0310374	0	0	0.0266634	0	0	0.928351	0.0449858	0	0	0.0266634	0	0	1	0	0	0	0	0	0	1	0	0	0	0	0	0	0.973337	0.0266634	0	0	0	0	0	1	0	0	0	0	0	0	1	0	0	0	0	0	0
412	0.272661	0.00920609	0	0	0.718133	0	0	0.27348	0.00838768	0	0	0.718133	0	0	0.276014	0.0429902	0	0	0.680996	0	0	0.269743	0.0136766	0	0	0.716581	0	0	0.274223	0.00903235	0	0	0.716745	0	0	0.270164	0.0130915	0	0	0.716745	0	0	0.281867	0.001552	0	0	0.716581	0	0	0.283419	0.00759553	0	0	0.708985	0	0	0.283255	0.00775945	0	0	0.708985	0	0	0.291015	0.0279893	0	0	0.680996	0	0	0.319004	0.680996	0	0	0	0	0
413	0	0	3.91E-08	1.73E-05	0	0.00031726	0.999665	0	0	3.97E-08	1.73E-05	0	0.00031726	0.999665	0	0	1.75E-05	0.0213562	0	0.000306629	0.97832	0	0	8.30E-08	4.30E-05	0	0.000317227	0.99964	0	0	1.91E-07	0.000123762	0	0.000317141	0.999559	0	0	1.91E-07	0.000123762	0	0.000317141	0.999559	1.73E-05	0	3.29E-08	2.57E-05	0	0.000317227	0.99964	4.31E-05	0	5.65E-07	0.000684887	0	0.000316662	0.998955	0.000123953	0	4.80E-07	0.000604095	0	0.000316662	0.998955	0.000728528	0	1.00E-05	0.0206352	0	0.000306629	0.97832	0.0213737	0	0.000306629	0.97832	0	0	0
414	0	0	0.000108109	1.01E-08	0	0.999575	0.000317288	0	0	0.000108109	1.01E-08	0	0.999575	0.000317288	0	0	0.0335986	8.47E-06	0	0.966082	0.000310515	0	0	0.000211791	2.27E-08	0	0.999471	0.00031728	0	0	0.000480385	5.99E-08	0	0.999202	0.000317255	0	0	0.000480385	5.99E-08	0	0.999202	0.000317255	0.00010812	0	0.000103686	8.16E-09	0	0.999471	0.00031728	0.000211814	0	0.00178023	2.17E-07	0	0.997691	0.000317063	0.000480445	0	0.00151163	1.92E-07	0	0.997691	0.000317063	0.00199226	0	0.0316083	6.55E-06	0	0.966082	0.000310515	0.0336071	0	0.966082	0.000310515	0	0	0
415	0	0	3.79E-08	1.73E-05	0	0.00031726	0.999665	0	0	3.79E-08	1.73E-05	0	0.00031726	0.999665	0	0	1.53E-05	0.0213562	0	0.000306629	0.978322	0	0	7.86E-08	4.30E-05	0	0.000317227	0.99964	0	0	1.78E-07	0.000123736	0	0.000317141	0.999559	0	0	1.78E-07	0.000123736	0	0.000317141	0.999559	1.73E-05	0	3.29E-08	2.57E-05	0	0.000317227	0.99964	4.31E-05	0	5.65E-07	0.000684792	0	0.000316662	0.998955	0.000123914	0	4.80E-07	0.000604027	0	0.000316662	0.998955	0.00072842	0	1.00E-05	0.020633	0	0.000306629	0.978322	0.0213715	0	0.000306629	0.978322	0	0	0
416	0.962042	0.0324822	0	0	0.00547598	0	0	0.964929	0.0295946	0	0	0.00547598	0	0	0.865236	0.134764	0	0	0	0	0	0	0	0.00042072	0.999579	0	0	0	0.942299	0.0310374	0	0	0.0266634	0	0	0.928351	0.0449858	0	0	0.0266634	0	0	0.994524	0.00547598	0	0	0	0	0	1	0	0	0	0	0	0	0.973337	0.0266634	0	0	0	0	0	1	0	0	0	0	0	0	1	0	0	0	0	0	0
417	0	0	3.79E-08	1.73E-05	0	0.00031726	0.999665	0	0	3.79E-08	1.73E-05	0	0.00031726	0.999665	0	0	1.53E-05	0.0213562	0	0.000306629	0.978322	0	0	7.86E-08	4.30E-05	0	0.000317227	0.99964	0	0	1.78E-07	0.000123735	0	0.000317142	0.999559	0	0	1.78E-07	0.000123735	0	0.000317142	0.999559	1.73E-05	0	3.29E-08	2.57E-05	0	0.000317227	0.99964	4.31E-05	0	5.65E-07	0.000684792	0	0.000316662	0.998955	0.000123914	0	4.80E-07	0.000604026	0	0.000316662	0.998955	0.00072842	0	1.00E-05	0.020633	0	0.000306629	0.978322	0.0213715	0	0.000306629	0.978322	0	0	0
418	0	0	0.000108109	1.01E-08	0	0.999575	0.000317288	0	0	0.000108109	1.01E-08	0	0.999575	0.000317288	0	0	0.0335986	8.38E-06	0	0.966082	0.000310515	0	0	0.000211791	2.27E-08	0	0.999471	0.00031728	0	0	0.000480383	5.99E-08	0	0.999202	0.000317255	0	0	0.000480383	5.99E-08	0	0.999202	0.000317255	0.000108119	0	0.000103686	8.16E-09	0	0.999471	0.00031728	0.000211813	0	0.00178023	2.17E-07	0	0.997691	0.000317063	0.000480443	0	0.00151162	1.92E-07	0	0.997691	0.000317063	0.00199226	0	0.0316082	6.55E-06	0	0.966082	0.000310515	0.033607	0	0.966082	0.000310515	0	0	0
419	0	0	3.61E-08	1.73E-05	0	0.00031726	0.999665	0	0	3.61E-08	1.73E-05	0	0.00031726	0.999665	0	0	1.32E-05	0.0213562	0	0.000306629	0.978324	0	0	7.17E-08	4.30E-05	0	0.000317227	0.99964	0	0	1.65E-07	0.000123709	0	0.000317142	0.999559	0	0	1.65E-07	0.000123709	0	0.000317142	0.999559	1.73E-05	0	3.29E-08	2.57E-05	0	0.000317227	0.99964	4.30E-05	0	5.65E-07	0.000684703	0	0.000316662	0.998955	0.000123874	0	4.80E-07	0.000603961	0	0.000316662	0.998955	0.000728315	0	1.00E-05	0.0206311	0	0.000306629	0.978324	0.0213694	0	0.000306629	0.978324	0	0	0
420	0	0	3.97E-08	1.73E-05	0	0.00031726	0.999665	0	0	3.97E-08	1.73E-05	0	0.00031726	0.999665	0	0	1.89E-05	0.0213562	0	0.000306629	0.978318	0	0	8.06E-08	4.30E-05	0	0.000317227	0.99964	0	0	2.05E-07	0.00012377	0	0.000317142	0.999559	0	0	1.91E-07	0.000123784	0	0.000317142	0.999559	1.73E-05	0	3.29E-08	2.57E-05	0	0.000317227	0.99964	4.31E-05	0	5.65E-07	0.000684942	0	0.000316662	0.998955	0.000123975	0	4.80E-07	0.000604131	0	0.000316662	0.998955	0.000728585	0	1.00E-05	0.0206364	0	0.000306629	0.978318	0.021375	0	0.000306629	0.978318	0	0	0
421	0.936932	0.0316344	0	0	0.0314332	0	0	0.939745	0.0288222	0	0	0.0314332	0	0	0.865236	0.134764	0	0	0	0	0	0.926904	0.0469962	0	0	0.0261001	0	0	0	0	0.000524155	0.999476	0	0	0	0.953782	0.0462182	0	0	0	0	0	0.968567	0.00533306	0	0	0.0261001	0	0	0.9739	0.0261001	0	0	0	0	0	1	0	0	0	0	0	0	1	0	0	0	0	0	0	1	0	0	0	0	0	0
422	0.854726	0.0288588	0	0	0.116415	0	0	0.857292	0.0262933	0	0	0.116415	0	0	0	0	0.000532485	0.999468	0	0	0	0.845577	0.0428728	0	0	0.11155	0	0	0.859622	0.0283142	0	0	0.112064	0	0	0.846897	0.0410388	0	0	0.112064	0	0	0.883585	0.00486514	0	0	0.11155	0	0	0.88845	0.0238101	0	0	0.0877398	0	0	0.887936	0.024324	0	0	0.0877398	0	0	0.91226	0.0877398	0	0	0	0	0	1	0	0	0	0	0	0
423	0	0	0.000108148	1.94E-08	0	0.999575	0.000317289	0	0	0.000108148	1.94E-08	0	0.999575	0.000317289	0	0	0.0335986	1.32E-05	0	0.966078	0.000310514	0	0	0.000211848	4.10E-08	0	0.999471	0.00031728	0	0	0.0004805	1.13E-07	0	0.999202	0.000317255	0	0	0.000480511	1.01E-07	0	0.999202	0.000317255	0.000108167	0	0.000103714	8.16E-09	0	0.999471	0.00031728	0.000211889	0	0.00178056	2.17E-07	0	0.99769	0.000317063	0.000480612	0	0.00151186	1.92E-07	0	0.99769	0.000317063	0.00199266	0	0.0316126	6.55E-06	0	0.966078	0.000310514	0.0336118	0	0.966078	0.000310514	0	0	0
424	0	0	3.79E-08	1.73E-05	0	0.00031726	0.999665	0	0	3.79E-08	1.73E-05	0	0.00031726	0.999665	0	0	1.55E-05	0.0213562	0	0.000306629	0.978322	0	0	7.61E-08	4.30E-05	0	0.000317227	0.99964	0	0	1.74E-07	0.000123737	0	0.000317142	0.999559	0	0	1.78E-07	0.000123732	0	0.000317142	0.999559	1.73E-05	0	3.29E-08	2.57E-05	0	0.000317227	0.99964	4.31E-05	0	5.65E-07	0.000684797	0	0.000316662	0.998955	0.00012391	0	4.80E-07	0.000604032	0	0.000316662	0.998955	0.000728422	0	1.00E-05	0.0206333	0	0.000306629	0.978322	0.0213717	0	0.000306629	0.978322	0	0	0
425	0.936932	0.0316344	0	0	0.0314332	0	0	0.939745	0.0288222	0	0	0.0314332	0	0	0.865236	0.134764	0	0	0	0	0	0.926904	0.0469962	0	0	0.0261001	0	0	0	0	0.99964	0.000360246	0	0	0	0.953782	0.0462182	0	0	0	0	0	0.968567	0.00533306	0	0	0.0261001	0	0	0.9739	0.0261001	0	0	0	0	0	1	0	0	0	0	0	0	1	0	0	0	0	0	0	1	0	0	0	0	0	0
426	0	0	0.000108125	1.48E-08	0	0.999575	0.000317289	0	0	0.000108125	1.48E-08	0	0.999575	0.000317289	0	0	0.0335986	9.78E-06	0	0.966081	0.000310514	0	0	0.000211812	3.19E-08	0	0.999471	0.00031728	0	0	0.000480428	7.32E-08	0	0.999202	0.000317255	0	0	0.00048042	8.06E-08	0	0.999202	0.000317255	0.000108139	0	0.000103696	8.16E-09	0	0.999471	0.00031728	0.000211844	0	0.00178033	2.17E-07	0	0.997691	0.000317063	0.000480501	0	0.0015117	1.92E-07	0	0.997691	0.000317063	0.00199239	0	0.0316095	6.55E-06	0	0.966081	0.000310514	0.0336084	0	0.966081	0.000310514	0	0	0
427	0	0	0.000108109	1.01E-08	0	0.999575	0.000317289	0	0	0.000108109	1.01E-08	0	0.999575	0.000317289	0	0	0.0335986	8.35E-06	0	0.966083	0.000310515	0	0	0.00021179	2.27E-08	0	0.999471	0.00031728	0	0	0.000480383	5.99E-08	0	0.999202	0.000317255	0	0	0.000480383	5.99E-08	0	0.999202	0.000317255	0.000108119	0	0.000103686	8.16E-09	0	0.999471	0.00031728	0.000211813	0	0.00178023	2.17E-07	0	0.997691	0.000317063	0.000480443	0	0.00151162	1.92E-07	0	0.997691	0.000317063	0.00199226	0	0.0316082	6.55E-06	0	0.966083	0.000310515	0.033607	0	0.966083	0.000310515	0	0	0
428	0	0	0.000108125	1.48E-08	0	0.999575	0.000317289	0	0	0.000108125	1.48E-08	0	0.999575	0.000317289	0	0	0.0335986	9.83E-06	0	0.966081	0.000310514	0	0	0.000211813	3.19E-08	0	0.999471	0.00031728	0	0	0.000480428	8.06E-08	0	0.999202	0.000317255	0	0	0.000480428	8.06E-08	0	0.999202	0.000317255	0.00010814	0	0.000103697	8.16E-09	0	0.999471	0.00031728	0.000211845	0	0.00178034	2.17E-07	0	0.997691	0.000317063	0.000480509	0	0.0015117	1.92E-07	0	0.997691	0.000317063	0.0019924	0	0.0316095	6.55E-06	0	0.966081	0.000310514	0.0336085	0	0.966081	0.000310514	0	0	0
429	0.272661	0.00920609	0	0	0.718133	0	0	0.27348	0.00838768	0	0	0.718133	0	0	0.276014	0.0429902	0	0	0.680996	0	0	0.269743	0.0136766	0	0	0.716581	0	0	0.274223	0.00903235	0	0	0.716745	0	0	0.270164	0.0130915	0	0	0.716745	0	0	0.281867	0.001552	0	0	0.716581	0	0	0.283419	0.00759553	0	0	0.708985	0	0	0.283255	0.00775945	0	0	0.708985	0	0	0.291015	0.0279893	0	0	0.680996	0	0	0.319004	0.680996	0	0	0	0	0
430	0	0	0.000108183	3.85E-08	0	0.999574	0.000317289	0	0	0.000108195	2.68E-08	0	0.999574	0.000317289	0	0	0.0335987	1.57E-05	0	0.966075	0.000310511	0	0	0.000211902	6.83E-08	0	0.999471	0.00031728	0	0	0.000480609	1.63E-07	0	0.999202	0.000317255	0	0	0.000480609	1.63E-07	0	0.999202	0.000317255	0.000108221	0	0.000103741	8.18E-09	0	0.999471	0.00031728	0.00021197	0	0.00178079	2.17E-07	0	0.99769	0.000317063	0.000480773	0	0.00151201	1.92E-07	0	0.99769	0.000317063	0.00199297	0	0.0316148	6.55E-06	0	0.966075	0.000310511	0.0336144	0	0.966075	0.000310511	0	0	0
431	0.967339	0.0326611	0	0	0	0	0	0	0	0.999597	0.00040316	0	0	0	0.865236	0.134764	0	0	0	0	0	0.951744	0.0482557	0	0	0	0	0	0.942299	0.0310374	0	0	0.0266634	0	0	0.928351	0.0449858	0	0	0.0266634	0	0	1	0	0	0	0	0	0	1	0	0	0	0	0	0	0.973337	0.0266634	0	0	0	0	0	1	0	0	0	0	0	0	1	0	0	0	0	0	0
432	0	0	0.000524109	0.999476	0	0	0	0.970242	0.0297576	0	0	0	0	0	0.865236	0.134764	0	0	0	0	0	0.951744	0.0482557	0	0	0	0	0	0.942299	0.0310374	0	0	0.0266634	0	0	0.928351	0.0449858	0	0	0.0266634	0	0	1	0	0	0	0	0	0	1	0	0	0	0	0	0	0.973337	0.0266634	0	0	0	0	0	1	0	0	0	0	0	0	1	0	0	0	0	0	0
433	0	0	4.90E-08	1.73E-05	0	0.00031726	0.999665	0	0	4.38E-08	1.73E-05	0	0.00031726	0.999665	0	0	2.19E-05	0.0213562	0	0.000306626	0.978315	0	0	9.40E-08	4.30E-05	0	0.000317227	0.99964	0	0	2.29E-07	0.00012383	0	0.000317142	0.999559	0	0	2.29E-07	0.00012383	0	0.000317142	0.999559	1.73E-05	0	3.29E-08	2.57E-05	0	0.000317227	0.99964	4.31E-05	0	5.65E-07	0.000685097	0	0.000316662	0.998955	0.000124059	0	4.80E-07	0.000604237	0	0.000316662	0.998955	0.000728777	0	1.00E-05	0.0206393	0	0.000306626	0.978315	0.0213781	0	0.000306626	0.978315	0	0	0
434	0.854726	0.0288588	0	0	0.116415	0	0	0.857292	0.0262933	0	0	0.116415	0	0	0	0	0.999633	0.000366637	0	0	0	0.845577	0.0428728	0	0	0.11155	0	0	0.859622	0.0283142	0	0	0.112064	0	0	0.846897	0.0410388	0	0	0.112064	0	0	0.883585	0.00486514	0	0	0.11155	0	0	0.88845	0.0238101	0	0	0.0877398	0	0	0.887936	0.024324	0	0	0.0877398	0	0	0.91226	0.0877398	0	0	0	0	0	1	0	0	0	0	0	0
435	0	0	0.000108151	2.41E-08	0	0.999575	0.000317289	0	0	0.000108151	2.41E-08	0	0.999575	0.000317289	0	0	0.0335986	1.18E-05	0	0.966079	0.000310512	0	0	0.000211846	5.01E-08	0	0.999471	0.000317281	0	0	0.000480475	9.15E-08	0	0.999202	0.000317255	0	0	0.000480475	9.15E-08	0	0.999202	0.000317255	0.000108175	0	0.000103713	8.17E-09	0	0.999471	0.000317281	0.000211896	0	0.00178046	2.17E-07	0	0.99769	0.000317063	0.000480567	0	0.00151181	1.92E-07	0	0.99769	0.000317063	0.00199257	0	0.0316113	6.55E-06	0	0.966079	0.000310512	0.0336104	0	0.966079	0.000310512	0	0	0
436	0.936932	0.0316344	0	0	0.0314332	0	0	0.939745	0.0288222	0	0	0.0314332	0	0	0.865236	0.134764	0	0	0	0	0	0.926904	0.0469962	0	0	0.0261001	0	0	0	0	9.41E-05	0.16995	0	0.00024078	0.829715	0	0	9.41E-05	0.16995	0	0.00024078	0.829715	0.968567	0.00533306	0	0	0.0261001	0	0	0.9739	0.0261001	0	0	0	0	0	0.170045	0	0.00024078	0.829715	0	0	0	1	0	0	0	0	0	0	1	0	0	0	0	0	0
437	0	0	3.79E-08	1.73E-05	0	0.00031726	0.999665	0	0	3.79E-08	1.73E-05	0	0.00031726	0.999665	0	0	1.53E-05	0.0213562	0	0.000306629	0.978322	0	0	7.61E-08	4.30E-05	0	0.000317227	0.99964	0	0	1.69E-07	0.000123726	0	0.000317142	0.999559	0	0	1.69E-07	0.000123726	0	0.000317142	0.999559	1.73E-05	0	3.29E-08	2.57E-05	0	0.000317227	0.99964	4.31E-05	0	5.65E-07	0.000684775	0	0.000316662	0.998955	0.000123894	0	4.80E-07	0.000604025	0	0.000316662	0.998955	0.000728399	0	1.00E-05	0.020633	0	0.000306629	0.978322	0.0213715	0	0.000306629	0.978322	0	0	0
438	0	0	0.000108109	1.01E-08	0	0.999575	0.000317289	0	0	0.000108109	1.01E-08	0	0.999575	0.000317289	0	0	0.0335986	8.36E-06	0	0.966083	0.000310515	0	0	0.00021179	2.27E-08	0	0.999471	0.000317281	0	0	0.000480383	5.99E-08	0	0.999202	0.000317255	0	0	0.000480383	5.99E-08	0	0.999202	0.000317255	0.000108119	0	0.000103686	8.16E-09	0	0.999471	0.000317281	0.000211813	0	0.00178023	2.17E-07	0	0.997691	0.000317063	0.000480443	0	0.00151162	1.92E-07	0	0.997691	0.000317063	0.00199226	0	0.0316082	6.55E-06	0	0.966083	0.000310515	0.033607	0	0.966083	0.000310515	0	0	0
439	0	0	0.000108109	1.01E-08	0	0.999575	0.000317289	0	0	0.000108109	1.01E-08	0	0.999575	0.000317289	0	0	0.0335986	8.41E-06	0	0.966082	0.000310515	0	0	0.000211791	2.27E-08	0	0.999471	0.000317281	0	0	0.000480384	5.99E-08	0	0.999202	0.000317255	0	0	0.000480384	5.99E-08	0	0.999202	0.000317255	0.000108119	0	0.000103686	8.16E-09	0	0.999471	0.000317281	0.000211814	0	0.00178023	2.17E-07	0	0.997691	0.000317063	0.000480444	0	0.00151163	1.92E-07	0	0.997691	0.000317063	0.00199226	0	0.0316082	6.55E-06	0	0.966082	0.000310515	0.033607	0	0.966082	0.000310515	0	0	0
440	0	0	3.80E-08	1.73E-05	0	0.00031726	0.999665	0	0	3.80E-08	1.73E-05	0	0.00031726	0.999665	0	0	1.76E-05	0.0213562	0	0.000306629	0.97832	0	0	7.65E-08	4.30E-05	0	0.000317227	0.99964	0	0	1.79E-07	0.000123761	0	0.000317142	0.999559	0	0	1.91E-07	0.000123749	0	0.000317142	0.999559	1.73E-05	0	3.29E-08	2.57E-05	0	0.000317227	0.99964	4.31E-05	0	5.65E-07	0.000684878	0	0.000316662	0.998955	0.00012394	0	4.80E-07	0.000604089	0	0.000316662	0.998955	0.000728509	0	1.00E-05	0.0206352	0	0.000306629	0.97832	0.0213738	0	0.000306629	0.97832	0	0	0
441	0.936932	0.0316344	0	0	0.0314332	0	0	0.939745	0.0288222	0	0	0.0314332	0	0	0.865236	0.134764	0	0	0	0	0	0.926904	0.0469962	0	0	0.0261001	0	0	0	0	0.999612	0.000387883	0	0	0	0.953782	0.0462182	0	0	0	0	0	0.968567	0.00533306	0	0	0.0261001	0	0	0.9739	0.0261001	0	0	0	0	0	1	0	0	0	0	0	0	1	0	0	0	0	0	0	1	0	0	0	0	0	0
442	0	0	2.21E-05	0.0237352	0	0.000300073	0.975943	0	0	2.21E-05	0.0237352	0	0.000300073	0.975943	0.865236	0.134764	0	0	0	0	0	0	0	4.60E-05	0.0590426	0	0.000283556	0.940628	0	0	0.999612	0.000387892	0	0	0	0.953782	0.0462182	0	0	0	0	0	0.0237573	0	1.65E-05	0.0353147	0	0.000283556	0.940628	0.0590886	0	0.000283556	0.940628	0	0	0	1	0	0	0	0	0	0	1	0	0	0	0	0	0	1	0	0	0	0	0	0
443	0	0	3.82E-08	1.73E-05	0	0.00031726	0.999665	0	0	3.82E-08	1.73E-05	0	0.00031726	0.999665	0	0	2.42E-05	0.0213561	0	0.000306627	0.978313	0	0	7.78E-08	4.30E-05	0	0.000317227	0.99964	0	0	2.05E-07	0.000123837	0	0.000317142	0.999559	0	0	2.29E-07	0.000123813	0	0.000317142	0.999559	1.73E-05	0	3.29E-08	2.57E-05	0	0.000317227	0.99964	4.31E-05	0	5.65E-07	0.000685147	0	0.000316662	0.998955	0.000124043	0	4.80E-07	0.000604274	0	0.000316662	0.998955	0.000728797	0	1.00E-05	0.0206415	0	0.000306627	0.978313	0.0213803	0	0.000306627	0.978313	0	0	0
444	0.272661	0.00920609	0	0	0.718133	0	0	0.27348	0.00838768	0	0	0.718133	0	0	0.276014	0.0429902	0	0	0.680996	0	0	0.269743	0.0136766	0	0	0.716581	0	0	0.274223	0.00903235	0	0	0.716745	0	0	0.270164	0.0130915	0	0	0.716745	0	0	0.281867	0.001552	0	0	0.716581	0	0	0.283419	0.00759553	0	0	0.708985	0	0	0.283255	0.00775945	0	0	0.708985	0	0	0.291015	0.0279893	0	0	0.680996	0	0	0.319004	0.680996	0	0	0	0	0
445	0	0	0.000108125	1.48E-08	0	0.999575	0.000317289	0	0	0.000108125	1.48E-08	0	0.999575	0.000317289	0	0	0.0335986	9.88E-06	0	0.966081	0.000310514	0	0	0.000211813	3.19E-08	0	0.999471	0.000317281	0	0	0.000480429	8.06E-08	0	0.999202	0.000317255	0	0	0.000480429	8.06E-08	0	0.999202	0.000317255	0.00010814	0	0.000103697	8.16E-09	0	0.999471	0.000317281	0.000211845	0	0.00178034	2.17E-07	0	0.997691	0.000317063	0.00048051	0	0.0015117	1.92E-07	0	0.997691	0.000317063	0.0019924	0	0.0316096	6.55E-06	0	0.966081	0.000310514	0.0336085	0	0.966081	0.000310514	0	0	0
446	0	0	0.00010811	1.01E-08	0	0.999575	0.000317289	0	0	0.00010811	1.01E-08	0	0.999575	0.000317289	0	0	0.0335987	8.35E-06	0	0.966082	0.000310515	0	0	0.000211793	2.27E-08	0	0.999471	0.000317281	0	0	0.000480408	6.00E-08	0	0.999202	0.000317255	0	0	0.000480383	8.50E-08	0	0.999202	0.000317255	0.000108121	0	0.000103687	8.16E-09	0	0.999471	0.000317281	0.000211816	0	0.00178025	2.17E-07	0	0.997691	0.000317063	0.000480468	0	0.00151162	1.92E-07	0	0.997691	0.000317063	0.00199228	0	0.0316082	6.55E-06	0	0.966082	0.000310515	0.033607	0	0.966082	0.000310515	0	0	0
447	0	0	0.000112506	1.12E-08	0	0.99957	0.000317288	0	0	0.000112506	1.12E-08	0	0.99957	0.000317288	0	0	0.0336769	9.73E-06	0	0.966003	0.000310486	0	0	0.000220402	2.60E-08	0	0.999462	0.000317279	0	0	0.000561306	2.08E-07	0	0.999121	0.000317243	0	0	0.000480507	8.10E-05	0	0.999121	0.000317243	0.000112517	0	0.000107902	9.17E-09	0	0.999462	0.000317279	0.000220428	0	0.00185261	2.44E-07	0	0.99761	0.000317035	0.000561513	0	0.00151156	2.09E-07	0	0.99761	0.000317035	0.00207328	0	0.0316068	6.55E-06	0	0.966003	0.000310486	0.0336867	0	0.966003	0.000310486	0	0	0
448	0	0	0.0400998	7.44E-06	0	0.959579	0.0003133	0	0	0.0401004	6.83E-06	0	0.959579	0.0003133	0	0	0.747018	0.000238156	0	0.252597	0.000145848	0	0	0.0785527	1.86E-05	0	0.921121	0.000307352	0	0	0.738052	0.000231603	0	0.261258	0.000458827	0	0	0.000293772	0.73799	0	0.261258	0.000458827	0.0401072	0	0.0384581	5.95E-06	0	0.921121	0.000307352	0.0785713	0	0.660259	0.000158428	0	0.260862	0.000148924	0.738284	0	0.000395368	0.000309903	0	0.260862	0.000148924	0.738989	0	0.00826481	3.08E-06	0	0.252597	0.000145848	0.747257	0	0.252597	0.000145848	0	0	0
449	0.967339	0.0326611	0	0	0	0	0	0	0	0.999639	0.000361372	0	0	0	0.865236	0.134764	0	0	0	0	0	0	0	0.000426004	0.999574	0	0	0	0.968112	0.0318877	0	0	0	0	0	0	0	0.89729	0.10271	0	0	0	1	0	0	0	0	0	0	1	0	0	0	0	0	0	1	0	0	0	0	0	0	1	0	0	0	0	0	0	1	0	0	0	0	0	0
450	0	0	3.96E-08	1.77E-05	0	0.000317344	0.999665	0	0	3.89E-08	1.77E-05	0	0.000317344	0.999665	0	0	1.63E-05	0.0213755	0	0.000306683	0.978301	0	0	8.23E-08	4.41E-05	0	0.000317309	0.999638	0	0	2.46E-07	0.000143405	0	0.000317212	0.999539	0	0	1.98E-05	0.000123803	0	0.000317212	0.999539	1.78E-05	0	3.44E-08	2.64E-05	0	0.000317309	0.999638	4.42E-05	0	5.90E-07	0.000703365	0	0.000316719	0.998935	0.000143651	0	4.93E-07	0.000604043	0	0.000316719	0.998935	0.000748187	0	1.00E-05	0.0206336	0	0.000306683	0.978301	0.0213918	0	0.000306683	0.978301	0	0	0
451	0	0	0.00010811	1.01E-08	0	0.999575	0.000317374	0	0	0.00010811	1.01E-08	0	0.999575	0.000317374	0	0	0.0335986	8.41E-06	0	0.966082	0.000310598	0	0	0.000211791	2.27E-08	0	0.999471	0.000317366	0	0	0.00048039	6.00E-08	0	0.999202	0.00031734	0	0	0.000480384	6.60E-08	0	0.999202	0.00031734	0.00010812	0	0.000103686	8.16E-09	0	0.999471	0.000317366	0.000211814	0	0.00178024	2.17E-07	0	0.997691	0.000317148	0.00048045	0	0.00151163	1.92E-07	0	0.997691	0.000317148	0.00199227	0	0.0316082	6.55E-06	0	0.966082	0.000310598	0.033607	0	0.966082	0.000310598	0	0	0
452	0	0	0.000108114	1.01E-08	0	0.999575	0.000317374	0	0	0.000108114	1.01E-08	0	0.999575	0.000317374	0	0	0.0335986	9.79E-06	0	0.966081	0.000310598	0	0	0.000211799	2.28E-08	0	0.999471	0.000317366	0	0	0.000480403	6.01E-08	0	0.999202	0.00031734	0	0	0.000480403	6.01E-08	0	0.999202	0.00031734	0.000108124	0	0.00010369	8.16E-09	0	0.999471	0.000317366	0.000211822	0	0.0017803	2.17E-07	0	0.997691	0.000317148	0.000480463	0	0.00151168	1.92E-07	0	0.997691	0.000317148	0.00199234	0	0.0316095	6.55E-06	0	0.966081	0.000310598	0.0336084	0	0.966081	0.000310598	0	0	0
453	0	0	0.00321649	3.95E-07	0	0.996466	0.000317123	0	0	0.00321649	3.95E-07	0	0.996466	0.000317123	0.865236	0.134764	0	0	0	0	0	0	0	0.00630125	9.09E-07	0	0.993381	0.000316741	0	0	0.0142925	2.45E-06	0	0.98539	0.000315541	0	0	0.0142925	2.45E-06	0	0.98539	0.000315541	0.00321689	0	0.00308489	3.82E-07	0	0.993381	0.000316741	0.00630216	0	0.0529658	1.02E-05	0	0.940415	0.000306567	0.0142949	0	0.0449742	8.97E-06	0	0.940415	0.000306567	0.0592781	0	0.940415	0.000306567	0	0	0	1	0	0	0	0	0	0
454	0	0	3.61E-08	1.73E-05	0	0.000317345	0.999665	0	0	3.61E-08	1.73E-05	0	0.000317345	0.999665	0	0	1.52E-05	0.0213562	0	0.000306712	0.978322	0	0	7.17E-08	4.30E-05	0	0.000317312	0.99964	0	0	1.65E-07	0.000123721	0	0.000317227	0.999559	0	0	1.65E-07	0.000123721	0	0.000317227	0.999559	1.73E-05	0	3.29E-08	2.57E-05	0	0.000317312	0.99964	4.31E-05	0	5.65E-07	0.000684767	0	0.000316747	0.998955	0.000123886	0	4.80E-07	0.000604017	0	0.000316747	0.998955	0.000728383	0	1.00E-05	0.020633	0	0.000306712	0.978322	0.0213714	0	0.000306712	0.978322	0	0	0
455	0	0	0.000108109	1.01E-08	0	0.999575	0.000317374	0	0	0.000108109	1.01E-08	0	0.999575	0.000317374	0	0	0.0335986	8.37E-06	0	0.966082	0.000310599	0	0	0.000211791	2.27E-08	0	0.999471	0.000317366	0	0	0.000480383	5.99E-08	0	0.999202	0.00031734	0	0	0.000480383	5.99E-08	0	0.999202	0.00031734	0.000108119	0	0.000103686	8.16E-09	0	0.999471	0.000317366	0.000211813	0	0.00178023	2.17E-07	0	0.997691	0.000317148	0.000480443	0	0.00151162	1.92E-07	0	0.997691	0.000317148	0.00199226	0	0.0316082	6.55E-06	0	0.966082	0.000310599	0.033607	0	0.966082	0.000310599	0	0	0
456	0	0	3.61E-08	1.73E-05	0	0.000317345	0.999665	0	0	3.61E-08	1.73E-05	0	0.000317345	0.999665	0	0	1.30E-05	0.0213562	0	0.000306712	0.978324	0	0	7.17E-08	4.30E-05	0	0.000317312	0.99964	0	0	1.65E-07	0.000123708	0	0.000317227	0.999559	0	0	1.65E-07	0.000123708	0	0.000317227	0.999559	1.73E-05	0	3.29E-08	2.57E-05	0	0.000317312	0.99964	4.30E-05	0	5.65E-07	0.000684697	0	0.000316747	0.998955	0.000123873	0	4.80E-07	0.000603955	0	0.000316747	0.998955	0.000728308	0	1.00E-05	0.0206309	0	0.000306712	0.978324	0.0213692	0	0.000306712	0.978324	0	0	0
457	0	0	0.00010811	1.01E-08	0	0.999575	0.000317374	0	0	0.00010811	1.01E-08	0	0.999575	0.000317374	0	0	0.0335986	8.52E-06	0	0.966082	0.000310599	0	0	0.000211791	2.27E-08	0	0.999471	0.000317366	0	0	0.000480385	5.99E-08	0	0.999202	0.00031734	0	0	0.000480385	5.99E-08	0	0.999202	0.00031734	0.00010812	0	0.000103686	8.16E-09	0	0.999471	0.000317366	0.000211814	0	0.00178024	2.17E-07	0	0.997691	0.000317148	0.000480445	0	0.00151163	1.92E-07	0	0.997691	0.000317148	0.00199227	0	0.0316083	6.55E-06	0	0.966082	0.000310599	0.0336071	0	0.966082	0.000310599	0	0	0
458	0	0	3.61E-08	1.73E-05	0	0.000317345	0.999665	0	0	3.61E-08	1.73E-05	0	0.000317345	0.999665	0	0	2.21E-05	0.021356	0	0.000306711	0.978315	0	0	7.17E-08	4.30E-05	0	0.000317312	0.99964	0	0	1.65E-07	0.00012376	0	0.000317227	0.999559	0	0	1.65E-07	0.00012376	0	0.000317227	0.999559	1.73E-05	0	3.29E-08	2.57E-05	0	0.000317312	0.99964	4.31E-05	0	5.65E-07	0.000684982	0	0.000316747	0.998955	0.000123925	0	4.80E-07	0.000604207	0	0.000316747	0.998955	0.000728612	0	1.00E-05	0.0206395	0	0.000306711	0.978315	0.0213781	0	0.000306711	0.978315	0	0	0
459	0	0	3.63E-08	1.75E-05	0	0.000317345	0.999665	0	0	3.63E-08	1.75E-05	0	0.000317345	0.999665	0	0	0.000290351	0.0213504	0	0.000306657	0.978053	0	0	7.21E-08	4.35E-05	0	0.000317312	0.999639	0	0	1.66E-07	0.00012528	0	0.000317226	0.999557	0	0	1.66E-07	0.00012528	0	0.000317226	0.999557	1.75E-05	0	3.31E-08	2.60E-05	0	0.000317312	0.999639	4.36E-05	0	5.68E-07	0.000693399	0	0.000316744	0.998946	0.000125447	0	4.82E-07	0.00061163	0	0.000316744	0.998946	0.000737559	0	1.01E-05	0.0208931	0	0.000306657	0.978053	0.0216407	0	0.000306657	0.978053	0	0	0
460	0	0	0.00321649	3.95E-07	0	0.996466	0.000317123	0	0	0.00321649	3.95E-07	0	0.996466	0.000317123	0.865236	0.134764	0	0	0	0	0	0	0	0.00630125	9.12E-07	0	0.993381	0.000316741	0	0	0.0142925	2.45E-06	0	0.98539	0.000315541	0	0	0.0142925	2.45E-06	0	0.98539	0.000315541	0.00321689	0	0.00308489	3.82E-07	0	0.993381	0.000316741	0.00630216	0	0.0529658	1.02E-05	0	0.940415	0.000306567	0.0142949	0	0.0449742	8.97E-06	0	0.940415	0.000306567	0.0592781	0	0.940415	0.000306567	0	0	0	1	0	0	0	0	0	0
461	0	0	3.70E-08	1.98E-05	0	0.000317346	0.999663	0	0	3.70E-08	1.98E-05	0	0.000317346	0.999663	0	0	0.00289458	0.0212953	0	0.000306656	0.975504	0	0	6.87E-07	4.86E-05	0	0.000317312	0.999633	0	0	1.68E-07	0.000140146	0	0.000317227	0.999542	0	0	1.68E-07	0.000140146	0	0.000317227	0.999542	1.98E-05	0	3.34E-08	2.95E-05	0	0.000317312	0.999633	4.93E-05	0	5.68E-07	0.000775097	0	0.000316744	0.998858	0.000140314	0	4.83E-07	0.000684204	0	0.000316744	0.998858	0.000825001	0	1.01E-05	0.0233548	0	0.000306656	0.975504	0.0241898	0	0.000306656	0.975504	0	0	0
462	0	0	7.27E-08	2.01E-05	0	0.000317453	0.999662	0	0	7.27E-08	2.01E-05	0	0.000317453	0.999662	0	0	0.00326898	0.0212873	0	0.00030671	0.975137	0	0	7.25E-07	4.94E-05	0	0.000317401	0.999632	0	0	1.70E-07	0.000142298	0	0.000317233	0.99954	0	0	1.70E-07	0.000142298	0	0.000317233	0.99954	2.02E-05	0	5.19E-08	2.99E-05	0	0.000317401	0.999632	5.02E-05	0	6.53E-07	0.000786844	0	0.000316747	0.998846	0.000142469	0	4.86E-07	0.000694708	0	0.000316747	0.998846	0.000837662	0	1.00E-05	0.0237085	0	0.00030671	0.975137	0.0245562	0	0.00030671	0.975137	0	0	0
463	0	0	7.15E-05	6.84E-05	0	0.000354474	0.999506	0	0	7.15E-05	6.84E-05	0	0.000354474	0.999506	0	0	0.0226272	0.0209453	0	0.000306483	0.956121	0	0	7.69E-07	0.000228989	0	0.000317492	0.999453	0	0	2.21E-06	0.000276768	0	0.000319702	0.999401	0	0	2.21E-06	0.000276768	0	0.000319702	0.999401	0.000139959	0	3.70E-05	5.28E-05	0	0.000317492	0.999453	0.000229758	0	9.63E-07	0.00139692	0	0.000316529	0.998056	0.000278977	0	3.17E-06	0.00134549	0	0.000316529	0.998056	0.00162764	0	1.00E-05	0.0419348	0	0.000306483	0.956121	0.0435725	0	0.000306483	0.956121	0	0	0
464	0	0	0.379928	0.249134	0	0.221659	0.149279	0	0	0.379928	0.249134	0	0.221659	0.149279	0	0	0.605385	0.394615	0	0	0	0.951744	0.0482557	0	0	0	0	0	0.942299	0.0310374	0	0	0.0266634	0	0	0.928351	0.0449858	0	0	0.0266634	0	0	0.629062	0	0.221659	0.149279	0	0	0	1	0	0	0	0	0	0	0.973337	0.0266634	0	0	0	0	0	1	0	0	0	0	0	0	1	0	0	0	0	0	0
465	0	0	0.000166358	4.74E-05	0	0.988871	0.0109148	0	0	0.000166358	4.74E-05	0	0.988871	0.0109148	0	0	0.0330408	0.0085708	0	0.947732	0.0106567	0	0	0.000360972	8.50E-07	0	0.988744	0.0108942	0	0	0.00061627	2.62E-06	0	0.988493	0.0108885	0	0	0.00061627	2.62E-06	0	0.988493	0.0108885	0.000213774	0	0.000127393	2.07E-05	0	0.988744	0.0108942	0.000361822	0	0.00218693	1.26E-05	0	0.986557	0.0108815	0.000618892	0	0.00193554	6.96E-06	0	0.986557	0.0108815	0.00256139	0	0.0388254	0.00022481	0	0.947732	0.0106567	0.0416116	0	0.947732	0.0106567	0	0	0
466	0	0	0.000107532	2.00E-07	0	0.988997	0.0108953	0	0	0.000107532	2.00E-07	0	0.988997	0.0108953	0	0	0.0332371	0.000414935	0	0.955685	0.0106627	0	0	0.000210664	4.78E-07	0	0.988894	0.0108951	0	0	0.000477801	1.37E-06	0	0.988627	0.0108942	0	0	0.000477801	1.37E-06	0	0.988627	0.0108942	0.000107732	0	0.000103127	2.83E-07	0	0.988894	0.0108951	0.000211142	0	0.00177064	7.47E-06	0	0.987123	0.0108876	0.000479171	0	0.00150349	6.58E-06	0	0.987123	0.0108876	0.00198925	0	0.0314379	0.000224859	0	0.955685	0.0106627	0.033652	0	0.955685	0.0106627	0	0	0
467	0	0	0.000106978	1.93E-07	0	0.988997	0.0108953	0	0	0.000106978	1.93E-07	0	0.988997	0.0108953	0	0	0.033243	0.00023849	0	0.955856	0.0106627	0	0	0.000209575	4.77E-07	0	0.988895	0.0108951	0	0	0.000475357	1.37E-06	0	0.988629	0.0108942	0	0	0.000475357	1.37E-06	0	0.988629	0.0108942	0.000107171	0	0.000102601	2.80E-07	0	0.988895	0.0108951	0.000210052	0	0.0017616	7.46E-06	0	0.987133	0.0108876	0.000476726	0	0.00149581	6.58E-06	0	0.987133	0.0108876	0.00197912	0	0.0312775	0.000224858	0	0.955856	0.0106627	0.0334815	0	0.955856	0.0106627	0	0	0
468	0	0	0.000106999	2.00E-07	0	0.988997	0.0108953	0	0	0.000106993	2.07E-07	0	0.988997	0.0108953	0	0	0.0332431	0.000238761	0	0.955855	0.0106627	0	0	0.000209601	4.87E-07	0	0.988895	0.0108951	0	0	0.000475389	1.38E-06	0	0.988629	0.0108942	0	0	0.000475382	1.39E-06	0	0.988629	0.0108942	0.0001072	0	0.000102608	2.80E-07	0	0.988895	0.0108951	0.000210088	0	0.00176165	7.46E-06	0	0.987133	0.0108876	0.000476771	0	0.00149584	6.58E-06	0	0.987133	0.0108876	0.0019792	0	0.0312777	0.000224893	0	0.955855	0.0106627	0.0334818	0	0.955855	0.0106627	0	0	0
469	0	0	0.988902	0.0109351	0	9.92E-05	6.40E-05	0	0	0.0109956	0.988841	0	9.92E-05	6.40E-05	0	0	0.988911	0.0110893	0	0	0	0.951744	0.0482557	0	0	0	0	0	0	0	0.989063	0.010937	0	0	0	0.953782	0.0462182	0	0	0	0	0	0.999837	0	9.92E-05	6.40E-05	0	0	0	1	0	0	0	0	0	0	1	0	0	0	0	0	0	1	0	0	0	0	0	0	1	0	0	0	0	0	0
470	0	0	0.000108173	2.12E-07	0	0.988996	0.0108953	0	0	0.000108178	2.07E-07	0	0.988996	0.0108953	0	0	0.0332306	0.000613887	0	0.955493	0.0106627	0	0	0.000211912	4.87E-07	0	0.988893	0.0108951	0	0	0.000480575	1.51E-06	0	0.988624	0.0108942	0	0	0.000480698	1.39E-06	0	0.988624	0.0108942	0.000108385	0	0.000103734	2.80E-07	0	0.988893	0.0108951	0.000212399	0	0.00178097	7.46E-06	0	0.987112	0.0108876	0.000482088	0	0.00151216	6.58E-06	0	0.987112	0.0108876	0.00200083	0	0.0316187	0.000224895	0	0.955493	0.0106627	0.0338445	0	0.955493	0.0106627	0	0	0
471	0	0	0.000151629	4.97E-05	0	0.988904	0.0108947	0	0	0.00020089	4.39E-07	0	0.988904	0.0108947	0	0	0.0330583	0.0111501	0	0.945131	0.0106606	0	0	0.000346613	7.74E-07	0	0.988759	0.0108941	0	0	0.000636065	0.000207957	0	0.988263	0.0108927	0	0	0.00084248	1.54E-06	0	0.988263	0.0108927	0.000201329	0	0.000145421	6.37E-07	0	0.988759	0.0108941	0.000347388	0	0.00249673	8.66E-06	0	0.986262	0.0108854	0.000844021	0	0.00200145	7.31E-06	0	0.986262	0.0108854	0.00285278	0	0.0411308	0.000224837	0	0.945131	0.0106606	0.0442084	0	0.945131	0.0106606	0	0	0
472	0.967339	0.0326611	0	0	0	0	0	0	0	0.995687	0.0043127	0	0	0	0.865236	0.134764	0	0	0	0	0	0	0	0.995687	0.00431277	0	0	0	0.968112	0.0318877	0	0	0	0	0	0	0	0.995687	0.004313	0	0	0	1	0	0	0	0	0	0	1	0	0	0	0	0	0	1	0	0	0	0	0	0	1	0	0	0	0	0	0	1	0	0	0	0	0	0
473	0	0	0.000153111	4.87E-05	0	0.999798	8.89E-09	0	0	0.000201415	4.10E-07	0	0.999798	8.89E-09	0	0	0.0334315	0.0107724	0	0.955796	3.36E-09	0	0	0.000347571	7.23E-07	0	0.999652	3.72E-09	0	0	0.000640913	0.000204376	0	0.999155	7.47E-08	0	0	0.000843848	1.44E-06	0	0.999155	7.47E-08	0.000201825	0	0.000146464	5.18E-09	0	0.999652	3.72E-09	0.000348294	0	0.00250943	2.85E-10	0	0.997142	3.43E-09	0.000845289	0	0.00201236	7.12E-08	0	0.997142	3.43E-09	0.00285772	0	0.0413462	7.17E-11	0	0.955796	3.36E-09	0.0442039	0	0.955796	3.36E-09	0	0	0
474	0	0	0.000108881	8.65E-09	0	0.999891	3.44E-09	0	0	0.000108885	4.71E-09	0	0.999891	3.44E-09	0	0	0.0336014	0.000237452	0	0.966161	3.36E-09	0	0	0.000213306	9.27E-09	0	0.999787	3.43E-09	0	0	0.000483796	9.40E-08	0	0.999516	3.55E-09	0	0	0.000483868	2.13E-08	0	0.999516	3.55E-09	0.00010889	0	0.000104426	1.35E-12	0	0.999787	3.43E-09	0.000213316	0	0.00179293	2.71E-12	0	0.997994	3.43E-09	0.00048389	0	0.00152236	1.18E-10	0	0.997994	3.43E-09	0.00200625	0	0.0318326	7.09E-11	0	0.966161	3.36E-09	0.0338389	0	0.966161	3.36E-09	0	0	0
475	0	0	1.79E-09	1.73E-05	0	3.43E-09	0.999983	0	0	1.79E-09	1.73E-05	0	3.43E-09	0.999983	0	0	1.00E-05	0.0213628	0	3.32E-09	0.978627	0	0	4.45E-09	4.30E-05	0	3.43E-09	0.999957	0	0	1.28E-08	0.000123791	0	3.44E-09	0.999876	0	0	1.28E-08	0.000123791	0	3.44E-09	0.999876	1.73E-05	0	5.34E-13	2.57E-05	0	3.43E-09	0.999957	4.30E-05	0	6.12E-12	0.000685156	0	3.43E-09	0.999272	0.000123804	0	9.54E-12	0.00060436	0	3.43E-09	0.999272	0.000728164	0	1.09E-10	0.0206447	0	3.32E-09	0.978627	0.0213729	0	3.32E-09	0.978627	0	0	0
476	0	0	0.000108144	4.65E-09	0	0.999892	3.43E-09	0	0	0.000108144	4.65E-09	0	0.999892	3.43E-09	0	0	0.0336093	1.69E-06	0	0.966389	3.36E-09	0	0	0.000211858	9.11E-09	0	0.999788	3.43E-09	0	0	0.000480537	2.07E-08	0	0.999519	3.44E-09	0	0	0.000480537	2.07E-08	0	0.999519	3.44E-09	0.000108148	0	0.000103719	3.86E-13	0	0.999788	3.43E-09	0.000211868	0	0.0017808	2.35E-12	0	0.998007	3.43E-09	0.000480558	0	0.00151211	6.42E-12	0	0.998007	3.43E-09	0.00199267	0	0.0316183	7.09E-11	0	0.966389	3.36E-09	0.033611	0	0.966389	3.36E-09	0	0	0
477	0	0	0.000108143	4.65E-09	0	0.999892	3.43E-09	0	0	0.000108143	4.65E-09	0	0.999892	3.43E-09	0	0	0.0336093	1.51E-06	0	0.966389	3.36E-09	0	0	0.000211857	9.11E-09	0	0.999788	3.43E-09	0	0	0.000480535	2.07E-08	0	0.999519	3.44E-09	0	0	0.000480535	2.07E-08	0	0.999519	3.44E-09	0.000108148	0	0.000103719	3.86E-13	0	0.999788	3.43E-09	0.000211866	0	0.00178079	2.35E-12	0	0.998007	3.43E-09	0.000480555	0	0.0015121	6.42E-12	0	0.998007	3.43E-09	0.00199266	0	0.0316182	7.09E-11	0	0.966389	3.36E-09	0.0336108	0	0.966389	3.36E-09	0	0	0
478	0	0	0.000108143	4.65E-09	0	0.999892	3.43E-09	0	0	0.000108143	4.65E-09	0	0.999892	3.43E-09	0	0	0.0336093	1.53E-06	0	0.966389	3.36E-09	0	0	0.000211857	9.11E-09	0	0.999788	3.43E-09	0	0	0.000480535	2.07E-08	0	0.999519	3.44E-09	0	0	0.000480535	2.07E-08	0	0.999519	3.44E-09	0.000108148	0	0.000103719	3.86E-13	0	0.999788	3.43E-09	0.000211866	0	0.00178079	2.35E-12	0	0.998007	3.43E-09	0.000480555	0	0.0015121	6.42E-12	0	0.998007	3.43E-09	0.00199266	0	0.0316182	7.09E-11	0	0.966389	3.36E-09	0.0336108	0	0.966389	3.36E-09	0	0	0
479	0	0	1.79E-09	1.73E-05	0	3.43E-09	0.999983	0	0	1.79E-09	1.73E-05	0	3.43E-09	0.999983	0	0	2.31E-06	0.021363	0	3.32E-09	0.978635	0	0	4.45E-09	4.30E-05	0	3.43E-09	0.999957	0	0	1.28E-08	0.000123747	0	3.44E-09	0.999876	0	0	1.28E-08	0.000123747	0	3.44E-09	0.999876	1.73E-05	0	5.34E-13	2.57E-05	0	3.43E-09	0.999957	4.30E-05	0	6.12E-12	0.000684914	0	3.43E-09	0.999272	0.00012376	0	9.38E-12	0.000604146	0	3.43E-09	0.999272	0.000727906	0	1.09E-10	0.0206374	0	3.32E-09	0.978635	0.0213653	0	3.32E-09	0.978635	0	0	0
480	0	0	0.000108143	4.65E-09	0	0.999892	3.43E-09	0	0	0.000108143	4.65E-09	0	0.999892	3.43E-09	0	0	0.0336093	1.53E-06	0	0.966389	3.36E-09	0	0	0.000211857	9.11E-09	0	0.999788	3.43E-09	0	0	0.000480535	2.07E-08	0	0.999519	3.44E-09	0	0	0.000480535	2.07E-08	0	0.999519	3.44E-09	0.000108148	0	0.000103719	3.86E-13	0	0.999788	3.43E-09	0.000211866	0	0.00178079	2.35E-12	0	0.998007	3.43E-09	0.000480555	0	0.0015121	6.42E-12	0	0.998007	3.43E-09	0.00199266	0	0.0316182	7.09E-11	0	0.966389	3.36E-09	0.0336108	0	0.966389	3.36E-09	0	0	0
481	0	0	0.000108143	4.65E-09	0	0.999892	3.43E-09	0	0	0.000108143	4.65E-09	0	0.999892	3.43E-09	0	0	0.0336093	1.53E-06	0	0.966389	3.36E-09	0	0	0.000211857	9.11E-09	0	0.999788	3.43E-09	0	0	0.000480535	2.07E-08	0	0.999519	3.44E-09	0	0	0.000480535	2.07E-08	0	0.999519	3.44E-09	0.000108148	0	0.000103719	3.86E-13	0	0.999788	3.43E-09	0.000211866	0	0.00178079	2.35E-12	0	0.998007	3.43E-09	0.000480555	0	0.0015121	6.42E-12	0	0.998007	3.43E-09	0.00199266	0	0.0316182	7.09E-11	0	0.966389	3.36E-09	0.0336108	0	0.966389	3.36E-09	0	0	0
482	0	0	1.79E-09	1.73E-05	0	3.43E-09	0.999983	0	0	1.79E-09	1.73E-05	0	3.43E-09	0.999983	0	0	2.34E-06	0.021363	0	3.32E-09	0.978635	0	0	4.45E-09	4.30E-05	0	3.43E-09	0.999957	0	0	1.28E-08	0.000123747	0	3.44E-09	0.999876	0	0	1.28E-08	0.000123747	0	3.44E-09	0.999876	1.73E-05	0	5.34E-13	2.57E-05	0	3.43E-09	0.999957	4.30E-05	0	6.12E-12	0.000684915	0	3.43E-09	0.999272	0.00012376	0	9.38E-12	0.000604147	0	3.43E-09	0.999272	0.000727907	0	1.09E-10	0.0206374	0	3.32E-09	0.978635	0.0213653	0	3.32E-09	0.978635	0	0	0
483	0	0	1.79E-09	1.73E-05	0	3.43E-09	0.999983	0	0	1.79E-09	1.73E-05	0	3.43E-09	0.999983	0	0	2.34E-06	0.021363	0	3.32E-09	0.978635	0	0	4.45E-09	4.30E-05	0	3.43E-09	0.999957	0	0	1.28E-08	0.000123747	0	3.44E-09	0.999876	0	0	1.28E-08	0.000123747	0	3.44E-09	0.999876	1.73E-05	0	5.34E-13	2.57E-05	0	3.43E-09	0.999957	4.30E-05	0	6.12E-12	0.000684915	0	3.43E-09	0.999272	0.00012376	0	9.38E-12	0.000604147	0	3.43E-09	0.999272	0.000727907	0	1.09E-10	0.0206374	0	3.32E-09	0.978635	0.0213653	0	3.32E-09	0.978635	0	0	0
484	0	0	0.000108143	4.65E-09	0	0.999892	3.43E-09	0	0	0.000108143	4.65E-09	0	0.999892	3.43E-09	0	0	0.0336093	1.55E-06	0	0.966389	3.36E-09	0	0	0.000211857	9.11E-09	0	0.999788	3.43E-09	0	0	0.000480535	2.07E-08	0	0.999519	3.44E-09	0	0	0.000480535	2.07E-08	0	0.999519	3.44E-09	0.000108148	0	0.000103719	3.86E-13	0	0.999788	3.43E-09	0.000211867	0	0.00178079	2.35E-12	0	0.998007	3.43E-09	0.000480556	0	0.0015121	6.42E-12	0	0.998007	3.43E-09	0.00199266	0	0.0316182	7.09E-11	0	0.966389	3.36E-09	0.0336108	0	0.966389	3.36E-09	0	0	0
485	0	0	1.79E-09	1.73E-05	0	3.43E-09	0.999983	0	0	1.79E-09	1.73E-05	0	3.43E-09	0.999983	0	0	2.34E-06	0.021363	0	3.32E-09	0.978635	0	0	4.45E-09	4.30E-05	0	3.43E-09	0.999957	0	0	1.28E-08	0.000123747	0	3.44E-09	0.999876	0	0	1.28E-08	0.000123747	0	3.44E-09	0.999876	1.73E-05	0	5.34E-13	2.57E-05	0	3.43E-09	0.999957	4.30E-05	0	6.12E-12	0.000684915	0	3.43E-09	0.999272	0.00012376	0	9.38E-12	0.000604147	0	3.43E-09	0.999272	0.000727907	0	1.09E-10	0.0206374	0	3.32E-09	0.978635	0.0213653	0	3.32E-09	0.978635	0	0	0
486	0	0	1.79E-09	1.73E-05	0	3.43E-09	0.999983	0	0	1.79E-09	1.73E-05	0	3.43E-09	0.999983	0	0	2.36E-06	0.021363	0	3.32E-09	0.978635	0	0	4.45E-09	4.30E-05	0	3.43E-09	0.999957	0	0	1.28E-08	0.000123748	0	3.44E-09	0.999876	0	0	1.28E-08	0.000123748	0	3.44E-09	0.999876	1.73E-05	0	5.34E-13	2.57E-05	0	3.43E-09	0.999957	4.30E-05	0	6.12E-12	0.000684915	0	3.43E-09	0.999272	0.00012376	0	9.37E-12	0.000604148	0	3.43E-09	0.999272	0.000727908	0	1.09E-10	0.0206375	0	3.32E-09	0.978635	0.0213654	0	3.32E-09	0.978635	0	0	0
487	0	0	1.79E-09	1.73E-05	0	3.43E-09	0.999983	0	0	1.79E-09	1.73E-05	0	3.43E-09	0.999983	0	0	2.37E-06	0.021363	0	3.32E-09	0.978635	0	0	4.45E-09	4.30E-05	0	3.43E-09	0.999957	0	0	1.28E-08	0.000123748	0	3.44E-09	0.999876	0	0	1.28E-08	0.000123748	0	3.44E-09	0.999876	1.73E-05	0	5.34E-13	2.57E-05	0	3.43E-09	0.999957	4.30E-05	0	6.12E-12	0.000684916	0	3.43E-09	0.999272	0.00012376	0	9.38E-12	0.000604148	0	3.43E-09	0.999272	0.000727908	0	1.09E-10	0.0206375	0	3.32E-09	0.978635	0.0213654	0	3.32E-09	0.978635	0	0	0
488	0	0	0.000108146	4.65E-09	0	0.999892	3.43E-09	0	0	0.000108146	4.65E-09	0	0.999892	3.43E-09	0	0	0.0336093	2.54E-06	0	0.966388	3.36E-09	0	0	0.000211864	9.11E-09	0	0.999788	3.43E-09	0	0	0.000480549	2.07E-08	0	0.999519	3.44E-09	0	0	0.000480549	2.07E-08	0	0.999519	3.44E-09	0.000108151	0	0.000103722	3.86E-13	0	0.999788	3.43E-09	0.000211873	0	0.00178084	2.35E-12	0	0.998007	3.43E-09	0.000480569	0	0.00151214	6.42E-12	0	0.998007	3.43E-09	0.00199271	0	0.0316191	7.09E-11	0	0.966388	3.36E-09	0.0336118	0	0.966388	3.36E-09	0	0	0
489	0	0	0.000108286	4.66E-09	0	0.999892	3.43E-09	0	0	0.000108286	4.66E-09	0	0.999892	3.43E-09	0	0	0.0336077	4.75E-05	0	0.966345	3.36E-09	0	0	0.000212138	9.15E-09	0	0.999788	3.43E-09	0	0	0.000481171	2.09E-08	0	0.999519	3.44E-09	0	0	0.000481171	2.09E-08	0	0.999519	3.44E-09	0.000108291	0	0.000103856	3.89E-13	0	0.999788	3.43E-09	0.000212147	0	0.00178315	2.37E-12	0	0.998005	3.43E-09	0.000481191	0	0.0015141	6.77E-12	0	0.998005	3.43E-09	0.00199529	0	0.03166	7.13E-11	0	0.966345	3.36E-09	0.0336553	0	0.966345	3.36E-09	0	0	0
490	0	0	8.35E-08	0.000807063	0	3.43E-09	0.999193	0	0	8.35E-08	0.000807063	0	3.43E-09	0.999193	0	0	0.997874	4.54E-05	0	1.49E-11	0.00208035	0	0	2.08E-07	0.00200786	0	3.41E-09	0.997992	0	0	5.99E-07	0.00577992	0	3.58E-09	0.994219	0	0	5.99E-07	0.00577992	0	3.58E-09	0.994219	0.000807146	0	1.88E-11	0.00120092	0	3.41E-09	0.997992	0.00200807	0	1.81E-10	0.0319906	0	3.23E-09	0.966001	0.00578051	0	3.50E-10	0.0282181	0	3.23E-09	0.966001	0.0339986	0	3.21E-09	0.963921	0	1.49E-11	0.00208035	0.99792	0	1.49E-11	0.00208035	0	0	0
491	0	0	0.000108388	9.33E-09	0	0.999892	3.43E-09	0	0	0.000108388	9.33E-09	0	0.999892	3.43E-09	0	0	0.0336068	7.61E-05	0	0.966317	3.35E-09	0	0	0.000212322	2.34E-08	0	0.999788	3.43E-09	0	0	0.000481577	2.64E-08	0	0.999518	3.44E-09	0	0	0.000481577	2.64E-08	0	0.999518	3.44E-09	0.000108397	0	0.000103949	1.29E-12	0	0.999788	3.43E-09	0.000212346	0	0.00178462	2.46E-12	0	0.998003	3.43E-09	0.000481603	0	0.00151536	1.72E-11	0	0.998003	3.43E-09	0.00199697	0	0.031686	7.31E-11	0	0.966317	3.35E-09	0.033683	0	0.966317	3.35E-09	0	0	0
492	0.962042	0.0324822	0	0	0.00547598	0	0	0.964929	0.0295946	0	0	0.00547598	0	0	0	0	0.999926	7.42E-05	0	0	0	0	0	0.00010349	0.999897	0	0	0	0	0	1.76E-05	0.170004	0	8.35E-09	0.829978	0	0	1.76E-05	0.170004	0	8.35E-09	0.829978	0.994524	0.00547598	0	0	0	0	0	1	0	0	0	0	0	0	0.170022	0	8.35E-09	0.829978	0	0	0	1	0	0	0	0	0	0	1	0	0	0	0	0	0
493	0	0	0.000108161	9.30E-09	0	0.999892	3.43E-09	0	0	0.000108161	9.30E-09	0	0.999892	3.43E-09	0	0	0.0336093	3.15E-06	0	0.966388	3.35E-09	0	0	0.000211878	2.32E-08	0	0.999788	3.43E-09	0	0	0.000480568	2.61E-08	0	0.999519	3.44E-09	0	0	0.000480568	2.61E-08	0	0.999519	3.44E-09	0.00010817	0	0.000103731	1.28E-12	0	0.999788	3.43E-09	0.000211901	0	0.00178088	2.36E-12	0	0.998007	3.42E-09	0.000480594	0	0.00151219	1.61E-11	0	0.998007	3.42E-09	0.00199278	0	0.0316196	7.09E-11	0	0.966388	3.35E-09	0.0336124	0	0.966388	3.35E-09	0	0	0
494	0	0	0.000108148	4.65E-09	0	0.999892	3.43E-09	0	0	0.000108148	4.65E-09	0	0.999892	3.43E-09	0	0	0.0336092	3.15E-06	0	0.966388	3.35E-09	0	0	0.000211867	9.11E-09	0	0.999788	3.43E-09	0	0	0.000480557	2.07E-08	0	0.999519	3.43E-09	0	0	0.000480557	2.07E-08	0	0.999519	3.43E-09	0.000108153	0	0.000103723	3.87E-13	0	0.999788	3.43E-09	0.000211876	0	0.00178087	2.38E-12	0	0.998007	3.42E-09	0.000480578	0	0.00151217	6.46E-12	0	0.998007	3.42E-09	0.00199275	0	0.0316196	7.16E-11	0	0.966388	3.35E-09	0.0336124	0	0.966388	3.35E-09	0	0	0
495	0	0	1.80E-09	1.73E-05	0	3.43E-09	0.999983	0	0	1.80E-09	1.73E-05	0	3.43E-09	0.999983	0	0	7.41E-05	0.0213615	0	3.29E-09	0.978564	0	0	4.48E-09	4.31E-05	0	3.43E-09	0.999957	0	0	1.30E-08	0.000124154	0	3.43E-09	0.999876	0	0	1.31E-08	0.000124154	0	3.43E-09	0.999876	1.73E-05	0	6.10E-13	2.58E-05	0	3.43E-09	0.999957	4.31E-05	0	7.40E-12	0.000687165	0	3.42E-09	0.99927	0.000124167	0	1.49E-11	0.000606132	0	3.42E-09	0.99927	0.000730299	0	1.31E-10	0.0207052	0	3.29E-09	0.978564	0.0214355	0	3.29E-09	0.978564	0	0	0
496	0	0	8.35E-08	0.000807032	0	3.43E-09	0.999193	0	0	8.35E-08	0.000807032	0	3.43E-09	0.999193	0	0	0.99781	4.68E-05	0	1.11E-09	0.00214333	0	0	2.08E-07	0.00200778	0	3.41E-09	0.997992	0	0	6.00E-07	0.00578041	0	6.84E-09	0.994219	0	0	1.46E-06	0.00577955	0	6.84E-09	0.994219	0.000807115	0	1.54E-11	0.00120088	0	3.41E-09	0.997992	0.00200799	0	1.23E-10	0.0319893	0	3.29E-09	0.966003	0.00578101	0	3.55E-09	0.0282163	0	3.29E-09	0.966003	0.0339973	0	2.17E-09	0.963859	0	1.11E-09	0.00214333	0.997857	0	1.11E-09	0.00214333	0	0	0
497	0	0	2.12E-09	1.97E-05	0	3.39E-09	0.99998	0	0	2.12E-09	1.97E-05	0	3.39E-09	0.99998	0	0	0.000118327	0.0214553	0	2.18E-09	0.978426	0	0	5.44E-09	4.90E-05	0	3.38E-09	0.999951	0	0	3.90E-08	0.000221719	0	5.89E-08	0.999778	0	0	9.74E-05	0.000124398	0	5.89E-08	0.999778	1.97E-05	0	5.86E-12	2.93E-05	0	3.38E-09	0.999951	4.90E-05	0	6.98E-11	0.000780127	0	3.31E-09	0.999171	0.000221758	0	5.56E-08	0.000607284	0	3.31E-09	0.999171	0.000829097	0	1.13E-09	0.0207446	0	2.18E-09	0.978426	0.0215737	0	2.18E-09	0.978426	0	0	0
498	0	0	0.0542709	2.33E-06	0	0.945727	1.60E-09	0	0	0.0542709	2.33E-06	0	0.945727	1.60E-09	0	0	0.999909	9.10E-05	0	0	0	0	0	0.106319	4.57E-06	0	0.893676	1.34E-09	0	0	0.999957	4.31E-05	0	0	0	0.953782	0.0462182	0	0	0	0	0	0.0542732	0	0.0520504	2.53E-10	0	0.893676	1.34E-09	0.106324	0	0.893676	1.34E-09	0	0	0	1	0	0	0	0	0	0	1	0	0	0	0	0	0	1	0	0	0	0	0	0
499	0	0	0.000117708	5.24E-09	0	0.999882	4.59E-10	0	0	0.000117708	5.24E-09	0	0.999882	4.59E-10	0	0	0.0337797	3.58E-06	0	0.966217	4.47E-10	0	0	0.000230594	1.06E-08	0	0.999769	4.59E-10	0	0	0.000656755	6.30E-08	0	0.999343	1.42E-07	0	0	0.000480492	0.000176327	0	0.999343	1.42E-07	0.000117713	0	0.000112892	5.20E-13	0	0.999769	4.59E-10	0.000230605	0	0.00193828	1.80E-12	0	0.997831	4.57E-10	0.000656818	0	0.00151192	1.41E-07	0	0.997831	4.57E-10	0.00216888	0	0.0316144	1.01E-11	0	0.966217	4.47E-10	0.0337833	0	0.966217	4.47E-10	0	0	0
500	0	0	0.000109837	9.94E-09	0	0.99989	4.59E-10	0	0	0.000109837	9.82E-09	0	0.99989	4.59E-10	0	0	0.0336391	3.95E-06	0	0.966357	4.42E-10	0	0	0.000215165	2.04E-08	0	0.999785	4.57E-10	0	0	0.000511248	1.64E-07	0	0.999488	9.94E-08	0	0	0.000480682	3.07E-05	0	0.999488	9.94E-08	0.000109847	0	0.000105338	1.47E-12	0	0.999785	4.57E-10	0.000215185	0	0.0018085	5.91E-13	0	0.997976	4.57E-10	0.000511412	0	0.00151217	9.89E-08	0	0.997976	4.57E-10	0.00202369	0	0.0316194	1.47E-11	0	0.966357	4.42E-10	0.0336431	0	0.966357	4.42E-10	0	0	0
501	0.936932	0.0316344	0	0	0.0314332	0	0	0.939745	0.0288222	0	0	0.0314332	0	0	0	0	0.999891	0.000109192	0	0	0	0.926904	0.0469962	0	0	0.0261001	0	0	0.968112	0.0318877	0	0	0	0	0	0	0	0.970193	0.0298067	0	0	0	0.968567	0.00533306	0	0	0.0261001	0	0	0.9739	0.0261001	0	0	0	0	0	1	0	0	0	0	0	0	1	0	0	0	0	0	0	1	0	0	0	0	0	0
502	0	0	0.0542886	1.40E-05	0	0.945697	4.40E-09	0	0	0.0542919	1.07E-05	0	0.945697	4.40E-09	0	0	0.999836	0.000164215	0	0	0	0	0	0.106335	2.74E-05	0	0.893638	2.87E-10	0	0	0.999339	0.000660904	0	0	0	0.953782	0.0462182	0	0	0	0	0	0.0543026	0	0.0520594	4.11E-09	0	0.893638	2.87E-10	0.106362	0	0.893638	2.87E-10	0	0	0	1	0	0	0	0	0	0	1	0	0	0	0	0	0	1	0	0	0	0	0	0
503	0.967339	0.0326611	0	0	0	0	0	0	0	0.999908	9.20E-05	0	0	0	0	0	0.99982	0.000179828	0	0	0	0.951744	0.0482557	0	0	0	0	0	0	0	0.906486	0.000178378	0	0.0924929	0.000842669	0	0	0.0293981	0.877266	0	0.0924929	0.000842669	1	0	0	0	0	0	0	1	0	0	0	0	0	0	0.906664	0	0.0924929	0.000842669	0	0	0	1	0	0	0	0	0	0	1	0	0	0	0	0	0
504	0.936932	0.0316344	0	0	0.0314332	0	0	0.939745	0.0288222	0	0	0.0314332	0	0	0.865236	0.134764	0	0	0	0	0	0.926904	0.0469962	0	0	0.0261001	0	0	0.968112	0.0318877	0	0	0	0	0	0	0	0.0125158	0.987484	0	0	0	0.968567	0.00533306	0	0	0.0261001	0	0	0.9739	0.0261001	0	0	0	0	0	1	0	0	0	0	0	0	1	0	0	0	0	0	0	1	0	0	0	0	0	0
505	0	0	0.000108392	1.43E-08	0	0.999892	6.88E-11	0	0	0.000108394	1.25E-08	0	0.999892	6.88E-11	0	0	0.0336131	5.03E-06	0	0.966382	6.49E-11	0	0	0.000212328	2.86E-08	0	0.999788	6.63E-11	0	0	0.000484467	2.01E-07	0	0.999515	8.00E-09	0	0	0.000480769	3.90E-06	0	0.999515	8.00E-09	0.000108406	0	0.00010395	2.51E-12	0	0.999788	6.63E-11	0.000212356	0	0.00178459	6.40E-14	0	0.998003	6.63E-11	0.000484669	0	0.00151227	7.94E-09	0	0.998003	6.63E-11	0.00199695	0	0.0316212	1.37E-12	0	0.966382	6.49E-11	0.0336182	0	0.966382	6.49E-11	0	0	0
506	0	0	0.00010816	9.30E-09	0	0.999892	6.75E-11	0	0	0.00010816	9.30E-09	0	0.999892	6.75E-11	0	0	0.0336093	3.15E-06	0	0.966388	6.49E-11	0	0	0.000211881	1.82E-08	0	0.999788	6.63E-11	0	0	0.000480585	4.14E-08	0	0.999519	1.22E-10	0	0	0.000480582	4.37E-08	0	0.999519	1.22E-10	0.000108169	0	0.00010373	1.19E-12	0	0.999788	6.63E-11	0.000211899	0	0.00178091	4.84E-14	0	0.998007	6.63E-11	0.000480626	0	0.00151218	5.55E-11	0	0.998007	6.63E-11	0.00199281	0	0.0316196	1.37E-12	0	0.966388	6.49E-11	0.0336125	0	0.966388	6.49E-11	0	0	0
507	0.272661	0.00920609	0	0	0.718133	0	0	0.27348	0.00838768	0	0	0.718133	0	0	0.276014	0.0429902	0	0	0.680996	0	0	0.269743	0.0136766	0	0	0.716581	0	0	0.274223	0.00903235	0	0	0.716745	0	0	0.270164	0.0130915	0	0	0.716745	0	0	0.281867	0.001552	0	0	0.716581	0	0	0.283419	0.00759553	0	0	0.708985	0	0	0.283255	0.00775945	0	0	0.708985	0	0	0.291015	0.0279893	0	0	0.680996	0	0	0.319004	0.680996	0	0	0	0	0
508	0	0	3.58E-09	1.73E-05	0	6.70E-11	0.999983	0	0	3.58E-09	1.73E-05	0	6.70E-11	0.999983	0	0	4.81E-06	0.021363	0	6.41E-11	0.978632	0	0	8.90E-09	4.30E-05	0	6.63E-11	0.999957	0	0	2.56E-08	0.000123776	0	8.32E-11	0.999876	0	0	2.56E-08	0.000123776	0	8.32E-11	0.999876	1.73E-05	0	7.17E-13	2.57E-05	0	6.63E-11	0.999957	4.30E-05	0	1.21E-13	0.000685016	0	6.62E-11	0.999272	0.000123801	0	1.71E-11	0.000604222	0	6.62E-11	0.999272	0.000728023	0	2.10E-12	0.0206398	0	6.41E-11	0.978632	0.0213678	0	6.41E-11	0.978632	0	0	0
509	0	0	4.09E-09	1.73E-05	0	6.75E-11	0.999983	0	0	5.37E-09	1.73E-05	0	6.75E-11	0.999983	0	0	5.45E-06	0.021363	0	6.41E-11	0.978632	0	0	1.33E-08	4.30E-05	0	6.63E-11	0.999957	0	0	5.26E-08	0.000123793	0	1.18E-10	0.999876	0	0	3.84E-08	0.000123807	0	1.18E-10	0.999876	1.73E-05	0	1.23E-12	2.57E-05	0	6.63E-11	0.999957	4.30E-05	0	1.25E-13	0.000685074	0	6.62E-11	0.999272	0.000123846	0	5.17E-11	0.000604245	0	6.62E-11	0.999272	0.000728091	0	2.10E-12	0.0206404	0	6.41E-11	0.978632	0.0213685	0	6.41E-11	0.978632	0	0	0
510	0	0	0.999914	8.59E-05	0	0	0	0.970242	0.0297576	0	0	0	0	0	0	0	0.999909	9.05E-05	0	0	0	0.951744	0.0482557	0	0	0	0	0	0	0	0.000206942	0.999793	0	0	0	0.953782	0.0462182	0	0	0	0	0	1	0	0	0	0	0	0	1	0	0	0	0	0	0	1	0	0	0	0	0	0	1	0	0	0	0	0	0	1	0	0	0	0	0	0
511	0.272661	0.00920609	0	0	0.718133	0	0	0.27348	0.00838768	0	0	0.718133	0	0	0.276014	0.0429902	0	0	0.680996	0	0	0.269743	0.0136766	0	0	0.716581	0	0	0.274223	0.00903235	0	0	0.716745	0	0	0.270164	0.0130915	0	0	0.716745	0	0	0.281867	0.001552	0	0	0.716581	0	0	0.283419	0.00759553	0	0	0.708985	0	0	0.283255	0.00775945	0	0	0.708985	0	0	0.291015	0.0279893	0	0	0.680996	0	0	0.319004	0.680996	0	0	0	0	0
512	0	0	4.73E-09	1.73E-05	0	6.75E-11	0.999983	0	0	5.37E-09	1.73E-05	0	6.75E-11	0.999983	0	0	6.10E-06	0.021363	0	6.39E-11	0.978631	0	0	1.33E-08	4.30E-05	0	6.61E-11	0.999957	0	0	4.55E-08	0.000123797	0	1.11E-10	0.999876	0	0	3.84E-08	0.000123804	0	1.11E-10	0.999876	1.73E-05	0	1.41E-12	2.57E-05	0	6.61E-11	0.999957	4.30E-05	0	1.25E-13	0.000685088	0	6.60E-11	0.999272	0.000123842	0	4.46E-11	0.000604264	0	6.60E-11	0.999272	0.000728106	0	2.09E-12	0.020641	0	6.39E-11	0.978631	0.0213691	0	6.39E-11	0.978631	0	0	0
513	0	0	1.79E-09	1.73E-05	0	6.63E-11	0.999983	0	0	1.79E-09	1.73E-05	0	6.63E-11	0.999983	0	0	2.57E-06	0.021363	0	6.39E-11	0.978634	0	0	4.45E-09	4.30E-05	0	6.61E-11	0.999957	0	0	1.28E-08	0.000123749	0	7.03E-11	0.999876	0	0	1.28E-08	0.000123749	0	7.03E-11	0.999876	1.73E-05	0	1.84E-13	2.57E-05	0	6.61E-11	0.999957	4.30E-05	0	1.18E-13	0.000684922	0	6.60E-11	0.999272	0.000123761	0	4.35E-12	0.000604153	0	6.60E-11	0.999272	0.000727915	0	2.09E-12	0.0206377	0	6.39E-11	0.978634	0.0213656	0	6.39E-11	0.978634	0	0	0
514	0	0	3.58E-09	1.73E-05	0	6.68E-11	0.999983	0	0	3.58E-09	1.73E-05	0	6.68E-11	0.999983	0	0	4.66E-06	0.021363	0	6.39E-11	0.978632	0	0	8.90E-09	4.30E-05	0	6.61E-11	0.999957	0	0	2.56E-08	0.000123775	0	8.28E-11	0.999876	0	0	2.56E-08	0.000123775	0	8.28E-11	0.999876	1.73E-05	0	7.17E-13	2.57E-05	0	6.61E-11	0.999957	4.30E-05	0	1.20E-13	0.000685012	0	6.60E-11	0.999272	0.0001238	0	1.68E-11	0.000604218	0	6.60E-11	0.999272	0.000728018	0	2.09E-12	0.0206396	0	6.39E-11	0.978632	0.0213677	0	6.39E-11	0.978632	0	0	0
515	0.272661	0.00920609	0	0	0.718133	0	0	0.27348	0.00838768	0	0	0.718133	0	0	0.276014	0.0429902	0	0	0.680996	0	0	0.269743	0.0136766	0	0	0.716581	0	0	0.274223	0.00903235	0	0	0.716745	0	0	0.270164	0.0130915	0	0	0.716745	0	0	0.281867	0.001552	0	0	0.716581	0	0	0.283419	0.00759553	0	0	0.708985	0	0	0.283255	0.00775945	0	0	0.708985	0	0	0.291015	0.0279893	0	0	0.680996	0	0	0.319004	0.680996	0	0	0	0	0
516	0	0	3.58E-09	1.73E-05	0	6.68E-11	0.999983	0	0	3.58E-09	1.73E-05	0	6.68E-11	0.999983	0	0	4.84E-06	0.021363	0	6.38E-11	0.978632	0	0	8.90E-09	4.30E-05	0	6.60E-11	0.999957	0	0	2.56E-08	0.000123776	0	8.29E-11	0.999876	0	0	2.56E-08	0.000123776	0	8.29E-11	0.999876	1.73E-05	0	7.17E-13	2.57E-05	0	6.60E-11	0.999957	4.30E-05	0	1.20E-13	0.000685017	0	6.59E-11	0.999272	0.000123801	0	1.70E-11	0.000604223	0	6.59E-11	0.999272	0.000728024	0	2.09E-12	0.0206398	0	6.38E-11	0.978632	0.0213678	0	6.38E-11	0.978632	0	0	0
517	0	0	1.91E-09	1.73E-05	0	6.63E-11	0.999983	0	0	1.91E-09	1.73E-05	0	6.63E-11	0.999983	0	0	5.44E-06	0.021363	0	6.38E-11	0.978632	0	0	5.06E-09	4.30E-05	0	6.60E-11	0.999957	0	0	3.84E-08	0.000123791	0	1.04E-10	0.999876	0	0	3.84E-08	0.000123791	0	1.04E-10	0.999876	1.73E-05	0	2.49E-13	2.57E-05	0	6.60E-11	0.999957	4.30E-05	0	1.20E-13	0.00068506	0	6.59E-11	0.999272	0.000123829	0	3.78E-11	0.000604233	0	6.59E-11	0.999272	0.000728063	0	2.09E-12	0.0206404	0	6.38E-11	0.978632	0.0213684	0	6.38E-11	0.978632	0	0	0
518	0	0	0.0542751	4.67E-06	0	0.94572	6.63E-10	0	0	0.0542751	4.67E-06	0	0.94572	6.63E-10	0	0	0.99991	9.00E-05	0	0	0	0	0	0.106323	9.14E-06	0	0.893668	6.35E-11	0.942299	0.0310374	0	0	0.0266634	0	0	0.928351	0.0449858	0	0	0.0266634	0	0	0.0542797	0	0.0520522	5.99E-10	0	0.893668	6.35E-11	0.106332	0	0.893668	6.35E-11	0	0	0	0.973337	0.0266634	0	0	0	0	0	1	0	0	0	0	0	0	1	0	0	0	0	0	0
519	0.272661	0.00920609	0	0	0.718133	0	0	0.27348	0.00838768	0	0	0.718133	0	0	0.276014	0.0429902	0	0	0.680996	0	0	0.269743	0.0136766	0	0	0.716581	0	0	0.274223	0.00903235	0	0	0.716745	0	0	0.270164	0.0130915	0	0	0.716745	0	0	0.281867	0.001552	0	0	0.716581	0	0	0.283419	0.00759553	0	0	0.708985	0	0	0.283255	0.00775945	0	0	0.708985	0	0	0.291015	0.0279893	0	0	0.680996	0	0	0.319004	0.680996	0	0	0	0	0
520	0	0	0.000108166	9.46E-09	0	0.999892	6.70E-11	0	0	0.000108166	9.46E-09	0	0.999892	6.70E-11	0	0	0.0336093	4.20E-06	0	0.966386	6.44E-11	0	0	0.000211892	1.88E-08	0	0.999788	6.58E-11	0	0	0.000480618	6.20E-08	0	0.999519	1.05E-10	0	0	0.000480618	6.20E-08	0	0.999519	1.05E-10	0.000108175	0	0.000103736	1.25E-12	0	0.999788	6.58E-11	0.000211911	0	0.001781	4.84E-14	0	0.998007	6.57E-11	0.00048068	0	0.00151223	3.96E-11	0	0.998007	6.57E-11	0.00199291	0	0.0316206	1.36E-12	0	0.966386	6.44E-11	0.0336135	0	0.966386	6.44E-11	0	0	0
521	0	0	0.000108179	9.47E-09	0	0.999892	6.74E-11	0	0	0.000108176	1.21E-08	0	0.999892	6.74E-11	0	0	0.0336092	6.35E-06	0	0.966384	6.44E-11	0	0	0.000211909	2.45E-08	0	0.999788	6.58E-11	0	0	0.000480649	7.34E-08	0	0.999519	1.13E-10	0	0	0.000480661	6.20E-08	0	0.999519	1.13E-10	0.000108188	0	0.000103745	1.63E-12	0	0.999788	6.58E-11	0.000211934	0	0.00178112	5.18E-14	0	0.998007	6.57E-11	0.000480723	0	0.00151233	4.68E-11	0	0.998007	6.57E-11	0.00199305	0	0.0316225	1.36E-12	0	0.966384	6.44E-11	0.0336156	0	0.966384	6.44E-11	0	0	0
522	0.967339	0.0326611	0	0	0	0	0	0	0	0.000107278	0.999893	0	0	0	0	0	0.000215204	0.999785	0	0	0	0	0	0.000112954	0.999887	0	0	0	0	0	0.000170185	0.99983	0	0	0	0.953782	0.0462182	0	0	0	0	0	1	0	0	0	0	0	0	1	0	0	0	0	0	0	1	0	0	0	0	0	0	1	0	0	0	0	0	0	1	0	0	0	0	0	0
523	0	0	4.91E-06	0.0237453	0	1.31E-09	0.97625	0	0	6.27E-06	0.023744	0	1.31E-09	0.97625	0.865236	0.134764	0	0	0	0	0	0	0	1.56E-05	0.0590625	0	6.42E-11	0.940922	0	0	0.99989	0.000109683	0	0	0	0.953782	0.0462182	0	0	0	0	0	0.0237502	0	1.25E-09	0.0353278	0	6.42E-11	0.940922	0.059078	0	6.42E-11	0.940922	0	0	0	1	0	0	0	0	0	0	1	0	0	0	0	0	0	1	0	0	0	0	0	0
524	0	0	1.92E-09	1.73E-05	0	6.58E-11	0.999983	0	0	1.96E-09	1.73E-05	0	6.58E-11	0.999983	0	0	8.10E-06	0.0213629	0	6.33E-11	0.978629	0	0	5.49E-09	4.30E-05	0	6.55E-11	0.999957	0	0	3.39E-08	0.000123806	0	9.86E-11	0.999876	0	0	3.84E-08	0.000123801	0	9.86E-11	0.999876	1.73E-05	0	3.16E-13	2.57E-05	0	6.55E-11	0.999957	4.30E-05	0	1.24E-13	0.000685139	0	6.54E-11	0.999272	0.00012384	0	3.32E-11	0.000604308	0	6.54E-11	0.999272	0.000728147	0	2.07E-12	0.0206429	0	6.33E-11	0.978629	0.021371	0	6.33E-11	0.978629	0	0	0
525	0	0	0.000108144	4.65E-09	0	0.999892	6.58E-11	0	0	0.000108144	4.65E-09	0	0.999892	6.58E-11	0	0	0.0336093	1.65E-06	0	0.966389	6.41E-11	0	0	0.000211858	9.11E-09	0	0.999788	6.55E-11	0	0	0.000480536	2.07E-08	0	0.999519	6.99E-11	0	0	0.000480536	2.07E-08	0	0.999519	6.99E-11	0.000108148	0	0.000103719	2.99E-13	0	0.999788	6.55E-11	0.000211867	0	0.0017808	4.52E-14	0	0.998007	6.55E-11	0.000480557	0	0.00151211	4.43E-12	0	0.998007	6.55E-11	0.00199266	0	0.0316183	1.35E-12	0	0.966389	6.41E-11	0.0336109	0	0.966389	6.41E-11	0	0	0
526	0	0	0.000108143	4.65E-09	0	0.999892	6.58E-11	0	0	0.000108143	4.65E-09	0	0.999892	6.58E-11	0	0	0.0336093	1.51E-06	0	0.966389	6.41E-11	0	0	0.000211857	9.11E-09	0	0.999788	6.55E-11	0	0	0.000480535	2.07E-08	0	0.999519	6.98E-11	0	0	0.000480535	2.07E-08	0	0.999519	6.98E-11	0.000108148	0	0.000103719	2.99E-13	0	0.999788	6.55E-11	0.000211866	0	0.00178079	4.52E-14	0	0.998007	6.55E-11	0.000480555	0	0.0015121	4.39E-12	0	0.998007	6.55E-11	0.00199265	0	0.0316181	1.35E-12	0	0.966389	6.41E-11	0.0336108	0	0.966389	6.41E-11	0	0	0
527	0	0	0.000108143	4.65E-09	0	0.999892	6.58E-11	0	0	0.000108143	4.65E-09	0	0.999892	6.58E-11	0	0	0.0336093	1.51E-06	0	0.966389	6.41E-11	0	0	0.000211857	9.11E-09	0	0.999788	6.55E-11	0	0	0.000480534	2.07E-08	0	0.999519	6.98E-11	0	0	0.000480534	2.07E-08	0	0.999519	6.98E-11	0.000108148	0	0.000103719	2.99E-13	0	0.999788	6.55E-11	0.000211866	0	0.00178079	4.52E-14	0	0.998007	6.54E-11	0.000480555	0	0.0015121	4.39E-12	0	0.998007	6.54E-11	0.00199265	0	0.0316181	1.35E-12	0	0.966389	6.41E-11	0.0336108	0	0.966389	6.41E-11	0	0	0
528	0	0	0.000108143	4.65E-09	0	0.999892	6.58E-11	0	0	0.000108143	4.65E-09	0	0.999892	6.58E-11	0	0	0.0336093	1.53E-06	0	0.966389	6.41E-11	0	0	0.000211857	9.11E-09	0	0.999788	6.55E-11	0	0	0.000480535	2.07E-08	0	0.999519	6.98E-11	0	0	0.000480535	2.07E-08	0	0.999519	6.98E-11	0.000108148	0	0.000103719	2.99E-13	0	0.999788	6.55E-11	0.000211867	0	0.00178079	4.52E-14	0	0.998007	6.54E-11	0.000480555	0	0.0015121	4.39E-12	0	0.998007	6.54E-11	0.00199266	0	0.0316182	1.35E-12	0	0.966389	6.41E-11	0.0336108	0	0.966389	6.41E-11	0	0	0
529	0	0	1.79E-09	1.73E-05	0	6.57E-11	0.999983	0	0	1.79E-09	1.73E-05	0	6.57E-11	0.999983	0	0	2.39E-06	0.021363	0	6.33E-11	0.978635	0	0	4.45E-09	4.30E-05	0	6.55E-11	0.999957	0	0	1.28E-08	0.000123748	0	6.97E-11	0.999876	0	0	1.28E-08	0.000123748	0	6.97E-11	0.999876	1.73E-05	0	1.84E-13	2.57E-05	0	6.55E-11	0.999957	4.30E-05	0	1.17E-13	0.000684916	0	6.54E-11	0.999272	0.00012376	0	4.30E-12	0.000604148	0	6.54E-11	0.999272	0.000727909	0	2.07E-12	0.0206375	0	6.33E-11	0.978635	0.0213654	0	6.33E-11	0.978635	0	0	0
530	0	0	3.58E-09	1.73E-05	0	6.61E-11	0.999983	0	0	2.94E-09	1.73E-05	0	6.61E-11	0.999983	0	0	3.87E-06	0.021363	0	6.33E-11	0.978633	0	0	8.90E-09	4.30E-05	0	6.55E-11	0.999957	0	0	2.56E-08	0.00012377	0	8.22E-11	0.999876	0	0	2.56E-08	0.00012377	0	8.22E-11	0.999876	1.73E-05	0	5.91E-13	2.57E-05	0	6.55E-11	0.999957	4.30E-05	0	1.19E-13	0.000684987	0	6.54E-11	0.999272	0.000123796	0	1.69E-11	0.000604196	0	6.54E-11	0.999272	0.000727991	0	2.07E-12	0.0206389	0	6.33E-11	0.978633	0.0213669	0	6.33E-11	0.978633	0	0	0
531	0.967339	0.0326611	0	0	0	0	0	0	0	0.999957	4.30E-05	0	0	0	0	0	0.999952	4.79E-05	0	0	0	0.951744	0.0482557	0	0	0	0	0	0.942299	0.0310374	0	0	0.0266634	0	0	0.928351	0.0449858	0	0	0.0266634	0	0	1	0	0	0	0	0	0	1	0	0	0	0	0	0	0.973337	0.0266634	0	0	0	0	0	1	0	0	0	0	0	0	1	0	0	0	0	0	0
532	0	0	1.07E-08	1.73E-05	0	7.07E-11	0.999983	0	0	8.83E-09	1.73E-05	0	7.07E-11	0.999983	0	0	8.51E-06	0.021363	0	6.32E-11	0.978628	0	0	2.67E-08	4.30E-05	0	6.55E-11	0.999957	0	0	7.69E-08	0.000123853	0	2.16E-10	0.999876	0	0	7.69E-08	0.000123853	0	2.16E-10	0.999876	1.73E-05	0	5.26E-12	2.57E-05	0	6.55E-11	0.999957	4.31E-05	0	1.74E-13	0.000685229	0	6.53E-11	0.999272	0.00012393	0	1.50E-10	0.000604349	0	6.53E-11	0.999272	0.000728279	0	2.08E-12	0.0206433	0	6.32E-11	0.978628	0.0213716	0	6.32E-11	0.978628	0	0	0
533	0.854726	0.0288588	0	0	0.116415	0	0	0.857292	0.0262933	0	0	0.116415	0	0	0	0	0.999908	9.22E-05	0	0	0	0.845577	0.0428728	0	0	0.11155	0	0	0.859622	0.0283142	0	0	0.112064	0	0	0.846897	0.0410388	0	0	0.112064	0	0	0.883585	0.00486514	0	0	0.11155	0	0	0.88845	0.0238101	0	0	0.0877398	0	0	0.887936	0.024324	0	0	0.0877398	0	0	0.91226	0.0877398	0	0	0	0	0	1	0	0	0	0	0	0
534	0.272661	0.00920609	0	0	0.718133	0	0	0.27348	0.00838768	0	0	0.718133	0	0	0.276014	0.0429902	0	0	0.680996	0	0	0.269743	0.0136766	0	0	0.716581	0	0	0.274223	0.00903235	0	0	0.716745	0	0	0.270164	0.0130915	0	0	0.716745	0	0	0.281867	0.001552	0	0	0.716581	0	0	0.283419	0.00759553	0	0	0.708985	0	0	0.283255	0.00775945	0	0	0.708985	0	0	0.291015	0.0279893	0	0	0.680996	0	0	0.319004	0.680996	0	0	0	0	0
535	0	0	5.37E-09	1.73E-05	0	6.66E-11	0.999983	0	0	5.37E-09	1.73E-05	0	6.66E-11	0.999983	0	0	6.05E-06	0.021363	0	6.28E-11	0.978631	0	0	1.33E-08	4.30E-05	0	6.50E-11	0.999957	0	0	3.84E-08	0.000123797	0	1.03E-10	0.999876	0	0	3.84E-08	0.000123797	0	1.03E-10	0.999876	1.73E-05	0	1.60E-12	2.57E-05	0	6.50E-11	0.999957	4.30E-05	0	1.24E-13	0.000685079	0	6.48E-11	0.999272	0.000123835	0	3.77E-11	0.000604263	0	6.48E-11	0.999272	0.000728098	0	2.05E-12	0.020641	0	6.28E-11	0.978631	0.0213691	0	6.28E-11	0.978631	0	0	0
536	0	0	0.000108143	4.65E-09	0	0.999892	6.53E-11	0	0	0.000108143	4.65E-09	0	0.999892	6.53E-11	0	0	0.0336093	1.61E-06	0	0.966389	6.36E-11	0	0	0.000211858	9.11E-09	0	0.999788	6.50E-11	0	0	0.000480536	2.07E-08	0	0.999519	6.94E-11	0	0	0.000480536	2.07E-08	0	0.999519	6.94E-11	0.000108148	0	0.000103719	2.99E-13	0	0.999788	6.50E-11	0.000211867	0	0.00178079	4.49E-14	0	0.998007	6.49E-11	0.000480557	0	0.0015121	4.43E-12	0	0.998007	6.49E-11	0.00199266	0	0.0316182	1.34E-12	0	0.966389	6.36E-11	0.0336109	0	0.966389	6.36E-11	0	0	0
537	0	0	0.000108143	4.65E-09	0	0.999892	6.53E-11	0	0	0.000108143	4.65E-09	0	0.999892	6.53E-11	0	0	0.0336093	1.53E-06	0	0.966389	6.36E-11	0	0	0.000211857	9.11E-09	0	0.999788	6.50E-11	0	0	0.000480535	2.07E-08	0	0.999519	6.93E-11	0	0	0.000480535	2.07E-08	0	0.999519	6.93E-11	0.000108148	0	0.000103719	2.99E-13	0	0.999788	6.50E-11	0.000211867	0	0.00178079	4.48E-14	0	0.998007	6.49E-11	0.000480555	0	0.0015121	4.39E-12	0	0.998007	6.49E-11	0.00199266	0	0.0316182	1.34E-12	0	0.966389	6.36E-11	0.0336108	0	0.966389	6.36E-11	0	0	0
538	0	0	1.79E-09	1.73E-05	0	6.51E-11	0.999983	0	0	1.79E-09	1.73E-05	0	6.51E-11	0.999983	0	0	2.31E-06	0.021363	0	6.28E-11	0.978635	0	0	4.45E-09	4.30E-05	0	6.50E-11	0.999957	0	0	1.28E-08	0.000123747	0	6.91E-11	0.999876	0	0	1.28E-08	0.000123747	0	6.91E-11	0.999876	1.73E-05	0	1.84E-13	2.57E-05	0	6.50E-11	0.999957	4.30E-05	0	1.16E-13	0.000684914	0	6.48E-11	0.999272	0.00012376	0	4.28E-12	0.000604146	0	6.48E-11	0.999272	0.000727906	0	2.05E-12	0.0206374	0	6.28E-11	0.978635	0.0213653	0	6.28E-11	0.978635	0	0	0
539	0	0	0.000108143	4.65E-09	0	0.999892	6.53E-11	0	0	0.000108143	4.65E-09	0	0.999892	6.53E-11	0	0	0.0336093	1.59E-06	0	0.966389	6.36E-11	0	0	0.000211858	9.11E-09	0	0.999788	6.50E-11	0	0	0.000480536	2.07E-08	0	0.999519	6.93E-11	0	0	0.000480536	2.07E-08	0	0.999519	6.93E-11	0.000108148	0	0.000103719	2.99E-13	0	0.999788	6.50E-11	0.000211867	0	0.00178079	4.48E-14	0	0.998007	6.49E-11	0.000480556	0	0.0015121	4.40E-12	0	0.998007	6.49E-11	0.00199266	0	0.0316182	1.34E-12	0	0.966389	6.36E-11	0.0336109	0	0.966389	6.36E-11	0	0	0
540	0	0	3.58E-09	1.73E-05	0	6.57E-11	0.999983	0	0	3.58E-09	1.73E-05	0	6.57E-11	0.999983	0	0	4.62E-06	0.021363	0	6.28E-11	0.978632	0	0	8.90E-09	4.30E-05	0	6.50E-11	0.999957	0	0	2.56E-08	0.000123774	0	8.17E-11	0.999876	0	0	2.56E-08	0.000123774	0	8.17E-11	0.999876	1.73E-05	0	7.17E-13	2.57E-05	0	6.50E-11	0.999957	4.30E-05	0	1.18E-13	0.00068501	0	6.48E-11	0.999272	0.0001238	0	1.68E-11	0.000604217	0	6.48E-11	0.999272	0.000728017	0	2.05E-12	0.0206396	0	6.28E-11	0.978632	0.0213676	0	6.28E-11	0.978632	0	0	0
541	0.272661	0.00920609	0	0	0.718133	0	0	0.27348	0.00838768	0	0	0.718133	0	0	0.276014	0.0429902	0	0	0.680996	0	0	0.269743	0.0136766	0	0	0.716581	0	0	0.274223	0.00903235	0	0	0.716745	0	0	0.270164	0.0130915	0	0	0.716745	0	0	0.281867	0.001552	0	0	0.716581	0	0	0.283419	0.00759553	0	0	0.708985	0	0	0.283255	0.00775945	0	0	0.708985	0	0	0.291015	0.0279893	0	0	0.680996	0	0	0.319004	0.680996	0	0	0	0	0
542	0	0	0.000108197	1.86E-08	0	0.999892	6.97E-11	0	0	0.000108197	1.86E-08	0	0.999892	6.97E-11	0	0	0.0336093	5.94E-06	0	0.966385	6.35E-11	0	0	0.000211925	4.65E-08	0	0.999788	6.50E-11	0	0	0.000480673	8.26E-08	0	0.999519	1.34E-10	0	0	0.000480673	8.26E-08	0	0.999519	1.34E-10	0.000108215	0	0.000103756	4.76E-12	0	0.999788	6.50E-11	0.000211972	0	0.00178113	7.24E-14	0	0.998007	6.49E-11	0.000480756	0	0.00151234	6.95E-11	0	0.998007	6.49E-11	0.0019931	0	0.0316222	1.34E-12	0	0.966385	6.35E-11	0.0336153	0	0.966385	6.35E-11	0	0	0
543	0.962042	0.0324822	0	0	0.00547598	0	0	0.964929	0.0295946	0	0	0.00547598	0	0	0.865236	0.134764	0	0	0	0	0	0	0	0.000103501	0.999896	0	0	0	0.942299	0.0310374	0	0	0.0266634	0	0	0.928351	0.0449858	0	0	0.0266634	0	0	0.994524	0.00547598	0	0	0	0	0	1	0	0	0	0	0	0	0.973337	0.0266634	0	0	0	0	0	1	0	0	0	0	0	0	1	0	0	0	0	0	0
544	0	0	0.000108162	9.30E-09	0	0.999892	6.61E-11	0	0	0.000108162	9.30E-09	0	0.999892	6.61E-11	0	0	0.0336093	3.11E-06	0	0.966388	6.35E-11	0	0	0.000211881	2.32E-08	0	0.999788	6.49E-11	0	0	0.000480583	4.13E-08	0	0.999519	8.24E-11	0	0	0.000480583	4.13E-08	0	0.999519	8.24E-11	0.000108172	0	0.000103732	1.19E-12	0	0.999788	6.49E-11	0.000211904	0	0.00178091	4.80E-14	0	0.998007	6.49E-11	0.000480624	0	0.00151219	1.75E-11	0	0.998007	6.49E-11	0.00199281	0	0.0316196	1.34E-12	0	0.966388	6.35E-11	0.0336124	0	0.966388	6.35E-11	0	0	0
545	0	0	1.85E-09	1.73E-05	0	6.51E-11	0.999983	0	0	1.85E-09	1.73E-05	0	6.51E-11	0.999983	0	0	3.83E-06	0.021363	0	6.27E-11	0.978633	0	0	4.86E-09	4.30E-05	0	6.49E-11	0.999957	0	0	2.56E-08	0.000123769	0	8.17E-11	0.999876	0	0	2.56E-08	0.000123769	0	8.17E-11	0.999876	1.73E-05	0	2.17E-13	2.57E-05	0	6.49E-11	0.999957	4.30E-05	0	1.17E-13	0.000684986	0	6.48E-11	0.999272	0.000123794	0	1.69E-11	0.000604189	0	6.48E-11	0.999272	0.000727983	0	2.05E-12	0.0206389	0	6.27E-11	0.978633	0.0213668	0	6.27E-11	0.978633	0	0	0
546	0	0	2.46E-06	0.0237381	0	3.06E-10	0.976259	0	0	2.46E-06	0.0237381	0	3.06E-10	0.976259	0	0	0.999955	4.55E-05	0	0	0	0	0	6.11E-06	0.0590571	0	5.84E-11	0.940937	0.942299	0.0310374	0	0	0.0266634	0	0	0.928351	0.0449858	0	0	0.0266634	0	0	0.0237405	0	2.47E-10	0.0353227	0	5.84E-11	0.940937	0.0590632	0	5.84E-11	0.940937	0	0	0	0.973337	0.0266634	0	0	0	0	0	1	0	0	0	0	0	0	1	0	0	0	0	0	0
547	0	0	0.000108149	4.82E-09	0	0.999892	6.53E-11	0	0	0.000108149	4.82E-09	0	0.999892	6.53E-11	0	0	0.0336093	2.51E-06	0	0.966388	6.35E-11	0	0	0.000211868	9.94E-09	0	0.999788	6.49E-11	0	0	0.000480569	4.13E-08	0	0.999519	8.23E-11	0	0	0.000480569	4.13E-08	0	0.999519	8.23E-11	0.000108154	0	0.000103724	3.55E-13	0	0.999788	6.49E-11	0.000211878	0	0.00178088	4.55E-14	0	0.998007	6.49E-11	0.000480611	0	0.00151214	1.75E-11	0	0.998007	6.49E-11	0.00199275	0	0.0316191	1.34E-12	0	0.966388	6.35E-11	0.0336118	0	0.966388	6.35E-11	0	0	0
548	0	0	0.000108165	9.30E-09	0	0.999892	6.64E-11	0	0	0.000108162	1.19E-08	0	0.999892	6.64E-11	0	0	0.0336093	3.03E-06	0	0.966388	6.35E-11	0	0	0.000211883	2.32E-08	0	0.999788	6.49E-11	0	0	0.000480582	4.13E-08	0	0.999519	8.23E-11	0	0	0.000480582	4.13E-08	0	0.999519	8.23E-11	0.000108174	0	0.000103732	1.52E-12	0	0.999788	6.49E-11	0.000211906	0	0.0017809	4.89E-14	0	0.998007	6.48E-11	0.000480624	0	0.00151219	1.75E-11	0	0.998007	6.48E-11	0.00199281	0	0.0316195	1.34E-12	0	0.966388	6.35E-11	0.0336123	0	0.966388	6.35E-11	0	0	0
549	0.967339	0.0326611	0	0	0	0	0	0	0	0.000103473	0.999897	0	0	0	0.865236	0.134764	0	0	0	0	0	0	0	0.000103487	0.999897	0	0	0	0.942299	0.0310374	0	0	0.0266634	0	0	0.928351	0.0449858	0	0	0.0266634	0	0	1	0	0	0	0	0	0	1	0	0	0	0	0	0	0.973337	0.0266634	0	0	0	0	0	1	0	0	0	0	0	0	1	0	0	0	0	0	0
550	0	0	0.000108165	9.30E-09	0	0.999892	6.64E-11	0	0	0.000108162	1.19E-08	0	0.999892	6.64E-11	0	0	0.0336093	3.02E-06	0	0.966388	6.35E-11	0	0	0.000211883	2.32E-08	0	0.999788	6.49E-11	0	0	0.000480582	4.13E-08	0	0.999519	8.22E-11	0	0	0.000480582	4.13E-08	0	0.999519	8.22E-11	0.000108174	0	0.000103732	1.52E-12	0	0.999788	6.49E-11	0.000211906	0	0.0017809	4.89E-14	0	0.998007	6.48E-11	0.000480624	0	0.00151218	1.74E-11	0	0.998007	6.48E-11	0.00199281	0	0.0316195	1.34E-12	0	0.966388	6.35E-11	0.0336123	0	0.966388	6.35E-11	0	0	0
551	0	0	1.79E-09	1.73E-05	0	6.50E-11	0.999983	0	0	1.79E-09	1.73E-05	0	6.50E-11	0.999983	0	0	2.36E-06	0.021363	0	6.27E-11	0.978635	0	0	4.45E-09	4.30E-05	0	6.49E-11	0.999957	0	0	1.28E-08	0.000123747	0	6.90E-11	0.999876	0	0	1.28E-08	0.000123747	0	6.90E-11	0.999876	1.73E-05	0	1.84E-13	2.57E-05	0	6.49E-11	0.999957	4.30E-05	0	1.16E-13	0.000684915	0	6.47E-11	0.999272	0.00012376	0	4.30E-12	0.000604148	0	6.47E-11	0.999272	0.000727908	0	2.05E-12	0.0206375	0	6.27E-11	0.978635	0.0213654	0	6.27E-11	0.978635	0	0	0
552	0	0	0.000108143	4.65E-09	0	0.999892	6.52E-11	0	0	0.000108143	4.65E-09	0	0.999892	6.52E-11	0	0	0.0336093	1.58E-06	0	0.966389	6.35E-11	0	0	0.000211858	9.11E-09	0	0.999788	6.49E-11	0	0	0.000480535	2.07E-08	0	0.999519	6.92E-11	0	0	0.000480535	2.07E-08	0	0.999519	6.92E-11	0.000108148	0	0.000103719	2.99E-13	0	0.999788	6.49E-11	0.000211867	0	0.00178079	4.48E-14	0	0.998007	6.48E-11	0.000480556	0	0.0015121	4.41E-12	0	0.998007	6.48E-11	0.00199266	0	0.0316182	1.34E-12	0	0.966389	6.35E-11	0.0336109	0	0.966389	6.35E-11	0	0	0
553	0	0	0.000108163	1.19E-08	0	0.999892	6.64E-11	0	0	0.000108165	9.30E-09	0	0.999892	6.64E-11	0	0	0.0336093	3.82E-06	0	0.966387	6.35E-11	0	0	0.000211889	1.82E-08	0	0.999788	6.49E-11	0	0	0.000480592	5.27E-08	0	0.999519	8.70E-11	0	0	0.000480603	4.13E-08	0	0.999519	8.70E-11	0.000108174	0	0.000103733	1.52E-12	0	0.999788	6.49E-11	0.000211907	0	0.00178095	4.79E-14	0	0.998007	6.48E-11	0.000480645	0	0.00151222	2.22E-11	0	0.998007	6.48E-11	0.00199286	0	0.0316202	1.34E-12	0	0.966387	6.35E-11	0.0336131	0	0.966387	6.35E-11	0	0	0
554	0	0	0.000103473	0.999897	0	0	0	0.970242	0.0297576	0	0	0	0	0	0	0	0.000108118	0.999892	0	0	0	0.951744	0.0482557	0	0	0	0	0	0	0	0.000103523	0.999896	0	0	0	0.953782	0.0462182	0	0	0	0	0	1	0	0	0	0	0	0	1	0	0	0	0	0	0	1	0	0	0	0	0	0	1	0	0	0	0	0	0	1	0	0	0	0	0	0
555	0	0	0.000108163	1.19E-08	0	0.999892	6.64E-11	0	0	0.000108165	9.30E-09	0	0.999892	6.64E-11	0	0	0.0336093	3.86E-06	0	0.966387	6.35E-11	0	0	0.000211889	1.82E-08	0	0.999788	6.48E-11	0	0	0.000480593	5.27E-08	0	0.999519	8.70E-11	0	0	0.000480604	4.13E-08	0	0.999519	8.70E-11	0.000108175	0	0.000103733	1.52E-12	0	0.999788	6.48E-11	0.000211907	0	0.00178096	4.80E-14	0	0.998007	6.48E-11	0.000480645	0	0.00151222	2.22E-11	0	0.998007	6.48E-11	0.00199286	0	0.0316203	1.34E-12	0	0.966387	6.35E-11	0.0336131	0	0.966387	6.35E-11	0	0	0
556	0	0	1.79E-09	1.73E-05	0	6.53E-11	0.999983	0	0	3.02E-09	1.73E-05	0	6.53E-11	0.999983	0	0	2.40E-06	0.021363	0	6.27E-11	0.978635	0	0	4.45E-09	4.30E-05	0	6.48E-11	0.999957	0	0	1.28E-08	0.000123748	0	6.90E-11	0.999876	0	0	1.28E-08	0.000123748	0	6.90E-11	0.999876	1.73E-05	0	5.02E-13	2.57E-05	0	6.48E-11	0.999957	4.30E-05	0	1.21E-13	0.000684917	0	6.47E-11	0.999272	0.000123761	0	4.31E-12	0.00060415	0	6.47E-11	0.999272	0.000727911	0	2.05E-12	0.0206375	0	6.27E-11	0.978635	0.0213654	0	6.27E-11	0.978635	0	0	0
557	0	0	0.000153908	1.17E-08	0	0.999846	3.00E-09	0	0	0.000108147	4.58E-05	0	0.999846	3.00E-09	0	0	0.0336535	2.09E-06	0	0.966344	6.32E-11	0	0	0.000257626	1.51E-08	0	0.999742	6.82E-11	0	0	0.000491563	2.33E-08	0	0.999508	7.37E-11	0	0	0.000491563	2.33E-08	0	0.999508	7.37E-11	0.00015392	0	0.000103718	2.93E-09	0	0.999742	6.82E-11	0.000257641	0	0.00178074	3.44E-12	0	0.997962	6.48E-11	0.000491586	0	0.0015468	8.95E-12	0	0.997962	6.48E-11	0.00203838	0	0.0316172	1.53E-12	0	0.966344	6.32E-11	0.0336556	0	0.966344	6.32E-11	0	0	0
558	0	0	0.343266	2.95E-05	0	0.656661	4.40E-05	0	0	7.10E-05	0.343224	0	0.656661	4.40E-05	0	0	0.365315	2.69E-05	0	0.634658	5.46E-11	0	0	0.343378	2.95E-05	0	0.656593	1.01E-07	0	0	0.0830976	7.15E-06	0	0.916895	3.07E-09	0	0	0.0830976	7.15E-06	0	0.916895	3.07E-09	0.343295	0	6.81E-05	4.39E-05	0	0.656593	1.01E-07	0.343407	0	0.00116956	1.01E-07	0	0.655423	5.67E-11	0.0831047	0	0.261472	3.01E-09	0	0.655423	5.67E-11	0.344577	0	0.0207652	2.03E-12	0	0.634658	5.46E-11	0.365342	0	0.634658	5.46E-11	0	0	0
559	0.854726	0.0288588	0	0	0.116415	0	0	0.857292	0.0262933	0	0	0.116415	0	0	0	0	0.999944	5.57E-05	0	0	0	0.845577	0.0428728	0	0	0.11155	0	0	0.859622	0.0283142	0	0	0.112064	0	0	0.846897	0.0410388	0	0	0.112064	0	0	0.883585	0.00486514	0	0	0.11155	0	0	0.88845	0.0238101	0	0	0.0877398	0	0	0.887936	0.024324	0	0	0.0877398	0	0	0.91226	0.0877398	0	0	0	0	0	1	0	0	0	0	0	0
560	0	0	0.00014582	3.02E-08	0	0.999854	9.69E-09	0	0	0.000108193	3.77E-05	0	0.999854	9.69E-09	0	0	0.0336457	5.26E-06	0	0.966349	1.54E-11	0	0	0.000249561	4.70E-08	0	0.99975	5.99E-11	0	0	0.000489727	8.64E-08	0	0.99951	9.37E-11	0	0	0.000489727	8.64E-08	0	0.99951	9.37E-11	0.00014585	0	0.000103748	9.63E-09	0	0.99975	5.99E-11	0.000249608	0	0.00178103	4.42E-11	0	0.997969	1.57E-11	0.000489814	0	0.00154082	7.80E-11	0	0.997969	1.57E-11	0.00203064	0	0.0316204	3.25E-13	0	0.966349	1.54E-11	0.033651	0	0.966349	1.54E-11	0	0	0
561	0.967339	0.0326611	0	0	0	0	0	0	0	0.999942	5.77E-05	0	0	0	0.865236	0.134764	0	0	0	0	0	0.951744	0.0482557	0	0	0	0	0	0.942299	0.0310374	0	0	0.0266634	0	0	0.928351	0.0449858	0	0	0.0266634	0	0	1	0	0	0	0	0	0	1	0	0	0	0	0	0	0.973337	0.0266634	0	0	0	0	0	1	0	0	0	0	0	0	1	0	0	0	0	0	0
562	0	0	0.000108159	9.30E-09	0	0.999892	1.71E-11	0	0	0.00010816	8.67E-09	0	0.999892	1.71E-11	0	0	0.0336093	3.05E-06	0	0.966388	1.54E-11	0	0	0.00021188	1.82E-08	0	0.999788	1.57E-11	0	0	0.000480581	4.13E-08	0	0.999519	3.31E-11	0	0	0.000480581	4.13E-08	0	0.999519	3.31E-11	0.000108168	0	0.00010373	1.32E-12	0	0.999788	1.57E-11	0.000211898	0	0.0017809	1.93E-14	0	0.998007	1.57E-11	0.000480622	0	0.00151218	1.74E-11	0	0.998007	1.57E-11	0.0019928	0	0.0316195	3.25E-13	0	0.966388	1.54E-11	0.0336123	0	0.966388	1.54E-11	0	0	0
563	0	0	1.79E-09	1.73E-05	0	1.59E-11	0.999983	0	0	1.79E-09	1.73E-05	0	1.59E-11	0.999983	0	0	2.41E-06	0.021363	0	1.52E-11	0.978635	0	0	4.45E-09	4.30E-05	0	1.57E-11	0.999957	0	0	1.28E-08	0.000123748	0	1.99E-11	0.999876	0	0	1.28E-08	0.000123748	0	1.99E-11	0.999876	1.73E-05	0	1.79E-13	2.57E-05	0	1.57E-11	0.999957	4.30E-05	0	2.83E-14	0.000684917	0	1.57E-11	0.999272	0.000123761	0	4.24E-12	0.000604149	0	1.57E-11	0.999272	0.00072791	0	4.97E-13	0.0206375	0	1.52E-11	0.978635	0.0213654	0	1.52E-11	0.978635	0	0	0
564	0	0	0.000108158	9.30E-09	0	0.999892	1.69E-11	0	0	0.000108158	9.30E-09	0	0.999892	1.69E-11	0	0	0.0336093	3.02E-06	0	0.966388	1.54E-11	0	0	0.000211877	1.82E-08	0	0.999788	1.57E-11	0	0	0.000480565	2.61E-08	0	0.999519	2.97E-11	0	0	0.000480565	2.61E-08	0	0.999519	2.97E-11	0.000108167	0	0.000103728	1.19E-12	0	0.999788	1.57E-11	0.000211895	0	0.00178088	1.35E-14	0	0.998007	1.57E-11	0.000480591	0	0.00151218	1.40E-11	0	0.998007	1.57E-11	0.00199277	0	0.0316195	3.25E-13	0	0.966388	1.54E-11	0.0336123	0	0.966388	1.54E-11	0	0	0
565	0.936932	0.0316344	0	0	0.0314332	0	0	0.939745	0.0288222	0	0	0.0314332	0	0	0.865236	0.134764	0	0	0	0	0	0.926904	0.0469962	0	0	0.0261001	0	0	0	0	1.76E-05	0.170004	0	5.76E-09	0.829978	0	0	1.76E-05	0.170004	0	5.76E-09	0.829978	0.968567	0.00533306	0	0	0.0261001	0	0	0.9739	0.0261001	0	0	0	0	0	0.170022	0	5.76E-09	0.829978	0	0	0	1	0	0	0	0	0	0	1	0	0	0	0	0	0
566	0	0	0.000108158	9.30E-09	0	0.999892	1.69E-11	0	0	0.000108158	9.30E-09	0	0.999892	1.69E-11	0	0	0.0336093	3.11E-06	0	0.966388	1.54E-11	0	0	0.000211877	1.82E-08	0	0.999788	1.57E-11	0	0	0.000480567	2.61E-08	0	0.999519	2.99E-11	0	0	0.000480567	2.61E-08	0	0.999519	2.99E-11	0.000108167	0	0.000103728	1.19E-12	0	0.999788	1.57E-11	0.000211896	0	0.00178088	1.36E-14	0	0.998007	1.57E-11	0.000480593	0	0.00151218	1.42E-11	0	0.998007	1.57E-11	0.00199278	0	0.0316196	3.25E-13	0	0.966388	1.54E-11	0.0336124	0	0.966388	1.54E-11	0	0	0
567	0	0	0.000108172	1.39E-08	0	0.999892	1.78E-11	0	0	0.000108176	1.06E-08	0	0.999892	1.78E-11	0	0	0.0336093	4.56E-06	0	0.966386	1.54E-11	0	0	0.0002119	2.73E-08	0	0.999788	1.57E-11	0	0	0.000480626	6.20E-08	0	0.999519	5.49E-11	0	0	0.000480626	6.20E-08	0	0.999519	5.49E-11	0.000108186	0	0.000103741	2.04E-12	0	0.999788	1.57E-11	0.000211927	0	0.00178102	1.79E-14	0	0.998007	1.57E-11	0.000480688	0	0.00151226	3.92E-11	0	0.998007	1.57E-11	0.00199295	0	0.0316209	3.25E-13	0	0.966386	1.54E-11	0.0336139	0	0.966386	1.54E-11	0	0	0
568	0.967339	0.0326611	0	0	0	0	0	0	0	0.999914	8.60E-05	0	0	0	0.865236	0.134764	0	0	0	0	0	0.951744	0.0482557	0	0	0	0	0	0.942299	0.0310374	0	0	0.0266634	0	0	0.928351	0.0449858	0	0	0.0266634	0	0	1	0	0	0	0	0	0	1	0	0	0	0	0	0	0.973337	0.0266634	0	0	0	0	0	1	0	0	0	0	0	0	1	0	0	0	0	0	0
569	0.272661	0.00920609	0	0	0.718133	0	0	0.27348	0.00838768	0	0	0.718133	0	0	0.276014	0.0429902	0	0	0.680996	0	0	0.269743	0.0136766	0	0	0.716581	0	0	0.274223	0.00903235	0	0	0.716745	0	0	0.270164	0.0130915	0	0	0.716745	0	0	0.281867	0.001552	0	0	0.716581	0	0	0.283419	0.00759553	0	0	0.708985	0	0	0.283255	0.00775945	0	0	0.708985	0	0	0.291015	0.0279893	0	0	0.680996	0	0	0.319004	0.680996	0	0	0	0	0
570	0	0	0.000108174	1.39E-08	0	0.999892	1.81E-11	0	0	0.000108175	1.23E-08	0	0.999892	1.81E-11	0	0	0.0336093	4.46E-06	0	0.966386	1.54E-11	0	0	0.000211901	2.73E-08	0	0.999788	1.57E-11	0	0	0.000480625	6.20E-08	0	0.999519	5.48E-11	0	0	0.000480625	6.20E-08	0	0.999519	5.48E-11	0.000108188	0	0.000103741	2.36E-12	0	0.999788	1.57E-11	0.000211928	0	0.00178101	1.89E-14	0	0.998007	1.57E-11	0.000480687	0	0.00151225	3.91E-11	0	0.998007	1.57E-11	0.00199294	0	0.0316208	3.24E-13	0	0.966386	1.54E-11	0.0336138	0	0.966386	1.54E-11	0	0	0
571	0	0	0.000108143	4.65E-09	0	0.999892	1.60E-11	0	0	0.000108143	4.65E-09	0	0.999892	1.60E-11	0	0	0.0336093	1.59E-06	0	0.966389	1.54E-11	0	0	0.000211858	9.11E-09	0	0.999788	1.57E-11	0	0	0.000480536	2.07E-08	0	0.999519	2.01E-11	0	0	0.000480536	2.07E-08	0	0.999519	2.01E-11	0.000108148	0	0.000103719	2.98E-13	0	0.999788	1.57E-11	0.000211867	0	0.00178079	1.11E-14	0	0.998007	1.57E-11	0.000480556	0	0.0015121	4.42E-12	0	0.998007	1.57E-11	0.00199266	0	0.0316182	3.24E-13	0	0.966389	1.54E-11	0.0336109	0	0.966389	1.54E-11	0	0	0
572	0	0	0.000108154	9.30E-09	0	0.999892	1.67E-11	0	0	0.000108156	7.64E-09	0	0.999892	1.67E-11	0	0	0.0336093	2.47E-06	0	0.966388	1.54E-11	0	0	0.000211874	1.50E-08	0	0.999788	1.57E-11	0	0	0.000480564	4.13E-08	0	0.999519	3.00E-11	0	0	0.000480572	3.40E-08	0	0.999519	3.00E-11	0.000108163	0	0.000103726	9.79E-13	0	0.999788	1.57E-11	0.000211889	0	0.00178087	1.26E-14	0	0.998007	1.57E-11	0.000480606	0	0.00151215	1.43E-11	0	0.998007	1.57E-11	0.00199276	0	0.031619	3.24E-13	0	0.966388	1.54E-11	0.0336118	0	0.966388	1.54E-11	0	0	0
573	0.967339	0.0326611	0	0	0	0	0	0	0	0.999957	4.30E-05	0	0	0	0	0	0.999954	4.55E-05	0	0	0	0	0	0.999957	4.30E-05	0	0	0	0.968112	0.0318877	0	0	0	0	0	0	0	0.999957	4.30E-05	0	0	0	1	0	0	0	0	0	0	1	0	0	0	0	0	0	1	0	0	0	0	0	0	1	0	0	0	0	0	0	1	0	0	0	0	0	0
574	0	0	0.000108175	1.86E-08	0	0.999892	1.89E-11	0	0	0.000108181	1.26E-08	0	0.999892	1.89E-11	0	0	0.0336093	4.08E-06	0	0.966387	1.54E-11	0	0	0.000211905	3.00E-08	0	0.999788	1.57E-11	0	0	0.000480615	8.27E-08	0	0.999519	6.27E-11	0	0	0.000480642	5.59E-08	0	0.999519	6.27E-11	0.000108194	0	0.000103741	3.22E-12	0	0.999788	1.57E-11	0.000211935	0	0.00178101	2.29E-14	0	0.998007	1.57E-11	0.000480698	0	0.00151224	4.70E-11	0	0.998007	1.57E-11	0.00199294	0	0.0316205	3.24E-13	0	0.966387	1.54E-11	0.0336134	0	0.966387	1.54E-11	0	0	0
575	0.967339	0.0326611	0	0	0	0	0	0	0	0.999957	4.30E-05	0	0	0	0	0	0.999952	4.84E-05	0	0	0	0.951744	0.0482557	0	0	0	0	0	0.968112	0.0318877	0	0	0	0	0	0	0	0.999957	4.30E-05	0	0	0	1	0	0	0	0	0	0	1	0	0	0	0	0	0	1	0	0	0	0	0	0	1	0	0	0	0	0	0	1	0	0	0	0	0	0
576	0	0	1.07E-08	1.73E-05	0	2.10E-11	0.999983	0	0	8.83E-09	1.73E-05	0	2.10E-11	0.999983	0	0	9.80E-06	0.021363	0	1.52E-11	0.978627	0	0	2.67E-08	4.30E-05	0	1.58E-11	0.999957	0	0	7.69E-08	0.000123847	0	1.39E-10	0.999876	0	0	6.32E-08	0.00012386	0	1.39E-10	0.999876	1.73E-05	0	5.26E-12	2.57E-05	0	1.58E-11	0.999957	4.31E-05	0	8.40E-14	0.000685256	0	1.57E-11	0.999272	0.000123923	0	1.24E-10	0.000604385	0	1.57E-11	0.999272	0.000728309	0	4.97E-13	0.0206445	0	1.52E-11	0.978627	0.0213728	0	1.52E-11	0.978627	0	0	0
577	0.272661	0.00920609	0	0	0.718133	0	0	0.27348	0.00838768	0	0	0.718133	0	0	0.276014	0.0429902	0	0	0.680996	0	0	0.269743	0.0136766	0	0	0.716581	0	0	0.274223	0.00903235	0	0	0.716745	0	0	0.270164	0.0130915	0	0	0.716745	0	0	0.281867	0.001552	0	0	0.716581	0	0	0.283419	0.00759553	0	0	0.708985	0	0	0.283255	0.00775945	0	0	0.708985	0	0	0.291015	0.0279893	0	0	0.680996	0	0	0.319004	0.680996	0	0	0	0	0
578	0.854726	0.0288588	0	0	0.116415	0	0	0.857292	0.0262933	0	0	0.116415	0	0	0	0	0.99991	9.03E-05	0	0	0	0.845577	0.0428728	0	0	0.11155	0	0	0.859622	0.0283142	0	0	0.112064	0	0	0.846897	0.0410388	0	0	0.112064	0	0	0.883585	0.00486514	0	0	0.11155	0	0	0.88845	0.0238101	0	0	0.0877398	0	0	0.887936	0.024324	0	0	0.0877398	0	0	0.91226	0.0877398	0	0	0	0	0	1	0	0	0	0	0	0
579	0	0	0.000108172	1.39E-08	0	0.999892	1.84E-11	0	0	0.000108172	1.39E-08	0	0.999892	1.84E-11	0	0	0.0336093	3.48E-06	0	0.966387	1.54E-11	0	0	0.000211897	2.73E-08	0	0.999788	1.57E-11	0	0	0.000480612	6.20E-08	0	0.999519	5.48E-11	0	0	0.000480612	6.20E-08	0	0.999519	5.48E-11	0.000108186	0	0.000103738	2.68E-12	0	0.999788	1.57E-11	0.000211924	0	0.00178096	2.07E-14	0	0.998007	1.57E-11	0.000480674	0	0.00151221	3.91E-11	0	0.998007	1.57E-11	0.00199289	0	0.0316199	3.25E-13	0	0.966387	1.54E-11	0.0336128	0	0.966387	1.54E-11	0	0	0
580	0	0	2.71E-09	1.73E-05	0	1.64E-11	0.999983	0	0	1.79E-09	1.73E-05	0	1.64E-11	0.999983	0	0	2.53E-06	0.021363	0	1.52E-11	0.978634	0	0	4.45E-09	4.30E-05	0	1.57E-11	0.999957	0	0	1.28E-08	0.000123749	0	2.00E-11	0.999876	0	0	1.28E-08	0.000123749	0	2.00E-11	0.999876	1.73E-05	0	6.54E-13	2.57E-05	0	1.57E-11	0.999957	4.30E-05	0	4.99E-14	0.000684921	0	1.57E-11	0.999272	0.000123761	0	4.29E-12	0.000604153	0	1.57E-11	0.999272	0.000727915	0	4.97E-13	0.0206376	0	1.52E-11	0.978634	0.0213655	0	1.52E-11	0.978634	0	0	0
581	0	0	0.000108171	3.43E-05	0	0.999858	5.74E-09	0	0	0.000142416	1.61E-08	0	0.999858	5.74E-09	0	0	0.0336423	6.19E-06	0	0.966352	1.54E-11	0	0	0.000246147	2.83E-08	0	0.999754	3.32E-11	0	0	0.000488862	3.21E-08	0	0.999511	5.48E-11	0	0	0.000488862	3.21E-08	0	0.999511	5.48E-11	0.000142432	0	0.000103738	5.71E-09	0	0.999754	3.32E-11	0.000246176	0	0.00178099	1.75E-11	0	0.997973	1.57E-11	0.000488894	0	0.00153827	3.91E-11	0	0.997973	1.57E-11	0.00202716	0	0.0316213	3.26E-13	0	0.966352	1.54E-11	0.0336485	0	0.966352	1.54E-11	0	0	0
582	0.967339	0.0326611	0	0	0	0	0	0	0	0.000109885	0.99989	0	0	0	0	0	0.000213864	0.999786	0	0	0	0	0	0.000111595	0.999888	0	0	0	0	0	3.52E-05	0.170016	0	2.30E-08	0.829949	0	0	3.52E-05	0.170016	0	2.30E-08	0.829949	1	0	0	0	0	0	0	1	0	0	0	0	0	0	0.170051	0	2.30E-08	0.829949	0	0	0	1	0	0	0	0	0	0	1	0	0	0	0	0	0
583	0	0	0.0533444	0.017192	0	0.929461	2.81E-06	0	0	0.0705286	7.74E-06	0	0.929461	2.81E-06	0.865236	0.134764	0	0	0	0	0	0	0	0.121684	1.33E-05	0	0.878302	8.23E-09	0.942299	0.0310374	0	0	0.0266634	0	0	0.928351	0.0449858	0	0	0.0266634	0	0	0.0705364	0	0.0511584	2.81E-06	0	0.878302	8.23E-09	0.121698	0	0.878302	8.23E-09	0	0	0	0.973337	0.0266634	0	0	0	0	0	1	0	0	0	0	0	0	1	0	0	0	0	0	0
584	0	0	0.000108159	1.20E-06	0	0.999891	4.21E-10	0	0	0.000109357	5.65E-09	0	0.999891	4.21E-10	0	0	0.0336104	5.30E-06	0	0.966384	1.80E-11	0	0	0.000213085	1.11E-08	0	0.999787	2.95E-11	0	0	0.000480902	4.68E-08	0	0.999519	4.78E-11	0	0	0.000480902	4.68E-08	0	0.999519	4.78E-11	0.000109363	0	0.000103733	3.92E-10	0	0.999787	2.95E-11	0.000213097	0	0.00178103	1.11E-11	0	0.998006	1.84E-11	0.000480949	0	0.00151317	2.94E-11	0	0.998006	1.84E-11	0.00199412	0	0.0316216	4.06E-13	0	0.966384	1.80E-11	0.0336157	0	0.966384	1.80E-11	0	0	0
585	0	0	0.000108146	4.73E-09	0	0.999892	2.01E-11	0	0	0.000108144	7.08E-09	0	0.999892	2.01E-11	0	0	0.0336093	1.63E-06	0	0.966389	1.80E-11	0	0	0.000211861	9.11E-09	0	0.999788	1.90E-11	0	0	0.000480537	2.07E-08	0	0.999519	2.28E-11	0	0	0.000480537	2.07E-08	0	0.999519	2.28E-11	0.000108151	0	0.000103719	1.13E-12	0	0.999788	1.90E-11	0.00021187	0	0.00178079	5.52E-13	0	0.998007	1.84E-11	0.000480557	0	0.00151211	4.41E-12	0	0.998007	1.84E-11	0.00199266	0	0.0316183	3.81E-13	0	0.966389	1.80E-11	0.0336109	0	0.966389	1.80E-11	0	0	0
586	0	0	0.000143	1.23E-08	0	0.999857	4.49E-09	0	0	0.000108156	3.49E-05	0	0.999857	4.49E-09	0	0	0.033643	3.01E-06	0	0.966354	1.80E-11	0	0	0.000246722	2.12E-08	0	0.999753	2.91E-11	0	0	0.000488968	4.20E-08	0	0.999511	3.61E-11	0	0	0.000488968	4.20E-08	0	0.999511	3.61E-11	0.000143012	0	0.000103726	4.46E-09	0	0.999753	2.91E-11	0.000246743	0	0.00178084	1.07E-11	0	0.997972	1.84E-11	0.00048901	0	0.00153857	1.77E-11	0	0.997972	1.84E-11	0.00202758	0	0.0316184	3.81E-13	0	0.966354	1.80E-11	0.033646	0	0.966354	1.80E-11	0	0	0
587	0.272661	0.00920609	0	0	0.718133	0	0	0.27348	0.00838768	0	0	0.718133	0	0	0.276014	0.0429902	0	0	0.680996	0	0	0.269743	0.0136766	0	0	0.716581	0	0	0.274223	0.00903235	0	0	0.716745	0	0	0.270164	0.0130915	0	0	0.716745	0	0	0.281867	0.001552	0	0	0.716581	0	0	0.283419	0.00759553	0	0	0.708985	0	0	0.283255	0.00775945	0	0	0.708985	0	0	0.291015	0.0279893	0	0	0.680996	0	0	0.319004	0.680996	0	0	0	0	0
588	0	0	0.000143009	1.23E-08	0	0.999857	4.49E-09	0	0	0.00010816	3.49E-05	0	0.999857	4.49E-09	0	0	0.0336429	4.50E-06	0	0.966353	2.15E-11	0	0	0.000246735	2.12E-08	0	0.999753	3.23E-11	0	0	0.00048899	4.21E-08	0	0.999511	3.99E-11	0	0	0.00048899	4.21E-08	0	0.999511	3.99E-11	0.000143021	0	0.00010373	4.46E-09	0	0.999753	3.23E-11	0.000246756	0	0.00178092	1.03E-11	0	0.997972	2.20E-11	0.000489032	0	0.00153864	1.79E-11	0	0.997972	2.20E-11	0.00202767	0	0.0316198	5.16E-13	0	0.966353	2.15E-11	0.0336474	0	0.966353	2.15E-11	0	0	0
589	0	0	0.00010827	7.66E-09	0	0.999892	2.53E-11	0	0	0.000108264	1.42E-08	0	0.999892	2.53E-11	0	0	0.0336081	3.76E-05	0	0.966354	2.15E-11	0	0	0.000212091	1.82E-08	0	0.999788	2.21E-11	0	0	0.000481044	2.39E-08	0	0.999519	6.87E-11	0	0	0.000481042	2.63E-08	0	0.999519	6.87E-11	0.000108278	0	0.000103831	3.14E-12	0	0.999788	2.21E-11	0.000212109	0	0.00178264	1.09E-13	0	0.998005	2.20E-11	0.000481068	0	0.00151369	4.67E-11	0	0.998005	2.20E-11	0.00199475	0	0.031651	4.61E-13	0	0.966354	2.15E-11	0.0336457	0	0.966354	2.15E-11	0	0	0
590	0	0	0.999957	4.30E-05	0	0	0	0.970242	0.0297576	0	0	0	0	0	0	0	0.998368	0.00163244	0	0	0	0.951744	0.0482557	0	0	0	0	0	0	0	0.241159	1.04E-05	0	0.758831	3.34E-08	0	0	0.241151	1.78E-05	0	0.758831	3.34E-08	1	0	0	0	0	0	0	1	0	0	0	0	0	0	0.241169	0	0.758831	3.34E-08	0	0	0	1	0	0	0	0	0	0	1	0	0	0	0	0	0
591	0	0	0.000123661	5.33E-08	0	0.999876	5.66E-11	0	0	0.000123661	5.31E-08	0	0.999876	5.66E-11	0	0	0.0335231	0.00399913	0	0.962478	2.16E-11	0	0	0.000242166	1.04E-07	0	0.999758	2.26E-11	0	0	0.000591073	1.53E-07	0	0.999409	9.56E-08	0	0	0.000535813	5.54E-05	0	0.999409	9.56E-08	0.000123715	0	0.000118556	3.41E-11	0	0.999758	2.26E-11	0.00024227	0	0.00203475	5.49E-13	0	0.997723	2.20E-11	0.000591225	0	0.0016857	9.56E-08	0	0.997723	2.20E-11	0.00227702	0	0.0352452	4.58E-13	0	0.962478	2.16E-11	0.0375222	0	0.962478	2.16E-11	0	0	0
592	0.936932	0.0316344	0	0	0.0314332	0	0	0.939745	0.0288222	0	0	0.0314332	0	0	0	0	0.884937	0.115063	0	0	0	0.926904	0.0469962	0	0	0.0261001	0	0	0.968112	0.0318877	0	0	0	0	0	0	0	0.861157	0.138843	0	0	0	0.968567	0.00533306	0	0	0.0261001	0	0	0.9739	0.0261001	0	0	0	0	0	1	0	0	0	0	0	0	1	0	0	0	0	0	0	1	0	0	0	0	0	0
593	0.272661	0.00920609	0	0	0.718133	0	0	0.27348	0.00838768	0	0	0.718133	0	0	0.276014	0.0429902	0	0	0.680996	0	0	0.269743	0.0136766	0	0	0.716581	0	0	0.274223	0.00903235	0	0	0.716745	0	0	0.270164	0.0130915	0	0	0.716745	0	0	0.281867	0.001552	0	0	0.716581	0	0	0.283419	0.00759553	0	0	0.708985	0	0	0.283255	0.00775945	0	0	0.708985	0	0	0.291015	0.0279893	0	0	0.680996	0	0	0.319004	0.680996	0	0	0	0	0
594	0	0	0.000620333	0.99938	0	0	0	0.970242	0.0297576	0	0	0	0	0	0	0	0.540493	0.459507	0	0	0	0.951744	0.0482557	0	0	0	0	0	0.942299	0.0310374	0	0	0.0266634	0	0	0.928351	0.0449858	0	0	0.0266634	0	0	1	0	0	0	0	0	0	1	0	0	0	0	0	0	0.973337	0.0266634	0	0	0	0	0	1	0	0	0	0	0	0	1	0	0	0	0	0	0
595	0.272661	0.00920609	0	0	0.718133	0	0	0.27348	0.00838768	0	0	0.718133	0	0	0.276014	0.0429902	0	0	0.680996	0	0	0.269743	0.0136766	0	0	0.716581	0	0	0.274223	0.00903235	0	0	0.716745	0	0	0.270164	0.0130915	0	0	0.716745	0	0	0.281867	0.001552	0	0	0.716581	0	0	0.283419	0.00759553	0	0	0.708985	0	0	0.283255	0.00775945	0	0	0.708985	0	0	0.291015	0.0279893	0	0	0.680996	0	0	0.319004	0.680996	0	0	0	0	0
596	0	0	0.00013085	3.74E-08	0	0.999869	1.93E-09	0	0	0.000130859	2.81E-08	0	0.999869	1.93E-09	0	0	0.0334741	0.00593821	0	0.960588	1.88E-09	0	0	0.000256307	5.51E-08	0	0.999744	1.92E-09	0	0	0.000640451	1.38E-07	0	0.999359	8.40E-08	0	0	0.000562478	7.81E-05	0	0.999359	8.40E-08	0.000130887	0	0.000125475	1.20E-11	0	0.999744	1.92E-09	0.000256362	0	0.00215396	1.45E-12	0	0.99759	1.92E-09	0.000640589	0	0.00176965	8.20E-08	0	0.99759	1.92E-09	0.00241032	0	0.037002	3.96E-11	0	0.960588	1.88E-09	0.0394123	0	0.960588	1.88E-09	0	0	0
597	0	0	0.000108567	4.67E-09	0	0.999891	1.92E-09	0	0	0.000108567	4.67E-09	0	0.999891	1.92E-09	0	0	0.0336048	0.000137335	0	0.966258	1.88E-09	0	0	0.000212687	9.15E-09	0	0.999787	1.92E-09	0	0	0.000482438	2.09E-08	0	0.999518	2.04E-09	0	0	0.000482411	4.74E-08	0	0.999518	2.04E-09	0.000108572	0	0.000104125	3.50E-13	0	0.999787	1.92E-09	0.000212697	0	0.00178777	1.31E-12	0	0.998	1.92E-09	0.000482459	0	0.001518	1.19E-10	0	0.998	1.92E-09	0.00200046	0	0.0317416	3.96E-11	0	0.966258	1.88E-09	0.0337421	0	0.966258	1.88E-09	0	0	0
598	0	0	0.000108216	1.40E-08	0	0.999892	1.92E-09	0	0	0.000108211	1.91E-08	0	0.999892	1.92E-09	0	0	0.033609	1.56E-05	0	0.966375	1.88E-09	0	0	0.000211977	2.73E-08	0	0.999788	1.92E-09	0	0	0.00048078	7.34E-08	0	0.999519	1.97E-09	0	0	0.000480791	6.20E-08	0	0.999519	1.97E-09	0.00010823	0	0.000103774	3.71E-12	0	0.999788	1.92E-09	0.000212004	0	0.00178159	1.33E-12	0	0.998006	1.92E-09	0.000480854	0	0.00151274	4.92E-11	0	0.998006	1.92E-09	0.0019936	0	0.0316309	3.96E-11	0	0.966375	1.88E-09	0.0336245	0	0.966375	1.88E-09	0	0	0
599	0.967339	0.0326611	0	0	0	0	0	0	0	0.000206907	0.999793	0	0	0	0.865236	0.134764	0	0	0	0	0	0.951744	0.0482557	0	0	0	0	0	0.942299	0.0310374	0	0	0.0266634	0	0	0.928351	0.0449858	0	0	0.0266634	0	0	1	0	0	0	0	0	0	1	0	0	0	0	0	0	0.973337	0.0266634	0	0	0	0	0	1	0	0	0	0	0	0	1	0	0	0	0	0	0
600	0.936932	0.0316344	0	0	0.0314332	0	0	0.939745	0.0288222	0	0	0.0314332	0	0	0	0	0.000234999	0.999765	0	0	0	0.926904	0.0469962	0	0	0.0261001	0	0	0	0	0.000207036	0.999793	0	0	0	0.953782	0.0462182	0	0	0	0	0	0.968567	0.00533306	0	0	0.0261001	0	0	0.9739	0.0261001	0	0	0	0	0	1	0	0	0	0	0	0	1	0	0	0	0	0	0	1	0	0	0	0	0	0
601	0	0	1.61E-08	1.73E-05	0	1.94E-09	0.999983	0	0	1.91E-08	1.73E-05	0	1.94E-09	0.999983	0	0	2.84E-05	0.0213628	0	1.85E-09	0.978609	0	0	4.01E-08	4.31E-05	0	1.92E-09	0.999957	0	0	1.58E-07	0.000124009	0	2.38E-09	0.999876	0	0	1.16E-07	0.000124051	0	2.38E-09	0.999876	1.74E-05	0	1.72E-11	2.58E-05	0	1.92E-09	0.999957	4.31E-05	0	3.69E-12	0.000685964	0	1.91E-09	0.999271	0.000124167	0	4.66E-10	0.000604923	0	1.91E-09	0.999271	0.00072909	0	6.07E-11	0.020662	0	1.85E-09	0.978609	0.0213911	0	1.85E-09	0.978609	0	0	0
602	0.272661	0.00920609	0	0	0.718133	0	0	0.27348	0.00838768	0	0	0.718133	0	0	0.276014	0.0429902	0	0	0.680996	0	0	0.269743	0.0136766	0	0	0.716581	0	0	0.274223	0.00903235	0	0	0.716745	0	0	0.270164	0.0130915	0	0	0.716745	0	0	0.281867	0.001552	0	0	0.716581	0	0	0.283419	0.00759553	0	0	0.708985	0	0	0.283255	0.00775945	0	0	0.708985	0	0	0.291015	0.0279893	0	0	0.680996	0	0	0.319004	0.680996	0	0	0	0	0
603	0.272661	0.00920609	0	0	0.718133	0	0	0.27348	0.00838768	0	0	0.718133	0	0	0.276014	0.0429902	0	0	0.680996	0	0	0.269743	0.0136766	0	0	0.716581	0	0	0.274223	0.00903235	0	0	0.716745	0	0	0.270164	0.0130915	0	0	0.716745	0	0	0.281867	0.001552	0	0	0.716581	0	0	0.283419	0.00759553	0	0	0.708985	0	0	0.283255	0.00775945	0	0	0.708985	0	0	0.291015	0.0279893	0	0	0.680996	0	0	0.319004	0.680996	0	0	0	0	0
604	0	0	0.000108234	2.79E-08	0	0.999892	1.93E-09	0	0	0.000108234	2.79E-08	0	0.999892	1.93E-09	0	0	0.0336093	1.17E-05	0	0.966379	1.88E-09	0	0	0.000211992	5.47E-08	0	0.999788	1.92E-09	0	0	0.000480835	1.24E-07	0	0.999519	2.12E-09	0	0	0.000480801	1.58E-07	0	0.999519	2.12E-09	0.000108262	0	0.000103784	1.08E-11	0	0.999788	1.92E-09	0.000212046	0	0.00178153	1.39E-12	0	0.998006	1.92E-09	0.000480959	0	0.00151261	2.01E-10	0	0.998006	1.92E-09	0.00199357	0	0.0316274	3.96E-11	0	0.966379	1.88E-09	0.033621	0	0.966379	1.88E-09	0	0	0
605	0.936932	0.0316344	0	0	0.0314332	0	0	0.939745	0.0288222	0	0	0.0314332	0	0	0	0	0.000112991	0.999887	0	0	0	0.926904	0.0469962	0	0	0.0261001	0	0	0.968112	0.0318877	0	0	0	0	0	0	0	0.000103589	0.999896	0	0	0	0.968567	0.00533306	0	0	0.0261001	0	0	0.9739	0.0261001	0	0	0	0	0	1	0	0	0	0	0	0	1	0	0	0	0	0	0	1	0	0	0	0	0	0
606	0	0	0.000108163	9.30E-09	0	0.999892	1.92E-09	0	0	0.000108163	9.30E-09	0	0.999892	1.92E-09	0	0	0.0336093	4.01E-06	0	0.966387	1.88E-09	0	0	0.000211887	1.82E-08	0	0.999788	1.92E-09	0	0	0.000480605	4.14E-08	0	0.999519	1.94E-09	0	0	0.000480594	5.28E-08	0	0.999519	1.94E-09	0.000108172	0	0.000103733	1.24E-12	0	0.999788	1.92E-09	0.000211906	0	0.00178096	1.32E-12	0	0.998007	1.92E-09	0.000480647	0	0.00151222	2.35E-11	0	0.998007	1.92E-09	0.00199287	0	0.0316204	3.96E-11	0	0.966387	1.88E-09	0.0336133	0	0.966387	1.88E-09	0	0	0
607	0	0	0.00010816	9.30E-09	0	0.999892	1.92E-09	0	0	0.00010816	9.30E-09	0	0.999892	1.92E-09	0	0	0.0336093	3.09E-06	0	0.966388	1.88E-09	0	0	0.000211881	1.82E-08	0	0.999788	1.92E-09	0	0	0.000480581	4.13E-08	0	0.999519	1.93E-09	0	0	0.000480581	4.13E-08	0	0.999519	1.93E-09	0.000108169	0	0.00010373	1.24E-12	0	0.999788	1.92E-09	0.000211899	0	0.00178091	1.32E-12	0	0.998007	1.92E-09	0.000480623	0	0.00151218	1.86E-11	0	0.998007	1.92E-09	0.0019928	0	0.0316196	3.96E-11	0	0.966388	1.88E-09	0.0336124	0	0.966388	1.88E-09	0	0	0
608	0.272661	0.00920609	0	0	0.718133	0	0	0.27348	0.00838768	0	0	0.718133	0	0	0.276014	0.0429902	0	0	0.680996	0	0	0.269743	0.0136766	0	0	0.716581	0	0	0.274223	0.00903235	0	0	0.716745	0	0	0.270164	0.0130915	0	0	0.716745	0	0	0.281867	0.001552	0	0	0.716581	0	0	0.283419	0.00759553	0	0	0.708985	0	0	0.283255	0.00775945	0	0	0.708985	0	0	0.291015	0.0279893	0	0	0.680996	0	0	0.319004	0.680996	0	0	0	0	0
609	0	0	0.000108159	9.30E-09	0	0.999892	1.92E-09	0	0	0.000108159	9.30E-09	0	0.999892	1.92E-09	0	0	0.0336093	2.99E-06	0	0.966388	1.88E-09	0	0	0.00021188	1.82E-08	0	0.999788	1.92E-09	0	0	0.00048058	4.13E-08	0	0.999519	1.93E-09	0	0	0.00048058	4.13E-08	0	0.999519	1.93E-09	0.000108169	0	0.00010373	1.24E-12	0	0.999788	1.92E-09	0.000211898	0	0.0017809	1.32E-12	0	0.998007	1.92E-09	0.000480621	0	0.00151218	1.85E-11	0	0.998007	1.92E-09	0.0019928	0	0.0316195	3.96E-11	0	0.966388	1.88E-09	0.0336123	0	0.966388	1.88E-09	0	0	0
610	0	0	0.000108144	4.65E-09	0	0.999892	1.92E-09	0	0	0.000108144	4.65E-09	0	0.999892	1.92E-09	0	0	0.0336093	1.61E-06	0	0.966389	1.88E-09	0	0	0.000211858	9.11E-09	0	0.999788	1.92E-09	0	0	0.000480536	2.07E-08	0	0.999519	1.92E-09	0	0	0.000480536	2.07E-08	0	0.999519	1.92E-09	0.000108148	0	0.000103719	3.47E-13	0	0.999788	1.92E-09	0.000211867	0	0.00178079	1.31E-12	0	0.998007	1.92E-09	0.000480557	0	0.0015121	5.57E-12	0	0.998007	1.92E-09	0.00199266	0	0.0316182	3.96E-11	0	0.966389	1.88E-09	0.0336109	0	0.966389	1.88E-09	0	0	0
611	0	0	0.000108181	1.39E-08	0	0.999892	1.92E-09	0	0	0.000108176	1.91E-08	0	0.999892	1.92E-09	0	0	0.0336093	4.58E-06	0	0.966386	1.88E-09	0	0	0.000211908	2.73E-08	0	0.999788	1.92E-09	0	0	0.000480628	6.20E-08	0	0.999519	1.96E-09	0	0	0.000480628	6.20E-08	0	0.999519	1.96E-09	0.000108195	0	0.000103741	3.71E-12	0	0.999788	1.92E-09	0.000211936	0	0.00178102	1.33E-12	0	0.998007	1.92E-09	0.00048069	0	0.00151226	4.03E-11	0	0.998007	1.92E-09	0.00199296	0	0.0316209	3.96E-11	0	0.966386	1.88E-09	0.0336139	0	0.966386	1.88E-09	0	0	0
612	0.967339	0.0326611	0	0	0	0	0	0	0	0.000206907	0.999793	0	0	0	0.865236	0.134764	0	0	0	0	0	0.951744	0.0482557	0	0	0	0	0	0.942299	0.0310374	0	0	0.0266634	0	0	0.928351	0.0449858	0	0	0.0266634	0	0	1	0	0	0	0	0	0	1	0	0	0	0	0	0	0.973337	0.0266634	0	0	0	0	0	1	0	0	0	0	0	0	1	0	0	0	0	0	0
613	0.272661	0.00920609	0	0	0.718133	0	0	0.27348	0.00838768	0	0	0.718133	0	0	0.276014	0.0429902	0	0	0.680996	0	0	0.269743	0.0136766	0	0	0.716581	0	0	0.274223	0.00903235	0	0	0.716745	0	0	0.270164	0.0130915	0	0	0.716745	0	0	0.281867	0.001552	0	0	0.716581	0	0	0.283419	0.00759553	0	0	0.708985	0	0	0.283255	0.00775945	0	0	0.708985	0	0	0.291015	0.0279893	0	0	0.680996	0	0	0.319004	0.680996	0	0	0	0	0
614	0	0	2.21E-08	1.73E-05	0	1.94E-09	0.999983	0	0	1.91E-08	1.73E-05	0	1.94E-09	0.999983	0	0	2.04E-05	0.0213629	0	1.85E-09	0.978617	0	0	4.01E-08	4.31E-05	0	1.92E-09	0.999957	0	0	1.15E-07	0.000123965	0	2.25E-09	0.999876	0	0	1.15E-07	0.000123965	0	2.25E-09	0.999876	1.74E-05	0	2.35E-11	2.58E-05	0	1.92E-09	0.999957	4.31E-05	0	3.79E-12	0.000685675	0	1.91E-09	0.999271	0.00012408	0	3.41E-10	0.000604708	0	1.91E-09	0.999271	0.000728788	0	6.06E-11	0.0206545	0	1.85E-09	0.978617	0.0213833	0	1.85E-09	0.978617	0	0	0
615	0	0	0.000206919	0.999793	0	0	0	0.970242	0.0297576	0	0	0	0	0	0.865236	0.134764	0	0	0	0	0	0.951744	0.0482557	0	0	0	0	0	0.942299	0.0310374	0	0	0.0266634	0	0	0.928351	0.0449858	0	0	0.0266634	0	0	1	0	0	0	0	0	0	1	0	0	0	0	0	0	0.973337	0.0266634	0	0	0	0	0	1	0	0	0	0	0	0	1	0	0	0	0	0	0
616	0.272661	0.00920609	0	0	0.718133	0	0	0.27348	0.00838768	0	0	0.718133	0	0	0.276014	0.0429902	0	0	0.680996	0	0	0.269743	0.0136766	0	0	0.716581	0	0	0.274223	0.00903235	0	0	0.716745	0	0	0.270164	0.0130915	0	0	0.716745	0	0	0.281867	0.001552	0	0	0.716581	0	0	0.283419	0.00759553	0	0	0.708985	0	0	0.283255	0.00775945	0	0	0.708985	0	0	0.291015	0.0279893	0	0	0.680996	0	0	0.319004	0.680996	0	0	0	0	0
617	0	0	0.000108227	4.21E-08	0	0.999892	1.93E-09	0	0	0.000108241	2.79E-08	0	0.999892	1.93E-09	0	0	0.0336092	1.16E-05	0	0.966379	1.88E-09	0	0	0.000211992	5.47E-08	0	0.999788	1.92E-09	0	0	0.000480757	7.84E-08	0	0.999519	2.04E-09	0	0	0.000480757	7.84E-08	0	0.999519	2.04E-09	0.000108269	0	0.000103777	1.62E-11	0	0.999788	1.92E-09	0.000212046	0	0.00178141	1.42E-12	0	0.998007	1.91E-09	0.000480835	0	0.00151262	1.27E-10	0	0.998007	1.91E-09	0.00199345	0	0.0316273	3.96E-11	0	0.966379	1.88E-09	0.0336207	0	0.966379	1.88E-09	0	0	0
618	0	0	0.000103493	0.999897	0	0	0	0.970242	0.0297576	0	0	0	0	0	0	0	0.00011285	0.999887	0	0	0	0.951744	0.0482557	0	0	0	0	0	0	0	1.76E-05	0.170004	0	7.26E-09	0.829978	0	0	1.76E-05	0.170004	0	7.26E-09	0.829978	1	0	0	0	0	0	0	1	0	0	0	0	0	0	0.170022	0	7.26E-09	0.829978	0	0	0	1	0	0	0	0	0	0	1	0	0	0	0	0	0
619	0	0	0.000108161	1.19E-08	0	0.999892	1.92E-09	0	0	0.000108163	9.30E-09	0	0.999892	1.92E-09	0	0	0.0336092	3.92E-06	0	0.966387	1.88E-09	0	0	0.000211885	1.82E-08	0	0.999788	1.92E-09	0	0	0.000480578	2.61E-08	0	0.999519	1.93E-09	0	0	0.000480578	2.61E-08	0	0.999519	1.93E-09	0.000108172	0	0.000103731	1.57E-12	0	0.999788	1.92E-09	0.000211903	0	0.00178092	1.32E-12	0	0.998007	1.91E-09	0.000480604	0	0.00151222	1.53E-11	0	0.998007	1.91E-09	0.00199282	0	0.0316203	3.95E-11	0	0.966387	1.88E-09	0.0336132	0	0.966387	1.88E-09	0	0	0
620	0	0	0.000108143	4.65E-09	0	0.999892	1.92E-09	0	0	0.000108143	4.65E-09	0	0.999892	1.92E-09	0	0	0.0336093	1.56E-06	0	0.966389	1.88E-09	0	0	0.000211858	9.11E-09	0	0.999788	1.92E-09	0	0	0.000480535	2.07E-08	0	0.999519	1.92E-09	0	0	0.000480535	2.07E-08	0	0.999519	1.92E-09	0.000108148	0	0.000103719	3.47E-13	0	0.999788	1.92E-09	0.000211867	0	0.00178079	1.31E-12	0	0.998007	1.91E-09	0.000480556	0	0.0015121	5.65E-12	0	0.998007	1.91E-09	0.00199266	0	0.0316182	3.95E-11	0	0.966389	1.88E-09	0.0336109	0	0.966389	1.88E-09	0	0	0
621	0	0	0.000108146	4.65E-09	0	0.999892	1.92E-09	0	0	0.000108146	4.65E-09	0	0.999892	1.92E-09	0	0	0.0336093	1.56E-06	0	0.966389	1.88E-09	0	0	0.000211863	9.11E-09	0	0.999788	1.92E-09	0	0	0.000480535	6.81E-08	0	0.999519	2.03E-09	0	0	0.000480583	2.07E-08	0	0.999519	2.03E-09	0.000108151	0	0.000103721	3.47E-13	0	0.999788	1.92E-09	0.000211872	0	0.00178083	1.31E-12	0	0.998007	1.91E-09	0.000480603	0	0.0015121	1.12E-10	0	0.998007	1.91E-09	0.00199271	0	0.0316182	3.96E-11	0	0.966389	1.88E-09	0.0336109	0	0.966389	1.88E-09	0	0	0
622	0	0	0.000116449	5.19E-09	0	0.999884	1.92E-09	0	0	0.000116449	5.19E-09	0	0.999884	1.92E-09	0	0	0.0337572	3.98E-06	0	0.966239	1.87E-09	0	0	0.000228128	1.07E-08	0	0.999772	1.92E-09	0	0	0.000480531	0.000153105	0	0.999366	8.40E-08	0	0	0.000633562	7.35E-08	0	0.999366	8.40E-08	0.000116455	0	0.000111685	4.38E-13	0	0.999772	1.92E-09	0.000228139	0	0.00191755	1.51E-12	0	0.997854	1.91E-09	0.000633636	0	0.00151198	8.21E-08	0	0.997854	1.91E-09	0.00214569	0	0.0316155	4.02E-11	0	0.966239	1.87E-09	0.0337612	0	0.966239	1.87E-09	0	0	0
623	0	0	2.46E-06	0.0237381	0	2.03E-09	0.976259	0	0	2.46E-06	0.0237381	0	2.03E-09	0.976259	0	0	0.00011491	0.999885	0	0	0	0	0	6.13E-06	0.0590571	0	1.69E-09	0.940937	0.968112	0.0318877	0	0	0	0	0	0	0	0.000116311	0.999884	0	0	0	0.0237406	0	3.45E-10	0.0353227	0	1.69E-09	0.940937	0.0590632	0	1.69E-09	0.940937	0	0	0	1	0	0	0	0	0	0	1	0	0	0	0	0	0	1	0	0	0	0	0	0
624	0	0	6.30E-08	0.00029351	0	1.87E-09	0.999706	0	0	6.30E-08	0.00029351	0	1.87E-09	0.999706	0	0	1.49E-05	0.032751	0	1.76E-09	0.967234	0	0	1.65E-07	0.000730108	0	1.86E-09	0.99927	0	0	0.0116262	0.00012239	0	1.59E-05	0.988236	0	0	5.10E-06	0.0117435	0	1.59E-05	0.988236	0.000293573	0	1.63E-11	0.0004367	0	1.86E-09	0.99927	0.000730273	0	3.51E-11	0.0116315	0	1.82E-09	0.987638	0.0117486	0	1.59E-05	0.000597323	0	1.82E-09	0.987638	0.0123618	0	5.78E-11	0.0204041	0	1.76E-09	0.967234	0.0327659	0	1.76E-09	0.967234	0	0	0
625	0.936932	0.0316344	0	0	0.0314332	0	0	0.939745	0.0288222	0	0	0.0314332	0	0	0	0	0.999947	5.30E-05	0	0	0	0.926904	0.0469962	0	0	0.0261001	0	0	0.968112	0.0318877	0	0	0	0	0	0	0	0.999949	5.12E-05	0	0	0	0.968567	0.00533306	0	0	0.0261001	0	0	0.9739	0.0261001	0	0	0	0	0	1	0	0	0	0	0	0	1	0	0	0	0	0	0	1	0	0	0	0	0	0
626	0	0	1.08E-08	1.74E-05	0	1.86E-09	0.999983	0	0	8.24E-09	1.74E-05	0	1.86E-09	0.999983	0	0	1.04E-05	0.021367	0	1.79E-09	0.978623	0	0	2.69E-08	4.33E-05	0	1.85E-09	0.999957	0	0	4.15E-06	0.000123854	0	9.01E-09	0.999872	0	0	7.02E-08	0.000127934	0	9.01E-09	0.999872	1.74E-05	0	5.11E-12	2.59E-05	0	1.85E-09	0.999957	4.33E-05	0	3.43E-12	0.000689116	0	1.85E-09	0.999268	0.000128004	0	7.16E-09	0.000604399	0	1.85E-09	0.999268	0.000732411	0	5.86E-11	0.020645	0	1.79E-09	0.978623	0.0213774	0	1.79E-09	0.978623	0	0	0
627	0.967339	0.0326611	0	0	0	0	0	0	0	0.999914	8.60E-05	0	0	0	0.865236	0.134764	0	0	0	0	0	0.951744	0.0482557	0	0	0	0	0	0.942299	0.0310374	0	0	0.0266634	0	0	0.928351	0.0449858	0	0	0.0266634	0	0	1	0	0	0	0	0	0	1	0	0	0	0	0	0	0.973337	0.0266634	0	0	0	0	0	1	0	0	0	0	0	0	1	0	0	0	0	0	0
628	0.936932	0.0316344	0	0	0.0314332	0	0	0.939745	0.0288222	0	0	0.0314332	0	0	0	0	0.9999	9.99E-05	0	0	0	0.926904	0.0469962	0	0	0.0261001	0	0	0	0	0.999913	8.70E-05	0	0	0	0.953782	0.0462182	0	0	0	0	0	0.968567	0.00533306	0	0	0.0261001	0	0	0.9739	0.0261001	0	0	0	0	0	1	0	0	0	0	0	0	1	0	0	0	0	0	0	1	0	0	0	0	0	0
629	0	0	0.000108222	1.40E-08	0	0.999892	1.85E-09	0	0	0.000108224	1.23E-08	0	0.999892	1.85E-09	0	0	0.0336088	2.02E-05	0	0.966371	1.81E-09	0	0	0.000211995	2.73E-08	0	0.999788	1.85E-09	0	0	0.000480842	4.76E-08	0	0.999519	1.88E-09	0	0	0.000480828	6.20E-08	0	0.999519	1.88E-09	0.000108236	0	0.000103787	2.41E-12	0	0.999788	1.85E-09	0.000212023	0	0.00178181	1.28E-12	0	0.998006	1.85E-09	0.00048089	0	0.00151294	3.19E-11	0	0.998006	1.85E-09	0.00199383	0	0.0316351	3.83E-11	0	0.966371	1.81E-09	0.0336289	0	0.966371	1.81E-09	0	0	0
630	0	0	0.000109229	4.72E-09	0	0.999891	1.85E-09	0	0	0.000109229	4.72E-09	0	0.999891	1.85E-09	0	0	0.0335976	0.000350667	0	0.966052	1.81E-09	0	0	0.000213984	9.35E-09	0	0.999786	1.85E-09	0	0	0.000485359	2.14E-08	0	0.999515	1.86E-09	0	0	0.000485359	2.14E-08	0	0.999515	1.86E-09	0.000109234	0	0.00010476	3.61E-13	0	0.999786	1.85E-09	0.000213994	0	0.00179867	1.28E-12	0	0.997987	1.85E-09	0.000485381	0	0.00152728	7.14E-12	0	0.997987	1.85E-09	0.00201266	0	0.0319356	3.85E-11	0	0.966052	1.81E-09	0.0339482	0	0.966052	1.81E-09	0	0	0
631	0	0	0.00316952	4.09E-07	0	0.99683	1.93E-09	0	0	0.00316952	4.09E-07	0	0.99683	1.93E-09	0	0	0.000527531	0.984304	0	0.0151683	9.44E-12	0	0	0.00620842	1.09E-06	0	0.99379	1.85E-09	0	0	0.0140817	1.82E-06	0	0.985917	2.99E-09	0	0	0.0140817	1.82E-06	0	0.985917	2.99E-09	0.00316993	0	0.00303958	8.06E-11	0	0.99379	1.85E-09	0.00620951	0	0.0521809	5.94E-11	0	0.94161	1.79E-09	0.0140835	0	0.044307	1.20E-09	0	0.94161	1.79E-09	0.0583904	0	0.926441	1.78E-09	0	0.0151683	9.44E-12	0.984832	0	0.0151683	9.44E-12	0	0	0
632	0.962042	0.0324822	0	0	0.00547598	0	0	0.964929	0.0295946	0	0	0.00547598	0	0	0	0	0.0128643	0.987136	0	0	0	0	0	0.000207726	0.999792	0	0	0	0.942299	0.0310374	0	0	0.0266634	0	0	0.928351	0.0449858	0	0	0.0266634	0	0	0.994524	0.00547598	0	0	0	0	0	1	0	0	0	0	0	0	0.973337	0.0266634	0	0	0	0	0	1	0	0	0	0	0	0	1	0	0	0	0	0	0
633	0.854726	0.0288588	0	0	0.116415	0	0	0.857292	0.0262933	0	0	0.116415	0	0	0	0	0.00806232	0.991938	0	0	0	0.845577	0.0428728	0	0	0.11155	0	0	0.859622	0.0283142	0	0	0.112064	0	0	0.846897	0.0410388	0	0	0.112064	0	0	0.883585	0.00486514	0	0	0.11155	0	0	0.88845	0.0238101	0	0	0.0877398	0	0	0.887936	0.024324	0	0	0.0877398	0	0	0.91226	0.0877398	0	0	0	0	0	1	0	0	0	0	0	0
634	0	0	0.000109243	1.41E-08	0	0.999891	1.85E-09	0	0	0.000109243	1.41E-08	0	0.999891	1.85E-09	0	0	0.0335978	0.000346928	0	0.966055	1.81E-09	0	0	0.000213989	3.28E-08	0	0.999786	1.85E-09	0	0	0.00048536	6.33E-08	0	0.999515	1.89E-09	0	0	0.00048536	6.33E-08	0	0.999515	1.89E-09	0.000109257	0	0.000104765	2.77E-12	0	0.999786	1.85E-09	0.000214022	0	0.00179855	1.28E-12	0	0.997987	1.85E-09	0.000485423	0	0.00152715	4.30E-11	0	0.997987	1.85E-09	0.00201257	0	0.0319322	3.83E-11	0	0.966055	1.81E-09	0.0339447	0	0.966055	1.81E-09	0	0	0
635	0	0	0.00321751	1.38E-07	0	0.996782	1.86E-09	0	0	0.00321751	1.38E-07	0	0.996782	1.86E-09	0.865236	0.134764	0	0	0	0	0	0	0	0.00630325	2.71E-07	0	0.993696	1.85E-09	0	0	0.014297	6.15E-07	0	0.985702	1.97E-09	0	0	0.014297	6.15E-07	0	0.985702	1.97E-09	0.00321765	0	0.00308587	1.11E-11	0	0.993696	1.85E-09	0.00630352	0	0.0529826	5.93E-11	0	0.940714	1.79E-09	0.0142976	0	0.0449885	1.84E-10	0	0.940714	1.79E-09	0.0592861	0	0.940714	1.79E-09	0	0	0	1	0	0	0	0	0	0
636	0	0	0.000108204	9.32E-09	0	0.999892	1.85E-09	0	0	0.000108204	9.32E-09	0	0.999892	1.85E-09	0	0	0.0336088	1.74E-05	0	0.966374	1.81E-09	0	0	0.000211968	1.83E-08	0	0.999788	1.85E-09	0	0	0.000480779	4.17E-08	0	0.999519	1.87E-09	0	0	0.000480779	4.17E-08	0	0.999519	1.87E-09	0.000108214	0	0.000103773	1.25E-12	0	0.999788	1.85E-09	0.000211986	0	0.00178164	1.27E-12	0	0.998006	1.85E-09	0.000480821	0	0.0015128	1.94E-11	0	0.998006	1.85E-09	0.00199362	0	0.0316326	3.82E-11	0	0.966374	1.81E-09	0.0336262	0	0.966374	1.81E-09	0	0	0
637	0.854726	0.0288588	0	0	0.116415	0	0	0.857292	0.0262933	0	0	0.116415	0	0	0	0	0.000121416	0.999879	0	0	0	0.845577	0.0428728	0	0	0.11155	0	0	0.859622	0.0283142	0	0	0.112064	0	0	0.846897	0.0410388	0	0	0.112064	0	0	0.883585	0.00486514	0	0	0.11155	0	0	0.88845	0.0238101	0	0	0.0877398	0	0	0.887936	0.024324	0	0	0.0877398	0	0	0.91226	0.0877398	0	0	0	0	0	1	0	0	0	0	0	0
638	0	0	7.33E-09	1.73E-05	0	1.85E-09	0.999983	0	0	9.40E-09	1.73E-05	0	1.85E-09	0.999983	0	0	1.24E-05	0.0213629	0	1.79E-09	0.978625	0	0	2.67E-08	4.30E-05	0	1.85E-09	0.999957	0	0	7.69E-08	0.000123856	0	1.96E-09	0.999876	0	0	5.87E-08	0.000123874	0	1.96E-09	0.999876	1.73E-05	0	4.70E-12	2.57E-05	0	1.85E-09	0.999957	4.31E-05	0	3.34E-12	0.000685334	0	1.85E-09	0.999272	0.000123933	0	1.17E-10	0.000604455	0	1.85E-09	0.999272	0.000728388	0	5.85E-11	0.0206469	0	1.79E-09	0.978625	0.0213753	0	1.79E-09	0.978625	0	0	0
639	0	0	0.99993	6.98E-05	0	0	0	0.970242	0.0297576	0	0	0	0	0	0	0	0.999922	7.81E-05	0	0	0	0.951744	0.0482557	0	0	0	0	0	0.968112	0.0318877	0	0	0	0	0	0	0	0.999914	8.60E-05	0	0	0	1	0	0	0	0	0	0	1	0	0	0	0	0	0	1	0	0	0	0	0	0	1	0	0	0	0	0	0	1	0	0	0	0	0	0
640	0	0	6.84E-05	0.401924	0	1.45E-08	0.598008	0	0	8.32E-05	0.401909	0	1.45E-08	0.598008	0	0	0.999924	7.58E-05	0	0	0	0.951744	0.0482557	0	0	0	0	0	0.942299	0.0310374	0	0	0.0266634	0	0	0.928351	0.0449858	0	0	0.0266634	0	0	0.401992	0	1.45E-08	0.598008	0	0	0	1	0	0	0	0	0	0	0.973337	0.0266634	0	0	0	0	0	1	0	0	0	0	0	0	1	0	0	0	0	0	0
641	0	0	0.000108204	1.88E-08	0	0.999892	1.86E-09	0	0	0.000108202	2.09E-08	0	0.999892	1.86E-09	0	0	0.0336094	5.02E-06	0	0.966386	1.81E-09	0	0	0.000211929	5.46E-08	0	0.999788	1.85E-09	0	0	0.00048069	1.24E-07	0	0.999519	1.99E-09	0	0	0.000480705	1.09E-07	0	0.999519	1.99E-09	0.000108223	0	0.000103761	1.14E-11	0	0.999788	1.85E-09	0.000211984	0	0.00178114	1.35E-12	0	0.998007	1.85E-09	0.000480814	0	0.00151231	1.39E-10	0	0.998007	1.85E-09	0.00199312	0	0.0316213	3.82E-11	0	0.966386	1.81E-09	0.0336145	0	0.966386	1.81E-09	0	0	0
642	0.854726	0.0288588	0	0	0.116415	0	0	0.857292	0.0262933	0	0	0.116415	0	0	0	0	0.999954	4.59E-05	0	0	0	0.845577	0.0428728	0	0	0.11155	0	0	0.859622	0.0283142	0	0	0.112064	0	0	0.846897	0.0410388	0	0	0.112064	0	0	0.883585	0.00486514	0	0	0.11155	0	0	0.88845	0.0238101	0	0	0.0877398	0	0	0.887936	0.024324	0	0	0.0877398	0	0	0.91226	0.0877398	0	0	0	0	0	1	0	0	0	0	0	0
643	0	0	0.000108158	9.30E-09	0	0.999892	1.85E-09	0	0	0.000108158	9.30E-09	0	0.999892	1.85E-09	0	0	0.0336093	2.47E-06	0	0.966388	1.81E-09	0	0	0.000211877	1.82E-08	0	0.999788	1.85E-09	0	0	0.000480573	4.13E-08	0	0.999519	1.87E-09	0	0	0.000480573	4.13E-08	0	0.999519	1.87E-09	0.000108167	0	0.000103728	1.24E-12	0	0.999788	1.85E-09	0.000211895	0	0.00178087	1.27E-12	0	0.998007	1.85E-09	0.000480614	0	0.00151216	1.85E-11	0	0.998007	1.85E-09	0.00199277	0	0.031619	3.82E-11	0	0.966388	1.81E-09	0.0336118	0	0.966388	1.81E-09	0	0	0
644	0	0	0.000108143	4.65E-09	0	0.999892	1.85E-09	0	0	0.000108143	4.65E-09	0	0.999892	1.85E-09	0	0	0.0336093	1.55E-06	0	0.966389	1.81E-09	0	0	0.000211858	9.11E-09	0	0.999788	1.85E-09	0	0	0.000480535	2.07E-08	0	0.999519	1.85E-09	0	0	0.000480535	2.07E-08	0	0.999519	1.85E-09	0.000108148	0	0.000103719	3.45E-13	0	0.999788	1.85E-09	0.000211867	0	0.00178079	1.27E-12	0	0.998007	1.85E-09	0.000480556	0	0.0015121	5.48E-12	0	0.998007	1.85E-09	0.00199266	0	0.0316182	3.82E-11	0	0.966389	1.81E-09	0.0336108	0	0.966389	1.81E-09	0	0	0
645	0	0	1.79E-09	1.73E-05	0	1.85E-09	0.999983	0	0	1.79E-09	1.73E-05	0	1.85E-09	0.999983	0	0	2.41E-06	0.021363	0	1.79E-09	0.978635	0	0	4.45E-09	4.30E-05	0	1.85E-09	0.999957	0	0	1.28E-08	0.000123748	0	1.85E-09	0.999876	0	0	1.28E-08	0.000123748	0	1.85E-09	0.999876	1.73E-05	0	3.69E-13	2.57E-05	0	1.85E-09	0.999957	4.30E-05	0	3.29E-12	0.000684917	0	1.85E-09	0.999272	0.000123761	0	6.98E-12	0.000604149	0	1.85E-09	0.999272	0.00072791	0	5.85E-11	0.0206375	0	1.79E-09	0.978635	0.0213654	0	1.79E-09	0.978635	0	0	0
646	0	0	0.000108153	4.66E-09	0	0.999892	1.85E-09	0	0	0.000108153	4.67E-09	0	0.999892	1.85E-09	0	0	0.0336092	4.67E-06	0	0.966386	1.81E-09	0	0	0.000211877	9.19E-09	0	0.999788	1.85E-09	0	0	0.000480579	2.13E-08	0	0.999519	1.86E-09	0	0	0.000480579	2.12E-08	0	0.999519	1.86E-09	0.000108158	0	0.000103728	3.55E-13	0	0.999788	1.85E-09	0.000211886	0	0.00178095	1.27E-12	0	0.998007	1.85E-09	0.0004806	0	0.00151224	8.40E-12	0	0.998007	1.85E-09	0.00199284	0	0.031621	3.82E-11	0	0.966386	1.81E-09	0.0336139	0	0.966386	1.81E-09	0	0	0
647	0	0	1.92E-07	0.000809142	0	1.90E-09	0.999191	0	0	2.51E-07	0.000809082	0	1.90E-09	0.999191	0.865236	0.134764	0	0	0	0	0	0	0	6.25E-07	0.00201248	0	1.84E-09	0.997987	0	0	2.13E-06	0.00579326	0	3.91E-09	0.994205	0	0	1.80E-06	0.00579359	0	3.91E-09	0.994205	0.000809334	0	6.28E-11	0.00120377	0	1.84E-09	0.997987	0.0020131	0	9.83E-11	0.0320597	0	1.74E-09	0.965927	0.00579539	0	2.17E-09	0.0282774	0	1.74E-09	0.965927	0.0340728	0	1.74E-09	0.965927	0	0	0	1	0	0	0	0	0	0
648	0	0	0.999914	8.61E-05	0	0	0	0.970242	0.0297576	0	0	0	0	0	0	0	0.999848	0.000152347	0	0	0	0.951744	0.0482557	0	0	0	0	0	0	0	0.000171712	0.999828	0	0	0	0.953782	0.0462182	0	0	0	0	0	1	0	0	0	0	0	0	1	0	0	0	0	0	0	1	0	0	0	0	0	0	1	0	0	0	0	0	0	1	0	0	0	0	0	0
649	0.936932	0.0316344	0	0	0.0314332	0	0	0.939745	0.0288222	0	0	0.0314332	0	0	0	0	0.999884	0.000115666	0	0	0	0.926904	0.0469962	0	0	0.0261001	0	0	0	0	0.99989	0.000110342	0	0	0	0.953782	0.0462182	0	0	0	0	0	0.968567	0.00533306	0	0	0.0261001	0	0	0.9739	0.0261001	0	0	0	0	0	1	0	0	0	0	0	0	1	0	0	0	0	0	0	1	0	0	0	0	0	0
650	0	0	2.90E-08	1.74E-05	0	1.89E-09	0.999983	0	0	2.69E-08	1.74E-05	0	1.89E-09	0.999983	0	0	2.79E-05	0.0213629	0	1.79E-09	0.978609	0	0	8.17E-08	4.31E-05	0	1.85E-09	0.999957	0	0	1.58E-07	0.000124094	0	2.63E-09	0.999876	0	0	1.93E-07	0.000124059	0	2.63E-09	0.999876	1.74E-05	0	4.33E-11	2.58E-05	0	1.85E-09	0.999957	4.32E-05	0	4.70E-12	0.000686024	0	1.85E-09	0.999271	0.000124253	0	7.82E-10	0.000604962	0	1.85E-09	0.999271	0.000729216	0	5.86E-11	0.0206616	0	1.79E-09	0.978609	0.0213908	0	1.79E-09	0.978609	0	0	0
651	0.272661	0.00920609	0	0	0.718133	0	0	0.27348	0.00838768	0	0	0.718133	0	0	0.276014	0.0429902	0	0	0.680996	0	0	0.269743	0.0136766	0	0	0.716581	0	0	0.274223	0.00903235	0	0	0.716745	0	0	0.270164	0.0130915	0	0	0.716745	0	0	0.281867	0.001552	0	0	0.716581	0	0	0.283419	0.00759553	0	0	0.708985	0	0	0.283255	0.00775945	0	0	0.708985	0	0	0.291015	0.0279893	0	0	0.680996	0	0	0.319004	0.680996	0	0	0	0	0
652	0	0	0.000546888	0.999453	0	0	0	0.970242	0.0297576	0	0	0	0	0	0.865236	0.134764	0	0	0	0	0	0.951744	0.0482557	0	0	0	0	0	0.942299	0.0310374	0	0	0.0266634	0	0	0.928351	0.0449858	0	0	0.0266634	0	0	1	0	0	0	0	0	0	1	0	0	0	0	0	0	0.973337	0.0266634	0	0	0	0	0	1	0	0	0	0	0	0	1	0	0	0	0	0	0
653	0.962042	0.0324822	0	0	0.00547598	0	0	0.964929	0.0295946	0	0	0.00547598	0	0	0.865236	0.134764	0	0	0	0	0	0	0	0.000620449	0.99938	0	0	0	0.942299	0.0310374	0	0	0.0266634	0	0	0.928351	0.0449858	0	0	0.0266634	0	0	0.994524	0.00547598	0	0	0	0	0	1	0	0	0	0	0	0	0.973337	0.0266634	0	0	0	0	0	1	0	0	0	0	0	0	1	0	0	0	0	0	0
654	0	0	0.999781	0.000219229	0	0	0	0.970242	0.0297576	0	0	0	0	0	0.865236	0.134764	0	0	0	0	0	0.951744	0.0482557	0	0	0	0	0	0	0	0.999828	0.000172014	0	0	0	0.953782	0.0462182	0	0	0	0	0	1	0	0	0	0	0	0	1	0	0	0	0	0	0	1	0	0	0	0	0	0	1	0	0	0	0	0	0	1	0	0	0	0	0	0
655	0	0	0.000108413	5.99E-08	0	0.999892	1.91E-09	0	0	0.000108403	6.98E-08	0	0.999892	1.91E-09	0	0	0.0336091	3.05E-05	0	0.96636	1.81E-09	0	0	0.000212206	1.82E-07	0	0.999788	1.85E-09	0	0	0.000481294	2.22E-07	0	0.999518	2.55E-09	0	0	0.000481206	3.10E-07	0	0.999518	2.55E-09	0.000108473	0	0.000103915	5.75E-11	0	0.999788	1.85E-09	0.000212388	0	0.00178271	2.58E-12	0	0.998005	1.85E-09	0.000481516	0	0.00151358	6.99E-10	0	0.998005	1.85E-09	0.0019951	0	0.0316445	3.82E-11	0	0.96636	1.81E-09	0.0336396	0	0.96636	1.81E-09	0	0	0
656	0.854726	0.0288588	0	0	0.116415	0	0	0.857292	0.0262933	0	0	0.116415	0	0	0	0	0.000233574	0.999766	0	0	0	0.845577	0.0428728	0	0	0.11155	0	0	0.859622	0.0283142	0	0	0.112064	0	0	0.846897	0.0410388	0	0	0.112064	0	0	0.883585	0.00486514	0	0	0.11155	0	0	0.88845	0.0238101	0	0	0.0877398	0	0	0.887936	0.024324	0	0	0.0877398	0	0	0.91226	0.0877398	0	0	0	0	0	1	0	0	0	0	0	0
657	0.272661	0.00920609	0	0	0.718133	0	0	0.27348	0.00838768	0	0	0.718133	0	0	0.276014	0.0429902	0	0	0.680996	0	0	0.269743	0.0136766	0	0	0.716581	0	0	0.274223	0.00903235	0	0	0.716745	0	0	0.270164	0.0130915	0	0	0.716745	0	0	0.281867	0.001552	0	0	0.716581	0	0	0.283419	0.00759553	0	0	0.708985	0	0	0.283255	0.00775945	0	0	0.708985	0	0	0.291015	0.0279893	0	0	0.680996	0	0	0.319004	0.680996	0	0	0	0	0
658	0	0	5.37E-09	1.73E-05	0	1.85E-09	0.999983	0	0	5.37E-09	1.73E-05	0	1.85E-09	0.999983	0	0	8.50E-06	0.0213629	0	1.79E-09	0.978629	0	0	1.34E-08	4.30E-05	0	1.85E-09	0.999957	0	0	3.84E-08	0.000123811	0	1.89E-09	0.999876	0	0	3.85E-08	0.000123811	0	1.89E-09	0.999876	1.73E-05	0	1.79E-12	2.57E-05	0	1.85E-09	0.999957	4.30E-05	0	3.30E-12	0.000685156	0	1.85E-09	0.999272	0.000123849	0	4.05E-11	0.000604331	0	1.85E-09	0.999272	0.00072818	0	5.85E-11	0.0206433	0	1.79E-09	0.978629	0.0213715	0	1.79E-09	0.978629	0	0	0
659	0	0	1.79E-09	1.73E-05	0	1.85E-09	0.999983	0	0	1.79E-09	1.73E-05	0	1.85E-09	0.999983	0	0	2.54E-06	0.021363	0	1.79E-09	0.978634	0	0	4.45E-09	4.30E-05	0	1.85E-09	0.999957	0	0	1.28E-08	0.000123749	0	1.85E-09	0.999876	0	0	1.28E-08	0.000123749	0	1.85E-09	0.999876	1.73E-05	0	3.69E-13	2.57E-05	0	1.85E-09	0.999957	4.30E-05	0	3.29E-12	0.000684921	0	1.85E-09	0.999272	0.000123761	0	7.02E-12	0.000604153	0	1.85E-09	0.999272	0.000727914	0	5.85E-11	0.0206376	0	1.79E-09	0.978634	0.0213655	0	1.79E-09	0.978634	0	0	0
660	0	0	0.000108143	4.65E-09	0	0.999892	1.85E-09	0	0	0.000108143	4.65E-09	0	0.999892	1.85E-09	0	0	0.0336093	1.55E-06	0	0.966389	1.81E-09	0	0	0.000211858	9.11E-09	0	0.999788	1.85E-09	0	0	0.000480535	2.07E-08	0	0.999519	1.85E-09	0	0	0.000480535	2.07E-08	0	0.999519	1.85E-09	0.000108148	0	0.000103719	3.45E-13	0	0.999788	1.85E-09	0.000211867	0	0.00178079	1.27E-12	0	0.998007	1.85E-09	0.000480556	0	0.0015121	5.47E-12	0	0.998007	1.85E-09	0.00199266	0	0.0316182	3.82E-11	0	0.966389	1.81E-09	0.0336108	0	0.966389	1.81E-09	0	0	0
661	0	0	1.79E-09	1.73E-05	0	1.85E-09	0.999983	0	0	1.79E-09	1.73E-05	0	1.85E-09	0.999983	0	0	2.46E-06	0.021363	0	1.79E-09	0.978635	0	0	4.45E-09	4.30E-05	0	1.85E-09	0.999957	0	0	1.28E-08	0.000123748	0	1.85E-09	0.999876	0	0	1.28E-08	0.000123748	0	1.85E-09	0.999876	1.73E-05	0	3.69E-13	2.57E-05	0	1.85E-09	0.999957	4.30E-05	0	3.29E-12	0.000684918	0	1.85E-09	0.999272	0.000123761	0	7.00E-12	0.00060415	0	1.85E-09	0.999272	0.000727911	0	5.85E-11	0.0206376	0	1.79E-09	0.978635	0.0213655	0	1.79E-09	0.978635	0	0	0
662	0	0	3.58E-09	1.73E-05	0	1.85E-09	0.999983	0	0	3.58E-09	1.73E-05	0	1.85E-09	0.999983	0	0	6.12E-06	0.021363	0	1.79E-09	0.978631	0	0	8.90E-09	4.30E-05	0	1.85E-09	0.999957	0	0	2.56E-08	0.000123783	0	1.87E-09	0.999876	0	0	2.56E-08	0.000123783	0	1.87E-09	0.999876	1.73E-05	0	9.02E-13	2.57E-05	0	1.85E-09	0.999957	4.30E-05	0	3.30E-12	0.000685057	0	1.85E-09	0.999272	0.000123809	0	1.95E-11	0.000604258	0	1.85E-09	0.999272	0.000728067	0	5.85E-11	0.020641	0	1.79E-09	0.978631	0.0213691	0	1.79E-09	0.978631	0	0	0
663	0.854726	0.0288588	0	0	0.116415	0	0	0.857292	0.0262933	0	0	0.116415	0	0	0	0	0.000115695	0.999884	0	0	0	0.845577	0.0428728	0	0	0.11155	0	0	0.859622	0.0283142	0	0	0.112064	0	0	0.846897	0.0410388	0	0	0.112064	0	0	0.883585	0.00486514	0	0	0.11155	0	0	0.88845	0.0238101	0	0	0.0877398	0	0	0.887936	0.024324	0	0	0.0877398	0	0	0.91226	0.0877398	0	0	0	0	0	1	0	0	0	0	0	0
664	0	0	0.000108214	1.86E-08	0	0.999892	1.85E-09	0	0	0.000108214	1.86E-08	0	0.999892	1.85E-09	0	0	0.033609	1.41E-05	0	0.966377	1.81E-09	0	0	0.000211975	3.00E-08	0	0.999788	1.85E-09	0	0	0.000480782	8.27E-08	0	0.999519	1.92E-09	0	0	0.000480782	8.27E-08	0	0.999519	1.92E-09	0.000108232	0	0.000103773	4.81E-12	0	0.999788	1.85E-09	0.000212005	0	0.00178154	1.29E-12	0	0.998006	1.85E-09	0.000480865	0	0.00151268	7.06E-11	0	0.998006	1.85E-09	0.00199355	0	0.0316296	3.82E-11	0	0.966377	1.81E-09	0.0336231	0	0.966377	1.81E-09	0	0	0
665	0.962042	0.0324822	0	0	0.00547598	0	0	0.964929	0.0295946	0	0	0.00547598	0	0	0.865236	0.134764	0	0	0	0	0	0	0	0.999957	4.30E-05	0	0	0	0.942299	0.0310374	0	0	0.0266634	0	0	0.928351	0.0449858	0	0	0.0266634	0	0	0.994524	0.00547598	0	0	0	0	0	1	0	0	0	0	0	0	0.973337	0.0266634	0	0	0	0	0	1	0	0	0	0	0	0	1	0	0	0	0	0	0
666	0	0	0.000108916	1.87E-08	0	0.999891	1.85E-09	0	0	0.000108916	1.87E-08	0	0.999891	1.85E-09	0	0	0.0336014	0.000240001	0	0.966159	1.81E-09	0	0	0.000213351	3.02E-08	0	0.999787	1.85E-09	0	0	0.000483904	8.33E-08	0	0.999516	1.92E-09	0	0	0.000483904	8.33E-08	0	0.999516	1.92E-09	0.000108935	0	0.000104447	4.84E-12	0	0.999787	1.85E-09	0.000213382	0	0.00179311	1.32E-12	0	0.997994	1.85E-09	0.000483987	0	0.00152251	7.16E-11	0	0.997994	1.85E-09	0.00200649	0	0.031835	3.91E-11	0	0.966159	1.81E-09	0.0338414	0	0.966159	1.81E-09	0	0	0
667	0.272661	0.00920609	0	0	0.718133	0	0	0.27348	0.00838768	0	0	0.718133	0	0	0.276014	0.0429902	0	0	0.680996	0	0	0.269743	0.0136766	0	0	0.716581	0	0	0.274223	0.00903235	0	0	0.716745	0	0	0.270164	0.0130915	0	0	0.716745	0	0	0.281867	0.001552	0	0	0.716581	0	0	0.283419	0.00759553	0	0	0.708985	0	0	0.283255	0.00775945	0	0	0.708985	0	0	0.291015	0.0279893	0	0	0.680996	0	0	0.319004	0.680996	0	0	0	0	0
668	0	0	0.000141647	4.87E-08	0	0.999858	1.87E-09	0	0	0.000141655	4.00E-08	0	0.999858	1.87E-09	0	0	0.0332485	0.0107461	0	0.956005	1.78E-09	0	0	0.000277419	9.54E-08	0	0.999722	1.85E-09	0	0	0.000629175	2.16E-07	0	0.999371	2.15E-09	0	0	0.000629213	1.78E-07	0	0.999371	2.15E-09	0.000141695	0	0.000135819	2.06E-11	0	0.999722	1.85E-09	0.000277514	0	0.00233123	2.42E-12	0	0.997391	1.85E-09	0.000629391	0	0.00197935	3.01E-10	0	0.997391	1.85E-09	0.00260874	0	0.0413859	6.65E-11	0	0.956005	1.78E-09	0.0439946	0	0.956005	1.78E-09	0	0	0
669	0.272661	0.00920609	0	0	0.718133	0	0	0.27348	0.00838768	0	0	0.718133	0	0	0.276014	0.0429902	0	0	0.680996	0	0	0.269743	0.0136766	0	0	0.716581	0	0	0.274223	0.00903235	0	0	0.716745	0	0	0.270164	0.0130915	0	0	0.716745	0	0	0.281867	0.001552	0	0	0.716581	0	0	0.283419	0.00759553	0	0	0.708985	0	0	0.283255	0.00775945	0	0	0.708985	0	0	0.291015	0.0279893	0	0	0.680996	0	0	0.319004	0.680996	0	0	0	0	0
670	0.967339	0.0326611	0	0	0	0	0	0	0	0.999828	0.000171919	0	0	0	0.865236	0.134764	0	0	0	0	0	0.951744	0.0482557	0	0	0	0	0	0.968112	0.0318877	0	0	0	0	0	0	0	0.999828	0.000171999	0	0	0	1	0	0	0	0	0	0	1	0	0	0	0	0	0	1	0	0	0	0	0	0	1	0	0	0	0	0	0	1	0	0	0	0	0	0
671	0.272661	0.00920609	0	0	0.718133	0	0	0.27348	0.00838768	0	0	0.718133	0	0	0.276014	0.0429902	0	0	0.680996	0	0	0.269743	0.0136766	0	0	0.716581	0	0	0.274223	0.00903235	0	0	0.716745	0	0	0.270164	0.0130915	0	0	0.716745	0	0	0.281867	0.001552	0	0	0.716581	0	0	0.283419	0.00759553	0	0	0.708985	0	0	0.283255	0.00775945	0	0	0.708985	0	0	0.291015	0.0279893	0	0	0.680996	0	0	0.319004	0.680996	0	0	0	0	0
672	0	0	0.000167331	1.02E-07	0	0.999833	1.98E-09	0	0	0.000167336	9.70E-08	0	0.999833	1.98E-09	0	0	0.0329726	0.0189592	0	0.948068	1.81E-09	0	0	0.000327552	2.79E-07	0	0.999672	1.89E-09	0	0	0.000742696	2.14E-07	0	0.999257	2.85E-09	0	0	0.000742749	1.61E-07	0	0.999257	2.85E-09	0.000167433	0	0.000160398	8.82E-11	0	0.999672	1.89E-09	0.000327831	0	0.00275172	4.59E-12	0	0.99692	1.89E-09	0.00074291	0	0.00233664	9.60E-10	0	0.99692	1.89E-09	0.00307955	0	0.0488522	7.59E-11	0	0.948068	1.81E-09	0.0519318	0	0.948068	1.81E-09	0	0	0
673	0.967339	0.0326611	0	0	0	0	0	0	0	0.00020696	0.999793	0	0	0	0.865236	0.134764	0	0	0	0	0	0	0	0.00026415	0.999736	0	0	0	0	0	4.50E-05	0.170014	0	3.15E-08	0.829941	0	0	3.52E-05	0.170024	0	3.15E-08	0.829941	1	0	0	0	0	0	0	1	0	0	0	0	0	0	0.170059	0	3.15E-08	0.829941	0	0	0	1	0	0	0	0	0	0	1	0	0	0	0	0	0
674	0	0	0.000206934	0.999793	0	0	0	0.970242	0.0297576	0	0	0	0	0	0	0	0.00865979	0.99134	0	0	0	0	0	0.000264069	0.999736	0	0	0	0	0	0.000130844	0.999869	0	0	0	0.953782	0.0462182	0	0	0	0	0	1	0	0	0	0	0	0	1	0	0	0	0	0	0	1	0	0	0	0	0	0	1	0	0	0	0	0	0	1	0	0	0	0	0	0
675	0	0	7.44E-09	1.75E-05	0	1.89E-09	0.999982	0	0	6.44E-09	1.75E-05	0	1.89E-09	0.999982	0	0	0.000305324	0.0213566	0	1.83E-09	0.978338	0	0	2.24E-08	4.36E-05	0	1.89E-09	0.999956	0	0	3.85E-08	0.000125486	0	1.93E-09	0.999874	0	0	2.94E-08	0.000125495	0	1.93E-09	0.999874	1.75E-05	0	2.82E-12	2.61E-05	0	1.89E-09	0.999956	4.36E-05	0	3.41E-12	0.000694459	0	1.89E-09	0.999262	0.000125524	0	4.39E-11	0.000612555	0	1.89E-09	0.999262	0.000738079	0	6.01E-11	0.0209239	0	1.83E-09	0.978338	0.0216619	0	1.83E-09	0.978338	0	0	0
676	0	0	0.000108263	1.40E-08	0	0.999892	1.89E-09	0	0	0.000108263	1.40E-08	0	0.999892	1.89E-09	0	0	0.0336084	3.24E-05	0	0.966359	1.85E-09	0	0	0.000212074	2.74E-08	0	0.999788	1.89E-09	0	0	0.000481026	6.22E-08	0	0.999519	2.02E-09	0	0	0.000481011	7.71E-08	0	0.999519	2.02E-09	0.000108277	0	0.000103825	2.73E-12	0	0.999788	1.89E-09	0.000212102	0	0.00178246	1.31E-12	0	0.998005	1.89E-09	0.000481088	0	0.00151347	1.32E-10	0	0.998005	1.89E-09	0.00199456	0	0.0316462	3.93E-11	0	0.966359	1.85E-09	0.0336408	0	0.966359	1.85E-09	0	0	0
677	0.854726	0.0288588	0	0	0.116415	0	0	0.857292	0.0262933	0	0	0.116415	0	0	0	0	0.000246346	0.999754	0	0	0	0.845577	0.0428728	0	0	0.11155	0	0	0.859622	0.0283142	0	0	0.112064	0	0	0.846897	0.0410388	0	0	0.112064	0	0	0.883585	0.00486514	0	0	0.11155	0	0	0.88845	0.0238101	0	0	0.0877398	0	0	0.887936	0.024324	0	0	0.0877398	0	0	0.91226	0.0877398	0	0	0	0	0	1	0	0	0	0	0	0
678	0.272661	0.00920609	0	0	0.718133	0	0	0.27348	0.00838768	0	0	0.718133	0	0	0.276014	0.0429902	0	0	0.680996	0	0	0.269743	0.0136766	0	0	0.716581	0	0	0.274223	0.00903235	0	0	0.716745	0	0	0.270164	0.0130915	0	0	0.716745	0	0	0.281867	0.001552	0	0	0.716581	0	0	0.283419	0.00759553	0	0	0.708985	0	0	0.283255	0.00775945	0	0	0.708985	0	0	0.291015	0.0279893	0	0	0.680996	0	0	0.319004	0.680996	0	0	0	0	0
679	0	0	2.58E-08	2.08E-05	0	1.92E-09	0.999979	0	0	2.58E-08	2.08E-05	0	1.92E-09	0.999979	0	0	3.50E-05	0.0215042	0	1.81E-09	0.978461	0	0	6.41E-08	5.17E-05	0	1.89E-09	0.999948	0	0	3.33E-07	0.000268142	0	5.65E-07	0.999731	0	0	0.000144405	0.000124069	0	5.65E-07	0.999731	2.08E-05	0	3.10E-11	3.09E-05	0	1.89E-09	0.999948	5.17E-05	0	5.08E-12	0.000822344	0	1.88E-09	0.999126	0.000268474	0	5.63E-07	0.000605031	0	1.88E-09	0.999126	0.000874069	0	7.04E-11	0.0206651	0	1.81E-09	0.978461	0.0215392	0	1.81E-09	0.978461	0	0	0
680	0.854726	0.0288588	0	0	0.116415	0	0	0.857292	0.0262933	0	0	0.116415	0	0	0	0	0.999758	0.000242063	0	0	0	0.845577	0.0428728	0	0	0.11155	0	0	0.859622	0.0283142	0	0	0.112064	0	0	0.846897	0.0410388	0	0	0.112064	0	0	0.883585	0.00486514	0	0	0.11155	0	0	0.88845	0.0238101	0	0	0.0877398	0	0	0.887936	0.024324	0	0	0.0877398	0	0	0.91226	0.0877398	0	0	0	0	0	1	0	0	0	0	0	0
681	0.854726	0.0288588	0	0	0.116415	0	0	0.857292	0.0262933	0	0	0.116415	0	0	0	0	0.000461178	0.999539	0	0	0	0.845577	0.0428728	0	0	0.11155	0	0	0.859622	0.0283142	0	0	0.112064	0	0	0.846897	0.0410388	0	0	0.112064	0	0	0.883585	0.00486514	0	0	0.11155	0	0	0.88845	0.0238101	0	0	0.0877398	0	0	0.887936	0.024324	0	0	0.0877398	0	0	0.91226	0.0877398	0	0	0	0	0	1	0	0	0	0	0	0
682	0.854726	0.0288588	0	0	0.116415	0	0	0.857292	0.0262933	0	0	0.116415	0	0	0	0	0.000388552	0.999611	0	0	0	0.845577	0.0428728	0	0	0.11155	0	0	0.859622	0.0283142	0	0	0.112064	0	0	0.846897	0.0410388	0	0	0.112064	0	0	0.883585	0.00486514	0	0	0.11155	0	0	0.88845	0.0238101	0	0	0.0877398	0	0	0.887936	0.024324	0	0	0.0877398	0	0	0.91226	0.0877398	0	0	0	0	0	1	0	0	0	0	0	0
683	0	0	0.000112401	1.93E-08	0	0.999888	1.04E-09	0	0	0.000112401	1.93E-08	0	0.999888	1.04E-09	0	0	0.033684	9.92E-06	0	0.966306	1.01E-09	0	0	0.000220171	3.78E-08	0	0.99978	1.03E-09	0	0	0.000558082	9.60E-08	0	0.999442	6.62E-08	0	0	0.000480688	7.75E-05	0	0.999442	6.62E-08	0.00011242	0	0.000107788	4.98E-12	0	0.99978	1.03E-09	0.000220208	0	0.00185042	7.97E-13	0	0.997929	1.03E-09	0.000558178	0	0.00151239	6.51E-08	0	0.997929	1.03E-09	0.00207063	0	0.0316233	2.13E-11	0	0.966306	1.01E-09	0.0336939	0	0.966306	1.01E-09	0	0	0
684	0	0	0.000108145	4.65E-09	0	0.999892	1.03E-09	0	0	0.000108145	4.65E-09	0	0.999892	1.03E-09	0	0	0.0336093	1.75E-06	0	0.966389	1.01E-09	0	0	0.000211861	9.11E-09	0	0.999788	1.03E-09	0	0	0.000480562	2.07E-08	0	0.999519	1.12E-09	0	0	0.000480538	4.47E-08	0	0.999519	1.12E-09	0.00010815	0	0.000103721	3.25E-13	0	0.999788	1.03E-09	0.00021187	0	0.00178082	7.08E-13	0	0.998007	1.03E-09	0.000480582	0	0.00151211	8.68E-11	0	0.998007	1.03E-09	0.00199269	0	0.0316184	2.13E-11	0	0.966389	1.01E-09	0.0336111	0	0.966389	1.01E-09	0	0	0
685	0	0	4.56E-09	1.73E-05	0	1.03E-09	0.999983	0	0	3.58E-09	1.73E-05	0	1.03E-09	0.999983	0	0	3.76E-06	0.021363	0	9.98E-10	0.978633	0	0	8.90E-09	4.30E-05	0	1.03E-09	0.999957	0	0	2.56E-08	0.00012377	0	1.05E-09	0.999876	0	0	2.56E-08	0.00012377	0	1.05E-09	0.999876	1.73E-05	0	1.01E-12	2.57E-05	0	1.03E-09	0.999957	4.30E-05	0	1.84E-12	0.000684983	0	1.03E-09	0.999272	0.000123795	0	1.86E-11	0.000604194	0	1.03E-09	0.999272	0.000727989	0	3.26E-11	0.0206388	0	9.98E-10	0.978633	0.0213668	0	9.98E-10	0.978633	0	0	0
686	0	0	0.00010347	0.999897	0	0	0	0.970242	0.0297576	0	0	0	0	0	0	0	0.999955	4.55E-05	0	0	0	0.951744	0.0482557	0	0	0	0	0	0.942299	0.0310374	0	0	0.0266634	0	0	0.928351	0.0449858	0	0	0.0266634	0	0	1	0	0	0	0	0	0	1	0	0	0	0	0	0	0.973337	0.0266634	0	0	0	0	0	1	0	0	0	0	0	0	1	0	0	0	0	0	0
687	0	0	0.000108158	1.19E-08	0	0.999892	1.03E-09	0	0	0.000108161	9.30E-09	0	0.999892	1.03E-09	0	0	0.0336093	2.55E-06	0	0.966388	1.01E-09	0	0	0.00021188	1.82E-08	0	0.999788	1.03E-09	0	0	0.000480575	4.13E-08	0	0.999519	1.05E-09	0	0	0.000480575	4.13E-08	0	0.999519	1.05E-09	0.00010817	0	0.000103728	1.54E-12	0	0.999788	1.03E-09	0.000211898	0	0.00178088	7.11E-13	0	0.998007	1.03E-09	0.000480616	0	0.00151216	1.80E-11	0	0.998007	1.03E-09	0.00199278	0	0.0316191	2.13E-11	0	0.966388	1.01E-09	0.0336119	0	0.966388	1.01E-09	0	0	0
688	0	0	3.58E-09	1.73E-05	0	1.03E-09	0.999983	0	0	3.58E-09	1.73E-05	0	1.03E-09	0.999983	0	0	4.05E-06	0.021363	0	9.98E-10	0.978633	0	0	8.90E-09	4.30E-05	0	1.03E-09	0.999957	0	0	1.48E-08	0.00012376	0	1.04E-09	0.999876	0	0	1.48E-08	0.00012376	0	1.04E-09	0.999876	1.73E-05	0	8.18E-13	2.57E-05	0	1.03E-09	0.999957	4.30E-05	0	1.84E-12	0.000684972	0	1.03E-09	0.999272	0.000123775	0	9.58E-12	0.000604201	0	1.03E-09	0.999272	0.000727976	0	3.26E-11	0.0206391	0	9.98E-10	0.978633	0.021367	0	9.98E-10	0.978633	0	0	0
689	0.936932	0.0316344	0	0	0.0314332	0	0	0.939745	0.0288222	0	0	0.0314332	0	0	0	0	0.999947	5.29E-05	0	0	0	0.926904	0.0469962	0	0	0.0261001	0	0	0	0	0.241153	1.04E-05	0	0.758837	3.08E-09	0	0	0.241153	1.04E-05	0	0.758837	3.08E-09	0.968567	0.00533306	0	0	0.0261001	0	0	0.9739	0.0261001	0	0	0	0	0	0.241163	0	0.758837	3.08E-09	0	0	0	1	0	0	0	0	0	0	1	0	0	0	0	0	0
690	0	0	1.43E-08	1.73E-05	0	1.04E-09	0.999983	0	0	1.43E-08	1.73E-05	0	1.04E-09	0.999983	0	0	2.12E-05	0.0213628	0	9.98E-10	0.978616	0	0	3.25E-08	4.31E-05	0	1.03E-09	0.999957	0	0	5.93E-08	0.000123909	0	1.16E-09	0.999876	0	0	5.93E-08	0.000123909	0	1.16E-09	0.999876	1.73E-05	0	1.15E-11	2.58E-05	0	1.03E-09	0.999957	4.31E-05	0	1.99E-12	0.000685592	0	1.03E-09	0.999271	0.000123969	0	1.29E-10	0.000604712	0	1.03E-09	0.999271	0.00072868	0	3.27E-11	0.0206552	0	9.98E-10	0.978616	0.0213839	0	9.98E-10	0.978616	0	0	0
691	0.854726	0.0288588	0	0	0.116415	0	0	0.857292	0.0262933	0	0	0.116415	0	0	0	0	0.000333687	0.999666	0	0	0	0.845577	0.0428728	0	0	0.11155	0	0	0.859622	0.0283142	0	0	0.112064	0	0	0.846897	0.0410388	0	0	0.112064	0	0	0.883585	0.00486514	0	0	0.11155	0	0	0.88845	0.0238101	0	0	0.0877398	0	0	0.887936	0.024324	0	0	0.0877398	0	0	0.91226	0.0877398	0	0	0	0	0	1	0	0	0	0	0	0
692	0.272661	0.00920609	0	0	0.718133	0	0	0.27348	0.00838768	0	0	0.718133	0	0	0.276014	0.0429902	0	0	0.680996	0	0	0.269743	0.0136766	0	0	0.716581	0	0	0.274223	0.00903235	0	0	0.716745	0	0	0.270164	0.0130915	0	0	0.716745	0	0	0.281867	0.001552	0	0	0.716581	0	0	0.283419	0.00759553	0	0	0.708985	0	0	0.283255	0.00775945	0	0	0.708985	0	0	0.291015	0.0279893	0	0	0.680996	0	0	0.319004	0.680996	0	0	0	0	0
693	0.962042	0.0324822	0	0	0.00547598	0	0	0.964929	0.0295946	0	0	0.00547598	0	0	0.865236	0.134764	0	0	0	0	0	0	0	0.999871	0.000128941	0	0	0	0.942299	0.0310374	0	0	0.0266634	0	0	0.928351	0.0449858	0	0	0.0266634	0	0	0.994524	0.00547598	0	0	0	0	0	1	0	0	0	0	0	0	0.973337	0.0266634	0	0	0	0	0	1	0	0	0	0	0	0	1	0	0	0	0	0	0
694	0	0	0.000108293	5.58E-08	0	0.999892	1.07E-09	0	0	0.000108293	5.58E-08	0	0.999892	1.07E-09	0	0	0.0336093	1.79E-05	0	0.966373	1.01E-09	0	0	0.000212107	5.51E-08	0	0.999788	1.03E-09	0	0	0.000481023	2.48E-07	0	0.999519	1.66E-09	0	0	0.000481023	2.48E-07	0	0.999519	1.66E-09	0.000108349	0	0.000103813	4.28E-11	0	0.999788	1.03E-09	0.000212162	0	0.00178203	1.00E-12	0	0.998006	1.03E-09	0.000481271	0	0.00151292	6.25E-10	0	0.998006	1.03E-09	0.00199419	0	0.031633	2.13E-11	0	0.966373	1.01E-09	0.0336272	0	0.966373	1.01E-09	0	0	0
695	0.962042	0.0324822	0	0	0.00547598	0	0	0.964929	0.0295946	0	0	0.00547598	0	0	0.865236	0.134764	0	0	0	0	0	0	0	0.999929	7.07E-05	0	0	0	0.942299	0.0310374	0	0	0.0266634	0	0	0.928351	0.0449858	0	0	0.0266634	0	0	0.994524	0.00547598	0	0	0	0	0	1	0	0	0	0	0	0	0.973337	0.0266634	0	0	0	0	0	1	0	0	0	0	0	0	1	0	0	0	0	0	0
696	0.962042	0.0324822	0	0	0.00547598	0	0	0.964929	0.0295946	0	0	0.00547598	0	0	0	0	0.999907	9.33E-05	0	0	0	0	0	0.999929	7.07E-05	0	0	0	0.942299	0.0310374	0	0	0.0266634	0	0	0.928351	0.0449858	0	0	0.0266634	0	0	0.994524	0.00547598	0	0	0	0	0	1	0	0	0	0	0	0	0.973337	0.0266634	0	0	0	0	0	1	0	0	0	0	0	0	1	0	0	0	0	0	0
697	0	0	5.37E-09	1.73E-05	0	1.03E-09	0.999983	0	0	5.37E-09	1.73E-05	0	1.03E-09	0.999983	0	0	5.32E-06	0.021363	0	9.97E-10	0.978632	0	0	9.17E-09	4.30E-05	0	1.03E-09	0.999957	0	0	3.84E-08	0.000123792	0	1.07E-09	0.999876	0	0	3.84E-08	0.000123792	0	1.07E-09	0.999876	1.73E-05	0	1.70E-12	2.57E-05	0	1.03E-09	0.999957	4.30E-05	0	1.84E-12	0.000685056	0	1.03E-09	0.999272	0.00012383	0	3.92E-11	0.000604239	0	1.03E-09	0.999272	0.00072807	0	3.26E-11	0.0206403	0	9.97E-10	0.978632	0.0213683	0	9.97E-10	0.978632	0	0	0
698	0	0	0.000108144	4.65E-09	0	0.999892	1.03E-09	0	0	0.000108144	4.65E-09	0	0.999892	1.03E-09	0	0	0.0336093	1.63E-06	0	0.966389	1.01E-09	0	0	0.000211858	9.11E-09	0	0.999788	1.03E-09	0	0	0.000480536	2.07E-08	0	0.999519	1.04E-09	0	0	0.000480536	2.07E-08	0	0.999519	1.04E-09	0.000108148	0	0.000103719	3.24E-13	0	0.999788	1.03E-09	0.000211867	0	0.00178079	7.07E-13	0	0.998007	1.03E-09	0.000480557	0	0.0015121	5.02E-12	0	0.998007	1.03E-09	0.00199266	0	0.0316183	2.13E-11	0	0.966389	1.01E-09	0.0336109	0	0.966389	1.01E-09	0	0	0
699	0	0	0.000108148	4.66E-09	0	0.999892	1.03E-09	0	0	0.000108148	4.66E-09	0	0.999892	1.03E-09	0	0	0.0336092	3.01E-06	0	0.966388	1.01E-09	0	0	0.000211866	9.14E-09	0	0.999788	1.03E-09	0	0	0.000480555	2.09E-08	0	0.999519	1.04E-09	0	0	0.000480555	2.09E-08	0	0.999519	1.04E-09	0.000108153	0	0.000103723	3.26E-13	0	0.999788	1.03E-09	0.000211876	0	0.00178087	7.07E-13	0	0.998007	1.03E-09	0.000480576	0	0.00151216	5.20E-12	0	0.998007	1.03E-09	0.00199274	0	0.0316195	2.13E-11	0	0.966388	1.01E-09	0.0336122	0	0.966388	1.01E-09	0	0	0
700	0	0	0.00321751	1.38E-07	0	0.996782	1.04E-09	0	0	0.00321751	1.38E-07	0	0.996782	1.04E-09	0.865236	0.134764	0	0	0	0	0	0	0	0.00630325	2.71E-07	0	0.993696	1.03E-09	0	0	0.014297	6.15E-07	0	0.985702	1.16E-09	0	0	0.014297	6.15E-07	0	0.985702	1.16E-09	0.00321765	0	0.00308587	1.01E-11	0	0.993696	1.03E-09	0.00630352	0	0.0529826	3.31E-11	0	0.940714	9.97E-10	0.0142976	0	0.0449885	1.59E-10	0	0.940714	9.97E-10	0.0592861	0	0.940714	9.97E-10	0	0	0	1	0	0	0	0	0	0
701	0	0	1.79E-09	1.73E-05	0	1.03E-09	0.999983	0	0	1.79E-09	1.73E-05	0	1.03E-09	0.999983	0	0	4.57E-06	0.021363	0	9.97E-10	0.978632	0	0	4.47E-09	4.30E-05	0	1.03E-09	0.999957	0	0	1.29E-08	0.00012376	0	1.04E-09	0.999876	0	0	1.29E-08	0.00012376	0	1.04E-09	0.999876	1.73E-05	0	2.86E-13	2.57E-05	0	1.03E-09	0.999957	4.30E-05	0	1.84E-12	0.000684985	0	1.03E-09	0.999272	0.000123773	0	5.96E-12	0.000604209	0	1.03E-09	0.999272	0.000727982	0	3.26E-11	0.0206396	0	9.97E-10	0.978632	0.0213675	0	9.97E-10	0.978632	0	0	0
702	0	0	0.000108143	4.65E-09	0	0.999892	1.03E-09	0	0	0.000108143	4.65E-09	0	0.999892	1.03E-09	0	0	0.0336093	1.58E-06	0	0.966389	1.01E-09	0	0	0.000211858	9.11E-09	0	0.999788	1.03E-09	0	0	0.000480535	2.07E-08	0	0.999519	1.04E-09	0	0	0.000480535	2.07E-08	0	0.999519	1.04E-09	0.000108148	0	0.000103719	3.24E-13	0	0.999788	1.03E-09	0.000211867	0	0.00178079	7.07E-13	0	0.998007	1.03E-09	0.000480556	0	0.0015121	4.97E-12	0	0.998007	1.03E-09	0.00199266	0	0.0316182	2.13E-11	0	0.966389	1.01E-09	0.0336109	0	0.966389	1.01E-09	0	0	0
703	0	0	0.000108143	4.65E-09	0	0.999892	1.03E-09	0	0	0.000108143	4.65E-09	0	0.999892	1.03E-09	0	0	0.0336093	1.51E-06	0	0.966389	1.01E-09	0	0	0.000211857	9.11E-09	0	0.999788	1.03E-09	0	0	0.000480535	2.07E-08	0	0.999519	1.04E-09	0	0	0.000480535	2.07E-08	0	0.999519	1.04E-09	0.000108148	0	0.000103719	3.24E-13	0	0.999788	1.03E-09	0.000211866	0	0.00178079	7.07E-13	0	0.998007	1.03E-09	0.000480555	0	0.0015121	4.97E-12	0	0.998007	1.03E-09	0.00199265	0	0.0316181	2.13E-11	0	0.966389	1.01E-09	0.0336108	0	0.966389	1.01E-09	0	0	0
704	0	0	0.000108143	4.65E-09	0	0.999892	1.03E-09	0	0	0.000108143	4.65E-09	0	0.999892	1.03E-09	0	0	0.0336093	1.51E-06	0	0.966389	1.01E-09	0	0	0.000211857	9.11E-09	0	0.999788	1.03E-09	0	0	0.000480534	2.07E-08	0	0.999519	1.04E-09	0	0	0.000480534	2.07E-08	0	0.999519	1.04E-09	0.000108148	0	0.000103719	3.24E-13	0	0.999788	1.03E-09	0.000211866	0	0.00178079	7.07E-13	0	0.998007	1.03E-09	0.000480555	0	0.0015121	4.97E-12	0	0.998007	1.03E-09	0.00199265	0	0.0316181	2.13E-11	0	0.966389	1.01E-09	0.0336108	0	0.966389	1.01E-09	0	0	0
705	0	0	0.000108143	4.65E-09	0	0.999892	1.03E-09	0	0	0.000108143	4.65E-09	0	0.999892	1.03E-09	0	0	0.0336093	1.53E-06	0	0.966389	1.01E-09	0	0	0.000211857	9.11E-09	0	0.999788	1.03E-09	0	0	0.000480535	2.07E-08	0	0.999519	1.04E-09	0	0	0.000480535	2.07E-08	0	0.999519	1.04E-09	0.000108148	0	0.000103719	3.24E-13	0	0.999788	1.03E-09	0.000211867	0	0.00178079	7.07E-13	0	0.998007	1.03E-09	0.000480555	0	0.0015121	4.99E-12	0	0.998007	1.03E-09	0.00199266	0	0.0316182	2.13E-11	0	0.966389	1.01E-09	0.0336108	0	0.966389	1.01E-09	0	0	0
706	0	0	0.000108156	9.30E-09	0	0.999892	1.03E-09	0	0	0.000108156	9.30E-09	0	0.999892	1.03E-09	0	0	0.0336093	2.46E-06	0	0.966388	1.01E-09	0	0	0.000211876	1.50E-08	0	0.999788	1.03E-09	0	0	0.000480572	3.40E-08	0	0.999519	1.05E-09	0	0	0.000480565	4.13E-08	0	0.999519	1.05E-09	0.000108165	0	0.000103726	1.22E-12	0	0.999788	1.03E-09	0.000211891	0	0.00178087	7.09E-13	0	0.998007	1.03E-09	0.000480606	0	0.00151215	1.49E-11	0	0.998007	1.03E-09	0.00199276	0	0.031619	2.13E-11	0	0.966388	1.01E-09	0.0336118	0	0.966388	1.01E-09	0	0	0
707	0.962042	0.0324822	0	0	0.00547598	0	0	0.964929	0.0295946	0	0	0.00547598	0	0	0	0	0.999955	4.54E-05	0	0	0	0	0	0.999957	4.30E-05	0	0	0	0	0	0.999957	4.30E-05	0	0	0	0.953782	0.0462182	0	0	0	0	0	0.994524	0.00547598	0	0	0	0	0	1	0	0	0	0	0	0	1	0	0	0	0	0	0	1	0	0	0	0	0	0	1	0	0	0	0	0	0
708	0	0	3.58E-09	1.73E-05	0	1.03E-09	0.999983	0	0	3.58E-09	1.73E-05	0	1.03E-09	0.999983	0	0	3.76E-06	0.021363	0	9.97E-10	0.978633	0	0	7.32E-09	4.30E-05	0	1.03E-09	0.999957	0	0	2.11E-08	0.000123769	0	1.05E-09	0.999876	0	0	2.56E-08	0.000123765	0	1.05E-09	0.999876	1.73E-05	0	8.17E-13	2.57E-05	0	1.03E-09	0.999957	4.30E-05	0	1.84E-12	0.000684979	0	1.03E-09	0.999272	0.00012379	0	1.57E-11	0.000604192	0	1.03E-09	0.999272	0.000727982	0	3.26E-11	0.0206388	0	9.97E-10	0.978633	0.0213668	0	9.97E-10	0.978633	0	0	0
709	0	0	0.000108145	4.65E-09	0	0.999892	1.03E-09	0	0	0.000108145	4.68E-09	0	0.999892	1.03E-09	0	0	0.0336093	1.74E-06	0	0.966389	1.01E-09	0	0	0.000211861	9.12E-09	0	0.999788	1.03E-09	0	0	0.000480538	4.47E-08	0	0.999519	1.15E-09	0	0	0.000480562	2.08E-08	0	0.999519	1.15E-09	0.00010815	0	0.000103721	3.40E-13	0	0.999788	1.03E-09	0.00021187	0	0.00178082	7.09E-13	0	0.998007	1.03E-09	0.000480582	0	0.00151211	1.18E-10	0	0.998007	1.03E-09	0.00199269	0	0.0316184	2.13E-11	0	0.966389	1.01E-09	0.033611	0	0.966389	1.01E-09	0	0	0
710	0	0	0.000112788	2.47E-08	0	0.999887	1.16E-09	0	0	0.000112426	3.87E-07	0	0.999887	1.16E-09	0	0	0.0336845	9.69E-06	0	0.966306	1.01E-09	0	0	0.00022055	6.98E-08	0	0.999779	1.03E-09	0	0	0.000480813	7.75E-05	0	0.999442	9.31E-08	0	0	0.000558192	1.36E-07	0	0.999442	9.31E-08	0.000112813	0	0.000107807	1.26E-10	0	0.999779	1.03E-09	0.000220619	0	0.00185047	1.85E-12	0	0.997929	1.03E-09	0.000558328	0	0.00151267	9.21E-08	0	0.997929	1.03E-09	0.00207109	0	0.0316231	2.18E-11	0	0.966306	1.01E-09	0.0336942	0	0.966306	1.01E-09	0	0	0
711	0	0	0.000273543	0.999726	0	0	0	0.970242	0.0297576	0	0	0	0	0	0	0	0.000377777	0.999622	0	0	0	0	0	0.000424354	0.999576	0	0	0	0.968112	0.0318877	0	0	0	0	0	0	0	0.000310513	0.999689	0	0	0	1	0	0	0	0	0	0	1	0	0	0	0	0	0	1	0	0	0	0	0	0	1	0	0	0	0	0	0	1	0	0	0	0	0	0
712	0.967339	0.0326611	0	0	0	0	0	0	0	0.989584	0.0104162	0	0	0	0	0	0.000443606	0.999556	0	0	0	0	0	0.000527749	0.999472	0	0	0	0.942299	0.0310374	0	0	0.0266634	0	0	0.928351	0.0449858	0	0	0.0266634	0	0	1	0	0	0	0	0	0	1	0	0	0	0	0	0	0.973337	0.0266634	0	0	0	0	0	1	0	0	0	0	0	0	1	0	0	0	0	0	0
713	0	0	0.999847	0.000152612	0	0	0	0.970242	0.0297576	0	0	0	0	0	0	0	0.99978	0.000220104	0	0	0	0.951744	0.0482557	0	0	0	0	0	0.942299	0.0310374	0	0	0.0266634	0	0	0.928351	0.0449858	0	0	0.0266634	0	0	1	0	0	0	0	0	0	1	0	0	0	0	0	0	0.973337	0.0266634	0	0	0	0	0	1	0	0	0	0	0	0	1	0	0	0	0	0	0
714	0	0	0.000112972	1.60E-08	0	0.999887	1.72E-08	0	0	0.000112397	5.92E-07	0	0.999887	1.72E-08	0	0	0.0336847	6.26E-06	0	0.966309	1.66E-08	0	0	0.000220719	5.65E-08	0	0.999779	1.71E-08	0	0	0.000480785	7.75E-05	0	0.999442	9.12E-08	0	0	0.000558187	1.09E-07	0	0.999442	9.12E-08	0.000112988	0	0.000107787	1.25E-10	0	0.999779	1.71E-08	0.000220776	0	0.00185025	1.75E-11	0	0.997929	1.70E-08	0.000558296	0	0.00151266	7.41E-08	0	0.997929	1.70E-08	0.00207103	0	0.03162	4.75E-10	0	0.966309	1.66E-08	0.033691	0	0.966309	1.66E-08	0	0	0
715	0	0	0.000108145	4.65E-09	0	0.999892	1.71E-08	0	0	0.000108145	4.69E-09	0	0.999892	1.71E-08	0	0	0.0336093	1.68E-06	0	0.966389	1.67E-08	0	0	0.000211861	9.12E-09	0	0.999788	1.71E-08	0	0	0.000480537	4.47E-08	0	0.999519	1.72E-08	0	0	0.000480561	2.07E-08	0	0.999519	1.72E-08	0.00010815	0	0.00010372	7.59E-13	0	0.999788	1.71E-08	0.00021187	0	0.00178082	1.18E-11	0	0.998007	1.71E-08	0.000480582	0	0.00151211	1.07E-10	0	0.998007	1.71E-08	0.00199269	0	0.0316183	3.57E-10	0	0.966389	1.67E-08	0.033611	0	0.966389	1.67E-08	0	0	0
716	0	0	0.000108179	1.42E-08	0	0.999892	1.71E-08	0	0	0.000108174	1.86E-08	0	0.999892	1.71E-08	0	0	0.0336093	4.55E-06	0	0.966386	1.67E-08	0	0	0.000211904	2.79E-08	0	0.999788	1.71E-08	0	0	0.000480611	4.51E-08	0	0.999519	1.71E-08	0	0	0.000480611	4.50E-08	0	0.999519	1.71E-08	0.000108193	0	0.000103739	4.08E-12	0	0.999788	1.71E-08	0.000211932	0	0.00178099	1.17E-11	0	0.998007	1.71E-08	0.000480656	0	0.00151226	3.63E-11	0	0.998007	1.71E-08	0.00199292	0	0.0316209	3.53E-10	0	0.966386	1.67E-08	0.0336138	0	0.966386	1.67E-08	0	0	0
717	0.272661	0.00920609	0	0	0.718133	0	0	0.27348	0.00838768	0	0	0.718133	0	0	0.276014	0.0429902	0	0	0.680996	0	0	0.269743	0.0136766	0	0	0.716581	0	0	0.274223	0.00903235	0	0	0.716745	0	0	0.270164	0.0130915	0	0	0.716745	0	0	0.281867	0.001552	0	0	0.716581	0	0	0.283419	0.00759553	0	0	0.708985	0	0	0.283255	0.00775945	0	0	0.708985	0	0	0.291015	0.0279893	0	0	0.680996	0	0	0.319004	0.680996	0	0	0	0	0
718	0	0	0.999859	0.000141346	0	0	0	0.970242	0.0297576	0	0	0	0	0	0	0	0.999855	0.000144826	0	0	0	0	0	0.999859	0.000141353	0	0	0	0	0	0.24116	2.40E-05	0	0.758816	3.07E-08	0	0	0.24116	2.40E-05	0	0.758816	3.07E-08	1	0	0	0	0	0	0	1	0	0	0	0	0	0	0.241184	0	0.758816	3.07E-08	0	0	0	1	0	0	0	0	0	0	1	0	0	0	0	0	0
719	0	0	0.999902	9.84E-05	0	0	0	0.970242	0.0297576	0	0	0	0	0	0	0	0.999898	0.000102382	0	0	0	0	0	0.999902	9.84E-05	0	0	0	0	0	0.241155	1.36E-05	0	0.758832	2.28E-08	0	0	0.241155	1.36E-05	0	0.758832	2.28E-08	1	0	0	0	0	0	0	1	0	0	0	0	0	0	0.241168	0	0.758832	2.28E-08	0	0	0	1	0	0	0	0	0	0	1	0	0	0	0	0	0
720	0	0	4.43E-09	1.73E-05	0	1.71E-08	0.999983	0	0	7.15E-09	1.73E-05	0	1.71E-08	0.999983	0	0	5.68E-06	0.021363	0	1.65E-08	0.978631	0	0	1.10E-08	4.30E-05	0	1.71E-08	0.999957	0	0	1.54E-08	0.000123771	0	1.71E-08	0.999876	0	0	1.54E-08	0.000123771	0	1.71E-08	0.999876	1.73E-05	0	3.53E-12	2.57E-05	0	1.71E-08	0.999957	4.30E-05	0	3.04E-11	0.000685024	0	1.70E-08	0.999272	0.000123787	0	4.15E-11	0.000604252	0	1.70E-08	0.999272	0.000728038	0	5.40E-10	0.0206406	0	1.65E-08	0.978631	0.0213686	0	1.65E-08	0.978631	0	0	0
721	0	0	1.79E-09	1.73E-05	0	1.71E-08	0.999983	0	0	1.79E-09	1.73E-05	0	1.71E-08	0.999983	0	0	2.50E-06	0.021363	0	1.65E-08	0.978634	0	0	4.45E-09	4.30E-05	0	1.71E-08	0.999957	0	0	1.28E-08	0.000123748	0	1.71E-08	0.999876	0	0	1.28E-08	0.000123748	0	1.71E-08	0.999876	1.73E-05	0	1.95E-12	2.57E-05	0	1.71E-08	0.999957	4.30E-05	0	3.04E-11	0.00068492	0	1.70E-08	0.999272	0.000123761	0	3.00E-11	0.000604151	0	1.70E-08	0.999272	0.000727913	0	5.40E-10	0.0206376	0	1.65E-08	0.978634	0.0213655	0	1.65E-08	0.978634	0	0	0
722	0	0	0.000108159	9.30E-09	0	0.999892	1.71E-08	0	0	0.000108159	9.30E-09	0	0.999892	1.71E-08	0	0	0.0336093	3.04E-06	0	0.966388	1.67E-08	0	0	0.00021188	1.82E-08	0	0.999788	1.71E-08	0	0	0.000480581	4.13E-08	0	0.999519	1.71E-08	0	0	0.000480581	4.13E-08	0	0.999519	1.71E-08	0.000108169	0	0.00010373	1.63E-12	0	0.999788	1.71E-08	0.000211899	0	0.0017809	1.17E-11	0	0.998007	1.71E-08	0.000480622	0	0.00151218	2.77E-11	0	0.998007	1.71E-08	0.0019928	0	0.0316195	3.52E-10	0	0.966388	1.67E-08	0.0336123	0	0.966388	1.67E-08	0	0	0
723	0.272661	0.00920609	0	0	0.718133	0	0	0.27348	0.00838768	0	0	0.718133	0	0	0.276014	0.0429902	0	0	0.680996	0	0	0.269743	0.0136766	0	0	0.716581	0	0	0.274223	0.00903235	0	0	0.716745	0	0	0.270164	0.0130915	0	0	0.716745	0	0	0.281867	0.001552	0	0	0.716581	0	0	0.283419	0.00759553	0	0	0.708985	0	0	0.283255	0.00775945	0	0	0.708985	0	0	0.291015	0.0279893	0	0	0.680996	0	0	0.319004	0.680996	0	0	0	0	0
724	0	0	3.58E-09	1.73E-05	0	1.71E-08	0.999983	0	0	3.58E-09	1.73E-05	0	1.71E-08	0.999983	0	0	4.67E-06	0.021363	0	1.65E-08	0.978632	0	0	8.90E-09	4.30E-05	0	1.71E-08	0.999957	0	0	2.56E-08	0.000123775	0	1.71E-08	0.999876	0	0	2.56E-08	0.000123775	0	1.71E-08	0.999876	1.73E-05	0	2.48E-12	2.57E-05	0	1.71E-08	0.999957	4.30E-05	0	3.04E-11	0.000685012	0	1.70E-08	0.999272	0.0001238	0	4.26E-11	0.000604218	0	1.70E-08	0.999272	0.000728019	0	5.40E-10	0.0206396	0	1.65E-08	0.978632	0.0213677	0	1.65E-08	0.978632	0	0	0
725	0	0	0.00010816	9.30E-09	0	0.999892	1.71E-08	0	0	0.00010816	9.30E-09	0	0.999892	1.71E-08	0	0	0.0336093	3.15E-06	0	0.966388	1.67E-08	0	0	0.000211881	1.82E-08	0	0.999788	1.71E-08	0	0	0.000480582	4.13E-08	0	0.999519	1.71E-08	0	0	0.000480582	4.13E-08	0	0.999519	1.71E-08	0.000108169	0	0.00010373	1.63E-12	0	0.999788	1.71E-08	0.000211899	0	0.00178091	1.17E-11	0	0.998007	1.71E-08	0.000480624	0	0.00151218	2.78E-11	0	0.998007	1.71E-08	0.00199281	0	0.0316196	3.52E-10	0	0.966388	1.67E-08	0.0336124	0	0.966388	1.67E-08	0	0	0
726	0.272661	0.00920609	0	0	0.718133	0	0	0.27348	0.00838768	0	0	0.718133	0	0	0.276014	0.0429902	0	0	0.680996	0	0	0.269743	0.0136766	0	0	0.716581	0	0	0.274223	0.00903235	0	0	0.716745	0	0	0.270164	0.0130915	0	0	0.716745	0	0	0.281867	0.001552	0	0	0.716581	0	0	0.283419	0.00759553	0	0	0.708985	0	0	0.283255	0.00775945	0	0	0.708985	0	0	0.291015	0.0279893	0	0	0.680996	0	0	0.319004	0.680996	0	0	0	0	0
727	0	0	0.000108168	9.32E-09	0	0.999892	1.71E-08	0	0	0.000108168	9.32E-09	0	0.999892	1.71E-08	0	0	0.0336092	5.91E-06	0	0.966385	1.67E-08	0	0	0.000211898	1.83E-08	0	0.999788	1.71E-08	0	0	0.000480621	4.17E-08	0	0.999519	1.71E-08	0	0	0.000480621	4.17E-08	0	0.999519	1.71E-08	0.000108178	0	0.000103738	1.64E-12	0	0.999788	1.71E-08	0.000211916	0	0.00178105	1.17E-11	0	0.998007	1.71E-08	0.000480662	0	0.0015123	2.86E-11	0	0.998007	1.71E-08	0.00199297	0	0.0316221	3.52E-10	0	0.966385	1.67E-08	0.0336151	0	0.966385	1.67E-08	0	0	0
728	0	0	0.00321751	1.38E-07	0	0.996782	1.71E-08	0	0	0.00321751	1.38E-07	0	0.996782	1.71E-08	0.865236	0.134764	0	0	0	0	0	0	0	0.00630325	2.71E-07	0	0.993696	1.70E-08	0	0	0.014297	6.15E-07	0	0.985702	1.71E-08	0	0	0.014297	6.15E-07	0	0.985702	1.71E-08	0.00321765	0	0.00308587	2.94E-11	0	0.993696	1.70E-08	0.00630352	0	0.0529826	5.47E-10	0	0.940714	1.65E-08	0.0142976	0	0.0449885	6.13E-10	0	0.940714	1.65E-08	0.0592861	0	0.940714	1.65E-08	0	0	0	1	0	0	0	0	0	0
729	0	0	0.000108148	4.66E-09	0	0.999892	1.71E-08	0	0	0.000108148	4.66E-09	0	0.999892	1.71E-08	0	0	0.0336092	3.02E-06	0	0.966388	1.67E-08	0	0	0.000211867	9.14E-09	0	0.999788	1.71E-08	0	0	0.000480556	2.09E-08	0	0.999519	1.71E-08	0	0	0.000480556	2.09E-08	0	0.999519	1.71E-08	0.000108153	0	0.000103723	7.38E-13	0	0.999788	1.71E-08	0.000211876	0	0.00178087	1.17E-11	0	0.998007	1.71E-08	0.000480576	0	0.00151217	1.49E-11	0	0.998007	1.71E-08	0.00199274	0	0.0316195	3.52E-10	0	0.966388	1.67E-08	0.0336123	0	0.966388	1.67E-08	0	0	0
730	0	0	0.000108144	4.65E-09	0	0.999892	1.71E-08	0	0	0.000108144	4.65E-09	0	0.999892	1.71E-08	0	0	0.0336093	1.61E-06	0	0.966389	1.67E-08	0	0	0.000211858	9.11E-09	0	0.999788	1.71E-08	0	0	0.000480536	2.07E-08	0	0.999519	1.71E-08	0	0	0.000480536	2.07E-08	0	0.999519	1.71E-08	0.000108148	0	0.000103719	7.36E-13	0	0.999788	1.71E-08	0.000211867	0	0.00178079	1.17E-11	0	0.998007	1.71E-08	0.000480557	0	0.0015121	1.47E-11	0	0.998007	1.71E-08	0.00199266	0	0.0316182	3.52E-10	0	0.966389	1.67E-08	0.0336109	0	0.966389	1.67E-08	0	0	0
731	0	0	3.58E-09	1.73E-05	0	1.71E-08	0.999983	0	0	3.58E-09	1.73E-05	0	1.71E-08	0.999983	0	0	4.60E-06	0.021363	0	1.65E-08	0.978632	0	0	8.90E-09	4.30E-05	0	1.71E-08	0.999957	0	0	1.48E-08	0.000123764	0	1.71E-08	0.999876	0	0	1.48E-08	0.000123764	0	1.71E-08	0.999876	1.73E-05	0	2.48E-12	2.57E-05	0	1.71E-08	0.999957	4.30E-05	0	3.04E-11	0.000684989	0	1.70E-08	0.999272	0.000123778	0	3.37E-11	0.000604216	0	1.70E-08	0.999272	0.000727994	0	5.40E-10	0.0206396	0	1.65E-08	0.978632	0.0213676	0	1.65E-08	0.978632	0	0	0
732	0.936932	0.0316344	0	0	0.0314332	0	0	0.939745	0.0288222	0	0	0.0314332	0	0	0.865236	0.134764	0	0	0	0	0	0.926904	0.0469962	0	0	0.0261001	0	0	0	0	0.241153	1.04E-05	0	0.758837	1.63E-08	0	0	0.241153	1.04E-05	0	0.758837	1.63E-08	0.968567	0.00533306	0	0	0.0261001	0	0	0.9739	0.0261001	0	0	0	0	0	0.241163	0	0.758837	1.63E-08	0	0	0	1	0	0	0	0	0	0	1	0	0	0	0	0	0
733	0	0	3.58E-09	1.73E-05	0	1.71E-08	0.999983	0	0	3.58E-09	1.73E-05	0	1.71E-08	0.999983	0	0	4.60E-06	0.021363	0	1.65E-08	0.978632	0	0	8.90E-09	4.30E-05	0	1.71E-08	0.999957	0	0	1.48E-08	0.000123764	0	1.71E-08	0.999876	0	0	1.48E-08	0.000123764	0	1.71E-08	0.999876	1.73E-05	0	2.48E-12	2.57E-05	0	1.71E-08	0.999957	4.30E-05	0	3.04E-11	0.000684989	0	1.70E-08	0.999272	0.000123778	0	3.38E-11	0.000604216	0	1.70E-08	0.999272	0.000727994	0	5.40E-10	0.0206396	0	1.65E-08	0.978632	0.0213676	0	1.65E-08	0.978632	0	0	0
734	0	0	0.000108143	4.65E-09	0	0.999892	1.71E-08	0	0	0.000108143	4.65E-09	0	0.999892	1.71E-08	0	0	0.0336093	1.58E-06	0	0.966389	1.67E-08	0	0	0.000211858	9.11E-09	0	0.999788	1.71E-08	0	0	0.000480535	2.07E-08	0	0.999519	1.71E-08	0	0	0.000480535	2.07E-08	0	0.999519	1.71E-08	0.000108148	0	0.000103719	7.36E-13	0	0.999788	1.71E-08	0.000211867	0	0.00178079	1.17E-11	0	0.998007	1.71E-08	0.000480556	0	0.0015121	1.47E-11	0	0.998007	1.71E-08	0.00199266	0	0.0316182	3.52E-10	0	0.966389	1.67E-08	0.0336109	0	0.966389	1.67E-08	0	0	0
735	0	0	0.000108143	4.65E-09	0	0.999892	1.71E-08	0	0	0.000108143	4.65E-09	0	0.999892	1.71E-08	0	0	0.0336093	1.51E-06	0	0.966389	1.67E-08	0	0	0.000211857	9.11E-09	0	0.999788	1.71E-08	0	0	0.000480535	2.07E-08	0	0.999519	1.71E-08	0	0	0.000480535	2.07E-08	0	0.999519	1.71E-08	0.000108148	0	0.000103719	7.36E-13	0	0.999788	1.71E-08	0.000211866	0	0.00178079	1.17E-11	0	0.998007	1.71E-08	0.000480555	0	0.0015121	1.48E-11	0	0.998007	1.71E-08	0.00199265	0	0.0316181	3.52E-10	0	0.966389	1.67E-08	0.0336108	0	0.966389	1.67E-08	0	0	0
736	0	0	0.000108146	4.65E-09	0	0.999892	1.71E-08	0	0	0.000108146	4.65E-09	0	0.999892	1.71E-08	0	0	0.0336093	1.53E-06	0	0.966389	1.67E-08	0	0	0.000211863	9.11E-09	0	0.999788	1.71E-08	0	0	0.000480535	6.87E-08	0	0.999519	1.72E-08	0	0	0.000480583	2.07E-08	0	0.999519	1.72E-08	0.000108151	0	0.000103721	7.39E-13	0	0.999788	1.71E-08	0.000211872	0	0.00178083	1.17E-11	0	0.998007	1.71E-08	0.000480603	0	0.0015121	1.01E-10	0	0.998007	1.71E-08	0.0019927	0	0.0316182	3.52E-10	0	0.966389	1.67E-08	0.0336109	0	0.966389	1.67E-08	0	0	0
737	0	0	0.000116549	1.00E-08	0	0.999883	1.71E-08	0	0	0.000116549	1.00E-08	0	0.999883	1.71E-08	0	0	0.033759	2.47E-06	0	0.966239	1.67E-08	0	0	0.000228314	1.96E-08	0	0.999772	1.71E-08	0	0	0.000480498	0.000154884	0	0.999365	8.22E-08	0	0	0.000635328	5.47E-08	0	0.999365	8.22E-08	0.000116559	0	0.000111775	3.98E-12	0	0.999772	1.71E-08	0.000228334	0	0.00191903	2.75E-11	0	0.997853	1.71E-08	0.000635382	0	0.00151192	6.51E-08	0	0.997853	1.71E-08	0.00214737	0	0.0316141	3.52E-10	0	0.966239	1.67E-08	0.0337615	0	0.966239	1.67E-08	0	0	0
738	0.854726	0.0288588	0	0	0.116415	0	0	0.857292	0.0262933	0	0	0.116415	0	0	0	0	0.999955	4.55E-05	0	0	0	0.845577	0.0428728	0	0	0.11155	0	0	0.859622	0.0283142	0	0	0.112064	0	0	0.846897	0.0410388	0	0	0.112064	0	0	0.883585	0.00486514	0	0	0.11155	0	0	0.88845	0.0238101	0	0	0.0877398	0	0	0.887936	0.024324	0	0	0.0877398	0	0	0.91226	0.0877398	0	0	0	0	0	1	0	0	0	0	0	0
739	0	0	4.07E-09	1.96E-05	0	9.13E-08	0.99998	0	0	4.07E-09	1.96E-05	0	9.13E-08	0.99998	0	0	3.77E-06	0.021457	0	8.73E-08	0.978539	0	0	1.01E-08	4.87E-05	0	9.13E-08	0.999951	0	0	9.60E-05	0.000123758	0	1.54E-07	0.99978	0	0	4.56E-08	0.000219744	0	1.54E-07	0.99978	1.96E-05	0	1.79E-11	2.91E-05	0	9.13E-08	0.999951	4.87E-05	0	2.30E-10	0.000775311	0	9.11E-08	0.999176	0.00021979	0	6.28E-08	0.000604135	0	9.11E-08	0.999176	0.000823987	0	3.79E-09	0.0206368	0	8.73E-08	0.978539	0.0214608	0	8.73E-08	0.978539	0	0	0
740	0	0	0.000108145	4.65E-09	0	0.999892	9.14E-08	0	0	0.000108145	4.65E-09	0	0.999892	9.14E-08	0	0	0.0336093	1.58E-06	0	0.966389	8.94E-08	0	0	0.000211861	9.11E-09	0	0.999788	9.14E-08	0	0	0.000480535	5.04E-08	0	0.999519	9.14E-08	0	0	0.000480565	2.07E-08	0	0.999519	9.14E-08	0.00010815	0	0.00010372	2.69E-12	0	0.999788	9.14E-08	0.00021187	0	0.00178082	6.36E-11	0	0.998007	9.13E-08	0.000480586	0	0.0015121	1.47E-10	0	0.998007	9.13E-08	0.00199269	0	0.0316182	1.92E-09	0	0.966389	8.94E-08	0.0336109	0	0.966389	8.94E-08	0	0	0
741	0	0	1.80E-09	1.73E-05	0	9.13E-08	0.999983	0	0	1.80E-09	1.73E-05	0	9.13E-08	0.999983	0	0	2.32E-06	0.021363	0	8.83E-08	0.978635	0	0	4.47E-09	4.30E-05	0	9.13E-08	0.999957	0	0	1.29E-08	0.000123747	0	9.13E-08	0.999876	0	0	1.29E-08	0.000123747	0	9.13E-08	0.999876	1.73E-05	0	9.66E-12	2.57E-05	0	9.13E-08	0.999957	4.30E-05	0	1.63E-10	0.000684914	0	9.12E-08	0.999272	0.00012376	0	1.42E-10	0.000604146	0	9.12E-08	0.999272	0.000727906	0	2.89E-09	0.0206374	0	8.83E-08	0.978635	0.0213653	0	8.83E-08	0.978635	0	0	0
742	0	0	0.000108143	4.65E-09	0	0.999892	9.14E-08	0	0	0.000108143	4.65E-09	0	0.999892	9.14E-08	0	0	0.0336093	1.56E-06	0	0.966389	8.94E-08	0	0	0.000211858	9.11E-09	0	0.999788	9.14E-08	0	0	0.000480535	2.07E-08	0	0.999519	9.14E-08	0	0	0.000480535	2.07E-08	0	0.999519	9.14E-08	0.000108148	0	0.000103719	2.65E-12	0	0.999788	9.14E-08	0.000211867	0	0.00178079	6.26E-11	0	0.998007	9.13E-08	0.000480556	0	0.0015121	5.96E-11	0	0.998007	9.13E-08	0.00199266	0	0.0316182	1.89E-09	0	0.966389	8.94E-08	0.0336108	0	0.966389	8.94E-08	0	0	0
743	0	0	0.000108159	9.30E-09	0	0.999892	9.14E-08	0	0	0.000108159	9.30E-09	0	0.999892	9.14E-08	0	0	0.0336093	3.02E-06	0	0.966388	8.94E-08	0	0	0.00021188	1.82E-08	0	0.999788	9.14E-08	0	0	0.00048058	4.13E-08	0	0.999519	9.14E-08	0	0	0.00048058	4.13E-08	0	0.999519	9.14E-08	0.000108169	0	0.00010373	3.54E-12	0	0.999788	9.14E-08	0.000211898	0	0.0017809	6.26E-11	0	0.998007	9.13E-08	0.000480622	0	0.00151218	7.26E-11	0	0.998007	9.13E-08	0.0019928	0	0.0316195	1.89E-09	0	0.966388	8.94E-08	0.0336123	0	0.966388	8.94E-08	0	0	0
744	0.272661	0.00920609	0	0	0.718133	0	0	0.27348	0.00838768	0	0	0.718133	0	0	0.276014	0.0429902	0	0	0.680996	0	0	0.269743	0.0136766	0	0	0.716581	0	0	0.274223	0.00903235	0	0	0.716745	0	0	0.270164	0.0130915	0	0	0.716745	0	0	0.281867	0.001552	0	0	0.716581	0	0	0.283419	0.00759553	0	0	0.708985	0	0	0.283255	0.00775945	0	0	0.708985	0	0	0.291015	0.0279893	0	0	0.680996	0	0	0.319004	0.680996	0	0	0	0	0
745	0	0	0.000108197	1.86E-08	0	0.999892	9.14E-08	0	0	0.000108197	1.86E-08	0	0.999892	9.14E-08	0	0	0.0336093	6.10E-06	0	0.966384	8.94E-08	0	0	0.000211926	4.65E-08	0	0.999788	9.14E-08	0	0	0.000480675	8.27E-08	0	0.999519	9.15E-08	0	0	0.000480675	8.27E-08	0	0.999519	9.15E-08	0.000108216	0	0.000103757	7.13E-12	0	0.999788	9.14E-08	0.000211973	0	0.00178113	6.28E-11	0	0.998007	9.13E-08	0.000480758	0	0.00151235	1.25E-10	0	0.998007	9.13E-08	0.00199311	0	0.0316223	1.89E-09	0	0.966384	8.94E-08	0.0336154	0	0.966384	8.94E-08	0	0	0
746	0.962042	0.0324822	0	0	0.00547598	0	0	0.964929	0.0295946	0	0	0.00547598	0	0	0.865236	0.134764	0	0	0	0	0	0	0	0.00010359	0.999896	0	0	0	0.942299	0.0310374	0	0	0.0266634	0	0	0.928351	0.0449858	0	0	0.0266634	0	0	0.994524	0.00547598	0	0	0	0	0	1	0	0	0	0	0	0	0.973337	0.0266634	0	0	0	0	0	1	0	0	0	0	0	0	1	0	0	0	0	0	0
747	0	0	7.17E-09	1.73E-05	0	9.14E-08	0.999983	0	0	7.17E-09	1.73E-05	0	9.14E-08	0.999983	0	0	1.18E-05	0.0213629	0	8.84E-08	0.978625	0	0	1.87E-08	4.30E-05	0	9.14E-08	0.999957	0	0	5.13E-08	0.000123843	0	9.15E-08	0.999876	0	0	5.13E-08	0.000123843	0	9.15E-08	0.999876	1.73E-05	0	1.23E-11	2.57E-05	0	9.14E-08	0.999957	4.30E-05	0	1.63E-10	0.000685283	0	9.13E-08	0.999272	0.000123895	0	2.05E-10	0.000604429	0	9.13E-08	0.999272	0.000728324	0	2.89E-09	0.0206464	0	8.84E-08	0.978625	0.0213747	0	8.84E-08	0.978625	0	0	0
748	0.962042	0.0324822	0	0	0.00547598	0	0	0.964929	0.0295946	0	0	0.00547598	0	0	0	0	0.000114463	0.999886	0	0	0	0	0	0.999957	4.31E-05	0	0	0	0.942299	0.0310374	0	0	0.0266634	0	0	0.928351	0.0449858	0	0	0.0266634	0	0	0.994524	0.00547598	0	0	0	0	0	1	0	0	0	0	0	0	0.973337	0.0266634	0	0	0	0	0	1	0	0	0	0	0	0	1	0	0	0	0	0	0
749	0	0	3.59E-09	1.73E-05	0	9.15E-08	0.999983	0	0	3.59E-09	1.73E-05	0	9.15E-08	0.999983	0	0	6.27E-06	0.021363	0	8.84E-08	0.978631	0	0	7.34E-09	4.30E-05	0	9.15E-08	0.999957	0	0	2.57E-08	0.000123784	0	9.14E-08	0.999876	0	0	2.57E-08	0.000123784	0	9.14E-08	0.999876	1.73E-05	0	1.02E-11	2.57E-05	0	9.15E-08	0.999957	4.30E-05	0	1.63E-10	0.000685062	0	9.13E-08	0.999272	0.000123809	0	1.55E-10	0.000604261	0	9.13E-08	0.999272	0.00072807	0	2.89E-09	0.0206412	0	8.84E-08	0.978631	0.0213692	0	8.84E-08	0.978631	0	0	0
750	0	0	3.59E-09	1.73E-05	0	9.15E-08	0.999983	0	0	3.59E-09	1.73E-05	0	9.15E-08	0.999983	0	0	4.87E-06	0.021363	0	8.84E-08	0.978632	0	0	7.34E-09	4.30E-05	0	9.15E-08	0.999957	0	0	2.57E-08	0.000123776	0	9.14E-08	0.999876	0	0	2.57E-08	0.000123776	0	9.14E-08	0.999876	1.73E-05	0	1.02E-11	2.57E-05	0	9.15E-08	0.999957	4.30E-05	0	1.63E-10	0.000685018	0	9.13E-08	0.999272	0.000123801	0	1.55E-10	0.000604222	0	9.13E-08	0.999272	0.000728024	0	2.89E-09	0.0206398	0	8.84E-08	0.978632	0.0213679	0	8.84E-08	0.978632	0	0	0
751	0.962042	0.0324822	0	0	0.00547598	0	0	0.964929	0.0295946	0	0	0.00547598	0	0	0.865236	0.134764	0	0	0	0	0	0	0	0.999957	4.31E-05	0	0	0	0.942299	0.0310374	0	0	0.0266634	0	0	0.928351	0.0449858	0	0	0.0266634	0	0	0.994524	0.00547598	0	0	0	0	0	1	0	0	0	0	0	0	0.973337	0.0266634	0	0	0	0	0	1	0	0	0	0	0	0	1	0	0	0	0	0	0
752	0	0	0.000108158	9.30E-09	0	0.999892	9.15E-08	0	0	0.000108158	9.30E-09	0	0.999892	9.15E-08	0	0	0.0336093	3.04E-06	0	0.966388	8.95E-08	0	0	0.00021188	1.50E-08	0	0.999788	9.15E-08	0	0	0.00048058	4.13E-08	0	0.999519	9.15E-08	0	0	0.00048058	4.13E-08	0	0.999519	9.15E-08	0.000108167	0	0.000103728	3.54E-12	0	0.999788	9.15E-08	0.000211895	0	0.0017809	6.27E-11	0	0.998007	9.14E-08	0.000480621	0	0.00151218	7.27E-11	0	0.998007	9.14E-08	0.0019928	0	0.0316195	1.89E-09	0	0.966388	8.95E-08	0.0336123	0	0.966388	8.95E-08	0	0	0
753	0	0	1.80E-09	1.73E-05	0	9.15E-08	0.999983	0	0	1.80E-09	1.73E-05	0	9.15E-08	0.999983	0	0	2.41E-06	0.021363	0	8.84E-08	0.978634	0	0	4.47E-09	4.30E-05	0	9.15E-08	0.999957	0	0	1.29E-08	0.000123748	0	9.14E-08	0.999876	0	0	1.29E-08	0.000123748	0	9.14E-08	0.999876	1.73E-05	0	9.67E-12	2.57E-05	0	9.15E-08	0.999957	4.30E-05	0	1.63E-10	0.000684917	0	9.13E-08	0.999272	0.000123761	0	1.43E-10	0.000604149	0	9.13E-08	0.999272	0.00072791	0	2.89E-09	0.0206375	0	8.84E-08	0.978634	0.0213654	0	8.84E-08	0.978634	0	0	0
754	0	0	0.00010816	9.30E-09	0	0.999892	9.15E-08	0	0	0.00010816	9.30E-09	0	0.999892	9.15E-08	0	0	0.0336093	3.06E-06	0	0.966388	8.95E-08	0	0	0.00021188	1.82E-08	0	0.999788	9.15E-08	0	0	0.000480581	4.13E-08	0	0.999519	9.15E-08	0	0	0.000480581	4.13E-08	0	0.999519	9.15E-08	0.000108169	0	0.00010373	3.54E-12	0	0.999788	9.15E-08	0.000211899	0	0.0017809	6.27E-11	0	0.998007	9.14E-08	0.000480622	0	0.00151218	7.27E-11	0	0.998007	9.14E-08	0.0019928	0	0.0316196	1.89E-09	0	0.966388	8.95E-08	0.0336124	0	0.966388	8.95E-08	0	0	0
755	0.272661	0.00920609	0	0	0.718133	0	0	0.27348	0.00838768	0	0	0.718133	0	0	0.276014	0.0429902	0	0	0.680996	0	0	0.269743	0.0136766	0	0	0.716581	0	0	0.274223	0.00903235	0	0	0.716745	0	0	0.270164	0.0130915	0	0	0.716745	0	0	0.281867	0.001552	0	0	0.716581	0	0	0.283419	0.00759553	0	0	0.708985	0	0	0.283255	0.00775945	0	0	0.708985	0	0	0.291015	0.0279893	0	0	0.680996	0	0	0.319004	0.680996	0	0	0	0	0
756	0	0	0.000108193	2.37E-08	0	0.999892	9.15E-08	0	0	0.000108198	1.86E-08	0	0.999892	9.15E-08	0	0	0.0336093	6.25E-06	0	0.966384	8.96E-08	0	0	0.000211932	3.64E-08	0	0.999788	9.15E-08	0	0	0.000480676	8.27E-08	0	0.999519	9.16E-08	0	0	0.000480676	8.27E-08	0	0.999519	9.16E-08	0.000108216	0	0.000103752	8.44E-12	0	0.999788	9.15E-08	0.000211969	0	0.00178114	6.29E-11	0	0.998007	9.14E-08	0.000480759	0	0.00151235	1.25E-10	0	0.998007	9.14E-08	0.00199311	0	0.0316224	1.89E-09	0	0.966384	8.96E-08	0.0336156	0	0.966384	8.96E-08	0	0	0
757	0	0	0.000103573	0.999896	0	0	0	0.970242	0.0297576	0	0	0	0	0	0.865236	0.134764	0	0	0	0	0	0.951744	0.0482557	0	0	0	0	0	0.942299	0.0310374	0	0	0.0266634	0	0	0.928351	0.0449858	0	0	0.0266634	0	0	1	0	0	0	0	0	0	1	0	0	0	0	0	0	0.973337	0.0266634	0	0	0	0	0	1	0	0	0	0	0	0	1	0	0	0	0	0	0
758	0	0	1.37E-08	1.73E-05	0	9.15E-08	0.999983	0	0	1.08E-08	1.73E-05	0	9.15E-08	0.999983	0	0	1.88E-05	0.0213628	0	8.85E-08	0.978618	0	0	2.36E-08	4.30E-05	0	9.15E-08	0.999957	0	0	7.70E-08	0.000123893	0	9.16E-08	0.999876	0	0	5.87E-08	0.000123911	0	9.16E-08	0.999876	1.73E-05	0	1.77E-11	2.57E-05	0	9.15E-08	0.999957	4.31E-05	0	1.63E-10	0.000685534	0	9.14E-08	0.999271	0.00012397	0	2.53E-10	0.000604635	0	9.14E-08	0.999271	0.000728605	0	2.90E-09	0.020653	0	8.85E-08	0.978618	0.0213816	0	8.85E-08	0.978618	0	0	0
759	0.936932	0.0316344	0	0	0.0314332	0	0	0.939745	0.0288222	0	0	0.0314332	0	0	0	0	0.000224769	0.999775	0	0	0	0.926904	0.0469962	0	0	0.0261001	0	0	0.968112	0.0318877	0	0	0	0	0	0	0	0.999914	8.61E-05	0	0	0	0.968567	0.00533306	0	0	0.0261001	0	0	0.9739	0.0261001	0	0	0	0	0	1	0	0	0	0	0	0	1	0	0	0	0	0	0	1	0	0	0	0	0	0
760	0.962042	0.0324822	0	0	0.00547598	0	0	0.964929	0.0295946	0	0	0.00547598	0	0	0.865236	0.134764	0	0	0	0	0	0	0	0.999914	8.60E-05	0	0	0	0.942299	0.0310374	0	0	0.0266634	0	0	0.928351	0.0449858	0	0	0.0266634	0	0	0.994524	0.00547598	0	0	0	0	0	1	0	0	0	0	0	0	0.973337	0.0266634	0	0	0	0	0	1	0	0	0	0	0	0	1	0	0	0	0	0	0
761	0	0	5.38E-09	1.73E-05	0	9.18E-08	0.999983	0	0	5.38E-09	1.73E-05	0	9.18E-08	0.999983	0	0	8.36E-06	0.0213629	0	8.87E-08	0.978629	0	0	1.02E-08	4.30E-05	0	9.17E-08	0.999957	0	0	3.85E-08	0.000123805	0	9.18E-08	0.999876	0	0	3.39E-08	0.000123809	0	9.18E-08	0.999876	1.73E-05	0	1.11E-11	2.57E-05	0	9.17E-08	0.999957	4.30E-05	0	1.64E-10	0.000685147	0	9.16E-08	0.999272	0.000123843	0	1.72E-10	0.000604324	0	9.16E-08	0.999272	0.000728168	0	2.90E-09	0.0206431	0	8.87E-08	0.978629	0.0213713	0	8.87E-08	0.978629	0	0	0
762	0	0	1.80E-09	1.73E-05	0	9.18E-08	0.999983	0	0	1.80E-09	1.73E-05	0	9.18E-08	0.999983	0	0	2.58E-06	0.021363	0	8.87E-08	0.978634	0	0	9.02E-09	4.30E-05	0	9.17E-08	0.999957	0	0	1.29E-08	0.000123749	0	9.17E-08	0.999876	0	0	1.29E-08	0.000123749	0	9.17E-08	0.999876	1.73E-05	0	9.70E-12	2.57E-05	0	9.17E-08	0.999957	4.30E-05	0	1.63E-10	0.000684922	0	9.16E-08	0.999272	0.000123762	0	1.43E-10	0.000604157	0	9.16E-08	0.999272	0.00072792	0	2.90E-09	0.0206377	0	8.87E-08	0.978634	0.0213656	0	8.87E-08	0.978634	0	0	0
763	0	0	0.000142985	7.60E-09	0	0.999857	9.18E-08	0	0	0.000142985	7.60E-09	0	0.999857	9.18E-08	0	0	0.0336752	2.72E-06	0	0.966322	8.98E-08	0	0	0.000211854	6.83E-05	0	0.99972	9.18E-08	0	0	0.000496984	2.41E-08	0	0.999503	9.18E-08	0	0	0.000496984	2.41E-08	0	0.999503	9.18E-08	0.000142993	0	0.000137134	7.04E-12	0	0.99972	9.18E-08	0.000280127	0	0.00178073	6.54E-11	0	0.997939	9.17E-08	0.000497008	0	0.00156385	6.86E-11	0	0.997939	9.17E-08	0.00206086	0	0.0316171	1.89E-09	0	0.966322	8.98E-08	0.0336779	0	0.966322	8.98E-08	0	0	0
764	0	0	2.08E-05	0.200957	0	9.90E-08	0.799022	0	0	2.08E-05	0.200957	0	9.90E-08	0.799022	0	0	5.53E-05	0.510612	0	3.02E-08	0.489333	0	0	0.499984	2.16E-05	0	6.68E-08	0.499995	0	0	8.82E-06	0.0850613	0	8.10E-08	0.91493	0	0	8.82E-06	0.0850613	0	8.10E-08	0.91493	0.200978	0	3.22E-08	0.299028	0	6.68E-08	0.499995	0.500005	0	3.55E-08	0.000342468	0	3.13E-08	0.499652	0.0850701	0	4.97E-08	0.415278	0	3.13E-08	0.499652	0.500348	0	1.01E-09	0.010319	0	3.02E-08	0.489333	0.510667	0	3.02E-08	0.489333	0	0	0
765	0	0	0.000142985	7.60E-09	0	0.999857	9.38E-08	0	0	0.000142985	7.60E-09	0	0.999857	9.38E-08	0	0	0.0336752	2.71E-06	0	0.966322	9.17E-08	0	0	0.000211854	6.83E-05	0	0.99972	9.38E-08	0	0	0.000496984	2.41E-08	0	0.999503	9.38E-08	0	0	0.000496984	2.41E-08	0	0.999503	9.38E-08	0.000142993	0	0.000137134	7.03E-12	0	0.99972	9.38E-08	0.000280127	0	0.00178073	7.05E-11	0	0.997939	9.37E-08	0.000497008	0	0.00156385	6.86E-11	0	0.997939	9.37E-08	0.00206086	0	0.0316171	1.96E-09	0	0.966322	9.17E-08	0.0336779	0	0.966322	9.17E-08	0	0	0
766	0	0	1.80E-09	1.73E-05	0	9.38E-08	0.999983	0	0	1.80E-09	1.73E-05	0	9.38E-08	0.999983	0	0	2.35E-06	0.021363	0	9.06E-08	0.978635	0	0	9.02E-09	4.30E-05	0	9.38E-08	0.999957	0	0	1.29E-08	0.000123748	0	9.37E-08	0.999876	0	0	1.29E-08	0.000123748	0	9.37E-08	0.999876	1.73E-05	0	9.91E-12	2.57E-05	0	9.38E-08	0.999957	4.30E-05	0	1.67E-10	0.000684915	0	9.36E-08	0.999272	0.000123761	0	1.46E-10	0.000604151	0	9.36E-08	0.999272	0.000727912	0	2.97E-09	0.0206375	0	9.06E-08	0.978635	0.0213654	0	9.06E-08	0.978635	0	0	0
767	0	0	0.000108143	4.65E-09	0	0.999892	9.38E-08	0	0	0.000108143	4.65E-09	0	0.999892	9.38E-08	0	0	0.0336093	1.55E-06	0	0.966389	9.18E-08	0	0	0.000211857	9.11E-09	0	0.999788	9.38E-08	0	0	0.000480535	2.07E-08	0	0.999519	9.38E-08	0	0	0.000480535	2.07E-08	0	0.999519	9.38E-08	0.000108148	0	0.000103719	2.71E-12	0	0.999788	9.38E-08	0.000211867	0	0.00178079	6.42E-11	0	0.998007	9.37E-08	0.000480556	0	0.0015121	6.10E-11	0	0.998007	9.37E-08	0.00199266	0	0.0316182	1.94E-09	0	0.966389	9.18E-08	0.0336108	0	0.966389	9.18E-08	0	0	0
768	0	0	1.80E-09	1.73E-05	0	9.38E-08	0.999983	0	0	1.80E-09	1.73E-05	0	9.38E-08	0.999983	0	0	2.31E-06	0.021363	0	9.06E-08	0.978635	0	0	4.47E-09	4.30E-05	0	9.38E-08	0.999957	0	0	1.29E-08	0.000123747	0	9.37E-08	0.999876	0	0	1.29E-08	0.000123747	0	9.37E-08	0.999876	1.73E-05	0	9.90E-12	2.57E-05	0	9.38E-08	0.999957	4.30E-05	0	1.67E-10	0.000684914	0	9.36E-08	0.999272	0.00012376	0	1.46E-10	0.000604146	0	9.36E-08	0.999272	0.000727906	0	2.96E-09	0.0206374	0	9.06E-08	0.978635	0.0213653	0	9.06E-08	0.978635	0	0	0
769	0	0	0.000108143	4.65E-09	0	0.999892	9.38E-08	0	0	0.000108143	4.65E-09	0	0.999892	9.38E-08	0	0	0.0336093	1.55E-06	0	0.966389	9.18E-08	0	0	0.000211857	9.11E-09	0	0.999788	9.38E-08	0	0	0.000480535	2.07E-08	0	0.999519	9.38E-08	0	0	0.000480535	2.07E-08	0	0.999519	9.38E-08	0.000108148	0	0.000103719	2.71E-12	0	0.999788	9.38E-08	0.000211867	0	0.00178079	6.42E-11	0	0.998007	9.37E-08	0.000480556	0	0.0015121	6.10E-11	0	0.998007	9.37E-08	0.00199266	0	0.0316182	1.94E-09	0	0.966389	9.18E-08	0.0336108	0	0.966389	9.18E-08	0	0	0
770	0	0	1.80E-09	1.73E-05	0	9.38E-08	0.999983	0	0	1.80E-09	1.73E-05	0	9.38E-08	0.999983	0	0	2.46E-06	0.021363	0	9.06E-08	0.978634	0	0	4.47E-09	4.30E-05	0	9.38E-08	0.999957	0	0	1.29E-08	0.000123748	0	9.37E-08	0.999876	0	0	1.29E-08	0.000123748	0	9.37E-08	0.999876	1.73E-05	0	9.90E-12	2.57E-05	0	9.38E-08	0.999957	4.30E-05	0	1.67E-10	0.000684918	0	9.36E-08	0.999272	0.000123761	0	1.46E-10	0.00060415	0	9.36E-08	0.999272	0.000727911	0	2.96E-09	0.0206376	0	9.06E-08	0.978634	0.0213655	0	9.06E-08	0.978634	0	0	0
771	0	0	0.000108165	4.83E-09	0	0.999892	9.38E-08	0	0	0.000108165	4.83E-09	0	0.999892	9.38E-08	0	0	0.0336093	6.02E-06	0	0.966385	9.18E-08	0	0	0.000211899	1.01E-08	0	0.999788	9.38E-08	0	0	0.000480682	6.80E-08	0	0.999519	9.38E-08	0	0	0.000480644	1.05E-07	0	0.999519	9.38E-08	0.00010817	0	0.000103739	2.78E-12	0	0.999788	9.38E-08	0.000211909	0	0.00178114	6.43E-11	0	0.998007	9.37E-08	0.00048075	0	0.0015123	1.30E-10	0	0.998007	9.37E-08	0.00199305	0	0.0316222	1.94E-09	0	0.966385	9.18E-08	0.0336153	0	0.966385	9.18E-08	0	0	0
772	0	0	2.63E-06	0.0237385	0	8.90E-08	0.976259	0	0	2.60E-06	0.0237386	0	8.90E-08	0.976259	0.865236	0.134764	0	0	0	0	0	0	0	6.96E-06	0.0590574	0	8.38E-08	0.940936	0.968112	0.0318877	0	0	0	0	0	0	0	0.000273712	0.999726	0	0	0	0.0237412	0	5.20E-09	0.0353231	0	8.38E-08	0.940936	0.0590643	0	8.38E-08	0.940936	0	0	0	1	0	0	0	0	0	0	1	0	0	0	0	0	0	1	0	0	0	0	0	0
773	0	0	0.0542748	4.84E-06	0	0.94572	9.22E-08	0	0	0.0542756	3.98E-06	0	0.94572	9.22E-08	0.865236	0.134764	0	0	0	0	0	0	0	0.106322	9.98E-06	0	0.893668	8.83E-08	0	0	0.999828	0.000172011	0	0	0	0.953782	0.0462182	0	0	0	0	0	0.0542796	0	0.0520526	3.90E-09	0	0.893668	8.83E-08	0.106332	0	0.893668	8.83E-08	0	0	0	1	0	0	0	0	0	0	1	0	0	0	0	0	0	1	0	0	0	0	0	0
774	0.967339	0.0326611	0	0	0	0	0	0	0	0.999955	4.46E-05	0	0	0	0.865236	0.134764	0	0	0	0	0	0.951744	0.0482557	0	0	0	0	0	0.968112	0.0318877	0	0	0	0	0	0	0	0.999847	0.000152745	0	0	0	1	0	0	0	0	0	0	1	0	0	0	0	0	0	1	0	0	0	0	0	0	1	0	0	0	0	0	0	1	0	0	0	0	0	0
775	0	0	0.000108178	9.47E-09	0	0.999892	9.39E-08	0	0	0.00010818	7.76E-09	0	0.999892	9.39E-08	0	0	0.0336092	8.59E-06	0	0.966382	9.19E-08	0	0	0.000211918	1.89E-08	0	0.999788	9.39E-08	0	0	0.000480684	6.80E-08	0	0.999519	9.40E-08	0	0	0.000480684	6.80E-08	0	0.999519	9.40E-08	0.000108188	0	0.000103749	3.46E-12	0	0.999788	9.39E-08	0.000211937	0	0.00178124	6.47E-11	0	0.998007	9.38E-08	0.000480752	0	0.00151242	1.11E-10	0	0.998007	9.38E-08	0.00199317	0	0.0316246	1.94E-09	0	0.966382	9.19E-08	0.0336178	0	0.966382	9.19E-08	0	0	0
776	0	0	1.88E-09	1.73E-05	0	9.39E-08	0.999983	0	0	2.53E-09	1.73E-05	0	9.39E-08	0.999983	0	0	3.47E-05	0.0213623	0	9.08E-08	0.978603	0	0	6.94E-09	4.31E-05	0	9.39E-08	0.999957	0	0	1.31E-08	0.000123931	0	9.42E-08	0.999876	0	0	1.31E-08	0.000123931	0	9.42E-08	0.999876	1.73E-05	0	1.25E-11	2.58E-05	0	9.39E-08	0.999957	4.31E-05	0	1.92E-10	0.000685931	0	9.37E-08	0.999271	0.000123944	0	5.03E-10	0.000605045	0	9.37E-08	0.999271	0.00072899	0	2.97E-09	0.020668	0	9.08E-08	0.978603	0.021397	0	9.08E-08	0.978603	0	0	0
777	0	0	2.23E-06	4.43E-05	0	1.18E-07	0.999953	0	0	1.61E-05	3.04E-05	0	1.18E-07	0.999953	0	0	0.000928771	0.0213859	0	9.07E-08	0.977685	0	0	3.24E-05	5.62E-05	0	1.14E-07	0.999911	0	0	1.45E-07	0.000136486	0	3.16E-07	0.999863	0	0	1.45E-07	0.000136486	0	3.16E-07	0.999863	4.66E-05	0	4.08E-09	4.20E-05	0	1.14E-07	0.999911	8.86E-05	0	1.99E-08	0.000714314	0	9.37E-08	0.999197	0.000136631	0	2.22E-07	0.000666045	0	9.37E-08	0.999197	0.000802898	0	2.99E-09	0.0215118	0	9.07E-08	0.977685	0.0223147	0	9.07E-08	0.977685	0	0	0
778	0	0	0.932841	0.0671589	0	0	0	0.970242	0.0297576	0	0	0	0	0	0	0	0.972108	0.0278916	0	0	0	0.951744	0.0482557	0	0	0	0	0	0	0	0.241135	9.74E-05	0	0.758607	0.000161158	0	0	0.241134	9.81E-05	0	0.758607	0.000161158	1	0	0	0	0	0	0	1	0	0	0	0	0	0	0.241232	0	0.758607	0.000161158	0	0	0	1	0	0	0	0	0	0	1	0	0	0	0	0	0
779	0	0	0.154868	0.00416467	0	0.673864	0.167103	0	0	0.00393029	0.155103	0	0.673864	0.167103	0.865236	0.134764	0	0	0	0	0	0	0	0.0899358	0.0788125	0	0.670193	0.161058	0	0	0.0880157	2.90E-05	0	0.911338	0.000617529	0	0	0.0880102	3.46E-05	0	0.911338	0.000617529	0.159033	0	0.00367091	0.00604455	0	0.670193	0.161058	0.168748	0	0.0357418	0.160478	0	0.634452	0.000580801	0.0880448	0	0.276886	3.67E-05	0	0.634452	0.000580801	0.364968	0	0.634452	0.000580801	0	0	0	1	0	0	0	0	0	0
780	0.936932	0.0316344	0	0	0.0314332	0	0	0.939745	0.0288222	0	0	0.0314332	0	0	0	0	0.111247	0.888753	0	0	0	0.926904	0.0469962	0	0	0.0261001	0	0	0.968112	0.0318877	0	0	0	0	0	0	0	0.000997434	0.999003	0	0	0	0.968567	0.00533306	0	0	0.0261001	0	0	0.9739	0.0261001	0	0	0	0	0	1	0	0	0	0	0	0	1	0	0	0	0	0	0	1	0	0	0	0	0	0
781	0	0	0.000211362	0.0207665	0	0.178713	0.800309	0	0	0.000463763	0.0205141	0	0.178713	0.800309	0	0	0.00722295	0.86183	0	0.13062	0.000327041	0	0	0.00311027	0.0485497	0	0.17853	0.76981	0	0	0.19863	0.000142096	0	0.800332	0.000896205	0	0	0.198622	0.000149868	0	0.800332	0.000896205	0.0209779	0	0.000183455	0.0304986	0	0.17853	0.76981	0.05166	0	0.00314427	0.769476	0	0.175385	0.000334601	0.198772	0	0.624946	0.000561604	0	0.175385	0.000334601	0.82428	0	0.0447652	7.56E-06	0	0.13062	0.000327041	0.869053	0	0.13062	0.000327041	0	0	0
782	0	0	0.00936664	9.37E-05	0	0.169474	0.821065	0	0	0.00937361	8.68E-05	0	0.169474	0.821065	0	0	0.130094	0.0611379	0	0.00749534	0.801273	0	0	0.0182875	0.000156217	0	0.160541	0.821015	0	0	0.000454641	0.029416	0	0.00822958	0.9619	0	0	0.000455386	0.0294152	0	0.00822958	0.9619	0.00946038	0	0.00893302	5.03E-05	0	0.160541	0.821015	0.0184437	0	0.152575	0.000927024	0	0.0079662	0.820088	0.0298706	0	0.00026338	0.141812	0	0.0079662	0.820088	0.171946	0	0.000470864	0.0188154	0	0.00749534	0.801273	0.191232	0	0.00749534	0.801273	0	0	0
783	0	0	7.96E-05	5.93E-06	0	0.711472	0.288443	0	0	7.96E-05	5.93E-06	0	0.711472	0.288443	0	0	0.0243011	0.00661534	0	0.687186	0.281897	0	0	0.00015513	1.43E-05	0	0.711396	0.288435	0	0	0.000351472	4.07E-05	0	0.711199	0.288409	0	0	0.000351472	4.07E-05	0	0.711199	0.288409	8.55E-05	0	7.59E-05	8.09E-06	0	0.711396	0.288435	0.000169441	0	0.00129531	0.000212331	0	0.710101	0.288222	0.000392153	0	0.0010983	0.000186638	0	0.710101	0.288222	0.00167709	0	0.0229144	0.00632497	0	0.687186	0.281897	0.0309165	0	0.687186	0.281897	0	0	0
784	0	0	7.96E-05	5.93E-06	0	0.711472	0.288443	0	0	7.96E-05	5.93E-06	0	0.711472	0.288443	0	0	0.0243011	0.00661534	0	0.687186	0.281897	0	0	0.00015513	1.43E-05	0	0.711396	0.288435	0	0	0.000351472	4.07E-05	0	0.711199	0.288409	0	0	0.000351472	4.07E-05	0	0.711199	0.288409	8.55E-05	0	7.59E-05	8.09E-06	0	0.711396	0.288435	0.000169441	0	0.00129531	0.000212331	0	0.710101	0.288222	0.000392153	0	0.0010983	0.000186638	0	0.710101	0.288222	0.00167709	0	0.0229144	0.00632497	0	0.687186	0.281897	0.0309165	0	0.687186	0.281897	0	0	0
785	0	0	0.00991005	0.0200717	0	0.16658	0.803438	0	0	0.00991005	0.0200717	0	0.16658	0.803438	0	0	0.185862	0.814138	0	0	0	0	0	0.0194436	0.0491764	0	0.157364	0.774016	0.968112	0.0318877	0	0	0	0	0	0	0	0.185671	0.814329	0	0	0	0.0299817	0	0.00921622	0.0294221	0	0.157364	0.774016	0.06862	0	0.157364	0.774016	0	0	0	1	0	0	0	0	0	0	1	0	0	0	0	0	0	1	0	0	0	0	0	0
786	0	0	9.01E-05	3.11E-06	0	0.823626	0.176281	0	0	9.01E-05	3.11E-06	0	0.823626	0.176281	0	0	0.0277142	0.00399524	0	0.795804	0.172487	0	0	0.000176518	7.76E-06	0	0.823539	0.176277	0	0	0.000402503	2.43E-05	0	0.823311	0.176262	0	0	0.000401271	2.55E-05	0	0.823311	0.176262	9.33E-05	0	8.64E-05	4.59E-06	0	0.823539	0.176277	0.000184283	0	0.00148337	0.000122169	0	0.822056	0.176154	0.000426795	0	0.00125555	0.000107467	0	0.822056	0.176154	0.00178982	0	0.0262516	0.00366793	0	0.795804	0.172487	0.0317094	0	0.795804	0.172487	0	0	0
787	0	0	8.91E-05	3.05E-06	0	0.823627	0.176281	0	0	8.91E-05	3.05E-06	0	0.823627	0.176281	0	0	0.0276858	0.00377228	0	0.796025	0.172517	0	0	0.000174542	7.59E-06	0	0.823541	0.176277	0	0	0.000395898	2.18E-05	0	0.82332	0.176262	0	0	0.000395897	2.18E-05	0	0.82332	0.176262	9.21E-05	0	8.54E-05	4.53E-06	0	0.823541	0.176277	0.00018213	0	0.00146713	0.000120772	0	0.822074	0.176156	0.000417736	0	0.00124576	0.000106531	0	0.822074	0.176156	0.00177003	0	0.026049	0.00363904	0	0.796025	0.172517	0.0314581	0	0.796025	0.172517	0	0	0
788	0	0	1.91E-05	1.42E-05	0	0.176265	0.823701	0	0	1.91E-05	1.42E-05	0	0.176265	0.823701	0	0	0.00592766	0.0175974	0	0.170359	0.806116	0	0	3.74E-05	3.54E-05	0	0.176247	0.82368	0	0	8.47E-05	0.000101942	0	0.1762	0.823614	0	0	8.47E-05	0.000101942	0	0.1762	0.823614	3.33E-05	0	1.83E-05	2.12E-05	0	0.176247	0.82368	7.28E-05	0	0.000313929	0.000564205	0	0.175933	0.823116	0.000186664	0	0.000266563	0.000497671	0	0.175933	0.823116	0.000950898	0	0.00557385	0.0170003	0	0.170359	0.806116	0.023525	0	0.170359	0.806116	0	0	0
789	0	0	8.92E-05	3.06E-06	0	0.823627	0.176281	0	0	8.92E-05	3.06E-06	0	0.823627	0.176281	0	0	0.0276862	0.00378981	0	0.796008	0.172516	0	0	0.000174685	7.62E-06	0	0.823541	0.176277	0	0	0.000396208	2.19E-05	0	0.823319	0.176262	0	0	0.000396208	2.19E-05	0	0.823319	0.176262	9.22E-05	0	8.55E-05	4.54E-06	0	0.823541	0.176277	0.000182303	0	0.00146811	0.000120813	0	0.822073	0.176156	0.00041811	0	0.00124656	0.000106558	0	0.822073	0.176156	0.00177123	0	0.0260649	0.00363987	0	0.796008	0.172516	0.031476	0	0.796008	0.172516	0	0	0
790	0.272661	0.00920609	0	0	0.718133	0	0	0.27348	0.00838768	0	0	0.718133	0	0	0.276014	0.0429902	0	0	0.680996	0	0	0.269743	0.0136766	0	0	0.716581	0	0	0.274223	0.00903235	0	0	0.716745	0	0	0.270164	0.0130915	0	0	0.716745	0	0	0.281867	0.001552	0	0	0.716581	0	0	0.283419	0.00759553	0	0	0.708985	0	0	0.283255	0.00775945	0	0	0.708985	0	0	0.291015	0.0279893	0	0	0.680996	0	0	0.319004	0.680996	0	0	0	0	0
791	0.854726	0.0288588	0	0	0.116415	0	0	0.857292	0.0262933	0	0	0.116415	0	0	0	0	0.178121	0.821879	0	0	0	0.845577	0.0428728	0	0	0.11155	0	0	0.859622	0.0283142	0	0	0.112064	0	0	0.846897	0.0410388	0	0	0.112064	0	0	0.883585	0.00486514	0	0	0.11155	0	0	0.88845	0.0238101	0	0	0.0877398	0	0	0.887936	0.024324	0	0	0.0877398	0	0	0.91226	0.0877398	0	0	0	0	0	1	0	0	0	0	0	0
792	0.962042	0.0324822	0	0	0.00547598	0	0	0.964929	0.0295946	0	0	0.00547598	0	0	0.865236	0.134764	0	0	0	0	0	0	0	0.176517	0.823483	0	0	0	0.942299	0.0310374	0	0	0.0266634	0	0	0.928351	0.0449858	0	0	0.0266634	0	0	0.994524	0.00547598	0	0	0	0	0	1	0	0	0	0	0	0	0.973337	0.0266634	0	0	0	0	0	1	0	0	0	0	0	0	1	0	0	0	0	0	0
793	0	0	9.72E-05	3.21E-06	0	0.823618	0.176281	0	0	9.72E-05	3.21E-06	0	0.823618	0.176281	0	0	0.0277515	0.00635744	0	0.793523	0.172368	0	0	0.000190399	7.98E-06	0	0.823525	0.176276	0	0	0.00043184	2.29E-05	0	0.823284	0.176262	0	0	0.00043184	2.29E-05	0	0.823284	0.176262	0.000100438	0	9.32E-05	4.72E-06	0	0.823525	0.176276	0.000198378	0	0.00159989	0.000125584	0	0.821925	0.176151	0.000454691	0	0.0013584	0.000110754	0	0.821925	0.176151	0.00192385	0	0.028402	0.00378308	0	0.793523	0.172368	0.034109	0	0.793523	0.172368	0	0	0
794	0.854726	0.0288588	0	0	0.116415	0	0	0.857292	0.0262933	0	0	0.116415	0	0	0	0	0.200602	0.799398	0	0	0	0.845577	0.0428728	0	0	0.11155	0	0	0.859622	0.0283142	0	0	0.112064	0	0	0.846897	0.0410388	0	0	0.112064	0	0	0.883585	0.00486514	0	0	0.11155	0	0	0.88845	0.0238101	0	0	0.0877398	0	0	0.887936	0.024324	0	0	0.0877398	0	0	0.91226	0.0877398	0	0	0	0	0	1	0	0	0	0	0	0
795	0	0	0.00252401	0.000139907	0	0.821192	0.176145	0	0	0.00252401	0.000139907	0	0.821192	0.176145	0	0	0.173972	0.783078	0	0.0393481	0.00360178	0	0	0.00494445	0.000347911	0	0.818771	0.175937	0	0	0.0112149	0.00100125	0	0.8125	0.175284	0	0	0.0112149	0.00100125	0	0.8125	0.175284	0.00266391	0	0.00242061	0.000207839	0	0.818771	0.175937	0.00529236	0	0.0415586	0.00553591	0	0.777212	0.170401	0.0122161	0	0.0352878	0.00488298	0	0.777212	0.170401	0.0523869	0	0.737864	0.166799	0	0.0393481	0.00360178	0.95705	0	0.0393481	0.00360178	0	0	0
796	0	0	0.000196115	5.54E-06	0	0.82352	0.176279	0	0	0.000196115	5.54E-06	0	0.82352	0.176279	0	0	0.0296722	0.0381233	0	0.762764	0.169441	0	0	0.000384198	1.38E-05	0	0.823332	0.176271	0	0	0.000871438	3.97E-05	0	0.822844	0.176245	0	0	0.000871438	3.97E-05	0	0.822844	0.176245	0.000201658	0	0.00018809	8.24E-06	0	0.823332	0.176271	0.000397983	0	0.0032294	0.000219382	0	0.820102	0.176051	0.000911113	0	0.00274214	0.000193512	0	0.820102	0.176051	0.00384677	0	0.0573384	0.00661029	0	0.762764	0.169441	0.0677955	0	0.762764	0.169441	0	0	0
797	0	0	3.44E-05	5.13E-05	0	0.17625	0.823664	0	0	3.44E-05	5.13E-05	0	0.17625	0.823664	0	0	0.0526347	0.0215139	0	0.165607	0.760245	0	0	6.73E-05	0.000127714	0	0.176217	0.823588	0	0	0.000152747	0.000367659	0	0.176132	0.823348	0	0	0.000152729	0.000367676	0	0.176132	0.823348	8.57E-05	0	3.30E-05	7.64E-05	0	0.176217	0.823588	0.000195034	0	0.000565749	0.00203476	0	0.175651	0.821553	0.000520406	0	0.000480375	0.00179476	0	0.175651	0.821553	0.00279554	0	0.0100447	0.0613084	0	0.165607	0.760245	0.0741487	0	0.165607	0.760245	0	0	0
798	0	0	0.0447042	0.00418657	0	0.77901	0.172099	0	0	0.0447042	0.00418657	0	0.77901	0.172099	0.865236	0.134764	0	0	0	0	0	0	0	0.0875778	0.0104146	0	0.736135	0.165872	0.968112	0.0318877	0	0	0	0	0	0	0	0.823699	0.176301	0	0	0	0.0488908	0	0.0428748	0.00622683	0	0.736135	0.165872	0.0979924	0	0.736135	0.165872	0	0	0	1	0	0	0	0	0	0	1	0	0	0	0	0	0	1	0	0	0	0	0	0
799	0	0	0.000141961	7.62E-06	0	0.823574	0.176277	0	0	0.000141961	7.62E-06	0	0.823574	0.176277	0	0	0.0328776	0.0206438	0	0.779602	0.166877	0	0	0.000278095	1.90E-05	0	0.823438	0.176265	0	0	0.000630791	5.46E-05	0	0.823085	0.17623	0	0	0.000630817	5.46E-05	0	0.823085	0.17623	0.000149584	0	0.000136144	1.13E-05	0	0.823438	0.176265	0.000297052	0	0.00233741	0.000301604	0	0.8211	0.175964	0.000685409	0	0.00198465	0.000266008	0	0.8211	0.175964	0.00293606	0	0.0414987	0.00908662	0	0.779602	0.166877	0.0535214	0	0.779602	0.166877	0	0	0
800	0.272661	0.00920609	0	0	0.718133	0	0	0.27348	0.00838768	0	0	0.718133	0	0	0.276014	0.0429902	0	0	0.680996	0	0	0.269743	0.0136766	0	0	0.716581	0	0	0.274223	0.00903235	0	0	0.716745	0	0	0.270164	0.0130915	0	0	0.716745	0	0	0.281867	0.001552	0	0	0.716581	0	0	0.283419	0.00759553	0	0	0.708985	0	0	0.283255	0.00775945	0	0	0.708985	0	0	0.291015	0.0279893	0	0	0.680996	0	0	0.319004	0.680996	0	0	0	0	0
801	0	0	9.08E-05	3.29E-06	0	0.823625	0.176281	0	0	9.08E-05	3.29E-06	0	0.823625	0.176281	0	0	0.0279438	0.0043089	0	0.795501	0.172247	0	0	0.000177908	8.17E-06	0	0.823538	0.176276	0	0	0.000403509	2.35E-05	0	0.823312	0.176261	0	0	0.000403509	2.35E-05	0	0.823312	0.176261	9.41E-05	0	8.71E-05	4.86E-06	0	0.823538	0.176276	0.000186082	0	0.00149506	0.000129454	0	0.822043	0.176147	0.000427012	0	0.00126941	0.000114174	0	0.822043	0.176147	0.00181059	0	0.0265422	0.00389993	0	0.795501	0.172247	0.0322527	0	0.795501	0.172247	0	0	0
802	0.272661	0.00920609	0	0	0.718133	0	0	0.27348	0.00838768	0	0	0.718133	0	0	0.276014	0.0429902	0	0	0.680996	0	0	0.269743	0.0136766	0	0	0.716581	0	0	0.274223	0.00903235	0	0	0.716745	0	0	0.270164	0.0130915	0	0	0.716745	0	0	0.281867	0.001552	0	0	0.716581	0	0	0.283419	0.00759553	0	0	0.708985	0	0	0.283255	0.00775945	0	0	0.708985	0	0	0.291015	0.0279893	0	0	0.680996	0	0	0.319004	0.680996	0	0	0	0	0
803	0.272661	0.00920609	0	0	0.718133	0	0	0.27348	0.00838768	0	0	0.718133	0	0	0.276014	0.0429902	0	0	0.680996	0	0	0.269743	0.0136766	0	0	0.716581	0	0	0.274223	0.00903235	0	0	0.716745	0	0	0.270164	0.0130915	0	0	0.716745	0	0	0.281867	0.001552	0	0	0.716581	0	0	0.283419	0.00759553	0	0	0.708985	0	0	0.283255	0.00775945	0	0	0.708985	0	0	0.291015	0.0279893	0	0	0.680996	0	0	0.319004	0.680996	0	0	0	0	0
804	0	0	1.91E-05	1.43E-05	0	0.176265	0.823702	0	0	1.91E-05	1.43E-05	0	0.176265	0.823702	0	0	0.0059383	0.0176	0	0.170356	0.806105	0	0	3.74E-05	3.54E-05	0	0.176247	0.82368	0	0	8.48E-05	0.000102033	0	0.176199	0.823614	0	0	8.48E-05	0.000102033	0	0.176199	0.823614	3.33E-05	0	1.83E-05	2.12E-05	0	0.176247	0.82368	7.28E-05	0	0.000314087	0.000564581	0	0.175933	0.823116	0.000186824	0	0.000266691	0.000497979	0	0.175933	0.823116	0.000951494	0	0.00557642	0.0170104	0	0.170356	0.806105	0.0235383	0	0.170356	0.806105	0	0	0
805	0	0	1.91E-05	1.42E-05	0	0.176265	0.823702	0	0	1.91E-05	1.42E-05	0	0.176265	0.823702	0	0	0.00593715	0.017599	0	0.170357	0.806107	0	0	3.74E-05	3.54E-05	0	0.176247	0.82368	0	0	8.47E-05	0.000101996	0	0.1762	0.823614	0	0	8.47E-05	0.000101996	0	0.1762	0.823614	3.33E-05	0	1.83E-05	2.12E-05	0	0.176247	0.82368	7.28E-05	0	0.000314025	0.000564505	0	0.175933	0.823116	0.000186744	0	0.000266644	0.000497936	0	0.175933	0.823116	0.000951325	0	0.00557555	0.0170093	0	0.170357	0.806107	0.0235362	0	0.170357	0.806107	0	0	0
806	0	0	0.00265058	0.000142829	0	0.821065	0.176142	0	0	0.00265058	0.000142829	0	0.821065	0.176142	0.865236	0.134764	0	0	0	0	0	0	0	0.0051924	0.000355175	0	0.818523	0.175929	0	0	0.011777	0.00102166	0	0.811938	0.175263	0	0	0.011777	0.00102166	0	0.811938	0.175263	0.00279341	0	0.002542	0.000212169	0	0.818523	0.175929	0.00554758	0	0.0436427	0.00565124	0	0.77488	0.170278	0.0127987	0	0.0370581	0.00498483	0	0.77488	0.170278	0.0548416	0	0.77488	0.170278	0	0	0	1	0	0	0	0	0	0
807	0.936932	0.0316344	0	0	0.0314332	0	0	0.939745	0.0288222	0	0	0.0314332	0	0	0.865236	0.134764	0	0	0	0	0	0.926904	0.0469962	0	0	0.0261001	0	0	0	0	0.198645	0.0299781	0	0.625065	0.146312	0	0	0.198645	0.029978	0	0.625065	0.146312	0.968567	0.00533306	0	0	0.0261001	0	0	0.9739	0.0261001	0	0	0	0	0	0.228623	0	0.625065	0.146312	0	0	0	1	0	0	0	0	0	0	1	0	0	0	0	0	0
808	0	0	9.27E-05	4.32E-06	0	0.823622	0.176281	0	0	9.27E-05	4.32E-06	0	0.823622	0.176281	0	0	0.0278215	0.00420693	0	0.795596	0.172376	0	0	0.000179764	9.98E-06	0	0.823534	0.176276	0	0	0.000404795	2.57E-05	0	0.823309	0.176261	0	0	0.000405852	2.47E-05	0	0.823309	0.176261	9.70E-05	0	8.79E-05	4.87E-06	0	0.823534	0.176276	0.000189743	0	0.0014931	0.000126193	0	0.822041	0.17615	0.000430512	0	0.00126767	0.000110855	0	0.822041	0.17615	0.00180904	0	0.0264454	0.00377403	0	0.795596	0.172376	0.0320284	0	0.795596	0.172376	0	0	0
809	0.936932	0.0316344	0	0	0.0314332	0	0	0.939745	0.0288222	0	0	0.0314332	0	0	0.865236	0.134764	0	0	0	0	0	0.926904	0.0469962	0	0	0.0261001	0	0	0.968112	0.0318877	0	0	0	0	0	0	0	0.821608	0.178392	0	0	0	0.968567	0.00533306	0	0	0.0261001	0	0	0.9739	0.0261001	0	0	0	0	0	1	0	0	0	0	0	0	1	0	0	0	0	0	0	1	0	0	0	0	0	0
810	0	0	0.962119	0.0378808	0	0	0	0.970242	0.0297576	0	0	0	0	0	0.865236	0.134764	0	0	0	0	0	0	0	0.964044	0.0359558	0	0	0	0	0	0.0715372	0.928463	0	0	0	0.953782	0.0462182	0	0	0	0	0	1	0	0	0	0	0	0	1	0	0	0	0	0	0	1	0	0	0	0	0	0	1	0	0	0	0	0	0	1	0	0	0	0	0	0
811	0.962042	0.0324822	0	0	0.00547598	0	0	0.964929	0.0295946	0	0	0.00547598	0	0	0.865236	0.134764	0	0	0	0	0	0	0	0.968725	0.0312754	0	0	0	0	0	0.0600917	0.939908	0	0	0	0.953782	0.0462182	0	0	0	0	0	0.994524	0.00547598	0	0	0	0	0	1	0	0	0	0	0	0	1	0	0	0	0	0	0	1	0	0	0	0	0	0	1	0	0	0	0	0	0
812	0.962042	0.0324822	0	0	0.00547598	0	0	0.964929	0.0295946	0	0	0.00547598	0	0	0.865236	0.134764	0	0	0	0	0	0	0	0.0285128	0.971487	0	0	0	0.968112	0.0318877	0	0	0	0	0	0	0	0.0356662	0.964334	0	0	0	0.994524	0.00547598	0	0	0	0	0	1	0	0	0	0	0	0	1	0	0	0	0	0	0	1	0	0	0	0	0	0	1	0	0	0	0	0	0
813	0	0	0.000107605	8.00E-07	0	0.976323	0.0235681	0	0	0.00010741	9.95E-07	0	0.976323	0.0235681	0	0	0.0328289	0.000680049	0	0.943433	0.0230585	0	0	0.000209918	1.78E-06	0	0.976221	0.0235675	0	0	0.000475842	8.78E-06	0	0.97595	0.0235658	0	0	0.000477778	6.85E-06	0	0.97595	0.0235658	0.000108405	0	0.000102659	6.30E-07	0	0.976221	0.0235675	0.000211693	0	0.00175653	1.64E-05	0	0.974464	0.0235511	0.000484627	0	0.0014853	1.47E-05	0	0.974464	0.0235511	0.00198461	0	0.0310318	0.000492587	0	0.943433	0.0230585	0.033509	0	0.943433	0.0230585	0	0	0
814	0	0	0.000105607	4.12E-07	0	0.976326	0.0235681	0	0	0.000105607	4.12E-07	0	0.976326	0.0235681	0	0	0.0328173	0.000508827	0	0.943609	0.0230648	0	0	0.000206888	1.02E-06	0	0.976225	0.0235675	0	0	0.000469264	2.94E-06	0	0.975962	0.0235656	0	0	0.000469265	2.94E-06	0	0.975962	0.0235656	0.000106019	0	0.000101286	6.06E-07	0	0.976225	0.0235675	0.000207911	0	0.00173902	1.61E-05	0	0.974486	0.0235514	0.000472204	0	0.00147663	1.42E-05	0	0.974486	0.0235514	0.00196308	0	0.0308765	0.000486613	0	0.943609	0.0230648	0.0333262	0	0.943609	0.0230648	0	0	0
815	0	0	0.000105611	4.16E-07	0	0.976326	0.0235681	0	0	0.000105611	4.16E-07	0	0.976326	0.0235681	0	0	0.0328173	0.000506019	0	0.943612	0.0230649	0	0	0.000206883	1.04E-06	0	0.976225	0.0235675	0	0	0.000469243	2.96E-06	0	0.975962	0.0235656	0	0	0.00046925	2.95E-06	0	0.975962	0.0235656	0.000106028	0	0.000101286	6.06E-07	0	0.976225	0.0235675	0.000207919	0	0.0017389	1.61E-05	0	0.974486	0.0235514	0.000472201	0	0.00147652	1.42E-05	0	0.974486	0.0235514	0.00196297	0	0.0308739	0.000486492	0	0.943612	0.0230649	0.0333234	0	0.943612	0.0230649	0	0	0
816	0.962042	0.0324822	0	0	0.00547598	0	0	0.964929	0.0295946	0	0	0.00547598	0	0	0	0	0.97639	0.0236098	0	0	0	0	0	0.0236686	0.976331	0	0	0	0.968112	0.0318877	0	0	0	0	0	0	0	0.976392	0.0236081	0	0	0	0.994524	0.00547598	0	0	0	0	0	1	0	0	0	0	0	0	1	0	0	0	0	0	0	1	0	0	0	0	0	0	1	0	0	0	0	0	0
817	0	0	0.000105611	4.16E-07	0	0.976326	0.0235681	0	0	0.000105611	4.16E-07	0	0.976326	0.0235681	0	0	0.0328173	0.000505914	0	0.943612	0.0230649	0	0	0.000206883	1.04E-06	0	0.976225	0.0235675	0	0	0.000469241	2.96E-06	0	0.975962	0.0235656	0	0	0.000469248	2.95E-06	0	0.975962	0.0235656	0.000106027	0	0.000101285	6.06E-07	0	0.976225	0.0235675	0.000207919	0	0.0017389	1.61E-05	0	0.974486	0.0235514	0.000472199	0	0.00147652	1.42E-05	0	0.974486	0.0235514	0.00196296	0	0.0308738	0.000486474	0	0.943612	0.0230649	0.0333232	0	0.943612	0.0230649	0	0	0
818	0	0	2.55E-06	1.69E-05	0	0.023566	0.976415	0	0	2.55E-06	1.69E-05	0	0.023566	0.976415	0	0	0.000794407	0.0208596	0	0.0227764	0.95557	0	0	5.00E-06	4.20E-05	0	0.0235635	0.976389	0	0	1.13E-05	0.000120831	0	0.0235572	0.976311	0	0	1.13E-05	0.000120831	0	0.0235572	0.976311	1.94E-05	0	2.44E-06	2.51E-05	0	0.0235635	0.976389	4.70E-05	0	4.20E-05	0.000668772	0	0.0235216	0.975721	0.000132169	0	3.56E-05	0.000589908	0	0.0235216	0.975721	0.000757716	0	0.000745196	0.0201511	0	0.0227764	0.95557	0.021654	0	0.0227764	0.95557	0	0	0
819	0	0	0.000105595	4.12E-07	0	0.976326	0.0235681	0	0	0.000105595	4.12E-07	0	0.976326	0.0235681	0	0	0.0328172	0.000504986	0	0.943613	0.023065	0	0	0.000206864	1.02E-06	0	0.976225	0.0235675	0	0	0.00046921	2.94E-06	0	0.975962	0.0235656	0	0	0.00046921	2.94E-06	0	0.975962	0.0235656	0.000106006	0	0.000101274	6.06E-07	0	0.976225	0.0235675	0.000207886	0	0.00173882	1.61E-05	0	0.974486	0.0235514	0.000472146	0	0.00147646	1.42E-05	0	0.974486	0.0235514	0.00196285	0	0.030873	0.000486394	0	0.943613	0.023065	0.0333222	0	0.943613	0.023065	0	0	0
820	0	0	0.000105594	4.12E-07	0	0.976326	0.0235681	0	0	0.000105594	4.12E-07	0	0.976326	0.0235681	0	0	0.0328172	0.000504969	0	0.943613	0.023065	0	0	0.000206864	1.02E-06	0	0.976225	0.0235675	0	0	0.000469209	2.94E-06	0	0.975962	0.0235656	0	0	0.000469209	2.94E-06	0	0.975962	0.0235656	0.000106006	0	0.000101274	6.06E-07	0	0.976225	0.0235675	0.000207886	0	0.00173882	1.61E-05	0	0.974486	0.0235514	0.000472146	0	0.00147646	1.42E-05	0	0.974486	0.0235514	0.00196285	0	0.030873	0.000486395	0	0.943613	0.023065	0.0333222	0	0.943613	0.023065	0	0	0
821	0	0	0.000105594	4.12E-07	0	0.976326	0.0235681	0	0	0.000105594	4.12E-07	0	0.976326	0.0235681	0	0	0.0328172	0.000504969	0	0.943613	0.023065	0	0	0.000206864	1.02E-06	0	0.976225	0.0235675	0	0	0.000469209	2.94E-06	0	0.975962	0.0235656	0	0	0.000469209	2.94E-06	0	0.975962	0.0235656	0.000106006	0	0.000101274	6.06E-07	0	0.976225	0.0235675	0.000207886	0	0.00173882	1.61E-05	0	0.974486	0.0235514	0.000472146	0	0.00147646	1.42E-05	0	0.974486	0.0235514	0.00196285	0	0.030873	0.000486395	0	0.943613	0.023065	0.0333222	0	0.943613	0.023065	0	0	0
822	0	0	0.000105594	4.12E-07	0	0.976326	0.0235681	0	0	0.000105594	4.12E-07	0	0.976326	0.0235681	0	0	0.0328172	0.000504969	0	0.943613	0.023065	0	0	0.000206864	1.02E-06	0	0.976225	0.0235675	0	0	0.000469209	2.94E-06	0	0.975962	0.0235656	0	0	0.000469209	2.94E-06	0	0.975962	0.0235656	0.000106006	0	0.000101274	6.06E-07	0	0.976225	0.0235675	0.000207886	0	0.00173882	1.61E-05	0	0.974486	0.0235514	0.000472146	0	0.00147646	1.42E-05	0	0.974486	0.0235514	0.00196285	0	0.030873	0.000486395	0	0.943613	0.023065	0.0333222	0	0.943613	0.023065	0	0	0
823	0	0	0.000105595	4.12E-07	0	0.976326	0.0235681	0	0	0.000105595	4.12E-07	0	0.976326	0.0235681	0	0	0.0328172	0.000505002	0	0.943613	0.023065	0	0	0.000206864	1.02E-06	0	0.976225	0.0235675	0	0	0.00046921	2.94E-06	0	0.975962	0.0235656	0	0	0.00046921	2.94E-06	0	0.975962	0.0235656	0.000106006	0	0.000101274	6.06E-07	0	0.976225	0.0235675	0.000207886	0	0.00173882	1.61E-05	0	0.974486	0.0235514	0.000472147	0	0.00147646	1.42E-05	0	0.974486	0.0235514	0.00196285	0	0.030873	0.000486397	0	0.943613	0.023065	0.0333222	0	0.943613	0.023065	0	0	0
824	0	0	0.00010562	4.17E-07	0	0.976326	0.0235681	0	0	0.00010562	4.17E-07	0	0.976326	0.0235681	0	0	0.0328174	0.000506522	0	0.943611	0.0230649	0	0	0.000206905	1.03E-06	0	0.976225	0.0235675	0	0	0.000469367	3.01E-06	0	0.975962	0.0235656	0	0	0.000469313	3.07E-06	0	0.975962	0.0235656	0.000106036	0	0.000101294	6.06E-07	0	0.976225	0.0235675	0.000207936	0	0.00173908	1.61E-05	0	0.974485	0.0235514	0.000472381	0	0.00147654	1.42E-05	0	0.974485	0.0235514	0.00196316	0	0.0308744	0.000486451	0	0.943611	0.0230649	0.033324	0	0.943611	0.0230649	0	0	0
825	0.936932	0.0316344	0	0	0.0314332	0	0	0.939745	0.0288222	0	0	0.0314332	0	0	0.865236	0.134764	0	0	0	0	0	0.926904	0.0469962	0	0	0.0261001	0	0	0	0	0.975869	0.0235954	0	0.000325559	0.000209823	0	0	0.0236559	0.975809	0	0.000325559	0.000209823	0.968567	0.00533306	0	0	0.0261001	0	0	0.9739	0.0261001	0	0	0	0	0	0.999465	0	0.000325559	0.000209823	0	0	0	1	0	0	0	0	0	0	1	0	0	0	0	0	0
826	0	0	2.56E-06	1.69E-05	0	0.023566	0.976415	0	0	2.56E-06	1.69E-05	0	0.023566	0.976415	0	0	0.000805099	0.0208599	0	0.022776	0.955559	0	0	5.02E-06	4.20E-05	0	0.0235635	0.976389	0	0	1.14E-05	0.000121006	0	0.0235572	0.97631	0	0	1.15E-05	0.000120962	0	0.0235572	0.97631	1.95E-05	0	2.45E-06	2.51E-05	0	0.0235635	0.976389	4.70E-05	0	4.20E-05	0.000669267	0	0.0235215	0.97572	0.000132415	0	3.57E-05	0.000590228	0	0.0235215	0.97572	0.000758297	0	0.000745527	0.0201612	0	0.022776	0.955559	0.021665	0	0.022776	0.955559	0	0	0
827	0.962042	0.0324822	0	0	0.00547598	0	0	0.964929	0.0295946	0	0	0.00547598	0	0	0	0	0.976302	0.0236979	0	0	0	0	0	0.0236694	0.976331	0	0	0	0	0	0.00570101	0.165998	0	0.0178847	0.810416	0	0	0.00570102	0.165998	0	0.0178847	0.810416	0.994524	0.00547598	0	0	0	0	0	1	0	0	0	0	0	0	0.171699	0	0.0178847	0.810416	0	0	0	1	0	0	0	0	0	0	1	0	0	0	0	0	0
828	0	0	7.62E-05	0.000790407	0	0.0234927	0.975641	0	0	7.62E-05	0.000790407	0	0.0234927	0.975641	0.865236	0.134764	0	0	0	0	0	0	0	0.000149903	0.00196517	0	0.0234199	0.974465	0	0	0.000337907	0.00565609	0	0.0232316	0.970774	0	0	0.000337907	0.00565609	0	0.0232316	0.970774	0.000866582	0	7.27E-05	0.00117576	0	0.0234199	0.974465	0.00211507	0	0.00124873	0.0313023	0	0.0221712	0.943163	0.00599399	0	0.00106034	0.0276118	0	0.0221712	0.943163	0.0346661	0	0.0221712	0.943163	0	0	0	1	0	0	0	0	0	0
829	0.962042	0.0324822	0	0	0.00547598	0	0	0.964929	0.0295946	0	0	0.00547598	0	0	0.865236	0.134764	0	0	0	0	0	0	0	0.0236694	0.976331	0	0	0	0	0	0.00570101	0.165998	0	0.0178847	0.810416	0	0	0.00570101	0.165998	0	0.0178847	0.810416	0.994524	0.00547598	0	0	0	0	0	1	0	0	0	0	0	0	0.171699	0	0.0178847	0.810416	0	0	0	1	0	0	0	0	0	0	1	0	0	0	0	0	0
830	0	0	0.000105675	4.26E-07	0	0.976326	0.0235681	0	0	0.000105675	4.26E-07	0	0.976326	0.0235681	0	0	0.0328175	0.000519194	0	0.943599	0.0230643	0	0	0.000206985	1.06E-06	0	0.976224	0.0235675	0	0	0.000469453	2.97E-06	0	0.975962	0.0235656	0	0	0.000469453	2.97E-06	0	0.975962	0.0235656	0.000106101	0	0.000101338	6.07E-07	0	0.976224	0.0235675	0.000208046	0	0.0017396	1.62E-05	0	0.974485	0.0235514	0.000472425	0	0.00147713	1.43E-05	0	0.974485	0.0235514	0.00196381	0	0.0308859	0.000487032	0	0.943599	0.0230643	0.0333367	0	0.943599	0.0230643	0	0	0
831	0.272661	0.00920609	0	0	0.718133	0	0	0.27348	0.00838768	0	0	0.718133	0	0	0.276014	0.0429902	0	0	0.680996	0	0	0.269743	0.0136766	0	0	0.716581	0	0	0.274223	0.00903235	0	0	0.716745	0	0	0.270164	0.0130915	0	0	0.716745	0	0	0.281867	0.001552	0	0	0.716581	0	0	0.283419	0.00759553	0	0	0.708985	0	0	0.283255	0.00775945	0	0	0.708985	0	0	0.291015	0.0279893	0	0	0.680996	0	0	0.319004	0.680996	0	0	0	0	0
832	0	0	0.00314201	1.93E-05	0	0.973289	0.0235495	0	0	0.00314201	1.93E-05	0	0.973289	0.0235495	0.865236	0.134764	0	0	0	0	0	0	0	0.00615509	4.80E-05	0	0.970276	0.0235211	0	0	0.0139608	0.000137724	0	0.962469	0.023432	0	0	0.0139608	0.000137724	0	0.962469	0.023432	0.00316135	0	0.00301333	2.84E-05	0	0.970276	0.0235211	0.00620304	0	0.0517349	0.000755568	0	0.918541	0.0227655	0.0140985	0	0.0439285	0.000666453	0	0.918541	0.0227655	0.0586935	0	0.918541	0.0227655	0	0	0	1	0	0	0	0	0	0
833	0	0	0.000105604	4.12E-07	0	0.976326	0.0235681	0	0	0.000105604	4.12E-07	0	0.976326	0.0235681	0	0	0.0328172	0.000507938	0	0.94361	0.0230649	0	0	0.000206882	1.02E-06	0	0.976225	0.0235675	0	0	0.000469251	2.94E-06	0	0.975962	0.0235656	0	0	0.000469251	2.94E-06	0	0.975962	0.0235656	0.000106016	0	0.000101283	6.06E-07	0	0.976225	0.0235675	0.000207905	0	0.00173897	1.61E-05	0	0.974486	0.0235514	0.000472188	0	0.00147659	1.42E-05	0	0.974486	0.0235514	0.00196302	0	0.0308757	0.000486503	0	0.94361	0.0230649	0.0333252	0	0.94361	0.0230649	0	0	0
834	0	0	0.000105595	4.12E-07	0	0.976326	0.0235681	0	0	0.000105595	4.12E-07	0	0.976326	0.0235681	0	0	0.0328172	0.000505131	0	0.943613	0.023065	0	0	0.000206865	1.02E-06	0	0.976225	0.0235675	0	0	0.000469212	2.94E-06	0	0.975962	0.0235656	0	0	0.000469212	2.94E-06	0	0.975962	0.0235656	0.000106007	0	0.000101275	6.06E-07	0	0.976225	0.0235675	0.000207887	0	0.00173883	1.61E-05	0	0.974486	0.0235514	0.000472148	0	0.00147647	1.42E-05	0	0.974486	0.0235514	0.00196286	0	0.0308731	0.000486404	0	0.943613	0.023065	0.0333224	0	0.943613	0.023065	0	0	0
835	0	0	0.000105637	4.26E-07	0	0.976326	0.0235681	0	0	0.000105637	4.26E-07	0	0.976326	0.0235681	0	0	0.0328173	0.000509328	0	0.943608	0.0230648	0	0	0.000206924	1.05E-06	0	0.976225	0.0235675	0	0	0.000469309	2.96E-06	0	0.975962	0.0235656	0	0	0.000469309	2.96E-06	0	0.975962	0.0235656	0.000106062	0	0.000101301	6.06E-07	0	0.976225	0.0235675	0.00020797	0	0.00173909	1.61E-05	0	0.974485	0.0235514	0.000472273	0	0.00147669	1.42E-05	0	0.974485	0.0235514	0.00196321	0	0.0308769	0.000486555	0	0.943608	0.0230648	0.0333267	0	0.943608	0.0230648	0	0	0
836	0.272661	0.00920609	0	0	0.718133	0	0	0.27348	0.00838768	0	0	0.718133	0	0	0.276014	0.0429902	0	0	0.680996	0	0	0.269743	0.0136766	0	0	0.716581	0	0	0.274223	0.00903235	0	0	0.716745	0	0	0.270164	0.0130915	0	0	0.716745	0	0	0.281867	0.001552	0	0	0.716581	0	0	0.283419	0.00759553	0	0	0.708985	0	0	0.283255	0.00775945	0	0	0.708985	0	0	0.291015	0.0279893	0	0	0.680996	0	0	0.319004	0.680996	0	0	0	0	0
837	0.936932	0.0316344	0	0	0.0314332	0	0	0.939745	0.0288222	0	0	0.0314332	0	0	0.865236	0.134764	0	0	0	0	0	0.926904	0.0469962	0	0	0.0261001	0	0	0	0	0.235487	0.00404808	0	0.740906	0.0195593	0	0	0.235487	0.00404808	0	0.740906	0.0195593	0.968567	0.00533306	0	0	0.0261001	0	0	0.9739	0.0261001	0	0	0	0	0	0.239535	0	0.740906	0.0195593	0	0	0	1	0	0	0	0	0	0	1	0	0	0	0	0	0
838	0.962042	0.0324822	0	0	0.00547598	0	0	0.964929	0.0295946	0	0	0.00547598	0	0	0.865236	0.134764	0	0	0	0	0	0	0	0.976313	0.0236871	0	0	0	0.942299	0.0310374	0	0	0.0266634	0	0	0.928351	0.0449858	0	0	0.0266634	0	0	0.994524	0.00547598	0	0	0	0	0	1	0	0	0	0	0	0	0.973337	0.0266634	0	0	0	0	0	1	0	0	0	0	0	0	1	0	0	0	0	0	0
839	0	0	0.000105664	4.28E-07	0	0.976326	0.0235681	0	0	0.000105664	4.28E-07	0	0.976326	0.0235681	0	0	0.0328182	0.000515244	0	0.943603	0.023064	0	0	0.000206981	1.05E-06	0	0.976224	0.0235675	0	0	0.000469469	3.06E-06	0	0.975962	0.0235656	0	0	0.000469486	3.05E-06	0	0.975962	0.0235656	0.000106092	0	0.000101326	6.08E-07	0	0.976224	0.0235675	0.000208026	0	0.00173954	1.62E-05	0	0.974485	0.0235513	0.000472533	0	0.00147695	1.43E-05	0	0.974485	0.0235513	0.00196375	0	0.0308823	0.000487368	0	0.943603	0.023064	0.0333334	0	0.943603	0.023064	0	0	0
840	0	0	0.0529952	0.00056417	0	0.923432	0.0230088	0	0	0.0529961	0.000563328	0	0.923432	0.0230088	0	0	0.976363	0.0236372	0	0	0	0	0	0.103816	0.00140095	0	0.872606	0.0221762	0.942299	0.0310374	0	0	0.0266634	0	0	0.928351	0.0449858	0	0	0.0266634	0	0	0.0535594	0	0.0508254	0.000832581	0	0.872606	0.0221762	0.105217	0	0.872606	0.0221762	0	0	0	0.973337	0.0266634	0	0	0	0	0	1	0	0	0	0	0	0	1	0	0	0	0	0	0
841	0.967339	0.0326611	0	0	0	0	0	0	0	0.976391	0.0236095	0	0	0	0	0	0.976365	0.0236352	0	0	0	0.951744	0.0482557	0	0	0	0	0	0.968112	0.0318877	0	0	0	0	0	0	0	0.976352	0.0236477	0	0	0	1	0	0	0	0	0	0	1	0	0	0	0	0	0	1	0	0	0	0	0	0	1	0	0	0	0	0	0	1	0	0	0	0	0	0
842	0	0	0.000105638	4.27E-07	0	0.976326	0.0235681	0	0	0.000105642	4.23E-07	0	0.976326	0.0235681	0	0	0.032818	0.000508412	0	0.943609	0.0230643	0	0	0.000206926	1.05E-06	0	0.976224	0.0235675	0	0	0.000469344	3.02E-06	0	0.975962	0.0235656	0	0	0.000469351	3.01E-06	0	0.975962	0.0235656	0.000106065	0	0.000101306	6.07E-07	0	0.976224	0.0235675	0.000207978	0	0.00173913	1.62E-05	0	0.974485	0.0235514	0.000472366	0	0.00147665	1.43E-05	0	0.974485	0.0235514	0.00196327	0	0.0308761	0.000487015	0	0.943609	0.0230643	0.0333264	0	0.943609	0.0230643	0	0	0
843	0.936932	0.0316344	0	0	0.0314332	0	0	0.939745	0.0288222	0	0	0.0314332	0	0	0	0	0.976389	0.023611	0	0	0	0.926904	0.0469962	0	0	0.0261001	0	0	0	0	0.976392	0.0236081	0	0	0	0.953782	0.0462182	0	0	0	0	0	0.968567	0.00533306	0	0	0.0261001	0	0	0.9739	0.0261001	0	0	0	0	0	1	0	0	0	0	0	0	1	0	0	0	0	0	0	1	0	0	0	0	0	0
844	0	0	2.55E-06	1.69E-05	0	0.023566	0.976415	0	0	2.55E-06	1.69E-05	0	0.023566	0.976415	0	0	0.000795856	0.0208596	0	0.0227763	0.955568	0	0	5.00E-06	4.20E-05	0	0.0235636	0.976389	0	0	1.13E-05	0.000120854	0	0.0235572	0.976311	0	0	1.14E-05	0.000120849	0	0.0235572	0.976311	1.94E-05	0	2.44E-06	2.51E-05	0	0.0235636	0.976389	4.70E-05	0	4.20E-05	0.000668837	0	0.0235216	0.975721	0.000132202	0	3.56E-05	0.000589955	0	0.0235216	0.975721	0.000757797	0	0.000745251	0.0201524	0	0.0227763	0.955568	0.0216555	0	0.0227763	0.955568	0	0	0
845	0	0	2.55E-06	1.69E-05	0	0.023566	0.976415	0	0	2.55E-06	1.69E-05	0	0.023566	0.976415	0	0	0.000794451	0.0208596	0	0.0227764	0.95557	0	0	5.00E-06	4.20E-05	0	0.0235636	0.976389	0	0	1.13E-05	0.000120832	0	0.0235572	0.976311	0	0	1.13E-05	0.000120832	0	0.0235572	0.976311	1.94E-05	0	2.44E-06	2.51E-05	0	0.0235636	0.976389	4.70E-05	0	4.20E-05	0.000668774	0	0.0235216	0.975721	0.00013217	0	3.56E-05	0.000589909	0	0.0235216	0.975721	0.000757717	0	0.000745195	0.0201511	0	0.0227764	0.95557	0.021654	0	0.0227764	0.95557	0	0	0
846	0	0	0.000105595	4.12E-07	0	0.976326	0.0235681	0	0	0.000105595	4.12E-07	0	0.976326	0.0235681	0	0	0.0328172	0.000504988	0	0.943613	0.023065	0	0	0.000206864	1.02E-06	0	0.976225	0.0235675	0	0	0.00046921	2.94E-06	0	0.975962	0.0235656	0	0	0.00046921	2.94E-06	0	0.975962	0.0235656	0.000106006	0	0.000101274	6.06E-07	0	0.976225	0.0235675	0.000207886	0	0.00173882	1.61E-05	0	0.974486	0.0235514	0.000472146	0	0.00147646	1.42E-05	0	0.974486	0.0235514	0.00196285	0	0.030873	0.000486395	0	0.943613	0.023065	0.0333222	0	0.943613	0.023065	0	0	0
847	0	0	0.000105595	4.12E-07	0	0.976326	0.0235681	0	0	0.000105595	4.12E-07	0	0.976326	0.0235681	0	0	0.0328172	0.000504989	0	0.943613	0.023065	0	0	0.000206864	1.02E-06	0	0.976225	0.0235675	0	0	0.00046921	2.94E-06	0	0.975962	0.0235656	0	0	0.00046921	2.94E-06	0	0.975962	0.0235656	0.000106006	0	0.000101274	6.06E-07	0	0.976225	0.0235675	0.000207886	0	0.00173882	1.61E-05	0	0.974486	0.0235514	0.000472146	0	0.00147646	1.42E-05	0	0.974486	0.0235514	0.00196285	0	0.030873	0.000486395	0	0.943613	0.023065	0.0333222	0	0.943613	0.023065	0	0	0
848	0	0	2.55E-06	1.69E-05	0	0.023566	0.976415	0	0	2.55E-06	1.69E-05	0	0.023566	0.976415	0	0	0.000794519	0.0208596	0	0.0227764	0.95557	0	0	5.00E-06	4.20E-05	0	0.0235636	0.976389	0	0	1.13E-05	0.000120832	0	0.0235572	0.976311	0	0	1.13E-05	0.000120832	0	0.0235572	0.976311	1.94E-05	0	2.44E-06	2.51E-05	0	0.0235636	0.976389	4.70E-05	0	4.20E-05	0.000668776	0	0.0235216	0.975721	0.00013217	0	3.56E-05	0.000589911	0	0.0235216	0.975721	0.00075772	0	0.000745197	0.0201512	0	0.0227764	0.95557	0.0216541	0	0.0227764	0.95557	0	0	0
849	0	0	3.18E-06	2.42E-05	0	0.0235654	0.976407	0	0	9.92E-06	1.75E-05	0	0.0235654	0.976407	0	0	0.000798535	0.0208668	0	0.0227757	0.955559	0	0	5.63E-06	4.94E-05	0	0.0235629	0.976382	0	0	1.15E-05	0.000122114	0	0.0235571	0.976309	0	0	1.15E-05	0.000122114	0	0.0235571	0.976309	2.74E-05	0	2.45E-06	2.51E-05	0	0.0235629	0.976382	5.50E-05	0	4.20E-05	0.000668906	0	0.023521	0.975713	0.000133615	0	3.61E-05	0.00059613	0	0.023521	0.975713	0.000765872	0	0.000745282	0.0201542	0	0.0227757	0.955559	0.0216654	0	0.0227757	0.955559	0	0	0
850	0	0	0.976332	0.0236676	0	0	0	0.970242	0.0297576	0	0	0	0	0	0	0	0.976329	0.0236709	0	0	0	0	0	0.976332	0.0236675	0	0	0	0	0	0.235476	0.0040336	0	0.740923	0.0195682	0	0	0.235476	0.00403359	0	0.740923	0.0195682	1	0	0	0	0	0	0	1	0	0	0	0	0	0	0.239509	0	0.740923	0.0195682	0	0	0	1	0	0	0	0	0	0	1	0	0	0	0	0	0
851	0.967339	0.0326611	0	0	0	0	0	0	0	0.444526	0.555474	0	0	0	0.865236	0.134764	0	0	0	0	0	0.951744	0.0482557	0	0	0	0	0	0.942299	0.0310374	0	0	0.0266634	0	0	0.928351	0.0449858	0	0	0.0266634	0	0	1	0	0	0	0	0	0	1	0	0	0	0	0	0	0.973337	0.0266634	0	0	0	0	0	1	0	0	0	0	0	0	1	0	0	0	0	0	0
852	0	0	0.000224958	1.34E-06	0	0.976124	0.0236493	0	0	0.000106322	0.00011998	0	0.976124	0.0236493	0	0	0.0329388	0.00051645	0	0.943409	0.0231354	0	0	0.000326651	1.96E-06	0	0.976023	0.0236483	0	0	0.00049869	3.41E-06	0	0.975853	0.0236454	0	0	0.000498775	3.33E-06	0	0.975853	0.0236454	0.000226302	0	0.000101324	9.88E-07	0	0.976023	0.0236483	0.000328613	0	0.00173909	1.80E-05	0	0.974284	0.0236303	0.000502104	0	0.00156854	1.51E-05	0	0.974284	0.0236303	0.00208573	0	0.0308746	0.00049494	0	0.943409	0.0231354	0.0334552	0	0.943409	0.0231354	0	0	0
853	0.936932	0.0316344	0	0	0.0314332	0	0	0.939745	0.0288222	0	0	0.0314332	0	0	0	0	0.976247	0.0237531	0	0	0	0.926904	0.0469962	0	0	0.0261001	0	0	0.968112	0.0318877	0	0	0	0	0	0	0	0.976266	0.0237342	0	0	0	0.968567	0.00533306	0	0	0.0261001	0	0	0.9739	0.0261001	0	0	0	0	0	1	0	0	0	0	0	0	1	0	0	0	0	0	0	1	0	0	0	0	0	0
854	0	0	0.0240515	0.975949	0	0	0	0.970242	0.0297576	0	0	0	0	0	0.865236	0.134764	0	0	0	0	0	0	0	0.976191	0.023809	0	0	0	0.942299	0.0310374	0	0	0.0266634	0	0	0.928351	0.0449858	0	0	0.0266634	0	0	1	0	0	0	0	0	0	1	0	0	0	0	0	0	0.973337	0.0266634	0	0	0	0	0	1	0	0	0	0	0	0	1	0	0	0	0	0	0
855	0.936932	0.0316344	0	0	0.0314332	0	0	0.939745	0.0288222	0	0	0.0314332	0	0	0	0	0.976242	0.0237575	0	0	0	0.926904	0.0469962	0	0	0.0261001	0	0	0	0	0.235458	0.00405218	0	0.740861	0.0196284	0	0	0.235462	0.00404832	0	0.740861	0.0196284	0.968567	0.00533306	0	0	0.0261001	0	0	0.9739	0.0261001	0	0	0	0	0	0.239511	0	0.740861	0.0196284	0	0	0	1	0	0	0	0	0	0	1	0	0	0	0	0	0
856	0	0	0.00010568	4.57E-07	0	0.976242	0.0236518	0	0	0.000105684	4.53E-07	0	0.976242	0.0236518	0	0	0.0328153	0.000515144	0	0.943524	0.0231459	0	0	0.000206988	1.08E-06	0	0.976141	0.0236512	0	0	0.000469357	3.00E-06	0	0.975878	0.0236493	0	0	0.000469359	2.99E-06	0	0.975878	0.0236493	0.000106137	0	0.000101319	6.10E-07	0	0.976141	0.0236512	0.000208067	0	0.00173918	1.62E-05	0	0.974402	0.0236349	0.000472353	0	0.0014768	1.43E-05	0	0.974402	0.0236349	0.00196348	0	0.0308779	0.000489015	0	0.943524	0.0231459	0.0333304	0	0.943524	0.0231459	0	0	0
857	0.272661	0.00920609	0	0	0.718133	0	0	0.27348	0.00838768	0	0	0.718133	0	0	0.276014	0.0429902	0	0	0.680996	0	0	0.269743	0.0136766	0	0	0.716581	0	0	0.274223	0.00903235	0	0	0.716745	0	0	0.270164	0.0130915	0	0	0.716745	0	0	0.281867	0.001552	0	0	0.716581	0	0	0.283419	0.00759553	0	0	0.708985	0	0	0.283255	0.00775945	0	0	0.708985	0	0	0.291015	0.0279893	0	0	0.680996	0	0	0.319004	0.680996	0	0	0	0	0
858	0	0	3.85E-06	3.03E-05	0	0.023649	0.976317	0	0	1.56E-05	1.85E-05	0	0.023649	0.976317	0	0	0.000871548	0.0208732	0	0.0228561	0.955399	0	0	6.58E-06	5.57E-05	0	0.0236465	0.976291	0	0	1.33E-05	0.000124563	0	0.023643	0.976219	0	0	1.33E-05	0.000124563	0	0.023643	0.976219	3.41E-05	0	2.47E-06	2.57E-05	0	0.0236465	0.976291	6.23E-05	0	4.22E-05	0.000675305	0	0.0236043	0.975616	0.000137884	0	3.87E-05	0.000603164	0	0.0236043	0.975616	0.000779724	0	0.000748259	0.0202168	0	0.0228561	0.955399	0.0217448	0	0.0228561	0.955399	0	0	0
859	0.854726	0.0288588	0	0	0.116415	0	0	0.857292	0.0262933	0	0	0.116415	0	0	0	0	0.975265	0.024735	0	0	0	0.845577	0.0428728	0	0	0.11155	0	0	0.859622	0.0283142	0	0	0.112064	0	0	0.846897	0.0410388	0	0	0.112064	0	0	0.883585	0.00486514	0	0	0.11155	0	0	0.88845	0.0238101	0	0	0.0877398	0	0	0.887936	0.024324	0	0	0.0877398	0	0	0.91226	0.0877398	0	0	0	0	0	1	0	0	0	0	0	0
860	0	0	0.0277173	0.972283	0	0	0	0.970242	0.0297576	0	0	0	0	0	0	0	0.973793	0.0262072	0	0	0	0.951744	0.0482557	0	0	0	0	0	0.942299	0.0310374	0	0	0.0266634	0	0	0.928351	0.0449858	0	0	0.0266634	0	0	1	0	0	0	0	0	0	1	0	0	0	0	0	0	0.973337	0.0266634	0	0	0	0	0	1	0	0	0	0	0	0	1	0	0	0	0	0	0
861	0.854726	0.0288588	0	0	0.116415	0	0	0.857292	0.0262933	0	0	0.116415	0	0	0	0	0.0284335	0.971567	0	0	0	0.845577	0.0428728	0	0	0.11155	0	0	0.859622	0.0283142	0	0	0.112064	0	0	0.846897	0.0410388	0	0	0.112064	0	0	0.883585	0.00486514	0	0	0.11155	0	0	0.88845	0.0238101	0	0	0.0877398	0	0	0.887936	0.024324	0	0	0.0877398	0	0	0.91226	0.0877398	0	0	0	0	0	1	0	0	0	0	0	0
862	0	0	0.000121954	8.39E-07	0	0.970195	0.0296827	0	0	0.000105143	1.76E-05	0	0.970195	0.0296827	0	0	0.0326765	0.000640594	0	0.937682	0.0290006	0	0	0.000222735	1.71E-06	0	0.970094	0.0296817	0	0	0.000471046	4.49E-06	0	0.969846	0.0296781	0	0	0.000471046	4.49E-06	0	0.969846	0.0296781	0.000122792	0	0.000100671	9.77E-07	0	0.970094	0.0296817	0.000224441	0	0.00172825	2.32E-05	0	0.968366	0.0296585	0.000475541	0	0.00148077	1.96E-05	0	0.968366	0.0296585	0.00197586	0	0.0306833	0.000657922	0	0.937682	0.0290006	0.0333171	0	0.937682	0.0290006	0	0	0
863	0	0	3.22E-06	1.68E-05	0	0.0296803	0.9703	0	0	3.22E-06	1.68E-05	0	0.0296803	0.9703	0	0	0.0010001	0.02073	0	0.0286848	0.949585	0	0	6.30E-06	4.17E-05	0	0.0296772	0.970275	0	0	1.43E-05	0.000120077	0	0.0296693	0.970196	0	0	1.43E-05	0.000120077	0	0.0296693	0.970196	2.00E-05	0	3.08E-06	2.49E-05	0	0.0296772	0.970275	4.80E-05	0	5.29E-05	0.000664591	0	0.0296243	0.96961	0.000134368	0	4.49E-05	0.000586221	0	0.0296243	0.96961	0.000765521	0	0.000939527	0.0200251	0	0.0286848	0.949585	0.0217301	0	0.0286848	0.949585	0	0	0
864	0	0	3.21E-06	1.68E-05	0	0.0296803	0.9703	0	0	3.21E-06	1.68E-05	0	0.0296803	0.9703	0	0	0.00100187	0.020729	0	0.0286857	0.949583	0	0	6.29E-06	4.17E-05	0	0.0296773	0.970275	0	0	1.43E-05	0.000120095	0	0.0296693	0.970196	0	0	1.43E-05	0.0001201	0	0.0296693	0.970196	2.00E-05	0	3.08E-06	2.50E-05	0	0.0296773	0.970275	4.80E-05	0	5.29E-05	0.000664666	0	0.0296244	0.96961	0.000134387	0	4.49E-05	0.000586269	0	0.0296244	0.96961	0.000765547	0	0.000938659	0.0200267	0	0.0286857	0.949583	0.0217309	0	0.0286857	0.949583	0	0	0
865	0	0	0.0526608	0.000706912	0	0.917653	0.0289788	0	0	0.05266	0.000707683	0	0.917653	0.0289788	0	0	0.970259	0.0297407	0	0	0	0	0	0.103164	0.0017575	0	0.867148	0.0279303	0.968112	0.0318877	0	0	0	0	0	0	0	0.970276	0.0297236	0	0	0	0.0533677	0	0.0505054	0.0010485	0	0.867148	0.0279303	0.104922	0	0.867148	0.0279303	0	0	0	1	0	0	0	0	0	0	1	0	0	0	0	0	0	1	0	0	0	0	0	0
866	0	0	0.000128742	9.77E-07	0	0.970187	0.0296828	0	0	0.00010592	2.38E-05	0	0.970187	0.0296828	0	0	0.0326366	0.000677975	0	0.937637	0.0290487	0	0	0.000229701	1.94E-06	0	0.970086	0.029682	0	0	0.000473341	5.21E-06	0	0.969839	0.0296821	0	0	0.000473524	5.03E-06	0	0.969839	0.0296821	0.000129719	0	0.000101149	7.69E-07	0	0.970086	0.029682	0.000231636	0	0.00173385	2.03E-05	0	0.968352	0.0296617	0.000478551	0	0.00148687	2.04E-05	0	0.968352	0.0296617	0.00198584	0	0.0307158	0.000612953	0	0.937637	0.0290487	0.0333146	0	0.937637	0.0290487	0	0	0
867	0.272661	0.00920609	0	0	0.718133	0	0	0.27348	0.00838768	0	0	0.718133	0	0	0.276014	0.0429902	0	0	0.680996	0	0	0.269743	0.0136766	0	0	0.716581	0	0	0.274223	0.00903235	0	0	0.716745	0	0	0.270164	0.0130915	0	0	0.716745	0	0	0.281867	0.001552	0	0	0.716581	0	0	0.283419	0.00759553	0	0	0.708985	0	0	0.283255	0.00775945	0	0	0.708985	0	0	0.291015	0.0279893	0	0	0.680996	0	0	0.319004	0.680996	0	0	0	0	0
868	0.962042	0.0324822	0	0	0.00547598	0	0	0.964929	0.0295946	0	0	0.00547598	0	0	0	0	0.031803	0.968197	0	0	0	0	0	0.0317953	0.968205	0	0	0	0	0	0.00781186	0.164739	0	0.023999	0.80345	0	0	0.00781184	0.164739	0	0.023999	0.80345	0.994524	0.00547598	0	0	0	0	0	1	0	0	0	0	0	0	0.172551	0	0.023999	0.80345	0	0	0	1	0	0	0	0	0	0	1	0	0	0	0	0	0
869	0	0	4.33E-06	2.55E-05	0	0.0322101	0.96776	0	0	1.24E-05	1.74E-05	0	0.0322101	0.96776	0	0	0.00109325	0.0206986	0	0.0311154	0.947093	0	0	7.78E-06	5.04E-05	0	0.0322066	0.967735	0	0	1.61E-05	0.00012152	0	0.0321978	0.967665	0	0	1.61E-05	0.00012152	0	0.0321978	0.967665	2.98E-05	0	3.48E-06	2.49E-05	0	0.0322066	0.967735	5.82E-05	0	5.88E-05	0.000663088	0	0.0321478	0.967072	0.000137602	0	5.00E-05	0.000592436	0	0.0321478	0.967072	0.000780071	0	0.00103239	0.0199794	0	0.0311154	0.947093	0.0217919	0	0.0311154	0.947093	0	0	0
870	0	0	3.50E-06	1.67E-05	0	0.032211	0.967769	0	0	3.50E-06	1.67E-05	0	0.032211	0.967769	0	0	0.00108871	0.0206772	0	0.0311293	0.947105	0	0	6.86E-06	4.16E-05	0	0.0322076	0.967744	0	0	1.55E-05	0.000119795	0	0.0321989	0.967666	0	0	1.55E-05	0.000119796	0	0.0321989	0.967666	2.02E-05	0	3.35E-06	2.49E-05	0	0.0322076	0.967744	4.85E-05	0	5.75E-05	0.00066298	0	0.0321501	0.967081	0.000135328	0	4.88E-05	0.000584819	0	0.0321501	0.967081	0.000768966	0	0.00102077	0.0199762	0	0.0311293	0.947105	0.021766	0	0.0311293	0.947105	0	0	0
871	0	0	0.967707	0.0322931	0	0	0	0.970242	0.0297576	0	0	0	0	0	0	0	0.967701	0.0322987	0	0	0	0.951744	0.0482557	0	0	0	0	0	0	0	0.233391	0.00550813	0	0.734366	0.026735	0	0	0.233399	0.00550033	0	0.734366	0.026735	1	0	0	0	0	0	0	1	0	0	0	0	0	0	0.238899	0	0.734366	0.026735	0	0	0	1	0	0	0	0	0	0	1	0	0	0	0	0	0
872	0.936932	0.0316344	0	0	0.0314332	0	0	0.939745	0.0288222	0	0	0.0314332	0	0	0	0	0.967662	0.032338	0	0	0	0.926904	0.0469962	0	0	0.0261001	0	0	0.968112	0.0318877	0	0	0	0	0	0	0	0.967697	0.0323031	0	0	0	0.968567	0.00533306	0	0	0.0261001	0	0	0.9739	0.0261001	0	0	0	0	0	1	0	0	0	0	0	0	1	0	0	0	0	0	0	1	0	0	0	0	0	0
873	0	0	0.0017551	0.0229826	0	0.0304684	0.944794	0	0	0.00175599	0.0229818	0	0.0304684	0.944794	0.865236	0.134764	0	0	0	0	0	0	0	0.00344344	0.0571624	0	0.0287914	0.910603	0.942299	0.0310374	0	0	0.0266634	0	0	0.928351	0.0449858	0	0	0.0266634	0	0	0.0247377	0	0.00167708	0.034191	0	0.0287914	0.910603	0.0606059	0	0.0287914	0.910603	0	0	0	0.973337	0.0266634	0	0	0	0	0	1	0	0	0	0	0	0	1	0	0	0	0	0	0
874	0	0	3.49E-06	1.67E-05	0	0.0322142	0.967766	0	0	3.49E-06	1.67E-05	0	0.0322142	0.967766	0	0	0.00108983	0.020675	0	0.0311345	0.947101	0	0	6.83E-06	4.16E-05	0	0.0322108	0.967741	0	0	1.55E-05	0.000119812	0	0.0322022	0.967662	0	0	1.55E-05	0.000119818	0	0.0322022	0.967662	2.02E-05	0	3.34E-06	2.49E-05	0	0.0322108	0.967741	4.84E-05	0	5.74E-05	0.000663043	0	0.0321534	0.967078	0.000135339	0	4.87E-05	0.000584816	0	0.0321534	0.967078	0.000768884	0	0.00101892	0.0199771	0	0.0311345	0.947101	0.0217649	0	0.0311345	0.947101	0	0	0
875	0	0	3.49E-06	1.67E-05	0	0.0322142	0.967766	0	0	3.49E-06	1.67E-05	0	0.0322142	0.967766	0	0	0.00108761	0.0206748	0	0.0311347	0.947103	0	0	6.83E-06	4.16E-05	0	0.0322108	0.967741	0	0	1.55E-05	0.00011979	0	0.0322022	0.967663	0	0	1.55E-05	0.000119797	0	0.0322022	0.967663	2.02E-05	0	3.34E-06	2.49E-05	0	0.0322108	0.967741	4.84E-05	0	5.74E-05	0.000662958	0	0.0321535	0.967078	0.000135305	0	4.87E-05	0.000584759	0	0.0321535	0.967078	0.000768783	0	0.00101872	0.0199749	0	0.0311347	0.947103	0.0217624	0	0.0311347	0.947103	0	0	0
876	0.936932	0.0316344	0	0	0.0314332	0	0	0.939745	0.0288222	0	0	0.0314332	0	0	0.865236	0.134764	0	0	0	0	0	0.926904	0.0469962	0	0	0.0261001	0	0	0	0	0.0323165	0.967684	0	0	0	0.953782	0.0462182	0	0	0	0	0	0.968567	0.00533306	0	0	0.0261001	0	0	0.9739	0.0261001	0	0	0	0	0	1	0	0	0	0	0	0	1	0	0	0	0	0	0	1	0	0	0	0	0	0
877	0	0	3.49E-06	1.67E-05	0	0.0322142	0.967766	0	0	3.49E-06	1.67E-05	0	0.0322142	0.967766	0	0	0.00108727	0.0206748	0	0.0311348	0.947103	0	0	6.83E-06	4.16E-05	0	0.0322109	0.967741	0	0	1.55E-05	0.000119788	0	0.0322022	0.967662	0	0	1.55E-05	0.000119795	0	0.0322022	0.967662	2.02E-05	0	3.34E-06	2.49E-05	0	0.0322109	0.967741	4.84E-05	0	5.74E-05	0.000662947	0	0.0321535	0.967078	0.000135303	0	4.87E-05	0.00058475	0	0.0321535	0.967078	0.000768771	0	0.00101871	0.0199746	0	0.0311348	0.947103	0.0217621	0	0.0311348	0.947103	0	0	0
878	0	0	0.000104659	5.61E-07	0	0.967678	0.0322172	0	0	0.000104659	5.61E-07	0	0.967678	0.0322172	0	0	0.0325266	0.000689813	0	0.935254	0.0315294	0	0	0.000205032	1.39E-06	0	0.967577	0.0322163	0	0	0.000465054	4.01E-06	0	0.967317	0.0322137	0	0	0.000465054	4.01E-06	0	0.967317	0.0322137	0.000105221	0	0.000100377	8.28E-07	0	0.967577	0.0322163	0.000206426	0	0.00172342	2.21E-05	0	0.965854	0.0321943	0.000469061	0	0.00146339	1.95E-05	0	0.965854	0.0321943	0.00195191	0	0.0305996	0.000664892	0	0.935254	0.0315294	0.0332164	0	0.935254	0.0315294	0	0	0
879	0	0	3.49E-06	1.67E-05	0	0.0322142	0.967766	0	0	3.49E-06	1.67E-05	0	0.0322142	0.967766	0	0	0.00108515	0.0206748	0	0.0311348	0.947105	0	0	6.83E-06	4.16E-05	0	0.0322109	0.967741	0	0	1.55E-05	0.000119762	0	0.0322022	0.967663	0	0	1.55E-05	0.000119762	0	0.0322022	0.967663	2.02E-05	0	3.34E-06	2.49E-05	0	0.0322109	0.967741	4.84E-05	0	5.74E-05	0.000662851	0	0.0321535	0.967078	0.000135256	0	4.87E-05	0.000584685	0	0.0321535	0.967078	0.000768657	0	0.00101867	0.0199726	0	0.0311348	0.947105	0.0217599	0	0.0311348	0.947105	0	0	0
880	0	0	3.49E-06	1.67E-05	0	0.0322142	0.967766	0	0	3.49E-06	1.67E-05	0	0.0322142	0.967766	0	0	0.00108739	0.020675	0	0.0311347	0.947103	0	0	6.84E-06	4.16E-05	0	0.0322109	0.967741	0	0	1.55E-05	0.000119794	0	0.0322022	0.967662	0	0	1.55E-05	0.000119794	0	0.0322022	0.967662	2.02E-05	0	3.34E-06	2.49E-05	0	0.0322109	0.967741	4.85E-05	0	5.74E-05	0.00066295	0	0.0321535	0.967078	0.000135307	0	4.87E-05	0.000584762	0	0.0321535	0.967078	0.000768795	0	0.00101884	0.0199747	0	0.0311347	0.947103	0.0217624	0	0.0311347	0.947103	0	0	0
881	0.967339	0.0326611	0	0	0	0	0	0	0	0.0324709	0.967529	0	0	0	0	0	0.96772	0.0322802	0	0	0	0.951744	0.0482557	0	0	0	0	0	0.942299	0.0310374	0	0	0.0266634	0	0	0.928351	0.0449858	0	0	0.0266634	0	0	1	0	0	0	0	0	0	1	0	0	0	0	0	0	0.973337	0.0266634	0	0	0	0	0	1	0	0	0	0	0	0	1	0	0	0	0	0	0
882	0.967339	0.0326611	0	0	0	0	0	0	0	0.032471	0.967529	0	0	0	0	0	0.96772	0.0322797	0	0	0	0.951744	0.0482557	0	0	0	0	0	0	0	0.00780366	0.164539	0	0.0244476	0.80321	0	0	0.00780366	0.164539	0	0.0244476	0.80321	1	0	0	0	0	0	0	1	0	0	0	0	0	0	0.172343	0	0.0244476	0.80321	0	0	0	1	0	0	0	0	0	0	1	0	0	0	0	0	0
883	0	0	0.000104692	5.71E-07	0	0.967677	0.0322173	0	0	0.000104683	5.79E-07	0	0.967677	0.0322173	0	0	0.0325269	0.000691229	0	0.935253	0.0315292	0	0	0.00020507	1.41E-06	0	0.967577	0.0322165	0	0	0.000465095	4.02E-06	0	0.967317	0.0322139	0	0	0.000465095	4.02E-06	0	0.967317	0.0322139	0.000105262	0	0.000100391	8.29E-07	0	0.967577	0.0322165	0.000206483	0	0.00172351	2.21E-05	0	0.965854	0.0321944	0.000469115	0	0.00146348	1.95E-05	0	0.965854	0.0321944	0.00195207	0	0.0306008	0.000665175	0	0.935253	0.0315292	0.0332181	0	0.935253	0.0315292	0	0	0
884	0	0	0.000104659	5.61E-07	0	0.967677	0.0322173	0	0	0.000104659	5.61E-07	0	0.967677	0.0322173	0	0	0.0325266	0.000689785	0	0.935254	0.0315295	0	0	0.000205032	1.39E-06	0	0.967577	0.0322165	0	0	0.000465054	4.01E-06	0	0.967317	0.0322139	0	0	0.000465054	4.01E-06	0	0.967317	0.0322139	0.00010522	0	0.000100377	8.28E-07	0	0.967577	0.0322165	0.000206426	0	0.00172342	2.21E-05	0	0.965854	0.0321944	0.000469061	0	0.00146339	1.95E-05	0	0.965854	0.0321944	0.00195191	0	0.0305995	0.000664909	0	0.935254	0.0315295	0.0332163	0	0.935254	0.0315295	0	0	0
885	0	0	0.000104676	5.66E-07	0	0.967677	0.0322173	0	0	0.000104673	5.68E-07	0	0.967677	0.0322173	0	0	0.0325267	0.000690707	0	0.935253	0.0315294	0	0	0.000205054	1.40E-06	0	0.967577	0.0322165	0	0	0.000465092	4.03E-06	0	0.967317	0.0322139	0	0	0.000465092	4.03E-06	0	0.967317	0.0322139	0.000105242	0	0.000100386	8.29E-07	0	0.967577	0.0322165	0.000206457	0	0.0017235	2.21E-05	0	0.965854	0.0321944	0.00046912	0	0.00146344	1.95E-05	0	0.965854	0.0321944	0.00195203	0	0.0306004	0.00066501	0	0.935253	0.0315294	0.0332174	0	0.935253	0.0315294	0	0	0
886	0.967339	0.0326611	0	0	0	0	0	0	0	0.0323167	0.967683	0	0	0	0	0	0.967739	0.0322607	0	0	0	0.951744	0.0482557	0	0	0	0	0	0.942299	0.0310374	0	0	0.0266634	0	0	0.928351	0.0449858	0	0	0.0266634	0	0	1	0	0	0	0	0	0	1	0	0	0	0	0	0	0.973337	0.0266634	0	0	0	0	0	1	0	0	0	0	0	0	1	0	0	0	0	0	0
887	0	0	0.000104762	5.85E-07	0	0.967677	0.0322173	0	0	0.000104739	6.07E-07	0	0.967677	0.0322173	0	0	0.0325269	0.000698408	0	0.935246	0.0315292	0	0	0.000205168	1.44E-06	0	0.967577	0.0322165	0	0	0.000465272	4.08E-06	0	0.967317	0.0322139	0	0	0.000465272	4.08E-06	0	0.967317	0.0322139	0.000105346	0	0.000100432	8.29E-07	0	0.967577	0.0322165	0.000206608	0	0.00172399	2.21E-05	0	0.965853	0.0321944	0.000469354	0	0.00146384	1.95E-05	0	0.965853	0.0321944	0.00195268	0	0.0306074	0.000665233	0	0.935246	0.0315292	0.0332253	0	0.935246	0.0315292	0	0	0
888	0.967339	0.0326611	0	0	0	0	0	0	0	0.0324285	0.967572	0	0	0	0	0	0.0324403	0.96756	0	0	0	0.951744	0.0482557	0	0	0	0	0	0.942299	0.0310374	0	0	0.0266634	0	0	0.928351	0.0449858	0	0	0.0266634	0	0	1	0	0	0	0	0	0	1	0	0	0	0	0	0	0.973337	0.0266634	0	0	0	0	0	1	0	0	0	0	0	0	1	0	0	0	0	0	0
889	0.936932	0.0316344	0	0	0.0314332	0	0	0.939745	0.0288222	0	0	0.0314332	0	0	0.865236	0.134764	0	0	0	0	0	0.926904	0.0469962	0	0	0.0261001	0	0	0	0	0.00780396	0.164539	0	0.0244482	0.803209	0	0	0.00780396	0.164539	0	0.0244482	0.803209	0.968567	0.00533306	0	0	0.0261001	0	0	0.9739	0.0261001	0	0	0	0	0	0.172343	0	0.0244482	0.803209	0	0	0	1	0	0	0	0	0	0	1	0	0	0	0	0	0
890	0	0	5.61E-06	4.76E-05	0	0.0322127	0.967734	0	0	3.43E-05	1.89E-05	0	0.0322127	0.967734	0	0	0.00112511	0.0207047	0	0.0311331	0.947037	0	0	9.04E-06	7.26E-05	0	0.0322094	0.967709	0	0	1.63E-05	0.000125338	0	0.0322028	0.967656	0	0	1.63E-05	0.000125338	0	0.0322028	0.967656	5.32E-05	0	3.37E-06	2.50E-05	0	0.0322094	0.967709	8.16E-05	0	5.74E-05	0.000664764	0	0.032152	0.967044	0.000141601	0	5.08E-05	0.000611385	0	0.032152	0.967044	0.000803778	0	0.00101884	0.0200072	0	0.0311331	0.947037	0.0218299	0	0.0311331	0.947037	0	0	0
891	0.854726	0.0288588	0	0	0.116415	0	0	0.857292	0.0262933	0	0	0.116415	0	0	0	0	0.0325152	0.967485	0	0	0	0.845577	0.0428728	0	0	0.11155	0	0	0.859622	0.0283142	0	0	0.112064	0	0	0.846897	0.0410388	0	0	0.112064	0	0	0.883585	0.00486514	0	0	0.11155	0	0	0.88845	0.0238101	0	0	0.0877398	0	0	0.887936	0.024324	0	0	0.0877398	0	0	0.91226	0.0877398	0	0	0	0	0	1	0	0	0	0	0	0
892	0.272661	0.00920609	0	0	0.718133	0	0	0.27348	0.00838768	0	0	0.718133	0	0	0.276014	0.0429902	0	0	0.680996	0	0	0.269743	0.0136766	0	0	0.716581	0	0	0.274223	0.00903235	0	0	0.716745	0	0	0.270164	0.0130915	0	0	0.716745	0	0	0.281867	0.001552	0	0	0.716581	0	0	0.283419	0.00759553	0	0	0.708985	0	0	0.283255	0.00775945	0	0	0.708985	0	0	0.291015	0.0279893	0	0	0.680996	0	0	0.319004	0.680996	0	0	0	0	0
893	0	0	0.000127155	8.69E-07	0	0.967496	0.0323757	0	0	0.000104963	2.31E-05	0	0.967496	0.0323757	0	0	0.0325445	0.000697541	0	0.935075	0.031683	0	0	0.000227534	1.72E-06	0	0.967396	0.0323749	0	0	0.000470517	4.14E-06	0	0.967153	0.0323725	0	0	0.000470517	4.14E-06	0	0.967153	0.0323725	0.000128024	0	0.000100383	8.45E-07	0	0.967396	0.0323749	0.000229253	0	0.00172337	2.23E-05	0	0.965672	0.0323526	0.00047466	0	0.0014804	1.98E-05	0	0.965672	0.0323526	0.00197491	0	0.0305975	0.000669648	0	0.935075	0.031683	0.033242	0	0.935075	0.031683	0	0	0
[truncated: 2,843,973 more chars]
