# Supplementary material for: Preferential retention of genes from one parental genome after polyploidy illustrates the nature and scope of the genomic conflicts induced by hybridization
Source: PLoS Genet. 2018 Mar 28;14(3):e1007267. doi: 10.1371/journal.pgen.1007267 (PMC5891031; doi:10.1371/journal.pgen.1007267)
Supplement: S3 Data — (GZ) [file pgen.1007267.s011.gz › grass_rho_WGDbias_fix.tre]

#NEXUS

Begin trees; 
 [!
>Tree from search_WGX_assigns (fixed tree)
>WGD_bias_fix_genome
>FixRate: 0.0612
>Copy2Bias: 0.7299
>SwitchProb: 0.0064
>Final ln likelihood: -8199.0956
]
	Translate
	1 'Brachypodium_distachyon',
	2 'Setaria_italica',
	3 'Sorghum_bicolor',
	4 'Oropetium_thomaeum'
	;

tree PAUP_1 = [&R] ((3:0.422042,2:0.341582):0.148601,(4:0.575028,1:0.519238):0.0848491):0.627673;
End;
