# Supplementary material for: Preferential retention of genes from one parental genome after polyploidy illustrates the nature and scope of the genomic conflicts induced by hybridization
Source: PLoS Genet. 2018 Mar 28;14(3):e1007267. doi: 10.1371/journal.pgen.1007267 (PMC5891031; doi:10.1371/journal.pgen.1007267)
Supplement: S3 Data — (GZ) [file pgen.1007267.s011.gz › grass_rho_WGDbias_fix_condprobs.txt]

Site	Brachypodium_distachyon	0.517163	B1	B1	B1	B1	B1	Setaria_italica	0.34035	B2	B2	B2	B2	B2	Sorghum_bicolor	0.42054	B3	B3	B3	B3	B3	Oropetium_thomaeum	0.572816	B4	B4	B4	B4	B4	NONE	0.148127	B5	B5	B5	B5	B5	NONE	0.0848524	B6	B6	B6	B6	B6	Root	0.625259	B7	B7	B7	B7	B7
Site	Dupl-->Dupl	Dupl-->DuplFix	Dupl-->Copy1	Dupl-->Copy2	DuplFix-->DuplFix	Copy1-->Copy1	Copy2-->Copy2	Dupl-->Dupl	Dupl-->DuplFix	Dupl-->Copy1	Dupl-->Copy2	DuplFix-->DuplFix	Copy1-->Copy1	Copy2-->Copy2	Dupl-->Dupl	Dupl-->DuplFix	Dupl-->Copy1	Dupl-->Copy2	DuplFix-->DuplFix	Copy1-->Copy1	Copy2-->Copy2	Dupl-->Dupl	Dupl-->DuplFix	Dupl-->Copy1	Dupl-->Copy2	DuplFix-->DuplFix	Copy1-->Copy1	Copy2-->Copy2	Dupl-->Dupl	Dupl-->DuplFix	Dupl-->Copy1	Dupl-->Copy2	DuplFix-->DuplFix	Copy1-->Copy1	Copy2-->Copy2	Dupl-->Dupl	Dupl-->DuplFix	Dupl-->Copy1	Dupl-->Copy2	DuplFix-->DuplFix	Copy1-->Copy1	Copy2-->Copy2	Dupl-->Dupl	Dupl-->DuplFix	Dupl-->Copy1	Dupl-->Copy2	DuplFix-->DuplFix	Copy1-->Copy1	Copy2-->Copy2
0	0.276934	0.0144386	0	0	0.708628	0	0	0.282545	0.00810798	0	0	0.709347	0	0	0.279901	0.0107517	0	0	0.709347	0	0	0.274571	0.0168015	0	0	0.708628	0	0	0.290653	0.0110598	0	0	0.698287	0	0	0.291372	0.0103403	0	0	0.698287	0	0	0.301713	0.698287	0	0	0	0	0
1	0	0	0.372833	0.0204832	0	0.576378	0.0303057	0	0	0.121073	0.00441897	0	0.840063	0.0344454	0	0	0.121073	0.00441897	0	0.840063	0.0344454	0	0	0.023785	0.369531	0	0.576378	0.0303057	0.125492	0	0.271226	0.0110081	0	0.568836	0.0234373	0.393316	0	0.00754201	0.00686842	0	0.568836	0.0234373	0.407726	0	0.568836	0.0234373	0	0	0
2	0	0	0.0475402	0.95246	0	0	0	0	0	0.0119528	0.23601	0	0.0263468	0.72569	0	0	0.0119528	0.23601	0	0.0263468	0.72569	0.942337	0.0576632	0	0	0	0	0	0.247963	0	0.0263468	0.72569	0	0	0	1	0	0	0	0	0	0	1	0	0	0	0	0	0
3	0.917873	0.0478553	0	0	0.0342721	0	0	0	0	0.295501	0.00938273	0	0.666456	0.0286611	0	0	0.295501	0.00938273	0	0.666456	0.0286611	0.910041	0.055687	0	0	0.0342721	0	0	0.304883	0	0.666456	0.0286611	0	0	0	0.965728	0.0342721	0	0	0	0	0	1	0	0	0	0	0	0
4	0	0	0.0180722	0.000459614	0	0.943921	0.0375473	0	0	0.00923523	0.000177938	0	0.952816	0.0377706	0	0	0.00923523	0.000177938	0	0.952816	0.0377706	0	0	0.0158595	0.00267234	0	0.943921	0.0375473	0.00941316	0	0.0208314	0.000544606	0	0.931985	0.037226	0.0185318	0	0.0119362	0.000321211	0	0.931985	0.037226	0.0307892	0	0.931985	0.037226	0	0	0
5	0	0	0.000623395	0.00788703	0	0.0373247	0.954165	0	0	0.000336321	0.0039325	0	0.0376109	0.95812	0	0	0.000336321	0.0039325	0	0.0376109	0.95812	0	0	0.000648012	0.00786242	0	0.0373247	0.954165	0.00426882	0	0.000758149	0.012105	0	0.0368528	0.946015	0.00851043	0	0.000471961	0.0081496	0	0.0368528	0.946015	0.017132	0	0.0368528	0.946015	0	0	0
6	0	0	0.015749	0.000310574	0	0.946304	0.0376369	0	0	0.00851234	0.000155121	0	0.95354	0.0377921	0	0	0.00851234	0.000155121	0	0.95354	0.0377921	0	0	0.0157487	0.00031087	0	0.946304	0.0376369	0.00866746	0	0.0192023	0.000476684	0	0.934338	0.0373154	0.0160596	0	0.0119654	0.000321459	0	0.934338	0.0373154	0.0283465	0	0.934338	0.0373154	0	0	0
7	0	0	0.0157487	0.000310554	0	0.946304	0.0376369	0	0	0.00851224	0.000155118	0	0.953541	0.0377921	0	0	0.00851224	0.000155118	0	0.953541	0.0377921	0	0	0.0157487	0.000310558	0	0.946304	0.0376369	0.00866736	0	0.0192021	0.000476675	0	0.934338	0.0373154	0.0160592	0	0.0119654	0.000321459	0	0.934338	0.0373154	0.0283461	0	0.934338	0.0373154	0	0	0
8	0	0	0.0157487	0.000310554	0	0.946304	0.0376369	0	0	0.00851224	0.000155118	0	0.953541	0.0377921	0	0	0.00851224	0.000155118	0	0.953541	0.0377921	0	0	0.0157487	0.000310554	0	0.946304	0.0376369	0.00866736	0	0.0192021	0.000476675	0	0.934338	0.0373154	0.0160592	0	0.0119654	0.000321459	0	0.934338	0.0373154	0.0283461	0	0.934338	0.0373154	0	0	0
9	0	0	0.000621645	0.00786087	0	0.0373258	0.954192	0	0	0.00033598	0.00392597	0	0.0376112	0.958127	0	0	0.00033598	0.00392597	0	0.0376112	0.958127	0	0	0.000621645	0.00786087	0	0.0373258	0.954192	0.00426195	0	0.000757403	0.0120849	0	0.0368538	0.946042	0.00848251	0	0.000471962	0.00814981	0	0.0368538	0.946042	0.0171043	0	0.0368538	0.946042	0	0	0
10	0	0	0.0157487	0.000310554	0	0.946304	0.0376369	0	0	0.00851224	0.000155117	0	0.953541	0.0377921	0	0	0.00851224	0.000155117	0	0.953541	0.0377921	0	0	0.0157487	0.000310558	0	0.946304	0.0376369	0.00866736	0	0.0192021	0.000476675	0	0.934338	0.0373154	0.0160592	0	0.0119654	0.000321459	0	0.934338	0.0373154	0.0283461	0	0.934338	0.0373154	0	0	0
11	0	0	0.000621672	0.00786129	0	0.0373257	0.954191	0	0	0.000335987	0.00392607	0	0.0376112	0.958127	0	0	0.000335987	0.00392607	0	0.0376112	0.958127	0	0	0.000622068	0.00786089	0	0.0373257	0.954191	0.00426206	0	0.000757418	0.0120853	0	0.0368538	0.946041	0.00848296	0	0.000471962	0.0081498	0	0.0368538	0.946041	0.0171047	0	0.0368538	0.946041	0	0	0
12	0	0	0.000624034	0.00789861	0	0.037324	0.954153	0	0	0.000336567	0.00393534	0	0.0376107	0.958117	0	0	0.000336567	0.00393534	0	0.0376107	0.958117	0	0	0.000659634	0.00786301	0	0.037324	0.954153	0.0042719	0	0.000758604	0.0121136	0	0.0368521	0.946004	0.00852265	0	0.000471946	0.00814953	0	0.0368521	0.946004	0.0171441	0	0.0368521	0.946004	0	0	0
13	0	0	0.958644	0.0378293	0	0.00335155	0.000174667	0	0	0.294469	0.00927882	0	0.667576	0.0286766	0	0	0.294469	0.00927882	0	0.667576	0.0286766	0	0	0.0378561	0.958618	0	0.00335155	0.000174667	0.303747	0	0.664269	0.0285342	0	0.00330752	0.000142399	0.996474	0	4.40E-05	3.23E-05	0	0.00330752	0.000142399	0.99655	0	0.00330752	0.000142399	0	0	0
14	0	0	0.000624031	0.00789861	0	0.0373238	0.954154	0	0	0.000336565	0.00393534	0	0.0376105	0.958118	0	0	0.000336565	0.00393534	0	0.0376105	0.958118	0	0	0.000659629	0.00786302	0	0.0373238	0.954154	0.0042719	0	0.000758601	0.0121136	0	0.0368519	0.946004	0.00852264	0	0.000471942	0.00814953	0	0.0368519	0.946004	0.0171441	0	0.0368519	0.946004	0	0	0
15	0	0	0.00062167	0.00786129	0	0.0373256	0.954191	0	0	0.000335985	0.00392607	0	0.037611	0.958127	0	0	0.000335985	0.00392607	0	0.037611	0.958127	0	0	0.000622065	0.00786089	0	0.0373256	0.954191	0.00426206	0	0.000757414	0.0120853	0	0.0368536	0.946042	0.00848296	0	0.000471959	0.00814981	0	0.0368536	0.946042	0.0171047	0	0.0368536	0.946042	0	0	0
16	0	0	0.0157487	0.000310553	0	0.946304	0.0376367	0	0	0.00851224	0.000155117	0	0.953541	0.0377919	0	0	0.00851224	0.000155117	0	0.953541	0.0377919	0	0	0.0157487	0.000310557	0	0.946304	0.0376367	0.00866736	0	0.0192021	0.000476673	0	0.934339	0.0373153	0.0160592	0	0.0119654	0.000321458	0	0.934339	0.0373153	0.0283461	0	0.934339	0.0373153	0	0	0
17	0	0	0.0157487	0.000310553	0	0.946304	0.0376367	0	0	0.00851224	0.000155117	0	0.953541	0.0377919	0	0	0.00851224	0.000155117	0	0.953541	0.0377919	0	0	0.0157487	0.000310553	0	0.946304	0.0376367	0.00866736	0	0.0192021	0.000476673	0	0.934339	0.0373153	0.0160592	0	0.0119654	0.000321458	0	0.934339	0.0373153	0.0283461	0	0.934339	0.0373153	0	0	0
18	0	0	0.0157487	0.000310552	0	0.946304	0.0376367	0	0	0.00851224	0.000155117	0	0.953541	0.0377919	0	0	0.00851224	0.000155117	0	0.953541	0.0377919	0	0	0.0157487	0.000310552	0	0.946304	0.0376367	0.00866736	0	0.0192021	0.000476673	0	0.934339	0.0373153	0.0160592	0	0.0119654	0.000321458	0	0.934339	0.0373153	0.0283461	0	0.934339	0.0373153	0	0	0
19	0	0	0.000621642	0.00786087	0	0.0373256	0.954192	0	0	0.000335979	0.00392597	0	0.037611	0.958127	0	0	0.000335979	0.00392597	0	0.037611	0.958127	0	0	0.000621642	0.00786087	0	0.0373256	0.954192	0.00426195	0	0.0007574	0.0120849	0	0.0368536	0.946042	0.00848251	0	0.00047196	0.00814981	0	0.0368536	0.946042	0.0171043	0	0.0368536	0.946042	0	0	0
20	0	0	0.0157487	0.000310552	0	0.946304	0.0376367	0	0	0.00851224	0.000155117	0	0.953541	0.0377919	0	0	0.00851224	0.000155117	0	0.953541	0.0377919	0	0	0.0157487	0.000310552	0	0.946304	0.0376367	0.00866736	0	0.0192021	0.000476673	0	0.934339	0.0373153	0.0160592	0	0.0119654	0.000321458	0	0.934339	0.0373153	0.0283461	0	0.934339	0.0373153	0	0	0
21	0	0	0.0157487	0.000310552	0	0.946304	0.0376367	0	0	0.00851224	0.000155117	0	0.953541	0.0377919	0	0	0.00851224	0.000155117	0	0.953541	0.0377919	0	0	0.0157487	0.000310552	0	0.946304	0.0376367	0.00866736	0	0.0192021	0.000476673	0	0.934339	0.0373153	0.0160592	0	0.0119654	0.000321458	0	0.934339	0.0373153	0.0283461	0	0.934339	0.0373153	0	0	0
22	0	0	0.000621642	0.00786087	0	0.0373256	0.954192	0	0	0.000335979	0.00392597	0	0.037611	0.958127	0	0	0.000335979	0.00392597	0	0.037611	0.958127	0	0	0.000621642	0.00786087	0	0.0373256	0.954192	0.00426195	0	0.0007574	0.0120849	0	0.0368536	0.946042	0.00848251	0	0.00047196	0.00814981	0	0.0368536	0.946042	0.0171043	0	0.0368536	0.946042	0	0	0
23	0	0	0.0157487	0.000310552	0	0.946304	0.0376367	0	0	0.00851224	0.000155117	0	0.953541	0.0377919	0	0	0.00851224	0.000155117	0	0.953541	0.0377919	0	0	0.0157487	0.000310552	0	0.946304	0.0376367	0.00866736	0	0.0192021	0.000476673	0	0.934339	0.0373153	0.0160592	0	0.0119654	0.000321458	0	0.934339	0.0373153	0.0283461	0	0.934339	0.0373153	0	0	0
24	0	0	0.0157487	0.000310553	0	0.946304	0.0376367	0	0	0.00851224	0.000155117	0	0.953541	0.0377919	0	0	0.00851224	0.000155117	0	0.953541	0.0377919	0	0	0.0157487	0.000310553	0	0.946304	0.0376367	0.00866736	0	0.0192021	0.000476673	0	0.934339	0.0373153	0.0160592	0	0.0119654	0.000321457	0	0.934339	0.0373153	0.0283461	0	0.934339	0.0373153	0	0	0
25	0	0	0.0157487	0.000310552	0	0.946304	0.0376367	0	0	0.00851224	0.000155117	0	0.953541	0.0377919	0	0	0.00851224	0.000155117	0	0.953541	0.0377919	0	0	0.0157487	0.000310552	0	0.946304	0.0376367	0.00866736	0	0.0192021	0.000476673	0	0.934339	0.0373153	0.0160592	0	0.0119654	0.000321458	0	0.934339	0.0373153	0.0283461	0	0.934339	0.0373153	0	0	0
26	0	0	0.000621642	0.00786087	0	0.0373256	0.954192	0	0	0.000335979	0.00392597	0	0.037611	0.958127	0	0	0.000335979	0.00392597	0	0.037611	0.958127	0	0	0.000621642	0.00786087	0	0.0373256	0.954192	0.00426195	0	0.0007574	0.0120849	0	0.0368536	0.946042	0.00848251	0	0.00047196	0.00814981	0	0.0368536	0.946042	0.0171043	0	0.0368536	0.946042	0	0	0
27	0	0	0.0157487	0.000310552	0	0.946304	0.0376367	0	0	0.00851224	0.000155117	0	0.953541	0.0377919	0	0	0.00851224	0.000155117	0	0.953541	0.0377919	0	0	0.0157487	0.000310552	0	0.946304	0.0376367	0.00866736	0	0.0192021	0.000476673	0	0.934339	0.0373153	0.0160592	0	0.0119654	0.000321458	0	0.934339	0.0373153	0.0283461	0	0.934339	0.0373153	0	0	0
28	0	0	0.000621642	0.00786087	0	0.0373256	0.954192	0	0	0.000335979	0.00392597	0	0.037611	0.958127	0	0	0.000335979	0.00392597	0	0.037611	0.958127	0	0	0.000621642	0.00786087	0	0.0373256	0.954192	0.00426195	0	0.0007574	0.0120849	0	0.0368536	0.946042	0.00848251	0	0.00047196	0.00814981	0	0.0368536	0.946042	0.0171043	0	0.0368536	0.946042	0	0	0
29	0	0	0.0157487	0.000310552	0	0.946304	0.0376367	0	0	0.00851224	0.000155117	0	0.953541	0.0377919	0	0	0.00851224	0.000155117	0	0.953541	0.0377919	0	0	0.0157487	0.000310552	0	0.946304	0.0376367	0.00866736	0	0.0192021	0.000476673	0	0.934339	0.0373153	0.0160592	0	0.0119654	0.000321458	0	0.934339	0.0373153	0.0283461	0	0.934339	0.0373153	0	0	0
30	0	0	0.0157487	0.000310553	0	0.946304	0.0376367	0	0	0.00851224	0.000155117	0	0.953541	0.0377919	0	0	0.00851224	0.000155117	0	0.953541	0.0377919	0	0	0.0157487	0.000310553	0	0.946304	0.0376367	0.00866736	0	0.0192021	0.000476673	0	0.934339	0.0373153	0.0160592	0	0.0119654	0.000321458	0	0.934339	0.0373153	0.0283461	0	0.934339	0.0373153	0	0	0
31	0	0	0.0157487	0.000310553	0	0.946304	0.0376367	0	0	0.00851224	0.000155117	0	0.953541	0.0377919	0	0	0.00851224	0.000155117	0	0.953541	0.0377919	0	0	0.0157487	0.000310553	0	0.946304	0.0376367	0.00866736	0	0.0192021	0.000476673	0	0.934339	0.0373153	0.0160592	0	0.0119654	0.000321458	0	0.934339	0.0373153	0.0283461	0	0.934339	0.0373153	0	0	0
32	0	0	0.0157487	0.000310552	0	0.946304	0.0376367	0	0	0.00851224	0.000155117	0	0.953541	0.0377919	0	0	0.00851224	0.000155117	0	0.953541	0.0377919	0	0	0.0157487	0.000310552	0	0.946304	0.0376367	0.00866736	0	0.0192021	0.000476673	0	0.934339	0.0373153	0.0160592	0	0.0119654	0.000321458	0	0.934339	0.0373153	0.0283461	0	0.934339	0.0373153	0	0	0
33	0	0	0.000621641	0.00786087	0	0.0373256	0.954192	0	0	0.000335979	0.00392597	0	0.037611	0.958127	0	0	0.000335979	0.00392597	0	0.037611	0.958127	0	0	0.000621641	0.00786087	0	0.0373256	0.954192	0.00426194	0	0.0007574	0.0120849	0	0.0368536	0.946042	0.00848251	0	0.00047196	0.00814981	0	0.0368536	0.946042	0.0171043	0	0.0368536	0.946042	0	0	0
34	0	0	0.000621641	0.00786088	0	0.0373256	0.954192	0	0	0.000335979	0.00392597	0	0.037611	0.958127	0	0	0.000335979	0.00392597	0	0.037611	0.958127	0	0	0.00062165	0.00786087	0	0.0373256	0.954192	0.00426195	0	0.0007574	0.0120849	0	0.0368536	0.946042	0.00848252	0	0.00047196	0.00814981	0	0.0368536	0.946042	0.0171043	0	0.0368536	0.946042	0	0	0
35	0	0	0.000621678	0.0078617	0	0.0373256	0.954191	0	0	0.000335991	0.00392617	0	0.037611	0.958127	0	0	0.00033599	0.00392617	0	0.037611	0.958127	0	0	0.000622476	0.0078609	0	0.0373256	0.954191	0.00426216	0	0.000757422	0.0120856	0	0.0368536	0.946041	0.00848338	0	0.000471959	0.0081498	0	0.0368536	0.946041	0.0171051	0	0.0368536	0.946041	0	0	0
36	0	0	0.0158227	0.000313624	0	0.94623	0.037634	0	0	0.00853493	0.000156153	0	0.953518	0.0377913	0	0	0.00853503	0.000156054	0	0.953518	0.0377913	0	0	0.0157509	0.000385393	0	0.94623	0.037634	0.00869109	0	0.0192527	0.000478721	0	0.934265	0.0373125	0.0161363	0	0.0119648	0.000321447	0	0.934265	0.0373125	0.0284225	0	0.934265	0.0373125	0	0	0
37	0	0	0.021636	0.474495	0	0.0163383	0.48753	0	0	0.0380013	0.961999	0	0	0	0.963009	0.0369915	0	0	0	0	0	0	0	0.025782	0.470349	0	0.0163383	0.48753	1	0	0	0	0	0	0	0.496131	0	0.0163383	0.48753	0	0	0	1	0	0	0	0	0	0
38	0	0	0.0158831	0.000314201	0	0.946169	0.0376339	0	0	0.00855331	0.000156285	0	0.953499	0.0377915	0	0	0.00855341	0.000156185	0	0.953499	0.0377915	0	0	0.0157504	0.000446945	0	0.946169	0.0376339	0.00870959	0	0.0192941	0.000479118	0	0.934205	0.0373124	0.0161973	0	0.011964	0.000321498	0	0.934205	0.0373124	0.0284828	0	0.934205	0.0373124	0	0	0
39	0	0	0.000627029	0.00801511	0	0.037321	0.954037	0	0	0.000337563	0.00396361	0	0.0376099	0.958089	0	0	0.000337562	0.00396361	0	0.0376099	0.958089	0	0	0.000777098	0.00786505	0	0.037321	0.954037	0.00430117	0	0.000760835	0.0122006	0	0.036849	0.945888	0.00864214	0	0.00047195	0.00814854	0	0.036849	0.945888	0.0172626	0	0.036849	0.945888	0	0	0
40	0	0	0.962025	0.0379751	0	0	0	0	0	0.295484	0.0093139	0	0.66656	0.0286419	0	0	0.295484	0.0093139	0	0.66656	0.0286419	0.942337	0.0576632	0	0	0	0	0	0.304798	0	0.66656	0.0286419	0	0	0	1	0	0	0	0	0	0	1	0	0	0	0	0	0
41	0	0	0.000624902	0.00792993	0	0.0373232	0.954122	0	0	0.000336931	0.00394288	0	0.0376107	0.95811	0	0	0.000336931	0.00394288	0	0.0376107	0.95811	0	0	0.000691208	0.00786363	0	0.0373232	0.954122	0.00427981	0	0.00075942	0.0121368	0	0.0368513	0.945973	0.00855484	0	0.00047194	0.00814926	0	0.0368513	0.945973	0.017176	0	0.0368513	0.945973	0	0	0
42	0	0	0.000621689	0.00786164	0	0.0373261	0.954191	0	0	0.000335995	0.00392615	0	0.0376116	0.958126	0	0	0.000335995	0.00392615	0	0.0376116	0.958126	0	0	0.000622427	0.0078609	0	0.0373261	0.954191	0.00426215	0	0.000757435	0.0120855	0	0.0368541	0.946041	0.00848332	0	0.000471966	0.0081498	0	0.0368541	0.946041	0.0171051	0	0.0368541	0.946041	0	0	0
43	0	0	0.0157487	0.000310557	0	0.946303	0.0376373	0	0	0.00851224	0.000155119	0	0.95354	0.0377925	0	0	0.00851224	0.000155119	0	0.95354	0.0377925	0	0	0.0157487	0.000310566	0	0.946303	0.0376373	0.00866736	0	0.0192021	0.00047668	0	0.934338	0.0373158	0.0160592	0	0.0119654	0.000321462	0	0.934338	0.0373158	0.0283461	0	0.934338	0.0373158	0	0	0
44	0	0	0.0157487	0.000310557	0	0.946303	0.0376373	0	0	0.00851224	0.000155119	0	0.95354	0.0377925	0	0	0.00851224	0.000155119	0	0.95354	0.0377925	0	0	0.0157487	0.000310557	0	0.946303	0.0376373	0.00866735	0	0.0192021	0.00047668	0	0.934338	0.0373158	0.0160592	0	0.0119654	0.000321462	0	0.934338	0.0373158	0.0283461	0	0.934338	0.0373158	0	0	0
45	0	0	0.00062165	0.00786086	0	0.0373261	0.954191	0	0	0.000335984	0.00392596	0	0.0376116	0.958126	0	0	0.000335984	0.00392596	0	0.0376116	0.958126	0	0	0.00062165	0.00786086	0	0.0373261	0.954191	0.00426195	0	0.000757411	0.0120849	0	0.0368542	0.946042	0.00848252	0	0.000471967	0.0081498	0	0.0368542	0.946042	0.0171043	0	0.0368542	0.946042	0	0	0
46	0	0	0.00062165	0.00786086	0	0.0373261	0.954191	0	0	0.000335983	0.00392596	0	0.0376116	0.958126	0	0	0.000335983	0.00392596	0	0.0376116	0.958126	0	0	0.00062165	0.00786086	0	0.0373261	0.954191	0.00426195	0	0.000757411	0.0120849	0	0.0368542	0.946042	0.00848251	0	0.000471967	0.0081498	0	0.0368542	0.946042	0.0171043	0	0.0368542	0.946042	0	0	0
47	0	0	0.00062165	0.00786086	0	0.0373261	0.954191	0	0	0.000335983	0.00392596	0	0.0376116	0.958126	0	0	0.000335983	0.00392596	0	0.0376116	0.958126	0	0	0.00062165	0.00786086	0	0.0373261	0.954191	0.00426195	0	0.000757411	0.0120849	0	0.0368542	0.946042	0.00848251	0	0.000471967	0.0081498	0	0.0368542	0.946042	0.0171043	0	0.0368542	0.946042	0	0	0
48	0	0	0.00062165	0.00786086	0	0.0373261	0.954191	0	0	0.000335984	0.00392596	0	0.0376116	0.958126	0	0	0.000335984	0.00392596	0	0.0376116	0.958126	0	0	0.00062165	0.00786086	0	0.0373261	0.954191	0.00426195	0	0.000757411	0.0120849	0	0.0368542	0.946042	0.00848252	0	0.000471967	0.0081498	0	0.0368542	0.946042	0.0171043	0	0.0368542	0.946042	0	0	0
49	0	0	0.0157487	0.000310557	0	0.946303	0.0376373	0	0	0.00851224	0.000155119	0	0.95354	0.0377925	0	0	0.00851224	0.000155119	0	0.95354	0.0377925	0	0	0.0157487	0.000310557	0	0.946303	0.0376373	0.00866735	0	0.0192021	0.00047668	0	0.934338	0.0373158	0.0160592	0	0.0119654	0.000321462	0	0.934338	0.0373158	0.0283461	0	0.934338	0.0373158	0	0	0
50	0	0	0.0157487	0.000310557	0	0.946303	0.0376373	0	0	0.00851224	0.000155119	0	0.95354	0.0377925	0	0	0.00851224	0.000155119	0	0.95354	0.0377925	0	0	0.0157487	0.000310557	0	0.946303	0.0376373	0.00866735	0	0.0192021	0.00047668	0	0.934338	0.0373158	0.0160592	0	0.0119654	0.000321462	0	0.934338	0.0373158	0.0283461	0	0.934338	0.0373158	0	0	0
51	0	0	0.0157487	0.000310557	0	0.946303	0.0376373	0	0	0.00851224	0.000155119	0	0.95354	0.0377925	0	0	0.00851224	0.000155119	0	0.95354	0.0377925	0	0	0.0157487	0.000310557	0	0.946303	0.0376373	0.00866735	0	0.0192021	0.00047668	0	0.934338	0.0373158	0.0160592	0	0.0119654	0.000321462	0	0.934338	0.0373158	0.0283461	0	0.934338	0.0373158	0	0	0
52	0	0	0.0157487	0.000310557	0	0.946303	0.0376373	0	0	0.00851224	0.000155119	0	0.95354	0.0377925	0	0	0.00851224	0.000155119	0	0.95354	0.0377925	0	0	0.0157487	0.000310557	0	0.946303	0.0376373	0.00866735	0	0.0192021	0.00047668	0	0.934338	0.0373158	0.0160592	0	0.0119654	0.000321462	0	0.934338	0.0373158	0.0283461	0	0.934338	0.0373158	0	0	0
53	0	0	0.0157487	0.000310557	0	0.946303	0.0376373	0	0	0.00851224	0.000155119	0	0.95354	0.0377925	0	0	0.00851224	0.000155119	0	0.95354	0.0377925	0	0	0.0157487	0.000310557	0	0.946303	0.0376373	0.00866735	0	0.0192021	0.00047668	0	0.934338	0.0373158	0.0160592	0	0.0119654	0.000321462	0	0.934338	0.0373158	0.0283461	0	0.934338	0.0373158	0	0	0
54	0	0	0.0157487	0.000310557	0	0.946303	0.0376373	0	0	0.00851224	0.000155119	0	0.95354	0.0377925	0	0	0.00851224	0.000155119	0	0.95354	0.0377925	0	0	0.0157487	0.000310557	0	0.946303	0.0376373	0.00866735	0	0.0192021	0.00047668	0	0.934338	0.0373158	0.0160592	0	0.0119654	0.000321462	0	0.934338	0.0373158	0.0283461	0	0.934338	0.0373158	0	0	0
55	0	0	0.00062166	0.00786087	0	0.0373262	0.954191	0	0	0.000335984	0.00392597	0	0.0376116	0.958126	0	0	0.000335985	0.00392597	0	0.0376116	0.958126	0	0	0.000621651	0.00786088	0	0.0373262	0.954191	0.00426195	0	0.000757411	0.0120849	0	0.0368542	0.946042	0.00848253	0	0.000471967	0.00814981	0	0.0368542	0.946042	0.0171043	0	0.0368542	0.946042	0	0	0
56	0	0	0.0157488	0.000311399	0	0.946303	0.0376372	0	0	0.00851271	0.000155144	0	0.95354	0.0377925	0	0	0.0085125	0.000155353	0	0.95354	0.0377925	0	0	0.0157496	0.000310602	0	0.946303	0.0376372	0.00866785	0	0.0192027	0.000476705	0	0.934337	0.0373158	0.0160602	0	0.0119655	0.000321468	0	0.934337	0.0373158	0.0283472	0	0.934337	0.0373158	0	0	0
57	0	0	0.000692492	0.0078809	0	0.0373221	0.954104	0	0	0.000339629	0.00397748	0	0.0376088	0.958074	0	0	0.000371626	0.00394548	0	0.0376088	0.958074	0	0	0.000626201	0.00794719	0	0.0373221	0.954104	0.00431711	0	0.000759403	0.0121365	0	0.0368494	0.945938	0.00857339	0	0.000472736	0.00816691	0	0.0368494	0.945938	0.017213	0	0.0368494	0.945938	0	0	0
58	0	0	0.541948	0.0210053	0	0.417653	0.0193941	0	0	0.955767	0.0376841	0	0.00614921	0.000399736	0	0	0.0377107	0.95574	0	0.00614921	0.000399736	0	0	0.54436	0.0185927	0	0.417653	0.0193941	0.993451	0	0.000129698	9.50E-05	0	0.00601951	0.000304691	0.562953	0	0.411633	0.0190895	0	0.00601951	0.000304691	0.993676	0	0.00601951	0.000304691	0	0	0
59	0	0	0.000652118	0.00787959	0	0.0373472	0.954121	0	0	0.000339465	0.00396735	0	0.0376333	0.95806	0	0	0.000371387	0.00393542	0	0.0376333	0.95806	0	0	0.000625326	0.00790638	0	0.0373472	0.954121	0.00430681	0	0.000759211	0.0121058	0	0.0368741	0.945954	0.00853171	0	0.000473119	0.00816698	0	0.0368741	0.945954	0.0171718	0	0.0368741	0.945954	0	0	0
60	0	0	0.0157484	0.00031111	0	0.946279	0.0376616	0	0	0.00851234	0.00015524	0	0.953515	0.0378169	0	0	0.00851214	0.000155449	0	0.953515	0.0378169	0	0	0.0157487	0.000310787	0	0.946279	0.0376616	0.00866759	0	0.0192018	0.000477005	0	0.934314	0.0373399	0.0160595	0	0.0119652	0.000321676	0	0.934314	0.0373399	0.0283464	0	0.934314	0.0373399	0	0	0
61	0	0	0.0157483	0.000310762	0	0.946279	0.0376616	0	0	0.00851202	0.000155219	0	0.953516	0.0378169	0	0	0.00851202	0.000155221	0	0.953516	0.0378169	0	0	0.0157483	0.000310758	0	0.946279	0.0376616	0.00866724	0	0.0192016	0.000476988	0	0.934314	0.03734	0.016059	0	0.0119651	0.00032167	0	0.934314	0.03734	0.0283458	0	0.934314	0.03734	0	0	0
62	0	0	0.000622055	0.00786067	0	0.0373503	0.954167	0	0	0.000336202	0.00392587	0	0.0376359	0.958102	0	0	0.000336202	0.00392587	0	0.0376359	0.958102	0	0	0.000622055	0.00786067	0	0.0373503	0.954167	0.00426207	0	0.000757901	0.0120846	0	0.036878	0.946017	0.00848272	0	0.000472272	0.0081496	0	0.036878	0.946017	0.0171046	0	0.036878	0.946017	0	0	0
63	0	0	0.000622263	0.00786105	0	0.0373503	0.954166	0	0	0.000336447	0.00392613	0	0.0376359	0.958102	0	0	0.000336383	0.00392619	0	0.0376359	0.958102	0	0	0.000622263	0.00786105	0	0.0373503	0.954166	0.00426257	0	0.000757918	0.0120849	0	0.036878	0.946017	0.00848331	0	0.000472282	0.00814979	0	0.036878	0.946017	0.0171054	0	0.036878	0.946017	0	0	0
64	0	0	0.546668	0.0186599	0	0.415344	0.0193281	0.972104	0.0278958	0	0	0	0	0	0	0	0.962001	0.0379995	0	0	0	0	0	0.546668	0.0186599	0	0.415344	0.0193281	1	0	0	0	0	0	0	0.565328	0	0.415344	0.0193281	0	0	0	1	0	0	0	0	0	0
65	0	0	0.0157487	0.000310979	0	0.946279	0.0376616	0	0	0.00851233	0.000155499	0	0.953515	0.0378169	0	0	0.00851241	0.000155425	0	0.953515	0.0378169	0	0	0.0157487	0.000310979	0	0.946279	0.0376616	0.00866783	0	0.0192019	0.000477006	0	0.934313	0.0373399	0.0160597	0	0.0119653	0.000321681	0	0.934313	0.0373399	0.0283467	0	0.934313	0.0373399	0	0	0
66	0	0	0.000622071	0.00786067	0	0.0373503	0.954167	0	0	0.000336203	0.00392587	0	0.0376359	0.958102	0	0	0.000336203	0.00392587	0	0.0376359	0.958102	0	0	0.000622056	0.00786068	0	0.0373503	0.954167	0.00426207	0	0.000757902	0.0120846	0	0.036878	0.946017	0.00848274	0	0.000472272	0.0081496	0	0.036878	0.946017	0.0171046	0	0.036878	0.946017	0	0	0
67	0	0	0.00062347	0.00786071	0	0.0373503	0.954166	0	0	0.00033622	0.00392621	0	0.0376359	0.958102	0	0	0.00033622	0.00392621	0	0.0376359	0.958102	0	0	0.000622113	0.00786207	0	0.0373503	0.954166	0.00426243	0	0.000757943	0.0120857	0	0.036878	0.946016	0.00848418	0	0.000472272	0.00814958	0	0.036878	0.946016	0.017106	0	0.036878	0.946016	0	0	0
68	0	0	0.000749125	0.0078647	0	0.0373454	0.954041	0	0	0.000337723	0.00395654	0	0.0376345	0.958071	0	0	0.000337723	0.00395654	0	0.0376345	0.958071	0	0	0.000627041	0.00798678	0	0.0373454	0.954041	0.00429427	0	0.000761306	0.012179	0	0.0368732	0.945892	0.00861382	0	0.000472225	0.00814854	0	0.0368732	0.945892	0.0172346	0	0.0368732	0.945892	0	0	0
69	0	0	0.0159821	0.0117102	0	0.935061	0.0372467	0	0	0.011914	0.00025695	0	0.950112	0.0377168	0	0	0.011914	0.00025695	0	0.950112	0.0377168	0	0	0.0269648	0.000727442	0	0.935061	0.0372467	0.012171	0	0.0268751	0.000788628	0	0.923237	0.0369281	0.0276923	0	0.0118239	0.000318531	0	0.923237	0.0369281	0.0398347	0	0.923237	0.0369281	0	0	0
70	0	0	0.0112158	0.00822426	0	0.0369474	0.943613	0	0	0.000471627	0.00648205	0	0.0375414	0.955505	0	0	0.000471627	0.00648205	0	0.0375414	0.955505	0	0	0.00106721	0.0183729	0	0.0369474	0.943613	0.00695367	0	0.0010622	0.0199519	0	0.0364792	0.935553	0.0194401	0	0.000468214	0.0080595	0	0.0364792	0.935553	0.0279678	0	0.0364792	0.935553	0	0	0
71	0	0	0.000741018	0.00786477	0	0.0373864	0.954008	0	0	0.000338203	0.00395425	0	0.037676	0.958032	0	0	0.000338203	0.00395425	0	0.037676	0.958032	0	0	0.000628113	0.00797767	0	0.0373864	0.954008	0.00429245	0	0.000762385	0.012172	0	0.0369137	0.94586	0.00860579	0	0.000472764	0.00814824	0	0.0369137	0.94586	0.0172268	0	0.0369137	0.94586	0	0	0
72	0	0	0.0157476	0.000312564	0	0.946236	0.0377034	0	0	0.00851208	0.000155406	0	0.953474	0.0378589	0	0	0.00851208	0.000155406	0	0.953474	0.0378589	0	0	0.015749	0.000311165	0	0.946236	0.0377034	0.00866749	0	0.0192018	0.000477564	0	0.934272	0.0373813	0.0160602	0	0.0119646	0.000322028	0	0.934272	0.0373813	0.0283468	0	0.934272	0.0373813	0	0	0
73	0	0	0.0157476	0.00031205	0	0.946237	0.0377034	0	0	0.00851194	0.000155403	0	0.953474	0.0378589	0	0	0.00851194	0.000155403	0	0.953474	0.0378589	0	0	0.0157485	0.00031117	0	0.946237	0.0377034	0.00866734	0	0.0192014	0.000477543	0	0.934272	0.0373814	0.0160597	0	0.0119646	0.000322028	0	0.934272	0.0373814	0.0283463	0	0.934272	0.0373814	0	0	0
74	0	0	0.0157524	0.000386122	0	0.946161	0.0377006	0	0	0.00853525	0.000156489	0	0.95345	0.0378582	0	0	0.00853525	0.000156489	0	0.95345	0.0378582	0	0	0.0158218	0.000316703	0	0.946161	0.0377006	0.00869174	0	0.0192531	0.000479653	0	0.934197	0.0373786	0.0161385	0	0.011964	0.000322034	0	0.934197	0.0373786	0.0284245	0	0.934197	0.0373786	0	0	0
75	0	0	0.0113643	0.00832793	0	0.0370109	0.943297	0	0	0.000533583	0.00659837	0	0.0375382	0.95533	0	0	0.000533583	0.00659837	0	0.0375382	0.95533	0	0	0.00123284	0.0184594	0	0.0370109	0.943297	0.00713195	0	0.00106785	0.020127	0	0.0364704	0.935203	0.0196922	0	0.000540571	0.00809399	0	0.0364704	0.935203	0.0283268	0	0.0364704	0.935203	0	0	0
76	0	0	0.00573162	0.0190247	0	0.172447	0.802797	0	0	0.0223091	0.0117017	0	0.172375	0.793615	0	0	0.0101751	0.0238357	0	0.172375	0.793615	0	0	0.00573162	0.0190247	0	0.172447	0.802797	0.0340108	0	0.00405674	0.0102354	0	0.168318	0.783379	0.0247563	0	0.00412931	0.0194174	0	0.168318	0.783379	0.048303	0	0.168318	0.783379	0	0	0
77	0	0	0.0999307	0.39831	0	0.0781222	0.423637	0	0	0.181954	0.770727	0	0.0313829	0.0159367	0	0	0.781951	0.170729	0	0.0313829	0.0159367	0	0	0.0999307	0.39831	0	0.0781222	0.423637	0.95268	0	0.0290854	0.00513563	0	0.00229751	0.0108011	0.498241	0	0.0758247	0.412836	0	0.00229751	0.0108011	0.986901	0	0.00229751	0.0108011	0	0	0
78	0	0	0.0135223	0.00146728	0	0.808673	0.176337	0	0	0.00735509	0.000773074	0	0.814817	0.177055	0	0	0.00732363	0.000804534	0	0.814817	0.177055	0	0	0.0135223	0.00146728	0	0.808673	0.176337	0.00812816	0	0.016415	0.00223476	0	0.798402	0.17482	0.0149896	0	0.0102712	0.0015172	0	0.798402	0.17482	0.0267779	0	0.798402	0.17482	0	0	0
79	0	0	0.00291112	0.00671861	0	0.174888	0.815482	0	0	0.00157365	0.0033558	0	0.176225	0.818845	0	0	0.00157383	0.00335563	0	0.176225	0.818845	0	0	0.00291112	0.00671861	0	0.174888	0.815482	0.00492946	0	0.00354881	0.0103283	0	0.172677	0.808517	0.00962974	0	0.00221144	0.00696541	0	0.172677	0.808517	0.0188066	0	0.172677	0.808517	0	0	0
80	0	0	0.0134599	0.00145347	0	0.808741	0.176346	0	0	0.00727524	0.000726084	0	0.814926	0.177073	0	0	0.00727523	0.000726086	0	0.814926	0.177073	0	0	0.0134599	0.00145347	0	0.808741	0.176346	0.00800132	0	0.016411	0.00223352	0	0.798515	0.174839	0.0149133	0	0.0102262	0.00150622	0	0.798515	0.174839	0.0266458	0	0.798515	0.174839	0	0	0
81	0	0	0.467216	0.087307	0	0.354975	0.0905012	0.93647	0.0268732	0	0	0.0366566	0	0	0.927708	0.0356355	0	0	0.0366566	0	0	0	0	0.467216	0.087307	0	0.354975	0.0905012	0.963343	0.0366566	0	0	0	0	0	0.554523	0	0.354975	0.0905012	0	0	0	1	0	0	0	0	0	0
82	0	0	0.0029112	0.00671862	0	0.174888	0.815482	0	0	0.00157363	0.00335561	0	0.176225	0.818845	0	0	0.00157363	0.00335561	0	0.176225	0.818845	0	0	0.0029112	0.00671862	0	0.174888	0.815482	0.00492924	0	0.00354885	0.0103284	0	0.172677	0.808517	0.00962983	0	0.00221139	0.00696528	0	0.172677	0.808517	0.0188065	0	0.172677	0.808517	0	0	0
83	0	0	0.00291093	0.00671823	0	0.174888	0.815483	0	0	0.00157336	0.0033553	0	0.176225	0.818846	0	0	0.00157336	0.0033553	0	0.176225	0.818846	0	0	0.00291093	0.00671823	0	0.174888	0.815483	0.00492865	0	0.00354878	0.0103282	0	0.172677	0.808518	0.00962916	0	0.00221135	0.00696509	0	0.172677	0.808518	0.0188056	0	0.172677	0.808518	0	0	0
84	0	0	0.00291093	0.00671822	0	0.174888	0.815483	0	0	0.00157335	0.0033553	0	0.176225	0.818846	0	0	0.00157335	0.0033553	0	0.176225	0.818846	0	0	0.00291093	0.00671822	0	0.174888	0.815483	0.00492865	0	0.00354878	0.0103282	0	0.172677	0.808518	0.00962915	0	0.00221135	0.00696509	0	0.172677	0.808518	0.0188056	0	0.172677	0.808518	0	0	0
85	0	0	0.0134594	0.0014532	0	0.808742	0.176346	0	0	0.00727487	0.000725787	0	0.814926	0.177073	0	0	0.00727487	0.000725787	0	0.814926	0.177073	0	0	0.0134594	0.0014532	0	0.808742	0.176346	0.00800065	0	0.0164107	0.00223344	0	0.798516	0.17484	0.0149126	0	0.010226	0.00150618	0	0.798516	0.17484	0.0266448	0	0.798516	0.17484	0	0	0
86	0	0	0.00291093	0.00671823	0	0.174888	0.815483	0	0	0.00157336	0.0033553	0	0.176225	0.818846	0	0	0.00157335	0.0033553	0	0.176225	0.818846	0	0	0.00291093	0.00671823	0	0.174888	0.815483	0.00492865	0	0.00354878	0.0103282	0	0.172677	0.808518	0.00962916	0	0.00221135	0.00696509	0	0.172677	0.808518	0.0188056	0	0.172677	0.808518	0	0	0
87	0	0	0.0134598	0.00145347	0	0.808741	0.176346	0	0	0.00727517	0.000726094	0	0.814926	0.177073	0	0	0.00727524	0.000726019	0	0.814926	0.177073	0	0	0.0134598	0.00145347	0	0.808741	0.176346	0.00800126	0	0.016411	0.00223352	0	0.798515	0.174839	0.0149133	0	0.0102262	0.00150623	0	0.798515	0.174839	0.0266457	0	0.798515	0.174839	0	0	0
88	0	0	0.467216	0.087307	0	0.354975	0.0905012	0.972104	0.0278958	0	0	0	0	0	0	0	0.822186	0.177814	0	0	0	0	0	0.467216	0.087307	0	0.354975	0.0905012	1	0	0	0	0	0	0	0.554524	0	0.354975	0.0905012	0	0	0	1	0	0	0	0	0	0
89	0	0	0.0134598	0.00145347	0	0.808741	0.176346	0	0	0.00727517	0.000726094	0	0.814926	0.177073	0	0	0.00727524	0.000726019	0	0.814926	0.177073	0	0	0.0134598	0.00145347	0	0.808741	0.176346	0.00800126	0	0.016411	0.00223352	0	0.798515	0.174839	0.0149133	0	0.0102262	0.00150623	0	0.798515	0.174839	0.0266457	0	0.798515	0.174839	0	0	0
90	0	0	0.0134594	0.0014532	0	0.808742	0.176346	0	0	0.00727487	0.00072579	0	0.814926	0.177073	0	0	0.00727487	0.000725789	0	0.814926	0.177073	0	0	0.0134594	0.0014532	0	0.808742	0.176346	0.00800066	0	0.0164107	0.00223344	0	0.798516	0.17484	0.0149126	0	0.010226	0.00150618	0	0.798516	0.17484	0.0266448	0	0.798516	0.17484	0	0	0
91	0	0	0.0134594	0.0014532	0	0.808742	0.176346	0	0	0.00727487	0.00072579	0	0.814926	0.177073	0	0	0.00727487	0.000725789	0	0.814926	0.177073	0	0	0.0134594	0.0014532	0	0.808742	0.176346	0.00800066	0	0.0164107	0.00223344	0	0.798516	0.17484	0.0149126	0	0.010226	0.00150618	0	0.798516	0.17484	0.0266448	0	0.798516	0.17484	0	0	0
92	0	0	0.0134598	0.00145347	0	0.808741	0.176346	0	0	0.00727517	0.000726094	0	0.814926	0.177073	0	0	0.00727524	0.000726019	0	0.814926	0.177073	0	0	0.0134598	0.00145347	0	0.808741	0.176346	0.00800126	0	0.016411	0.00223352	0	0.798515	0.174839	0.0149133	0	0.0102262	0.00150623	0	0.798515	0.174839	0.0266457	0	0.798515	0.174839	0	0	0
93	0	0	0.467216	0.087307	0	0.354975	0.0905012	0.972104	0.0278958	0	0	0	0	0	0	0	0.822186	0.177814	0	0	0	0	0	0.467216	0.087307	0	0.354975	0.0905012	1	0	0	0	0	0	0	0.554523	0	0.354975	0.0905012	0	0	0	1	0	0	0	0	0	0
94	0	0	0.00291121	0.0067186	0	0.174888	0.815482	0	0	0.00157365	0.00335556	0	0.176225	0.818845	0	0	0.00157358	0.00335563	0	0.176225	0.818845	0	0	0.00291121	0.0067186	0	0.174888	0.815482	0.00492921	0	0.00354885	0.0103284	0	0.172676	0.808517	0.00962981	0	0.0022114	0.00696525	0	0.172676	0.808517	0.0188065	0	0.172676	0.808517	0	0	0
95	0	0	0.0134594	0.0014532	0	0.808742	0.176346	0	0	0.00727487	0.000725789	0	0.814926	0.177073	0	0	0.00727487	0.000725789	0	0.814926	0.177073	0	0	0.0134594	0.0014532	0	0.808742	0.176346	0.00800066	0	0.0164107	0.00223344	0	0.798516	0.17484	0.0149126	0	0.010226	0.00150618	0	0.798516	0.17484	0.0266448	0	0.798516	0.17484	0	0	0
96	0	0	0.00291093	0.00671822	0	0.174888	0.815483	0	0	0.00157335	0.0033553	0	0.176225	0.818846	0	0	0.00157335	0.0033553	0	0.176225	0.818846	0	0	0.00291093	0.00671822	0	0.174888	0.815483	0.00492865	0	0.00354878	0.0103282	0	0.172677	0.808518	0.00962915	0	0.00221135	0.00696509	0	0.172677	0.808518	0.0188056	0	0.172677	0.808518	0	0	0
97	0	0	0.00291093	0.00671822	0	0.174888	0.815483	0	0	0.00157335	0.00335529	0	0.176225	0.818846	0	0	0.00157335	0.00335529	0	0.176225	0.818846	0	0	0.00291093	0.00671822	0	0.174888	0.815483	0.00492865	0	0.00354878	0.0103282	0	0.172677	0.808518	0.00962915	0	0.00221135	0.00696509	0	0.172677	0.808518	0.0188056	0	0.172677	0.808518	0	0	0
98	0	0	0.00291093	0.00671822	0	0.174888	0.815483	0	0	0.00157335	0.0033553	0	0.176225	0.818846	0	0	0.00157335	0.0033553	0	0.176225	0.818846	0	0	0.00291093	0.00671822	0	0.174888	0.815483	0.00492865	0	0.00354878	0.0103282	0	0.172677	0.808518	0.00962915	0	0.00221135	0.00696509	0	0.172677	0.808518	0.0188056	0	0.172677	0.808518	0	0	0
99	0	0	0.0134594	0.0014532	0	0.808742	0.176346	0	0	0.00727487	0.000725787	0	0.814926	0.177073	0	0	0.00727487	0.000725787	0	0.814926	0.177073	0	0	0.0134594	0.0014532	0	0.808742	0.176346	0.00800065	0	0.0164107	0.00223344	0	0.798516	0.17484	0.0149126	0	0.010226	0.00150618	0	0.798516	0.17484	0.0266448	0	0.798516	0.17484	0	0	0
100	0	0	0.00291093	0.00671822	0	0.174888	0.815483	0	0	0.00157335	0.0033553	0	0.176225	0.818846	0	0	0.00157335	0.0033553	0	0.176225	0.818846	0	0	0.00291093	0.00671822	0	0.174888	0.815483	0.00492865	0	0.00354878	0.0103282	0	0.172677	0.808518	0.00962915	0	0.00221135	0.00696509	0	0.172677	0.808518	0.0188056	0	0.172677	0.808518	0	0	0
101	0	0	0.00291093	0.00671822	0	0.174888	0.815483	0	0	0.00157335	0.00335529	0	0.176226	0.818846	0	0	0.00157335	0.00335529	0	0.176226	0.818846	0	0	0.00291093	0.00671822	0	0.174888	0.815483	0.00492865	0	0.00354878	0.0103282	0	0.172677	0.808518	0.00962915	0	0.00221135	0.00696509	0	0.172677	0.808518	0.0188056	0	0.172677	0.808518	0	0	0
102	0	0	0.00291093	0.00671822	0	0.174888	0.815483	0	0	0.00157335	0.0033553	0	0.176226	0.818846	0	0	0.00157335	0.0033553	0	0.176226	0.818846	0	0	0.00291093	0.00671822	0	0.174888	0.815483	0.00492865	0	0.00354878	0.0103282	0	0.172677	0.808518	0.00962915	0	0.00221135	0.00696509	0	0.172677	0.808518	0.0188056	0	0.172677	0.808518	0	0	0
103	0	0	0.0134594	0.0014532	0	0.808742	0.176346	0	0	0.00727487	0.000725787	0	0.814926	0.177073	0	0	0.00727487	0.000725787	0	0.814926	0.177073	0	0	0.0134594	0.0014532	0	0.808742	0.176346	0.00800065	0	0.0164107	0.00223344	0	0.798516	0.17484	0.0149126	0	0.010226	0.00150618	0	0.798516	0.17484	0.0266448	0	0.798516	0.17484	0	0	0
104	0	0	0.00291093	0.00671822	0	0.174888	0.815483	0	0	0.00157335	0.0033553	0	0.176226	0.818846	0	0	0.00157335	0.0033553	0	0.176226	0.818846	0	0	0.00291093	0.00671822	0	0.174888	0.815483	0.00492865	0	0.00354878	0.0103282	0	0.172677	0.808518	0.00962915	0	0.00221135	0.00696509	0	0.172677	0.808518	0.0188056	0	0.172677	0.808518	0	0	0
105	0	0	0.0134594	0.0014532	0	0.808742	0.176346	0	0	0.00727487	0.000725787	0	0.814926	0.177073	0	0	0.00727487	0.000725787	0	0.814926	0.177073	0	0	0.0134594	0.0014532	0	0.808742	0.176346	0.00800065	0	0.0164107	0.00223344	0	0.798516	0.17484	0.0149126	0	0.010226	0.00150618	0	0.798516	0.17484	0.0266448	0	0.798516	0.17484	0	0	0
106	0	0	0.00291093	0.00671822	0	0.174888	0.815483	0	0	0.00157335	0.0033553	0	0.176226	0.818846	0	0	0.00157335	0.0033553	0	0.176226	0.818846	0	0	0.00291093	0.00671822	0	0.174888	0.815483	0.00492865	0	0.00354878	0.0103282	0	0.172677	0.808518	0.00962915	0	0.00221135	0.00696509	0	0.172677	0.808518	0.0188056	0	0.172677	0.808518	0	0	0
107	0	0	0.00291093	0.00671822	0	0.174888	0.815483	0	0	0.00157335	0.0033553	0	0.176226	0.818846	0	0	0.00157335	0.0033553	0	0.176226	0.818846	0	0	0.00291093	0.00671822	0	0.174888	0.815483	0.00492865	0	0.00354878	0.0103282	0	0.172677	0.808518	0.00962915	0	0.00221135	0.00696509	0	0.172677	0.808518	0.0188056	0	0.172677	0.808518	0	0	0
108	0	0	0.0134594	0.0014532	0	0.808742	0.176346	0	0	0.00727487	0.000725788	0	0.814926	0.177073	0	0	0.00727487	0.000725788	0	0.814926	0.177073	0	0	0.0134594	0.0014532	0	0.808742	0.176346	0.00800065	0	0.0164107	0.00223344	0	0.798516	0.17484	0.0149126	0	0.010226	0.00150618	0	0.798516	0.17484	0.0266448	0	0.798516	0.17484	0	0	0
109	0	0	0.0134594	0.0014532	0	0.808742	0.176346	0	0	0.00727487	0.000725788	0	0.814926	0.177073	0	0	0.00727487	0.000725788	0	0.814926	0.177073	0	0	0.0134594	0.0014532	0	0.808742	0.176346	0.00800065	0	0.0164107	0.00223344	0	0.798516	0.17484	0.0149126	0	0.010226	0.00150618	0	0.798516	0.17484	0.0266448	0	0.798516	0.17484	0	0	0
110	0	0	0.0134594	0.0014532	0	0.808742	0.176346	0	0	0.00727487	0.000725788	0	0.814926	0.177073	0	0	0.00727487	0.000725788	0	0.814926	0.177073	0	0	0.0134594	0.0014532	0	0.808742	0.176346	0.00800065	0	0.0164107	0.00223344	0	0.798516	0.17484	0.0149126	0	0.010226	0.00150618	0	0.798516	0.17484	0.0266448	0	0.798516	0.17484	0	0	0
111	0	0	0.00291093	0.00671822	0	0.174888	0.815483	0	0	0.00157335	0.0033553	0	0.176226	0.818846	0	0	0.00157335	0.0033553	0	0.176226	0.818846	0	0	0.00291093	0.00671822	0	0.174888	0.815483	0.00492865	0	0.00354878	0.0103282	0	0.172677	0.808518	0.00962915	0	0.00221135	0.00696509	0	0.172677	0.808518	0.0188056	0	0.172677	0.808518	0	0	0
112	0	0	0.0134594	0.0014532	0	0.808742	0.176346	0	0	0.00727487	0.000725788	0	0.814926	0.177073	0	0	0.00727487	0.000725788	0	0.814926	0.177073	0	0	0.0134594	0.0014532	0	0.808742	0.176346	0.00800065	0	0.0164107	0.00223344	0	0.798516	0.17484	0.0149126	0	0.010226	0.00150618	0	0.798516	0.17484	0.0266448	0	0.798516	0.17484	0	0	0
113	0	0	0.0134594	0.0014532	0	0.808742	0.176346	0	0	0.00727487	0.000725788	0	0.814926	0.177073	0	0	0.00727487	0.000725788	0	0.814926	0.177073	0	0	0.0134594	0.0014532	0	0.808742	0.176346	0.00800065	0	0.0164107	0.00223344	0	0.798516	0.17484	0.0149126	0	0.010226	0.00150618	0	0.798516	0.17484	0.0266448	0	0.798516	0.17484	0	0	0
114	0	0	0.0134594	0.0014532	0	0.808742	0.176346	0	0	0.00727487	0.000725788	0	0.814926	0.177073	0	0	0.00727487	0.000725788	0	0.814926	0.177073	0	0	0.0134594	0.0014532	0	0.808742	0.176346	0.00800065	0	0.0164107	0.00223344	0	0.798516	0.17484	0.0149126	0	0.010226	0.00150618	0	0.798516	0.17484	0.0266448	0	0.798516	0.17484	0	0	0
115	0	0	0.0134594	0.0014532	0	0.808742	0.176346	0	0	0.00727487	0.000725788	0	0.814926	0.177073	0	0	0.00727487	0.000725788	0	0.814926	0.177073	0	0	0.0134594	0.0014532	0	0.808742	0.176346	0.00800065	0	0.0164107	0.00223344	0	0.798516	0.17484	0.0149126	0	0.010226	0.00150618	0	0.798516	0.17484	0.0266448	0	0.798516	0.17484	0	0	0
116	0	0	0.0134594	0.0014532	0	0.808742	0.176346	0	0	0.00727487	0.000725788	0	0.814926	0.177073	0	0	0.00727487	0.000725788	0	0.814926	0.177073	0	0	0.0134594	0.0014532	0	0.808742	0.176346	0.00800065	0	0.0164107	0.00223344	0	0.798515	0.17484	0.0149126	0	0.010226	0.00150618	0	0.798515	0.17484	0.0266448	0	0.798515	0.17484	0	0	0
117	0	0	0.00291094	0.00671823	0	0.174888	0.815483	0	0	0.00157336	0.0033553	0	0.176226	0.818846	0	0	0.00157336	0.0033553	0	0.176226	0.818846	0	0	0.00291094	0.00671823	0	0.174888	0.815483	0.00492865	0	0.00354878	0.0103282	0	0.172677	0.808518	0.00962918	0	0.00221135	0.00696509	0	0.172677	0.808518	0.0188056	0	0.172677	0.808518	0	0	0
118	0	0	0.00291181	0.00671912	0	0.174888	0.815481	0	0	0.00157347	0.00335566	0	0.176225	0.818845	0	0	0.00157347	0.00335566	0	0.176225	0.818845	0	0	0.00291181	0.00671912	0	0.174888	0.815481	0.00492913	0	0.00354901	0.0103293	0	0.172676	0.808516	0.00963093	0	0.00221136	0.0069651	0	0.172676	0.808516	0.0188074	0	0.172676	0.808516	0	0	0
119	0	0	0.0135357	0.00153021	0	0.808614	0.17632	0	0	0.00731391	0.00073308	0	0.814885	0.177068	0	0	0.00731391	0.00073308	0	0.814885	0.177068	0	0	0.0135357	0.00153021	0	0.808614	0.17632	0.00804699	0	0.0164973	0.00225374	0	0.798388	0.174814	0.0150659	0	0.0102257	0.00150637	0	0.798388	0.174814	0.026798	0	0.798388	0.174814	0	0	0
120	0.950446	0.0495536	0	0	0	0	0	0	0	0.252522	0.0436449	0	0.569584	0.13425	0	0	0.252522	0.0436449	0	0.569584	0.13425	0	0	0.819639	0.180361	0	0	0	0.296166	0	0.569584	0.13425	0	0	0	1	0	0	0	0	0	0	1	0	0	0	0	0	0
121	0	0	0.0135141	0.00153842	0	0.808418	0.176529	0	0	0.00730777	0.000734872	0	0.814679	0.177278	0	0	0.00730777	0.000734872	0	0.814679	0.177278	0	0	0.0135358	0.00151676	0	0.808418	0.176529	0.00804265	0	0.0164832	0.00225894	0	0.798196	0.175019	0.0150525	0	0.0102222	0.00151004	0	0.798196	0.175019	0.0267847	0	0.798196	0.175019	0	0	0
122	0	0	0.00291547	0.00671713	0	0.175101	0.815266	0	0	0.00157541	0.00335475	0	0.176441	0.818629	0	0	0.00157541	0.00335475	0	0.176441	0.818629	0	0	0.00291523	0.00671738	0	0.175101	0.815266	0.00493016	0	0.00355336	0.0103264	0	0.172887	0.808303	0.0096326	0	0.0022141	0.00696324	0	0.172887	0.808303	0.0188099	0	0.172887	0.808303	0	0	0
123	0	0	0.0134559	0.00145499	0	0.808528	0.176561	0	0	0.00727295	0.000726675	0	0.814711	0.177289	0	0	0.00727295	0.000726675	0	0.814711	0.177289	0	0	0.0134559	0.00145498	0	0.808528	0.176561	0.00799962	0	0.0164064	0.00223617	0	0.798305	0.175053	0.0149108	0	0.0102233	0.00150802	0	0.798305	0.175053	0.0266422	0	0.798305	0.175053	0	0	0
124	0	0	0.00291449	0.00671645	0	0.175102	0.815267	0	0	0.00157528	0.00335441	0	0.176441	0.818629	0	0	0.00157528	0.00335441	0	0.176441	0.818629	0	0	0.00291449	0.00671645	0	0.175102	0.815267	0.00492968	0	0.00355311	0.0103254	0	0.172888	0.808304	0.00963094	0	0.00221406	0.00696325	0	0.172888	0.808304	0.0188082	0	0.172888	0.808304	0	0	0
125	0	0	0.00291449	0.00671645	0	0.175102	0.815267	0	0	0.00157528	0.00335441	0	0.176441	0.818629	0	0	0.00157528	0.00335441	0	0.176441	0.818629	0	0	0.00291449	0.00671645	0	0.175102	0.815267	0.00492968	0	0.00355311	0.0103254	0	0.172888	0.808304	0.00963094	0	0.00221406	0.00696325	0	0.172888	0.808304	0.0188082	0	0.172888	0.808304	0	0	0
126	0	0	0.00291449	0.00671645	0	0.175102	0.815267	0	0	0.00157528	0.00335441	0	0.176441	0.818629	0	0	0.00157528	0.00335441	0	0.176441	0.818629	0	0	0.00291449	0.00671645	0	0.175102	0.815267	0.00492968	0	0.00355311	0.0103254	0	0.172888	0.808304	0.00963094	0	0.00221406	0.00696325	0	0.172888	0.808304	0.0188082	0	0.172888	0.808304	0	0	0
127	0	0	0.0134559	0.00145498	0	0.808528	0.176561	0	0	0.00727295	0.000726676	0	0.814711	0.177289	0	0	0.00727295	0.000726676	0	0.814711	0.177289	0	0	0.0134559	0.00145498	0	0.808528	0.176561	0.00799962	0	0.0164064	0.00223617	0	0.798304	0.175053	0.0149108	0	0.0102233	0.00150802	0	0.798304	0.175053	0.0266422	0	0.798304	0.175053	0	0	0
128	0	0	0.00291483	0.00671696	0	0.175102	0.815267	0	0	0.00157561	0.00335476	0	0.176441	0.818629	0	0	0.00157552	0.00335484	0	0.176441	0.818629	0	0	0.00291483	0.00671696	0	0.175102	0.815267	0.00493037	0	0.00355316	0.0103258	0	0.172888	0.808303	0.00963179	0	0.00221409	0.00696347	0	0.172888	0.808303	0.0188093	0	0.172888	0.808303	0	0	0
129	0	0	0.10118	0.403566	0	0.0768562	0.418397	0	0	0.178058	0.821942	0	0	0	0.963009	0.0369915	0	0	0	0	0	0	0	0.10118	0.403566	0	0.0768562	0.418397	1	0	0	0	0	0	0	0.504746	0	0.0768562	0.418397	0	0	0	1	0	0	0	0	0	0
130	0	0	0.00291497	0.00671759	0	0.175102	0.815266	0	0	0.00157565	0.00335492	0	0.176441	0.818629	0	0	0.00157557	0.003355	0	0.176441	0.818629	0	0	0.00291546	0.0067171	0	0.175102	0.815266	0.00493057	0	0.00355326	0.0103263	0	0.172887	0.808302	0.00963256	0	0.00221409	0.00696347	0	0.172887	0.808302	0.0188101	0	0.172887	0.808302	0	0	0
131	0	0	0.00292311	0.00675089	0	0.175093	0.815233	0	0	0.00157802	0.00336306	0	0.176438	0.818621	0	0	0.00157821	0.00336286	0	0.176438	0.818621	0	0	0.00294903	0.00672496	0	0.175093	0.815233	0.00494108	0	0.00355899	0.010351	0	0.172879	0.80827	0.00967399	0	0.00221402	0.00696309	0	0.172879	0.80827	0.0188511	0	0.172879	0.80827	0	0	0
132	0	0	0.0036311	0.00978452	0	0.17438	0.812205	0	0	0.0018094	0.00414278	0	0.176203	0.817844	0	0	0.00184041	0.00411177	0	0.176203	0.817844	0	0	0.00598825	0.00742738	0	0.17438	0.812205	0.00595218	0	0.00403695	0.0125964	0	0.172166	0.805248	0.0134156	0	0.00221343	0.0069565	0	0.172166	0.805248	0.0225856	0	0.172166	0.805248	0	0	0
133	0	0	0.822373	0.177627	0	0	0	0	0	0.253799	0.0442247	0	0.568442	0.133535	0	0	0.252827	0.0451964	0	0.568442	0.133535	0.942337	0.0576632	0	0	0	0	0	0.298023	0	0.568442	0.133535	0	0	0	1	0	0	0	0	0	0	1	0	0	0	0	0	0
134	0	0	0.284889	0.0601479	0	0.537238	0.117726	0	0	0.0896651	0.0150404	0	0.73246	0.162834	0	0	0.0896091	0.0150964	0	0.73246	0.162834	0	0	0.0681142	0.276923	0	0.537238	0.117726	0.104706	0	0.202026	0.0461333	0	0.530434	0.116701	0.345037	0	0.00680367	0.00102466	0	0.530434	0.116701	0.352865	0	0.530434	0.116701	0	0	0
135	0	0	0.552001	0.119392	0	0.270116	0.0584915	0	0	0.170603	0.0294094	0	0.651517	0.14847	0	0	0.170601	0.0294118	0	0.651517	0.14847	0	0	0.123407	0.547986	0	0.270116	0.0584915	0.200013	0	0.384837	0.0905055	0	0.26668	0.0579649	0.671392	0	0.0034365	0.000526628	0	0.26668	0.0579649	0.675356	0	0.26668	0.0579649	0	0	0
136	0	0	0.00360868	0.00975768	0	0.174286	0.812347	0	0	0.00178551	0.00409435	0	0.176109	0.818011	0	0	0.00178553	0.00409433	0	0.176109	0.818011	0	0	0.00596666	0.0073997	0	0.174286	0.812347	0.00587985	0	0.00402673	0.0126023	0	0.172082	0.805409	0.0133664	0	0.00220416	0.0069384	0	0.172082	0.805409	0.0225089	0	0.172082	0.805409	0	0	0
137	0	0	0.0134944	0.00146194	0	0.80861	0.176433	0	0	0.00728512	0.000728117	0	0.81482	0.177167	0	0	0.00728512	0.000728117	0	0.81482	0.177167	0	0	0.0134652	0.0014911	0	0.80861	0.176433	0.00801324	0	0.0164338	0.00224059	0	0.798386	0.174926	0.0149563	0	0.0102244	0.00150695	0	0.798386	0.174926	0.0266877	0	0.798386	0.174926	0	0	0
138	0	0	0.00291389	0.0067191	0	0.174982	0.815385	0	0	0.00157461	0.0033557	0	0.176321	0.818749	0	0	0.00157461	0.0033557	0	0.176321	0.818749	0	0	0.00291404	0.00671894	0	0.174982	0.815385	0.00493031	0	0.00355106	0.0103287	0	0.17277	0.80842	0.00963299	0	0.00221259	0.00696445	0	0.17277	0.80842	0.01881	0	0.17277	0.80842	0	0	0
139	0.276934	0.0144386	0	0	0.708628	0	0	0.282545	0.00810798	0	0	0.709347	0	0	0.279901	0.0107517	0	0	0.709347	0	0	0.274571	0.0168015	0	0	0.708628	0	0	0.290653	0.0110598	0	0	0.698287	0	0	0.291372	0.0103403	0	0	0.698287	0	0	0.301713	0.698287	0	0	0	0	0
140	0	0	0.0030318	0.00674821	0	0.174955	0.815265	0	0	0.00158446	0.00338583	0	0.176312	0.818718	0	0	0.00158431	0.00338598	0	0.176312	0.818718	0	0	0.00294297	0.00683704	0	0.174955	0.815265	0.00497029	0	0.00356979	0.0104171	0	0.172742	0.808301	0.00978001	0	0.00221256	0.00696461	0	0.172742	0.808301	0.0189572	0	0.172742	0.808301	0	0	0
141	0.276934	0.0144386	0	0	0.708628	0	0	0.282545	0.00810798	0	0	0.709347	0	0	0.279901	0.0107517	0	0	0.709347	0	0	0.274571	0.0168015	0	0	0.708628	0	0	0.290653	0.0110598	0	0	0.698287	0	0	0.291372	0.0103403	0	0	0.698287	0	0	0.301713	0.698287	0	0	0	0	0
142	0.276934	0.0144386	0	0	0.708628	0	0	0.282545	0.00810798	0	0	0.709347	0	0	0.279901	0.0107517	0	0	0.709347	0	0	0.274571	0.0168015	0	0	0.708628	0	0	0.290653	0.0110598	0	0	0.698287	0	0	0.291372	0.0103403	0	0	0.698287	0	0	0.301713	0.698287	0	0	0	0	0
143	0.917873	0.0478553	0	0	0.0342721	0	0	0.972104	0.0278958	0	0	0	0	0	0	0	0.822054	0.177946	0	0	0	0.910041	0.055687	0	0	0.0342721	0	0	1	0	0	0	0	0	0	0.965728	0.0342721	0	0	0	0	0	1	0	0	0	0	0	0
144	0	0	0.0134714	0.00151839	0	0.808573	0.176437	0	0	0.00729403	0.000730268	0	0.814801	0.177174	0	0	0.00729427	0.000730036	0	0.814801	0.177174	0	0	0.0135215	0.00146827	0	0.808573	0.176437	0.0080243	0	0.0164525	0.00224453	0	0.798349	0.17493	0.0149898	0	0.0102244	0.00150715	0	0.798349	0.17493	0.0267214	0	0.798349	0.17493	0	0	0
145	0	0	0.00291337	0.00671753	0	0.174991	0.815378	0	0	0.00157434	0.00335505	0	0.17633	0.818741	0	0	0.00157434	0.00335505	0	0.17633	0.818741	0	0	0.00291282	0.00671808	0	0.174991	0.815378	0.00492938	0	0.00355098	0.0103274	0	0.172779	0.808413	0.0096309	0	0.00221266	0.00696419	0	0.172779	0.808413	0.0188078	0	0.172779	0.808413	0	0	0
146	0	0	0.0134577	0.00145407	0	0.808638	0.17645	0	0	0.00727394	0.000726217	0	0.814822	0.177178	0	0	0.00727394	0.000726217	0	0.814822	0.177178	0	0	0.0134577	0.00145406	0	0.808638	0.17645	0.00800015	0	0.0164086	0.00223476	0	0.798413	0.174943	0.0149117	0	0.0102247	0.00150707	0	0.798413	0.174943	0.0266436	0	0.798413	0.174943	0	0	0
147	0	0	0.0134577	0.00145406	0	0.808638	0.17645	0	0	0.00727393	0.000726217	0	0.814822	0.177178	0	0	0.00727393	0.000726217	0	0.814822	0.177178	0	0	0.0134577	0.00145406	0	0.808638	0.17645	0.00800015	0	0.0164086	0.00223476	0	0.798413	0.174943	0.0149117	0	0.0102247	0.00150707	0	0.798413	0.174943	0.0266435	0	0.798413	0.174943	0	0	0
148	0	0	0.00291265	0.00671736	0	0.174992	0.815378	0	0	0.00157428	0.00335487	0	0.17633	0.818741	0	0	0.00157428	0.00335487	0	0.17633	0.818741	0	0	0.00291265	0.00671736	0	0.174992	0.815378	0.00492915	0	0.00355088	0.0103268	0	0.172779	0.808414	0.00963002	0	0.00221266	0.0069642	0	0.172779	0.808414	0.0188069	0	0.172779	0.808414	0	0	0
149	0	0	0.0134577	0.00145406	0	0.808638	0.17645	0	0	0.00727394	0.000726219	0	0.814822	0.177178	0	0	0.00727394	0.000726219	0	0.814822	0.177178	0	0	0.0134577	0.00145406	0	0.808638	0.17645	0.00800016	0	0.0164086	0.00223476	0	0.798413	0.174943	0.0149117	0	0.0102247	0.00150707	0	0.798413	0.174943	0.0266436	0	0.798413	0.174943	0	0	0
150	0	0	0.00291301	0.00671784	0	0.174991	0.815378	0	0	0.00157455	0.00335523	0	0.17633	0.818741	0	0	0.00157455	0.00335523	0	0.17633	0.818741	0	0	0.00291301	0.00671785	0	0.174991	0.815378	0.00492978	0	0.00355093	0.0103272	0	0.172779	0.808413	0.00963085	0	0.0022127	0.00696438	0	0.172779	0.808413	0.0188079	0	0.172779	0.808413	0	0	0
151	0	0	0.101117	0.403621	0	0.0768078	0.418454	0.93647	0.0268732	0	0	0.0366566	0	0	0.927708	0.0356355	0	0	0.0366566	0	0	0	0	0.101117	0.403621	0	0.0768078	0.418454	0.963343	0.0366566	0	0	0	0	0	0.504738	0	0.0768078	0.418454	0	0	0	1	0	0	0	0	0	0
152	0	0	0.00291449	0.00671906	0	0.174991	0.815375	0	0	0.00157486	0.00335595	0	0.17633	0.81874	0	0	0.00157486	0.00335595	0	0.17633	0.81874	0	0	0.0029141	0.00671945	0	0.174991	0.815375	0.00493081	0	0.00355119	0.0103288	0	0.172778	0.808411	0.00963355	0	0.00221273	0.00696455	0	0.172778	0.808411	0.0188108	0	0.172778	0.808411	0	0	0
153	0	0	0.177963	0.822037	0	0	0	0	0	0.0546569	0.201584	0	0.123261	0.620499	0	0	0.0546569	0.201584	0	0.123261	0.620499	0.942337	0.0576632	0	0	0	0	0	0.25624	0	0.123261	0.620499	0	0	0	1	0	0	0	0	0	0	1	0	0	0	0	0	0
154	0	0	0.467155	0.0873793	0	0.354915	0.0905506	0	0	0.0546567	0.201583	0	0.123261	0.620499	0	0	0.0546567	0.201583	0	0.123261	0.620499	0	0	0.467161	0.0873729	0	0.354915	0.0905506	0.25624	0	0.12326	0.620499	0	5.99E-07	5.76E-07	0.554534	0	0.354914	0.0905501	0	5.99E-07	5.76E-07	0.999999	0	5.99E-07	5.76E-07	0	0	0
155	0	0	0.00291363	0.0067191	0	0.174991	0.815376	0	0	0.00157459	0.00335547	0	0.17633	0.81874	0	0	0.00157459	0.00335546	0	0.17633	0.81874	0	0	0.00291437	0.00671836	0	0.174991	0.815376	0.00493006	0	0.00355132	0.0103284	0	0.172778	0.808412	0.00963273	0	0.00221271	0.00696429	0	0.172778	0.808412	0.0188097	0	0.172778	0.808412	0	0	0
156	0	0	0.0029272	0.00677777	0	0.174977	0.815318	0	0	0.0015793	0.00337058	0	0.176325	0.818725	0	0	0.00157966	0.00337022	0	0.176325	0.818725	0	0	0.00297288	0.00673209	0	0.174977	0.815318	0.00494988	0	0.00356046	0.0103718	0	0.172765	0.808353	0.00970497	0	0.0022127	0.00696443	0	0.172765	0.808353	0.0188821	0	0.172765	0.808353	0	0	0
157	0.950446	0.0495536	0	0	0	0	0	0	0	0.821891	0.177875	0	0.000134351	9.94E-05	0	0	0.177902	0.821864	0	0.000134351	9.94E-05	0	0	0.819748	0.180252	0	0	0	0.999766	0	0.000134351	9.94E-05	0	0	0	1	0	0	0	0	0	0	1	0	0	0	0	0	0
158	0	0	0.0135476	0.00150075	0	0.808555	0.176397	0	0	0.00730519	0.000743916	0	0.814791	0.17716	0	0	0.0073052	0.000743912	0	0.814791	0.17716	0	0	0.0135101	0.00153825	0	0.808555	0.176397	0.00804911	0	0.016466	0.00227131	0	0.798325	0.174889	0.0150483	0	0.0102299	0.0015082	0	0.798325	0.174889	0.0267864	0	0.798325	0.174889	0	0	0
159	0.950446	0.0495536	0	0	0	0	0	0	0	0.177902	0.821861	0	0.000136563	0.000101	0	0	0.821888	0.177874	0	0.000136563	0.000101	0	0	0.822079	0.177921	0	0	0	0.999762	0	0.000136563	0.000101	0	0	0	1	0	0	0	0	0	0	1	0	0	0	0	0	0
160	0	0	0.0134723	0.0014609	0	0.808631	0.176436	0	0	0.00727952	0.000733997	0	0.814813	0.177173	0	0	0.00728055	0.000732973	0	0.814813	0.177173	0	0	0.0134727	0.00146046	0	0.808631	0.176436	0.00801352	0	0.0164154	0.00224756	0	0.798398	0.174926	0.0149332	0	0.0102332	0.00151012	0	0.798398	0.174926	0.0266765	0	0.798398	0.174926	0	0	0
161	0	0	0.467125	0.0873701	0	0.35494	0.0905655	0	0	0.054656	0.201573	0	0.123298	0.620473	0	0	0.0546557	0.201573	0	0.123298	0.620473	0	0	0.467125	0.0873699	0	0.35494	0.0905655	0.256229	0	0.123236	0.620436	0	6.19E-05	3.73E-05	0.554495	0	0.354878	0.0905282	0	6.19E-05	3.73E-05	0.999901	0	6.19E-05	3.73E-05	0	0	0
162	0	0	0.013654	0.00159303	0	0.808368	0.176385	0	0	0.00739293	0.000806936	0	0.814634	0.177166	0	0	0.00739306	0.000806814	0	0.814634	0.177166	0	0	0.0136542	0.00159291	0	0.808368	0.176385	0.00819987	0	0.0165542	0.00231519	0	0.79808	0.174851	0.0152471	0	0.0102882	0.00153402	0	0.79808	0.174851	0.0270693	0	0.79808	0.174851	0	0	0
163	0	0	0.681281	0.0138988	0	0.298726	0.00609429	0.972104	0.0278958	0	0	0	0	0	0	0	0.0612826	0.938717	0	0	0	0	0	0.401185	0.293995	0	0.298726	0.00609429	1	0	0	0	0	0	0	0.69518	0	0.298726	0.00609429	0	0	0	1	0	0	0	0	0	0
164	0	0	0.984507	0.015493	0	0	0	0	0	0.830819	0.169181	0	0	0	0.963009	0.0369915	0	0	0	0	0	0.942337	0.0576632	0	0	0	0	0	1	0	0	0	0	0	0	1	0	0	0	0	0	0	1	0	0	0	0	0	0
165	0	0	0.987789	0.0122112	0	0	0	0	0	0.265716	0.143274	0	0.56757	0.02344	0	0	0.387254	0.0217359	0	0.56757	0.02344	0.942337	0.0576632	0	0	0	0	0	0.40899	0	0.56757	0.02344	0	0	0	1	0	0	0	0	0	0	1	0	0	0	0	0	0
166	0	0	0.990173	0.00982738	0	0	0	0	0	0.0399094	0.244477	0	0.0160161	0.699597	0	0	0.0243164	0.26007	0	0.0160161	0.699597	0.942337	0.0576632	0	0	0	0	0	0.284387	0	0.0160161	0.699597	0	0	0	1	0	0	0	0	0	0	1	0	0	0	0	0	0
167	0	0	0.570829	0.00550572	0	0.421062	0.00260319	0.93647	0.0268732	0	0	0.0366566	0	0	0.927708	0.0356355	0	0	0.0366566	0	0	0	0	0.557171	0.0191643	0	0.421062	0.00260319	0.963343	0.0366566	0	0	0	0	0	0.576335	0	0.421062	0.00260319	0	0	0	1	0	0	0	0	0	0
168	0	0	0.992545	0.00745519	0	0	0	0.93647	0.0268732	0	0	0.0366566	0	0	0.927708	0.0356355	0	0	0.0366566	0	0	0.942337	0.0576632	0	0	0	0	0	0.963343	0.0366566	0	0	0	0	0	1	0	0	0	0	0	0	1	0	0	0	0	0	0
169	0	0	0.569286	0.00436622	0	0.423692	0.00265632	0.93647	0.0268732	0	0	0.0366566	0	0	0.927708	0.0356355	0	0	0.0366566	0	0	0	0	0.559441	0.0142108	0	0.423692	0.00265632	0.963343	0.0366566	0	0	0	0	0	0.573652	0	0.423692	0.00265632	0	0	0	1	0	0	0	0	0	0
170	0	0	0.992996	0.00700435	0	0	0	0.93647	0.0268732	0	0	0.0366566	0	0	0.927708	0.0356355	0	0	0.0366566	0	0	0.942337	0.0576632	0	0	0	0	0	0.963343	0.0366566	0	0	0	0	0	1	0	0	0	0	0	0	1	0	0	0	0	0	0
171	0	0	0.988597	0.00619772	0	0.00429667	0.000908231	0.93647	0.0268732	0	0	0.0366566	0	0	0.927708	0.0356355	0	0	0.0366566	0	0	0	0	0.0109768	0.983818	0	0.00429667	0.000908231	0.963343	0.0366566	0	0	0	0	0	0.994795	0	0.00429667	0.000908231	0	0	0	1	0	0	0	0	0	0
172	0	0	0.567217	0.00421439	0	0.425731	0.00283772	0.93647	0.0268732	0	0	0.0366566	0	0	0.927708	0.0356355	0	0	0.0366566	0	0	0	0	0.561798	0.00963335	0	0.425731	0.00283772	0.963343	0.0366566	0	0	0	0	0	0.571432	0	0.425731	0.00283772	0	0	0	1	0	0	0	0	0	0
173	0	0	0.992713	0.00728741	0	0	0	0.972104	0.0278958	0	0	0	0	0	0	0	0.0242233	0.975777	0	0	0	0.942337	0.0576632	0	0	0	0	0	1	0	0	0	0	0	0	1	0	0	0	0	0	0	1	0	0	0	0	0	0
174	0	0	0.00693959	0.99013	0	0.00072474	0.00220554	0	0	0.961105	0.0388954	0	0	0	0.963009	0.0369915	0	0	0	0	0	0	0	0.988957	0.00811295	0	0.00072474	0.00220554	1	0	0	0	0	0	0	0.99707	0	0.00072474	0.00220554	0	0	0	1	0	0	0	0	0	0
175	0	0	0.0356257	0.00150491	0	0.956788	0.00608134	0	0	0.0103573	0.0239733	0	0.952338	0.013332	0	0	0.0308347	0.00349584	0	0.952338	0.013332	0	0	0.0347276	0.00240296	0	0.956788	0.00608134	0.0343305	0	0.0210503	0.0076031	0	0.931287	0.00572889	0.0371306	0	0.0255009	0.000352451	0	0.931287	0.00572889	0.0629839	0	0.931287	0.00572889	0	0	0
176	0	0	0.0101737	0.984599	0	0.00287486	0.00235295	0.972104	0.0278958	0	0	0	0	0	0	0	0.0164825	0.983518	0	0	0	0	0	0.986113	0.00865934	0	0.00287486	0.00235295	1	0	0	0	0	0	0	0.994772	0	0.00287486	0.00235295	0	0	0	1	0	0	0	0	0	0
177	0	0	0.0114341	0.413013	0	0.00376483	0.571788	0	0	0.833117	0.0113761	0	0.00357653	0.151931	0	0	0.0115606	0.832932	0	0.00357653	0.151931	0	0	0.00886138	0.415586	0	0.00376483	0.571788	0.844493	0	0.0018944	0.00201708	0	0.00168214	0.149914	0.424447	0	0.00208269	0.421874	0	0.00168214	0.149914	0.848404	0	0.00168214	0.149914	0	0	0
178	0	0	0.0189362	0.981064	0	0	0	0	0	0.139469	0.211328	0	0.00967117	0.639532	0	0	0.00786674	0.34293	0	0.00967117	0.639532	0.942337	0.0576632	0	0	0	0	0	0.350797	0	0.00967117	0.639532	0	0	0	1	0	0	0	0	0	0	1	0	0	0	0	0	0
179	0	0	0.978514	0.0214858	0	0	0	0.972104	0.0278958	0	0	0	0	0	0	0	0.981764	0.0182355	0	0	0	0.942337	0.0576632	0	0	0	0	0	1	0	0	0	0	0	0	1	0	0	0	0	0	0	1	0	0	0	0	0	0
180	0.917873	0.0478553	0	0	0.0342721	0	0	0.972104	0.0278958	0	0	0	0	0	0	0	0.0193704	0.98063	0	0	0	0.910041	0.055687	0	0	0.0342721	0	0	1	0	0	0	0	0	0	0.965728	0.0342721	0	0	0	0	0	1	0	0	0	0	0	0
181	0	0	0.559352	0.0253108	0	0.412095	0.00324251	0.972104	0.0278958	0	0	0	0	0	0	0	0.0199037	0.980096	0	0	0	0	0	0.564558	0.0201045	0	0.412095	0.00324251	1	0	0	0	0	0	0	0.584662	0	0.412095	0.00324251	0	0	0	1	0	0	0	0	0	0
182	0	0	0.0372045	0.962795	0	0	0	0.972104	0.0278958	0	0	0	0	0	0	0	0.0198875	0.980113	0	0	0	0.942337	0.0576632	0	0	0	0	0	1	0	0	0	0	0	0	1	0	0	0	0	0	0	1	0	0	0	0	0	0
183	0	0	0.956665	0.0433353	0	0	0	0.972104	0.0278958	0	0	0	0	0	0	0	0.98068	0.0193201	0	0	0	0.942337	0.0576632	0	0	0	0	0	1	0	0	0	0	0	0	1	0	0	0	0	0	0	1	0	0	0	0	0	0
184	0	0	0.0518295	0.948171	0	0	0	0	0	0.124336	0.875664	0	0	0	0.963009	0.0369915	0	0	0	0	0	0.942337	0.0576632	0	0	0	0	0	1	0	0	0	0	0	0	1	0	0	0	0	0	0	1	0	0	0	0	0	0
185	0	0	0.942194	0.0578057	0	0	0	0	0	0.105906	0.217486	0	0.0119823	0.664626	0	0	0.00689692	0.316494	0	0.0119823	0.664626	0.942337	0.0576632	0	0	0	0	0	0.323391	0	0.0119823	0.664626	0	0	0	1	0	0	0	0	0	0	1	0	0	0	0	0	0
186	0	0	0.91286	0.0355931	0	0.020992	0.0305548	0.972104	0.0278958	0	0	0	0	0	0	0	0.981702	0.0182977	0	0	0	0	0	0.0337517	0.914702	0	0.020992	0.0305548	1	0	0	0	0	0	0	0.948453	0	0.020992	0.0305548	0	0	0	1	0	0	0	0	0	0
187	0	0	0.568397	0.0372029	0	0.392123	0.00227692	0	0	0.883982	0.116018	0	0	0	0.963009	0.0369915	0	0	0	0	0	0	0	0.551095	0.0545048	0	0.392123	0.00227692	1	0	0	0	0	0	0	0.6056	0	0.392123	0.00227692	0	0	0	1	0	0	0	0	0	0
188	0.950446	0.0495536	0	0	0	0	0	0.972104	0.0278958	0	0	0	0	0	0	0	0.982384	0.0176165	0	0	0	0	0	0.937196	0.0628045	0	0	0	1	0	0	0	0	0	0	1	0	0	0	0	0	0	1	0	0	0	0	0	0
189	0.917873	0.0478553	0	0	0.0342721	0	0	0.972104	0.0278958	0	0	0	0	0	0	0	0.0174835	0.982516	0	0	0	0.910041	0.055687	0	0	0.0342721	0	0	1	0	0	0	0	0	0	0.965728	0.0342721	0	0	0	0	0	1	0	0	0	0	0	0
190	0	0	0.0194964	0.929095	0	0.0124859	0.0389228	0.972104	0.0278958	0	0	0	0	0	0	0	0.983062	0.016938	0	0	0	0	0	0.907987	0.0406039	0	0.0124859	0.0389228	1	0	0	0	0	0	0	0.948591	0	0.0124859	0.0389228	0	0	0	1	0	0	0	0	0	0
191	0.917873	0.0478553	0	0	0.0342721	0	0	0	0	0.10573	0.217577	0	0.01068	0.666013	0	0	0.00596018	0.317347	0	0.01068	0.666013	0.910041	0.055687	0	0	0.0342721	0	0	0.323307	0	0.01068	0.666013	0	0	0	0.965728	0.0342721	0	0	0	0	0	1	0	0	0	0	0	0
192	0.950446	0.0495536	0	0	0	0	0	0	0	0.250708	0.183723	0	0.556817	0.00875331	0	0	0.427706	0.00672366	0	0.556817	0.00875331	0	0	0.577095	0.422905	0	0	0	0.43443	0	0.556817	0.00875331	0	0	0	1	0	0	0	0	0	0	1	0	0	0	0	0	0
193	0	0	0.56304	0.00886102	0	0.42383	0.00426941	0.93647	0.0268732	0	0	0.0366566	0	0	0.927708	0.0356355	0	0	0.0366566	0	0	0	0	0.562562	0.00933919	0	0.42383	0.00426941	0.963343	0.0366566	0	0	0	0	0	0.571901	0	0.42383	0.00426941	0	0	0	1	0	0	0	0	0	0
194	0	0	0.563431	0.00618904	0	0.42611	0.00427016	0.972104	0.0278958	0	0	0	0	0	0	0	0.0140526	0.985947	0	0	0	0	0	0.56289	0.0067305	0	0.42611	0.00427016	1	0	0	0	0	0	0	0.56962	0	0.42611	0.00427016	0	0	0	1	0	0	0	0	0	0
195	0	0	0.563607	0.00506255	0	0.427061	0.00426992	0	0	0.977844	0.0221561	0	0	0	0.963009	0.0369915	0	0	0	0	0	0	0	0.563015	0.00565405	0	0.427061	0.00426992	1	0	0	0	0	0	0	0.568669	0	0.427061	0.00426992	0	0	0	1	0	0	0	0	0	0
196	0	0	0.563705	0.00458547	0	0.427442	0.00426769	0.972104	0.0278958	0	0	0	0	0	0	0	0.988856	0.0111439	0	0	0	0	0	0.563042	0.00524896	0	0.427442	0.00426769	1	0	0	0	0	0	0	0.568291	0	0.427442	0.00426769	0	0	0	1	0	0	0	0	0	0
197	0	0	0.991353	0.00864703	0	0	0	0.972104	0.0278958	0	0	0	0	0	0	0	0.0101396	0.98986	0	0	0	0.942337	0.0576632	0	0	0	0	0	1	0	0	0	0	0	0	1	0	0	0	0	0	0	1	0	0	0	0	0	0
198	0	0	0.0172043	0.000163789	0	0.974335	0.00829641	0	0	0.00908297	0.000106258	0	0.982415	0.00839607	0	0	0.00910782	8.14E-05	0	0.982415	0.00839607	0	0	0.0163528	0.00101529	0	0.974335	0.00829641	0.00918923	0	0.0204531	0.000200007	0	0.961962	0.00819606	0.0173681	0	0.0123739	0.000100345	0	0.961962	0.00819606	0.0298424	0	0.961962	0.00819606	0	0	0
199	0	0	0.980813	0.0083809	0	0.0105555	0.000251057	0	0	0.301339	0.00205496	0	0.69018	0.00642637	0	0	0.301343	0.00205047	0	0.69018	0.00642637	0	0	0.00846532	0.980728	0	0.0105555	0.000251057	0.303394	0	0.67976	0.0062726	0	0.01042	0.000153771	0.989193	0	0.000135432	9.73E-05	0	0.01042	0.000153771	0.989426	0	0.01042	0.000153771	0	0	0
200	0	0	0.023156	0.000416549	0	0.968134	0.00829324	0	0	0.0109551	7.46E-05	0	0.980577	0.00839342	0	0	0.0109549	7.48E-05	0	0.980577	0.00839342	0	0	0.0164414	0.00713121	0	0.968134	0.00829324	0.0110297	0	0.0247092	0.00022414	0	0.955868	0.00816928	0.0235726	0	0.0122665	0.000123966	0	0.955868	0.00816928	0.035963	0	0.955868	0.00816928	0	0	0
201	0.917873	0.0478553	0	0	0.0342721	0	0	0.972104	0.0278958	0	0	0	0	0	0	0	0.00861889	0.991381	0	0	0	0.910041	0.055687	0	0	0.0342721	0	0	1	0	0	0	0	0	0	0.965728	0.0342721	0	0	0	0	0	1	0	0	0	0	0	0
202	0	0	0.0114139	0.390491	0	0.414816	0.183279	0	0	0.179123	0.00108629	0	0.81225	0.0075407	0	0	0.179119	0.0010906	0	0.81225	0.0075407	0	0	0.226507	0.175397	0	0.414816	0.183279	0.18021	0	0.40402	0.00327121	0	0.408229	0.00426949	0.401905	0	0.00658678	0.17901	0	0.408229	0.00426949	0.587501	0	0.408229	0.00426949	0	0	0
203	0	0	0.342659	0.150487	0	0.349155	0.157699	0	0	0.198927	0.00137586	0	0.791884	0.0078132	0	0	0.198926	0.00137633	0	0.791884	0.0078132	0	0	0.00977196	0.483374	0	0.349155	0.157699	0.200303	0	0.448716	0.00417919	0	0.343169	0.00363401	0.493146	0	0.00598652	0.154065	0	0.343169	0.00363401	0.653197	0	0.343169	0.00363401	0	0	0
204	0	0	0.864	0.136	0	0	0	0	0	0.304312	0.00229027	0	0.686433	0.00696445	0	0	0.304312	0.00229037	0	0.686433	0.00696445	0.942337	0.0576632	0	0	0	0	0	0.306602	0	0.686433	0.00696445	0	0	0	1	0	0	0	0	0	0	1	0	0	0	0	0	0
205	0	0	0.00164974	0.0101158	0	0.00912757	0.979107	0	0	9.83E-05	0.00488787	0	0.00922585	0.985788	0	0	9.83E-05	0.00488788	0	0.00922585	0.985788	0	0	0.00220965	0.00955587	0	0.00912757	0.979107	0.00498619	0	0.000219563	0.0150438	0	0.00900629	0.970744	0.0117655	0	0.00012128	0.00836273	0	0.00900629	0.970744	0.0202495	0	0.00900629	0.970744	0	0	0
206	0	0	0.000207394	0.00815894	0	0.0091767	0.982457	0	0	8.37E-05	0.00407264	0	0.00924277	0.986601	0	0	8.36E-05	0.00407275	0	0.00924277	0.986601	0	0	0.000224942	0.00814139	0	0.0091767	0.982457	0.00415634	0	0.000187327	0.0125355	0	0.00905544	0.974065	0.00836633	0	0.000121252	0.00839158	0	0.00905544	0.974065	0.0168792	0	0.00905544	0.974065	0	0	0
207	0	0	0.0163875	0.000191686	0	0.974167	0.00925374	0	0	0.00887763	9.62E-05	0	0.981739	0.00928745	0	0	0.00889261	8.13E-05	0	0.981739	0.00928745	0	0	0.0163759	0.000203273	0	0.974167	0.00925374	0.00897388	0	0.0199315	0.000119847	0	0.961807	0.0091676	0.0165792	0	0.0123599	8.61E-05	0	0.961807	0.0091676	0.0290252	0	0.961807	0.0091676	0	0	0
208	0	0	0.22496	0.379684	0	0.00530331	0.390053	0.93647	0.0268732	0	0	0.0366566	0	0	0.927708	0.0356355	0	0	0.0366566	0	0	0	0	0.0104627	0.594181	0	0.00530331	0.390053	0.963343	0.0366566	0	0	0	0	0	0.604644	0	0.00530331	0.390053	0	0	0	1	0	0	0	0	0	0
209	0	0	0.440493	0.221738	0	0.330501	0.00726819	0	0	0.0264455	0.973555	0	0	0	0.963009	0.0369915	0	0	0	0	0	0	0	0.649713	0.0125176	0	0.330501	0.00726819	1	0	0	0	0	0	0	0.662231	0	0.330501	0.00726819	0	0	0	1	0	0	0	0	0	0
210	0.276934	0.0144386	0	0	0.708628	0	0	0.282545	0.00810798	0	0	0.709347	0	0	0.279901	0.0107517	0	0	0.709347	0	0	0.274571	0.0168015	0	0	0.708628	0	0	0.290653	0.0110598	0	0	0.698287	0	0	0.291372	0.0103403	0	0	0.698287	0	0	0.301713	0.698287	0	0	0	0	0
211	0	0	0.0236694	0.954114	0	0.0174299	0.00478678	0.972104	0.0278958	0	0	0	0	0	0	0	0.577095	0.422905	0	0	0	0	0	0.972437	0.00534599	0	0.0174299	0.00478678	1	0	0	0	0	0	0	0.977783	0	0.0174299	0.00478678	0	0	0	1	0	0	0	0	0	0
212	0	0	0.0260142	0.00827311	0	0.000401967	0.965311	0	0	0.000190224	0.0105783	0	0.000239509	0.988992	0	0	0.000190224	0.0105783	0	0.000239509	0.988992	0	0	0.000484323	0.033803	0	0.000401967	0.965311	0.0107685	0	1.48E-05	0.0319987	0	0.00022473	0.956993	0.0342873	0	0.000177237	0.00831743	0	0.00022473	0.956993	0.042782	0	0.00022473	0.956993	0	0	0
213	0.950446	0.0495536	0	0	0	0	0	0.93647	0.0268732	0	0	0.0366566	0	0	0.927708	0.0356355	0	0	0.0366566	0	0	0	0	0.000668926	0.999331	0	0	0	0.963343	0.0366566	0	0	0	0	0	1	0	0	0	0	0	0	1	0	0	0	0	0	0
214	0	0	7.66E-05	0.00817409	0	0.000228311	0.991521	0	0	3.12E-06	0.00409927	0	0.000230101	0.995668	0	0	3.12E-06	0.00409927	0	0.000230101	0.995668	0	0	9.23E-06	0.00824148	0	0.000228311	0.991521	0.00410239	0	4.71E-06	0.012616	0	0.000225387	0.983052	0.0082507	0	2.92E-06	0.00846947	0	0.000225387	0.983052	0.0167231	0	0.000225387	0.983052	0	0	0
215	0	0	5.08E-06	0.00816907	0	0.000228288	0.991598	0	0	2.29E-06	0.00408008	0	0.000230035	0.995688	0	0	2.29E-06	0.00408008	0	0.000230035	0.995688	0	0	4.33E-06	0.00816982	0	0.000228288	0.991598	0.00408237	0	4.63E-06	0.0125593	0	0.000225401	0.983128	0.00817415	0	2.89E-06	0.0084693	0	0.000225401	0.983128	0.0166463	0	0.000225401	0.983128	0	0	0
216	0	0	0.0163661	2.43E-06	0	0.983401	0.000230184	0	0	0.00884594	1.22E-06	0	0.990922	0.000231133	0	0	0.00884594	1.22E-06	0	0.990922	0.000231133	0	0	0.0163661	2.42E-06	0	0.983401	0.000230184	0.00884716	0	0.0199549	2.92E-06	0	0.970967	0.000228217	0.0163685	0	0.0124345	1.97E-06	0	0.970967	0.000228217	0.028805	0	0.970967	0.000228217	0	0	0
217	0	0	4.92E-06	0.00817053	0	0.000228271	0.991596	0	0	2.52E-06	0.00408051	0	0.000230017	0.995687	0	0	2.46E-06	0.00408057	0	0.000230017	0.995687	0	0	5.62E-06	0.00816984	0	0.000228271	0.991596	0.00408304	0	4.63E-06	0.0125602	0	0.000225383	0.983127	0.00817546	0	2.89E-06	0.00846949	0	0.000225383	0.983127	0.0166478	0	0.000225383	0.983127	0	0	0
218	0	0	0.000290168	0.99971	0	0	0	0.972104	0.0278958	0	0	0	0	0	0	0	0.999737	0.000262786	0	0	0	0.942337	0.0576632	0	0	0	0	0	1	0	0	0	0	0	0	1	0	0	0	0	0	0	1	0	0	0	0	0	0
219	0	0	0.0165191	3.19E-06	0	0.983248	0.000229874	0	0	0.0088927	1.53E-06	0	0.990875	0.000230795	0	0	0.00889277	1.45E-06	0	0.990875	0.000230795	0	0	0.0163645	0.000157767	0	0.983248	0.000229874	0.00889422	0	0.0200599	2.95E-06	0	0.970815	0.000227848	0.0165223	0	0.0124328	2.03E-06	0	0.970815	0.000227848	0.0289571	0	0.970815	0.000227848	0	0	0
220	0	0	4.31E-06	0.00824073	0	0.000227196	0.991528	0	0	2.30E-06	0.00409731	0	0.000228964	0.995671	0	0	2.30E-06	0.00409731	0	0.000228964	0.995671	0	0	7.65E-05	0.0081685	0	0.000227196	0.991528	0.00409961	0	4.64E-06	0.0126124	0	0.00022432	0.983059	0.00824505	0	2.88E-06	0.00846871	0	0.00022432	0.983059	0.0167166	0	0.00022432	0.983059	0	0	0
221	0	0	4.26E-06	0.00816982	0	0.000227204	0.991599	0	0	2.28E-06	0.00408006	0	0.000228942	0.995689	0	0	2.28E-06	0.00408006	0	0.000228942	0.995689	0	0	5.06E-06	0.00816902	0	0.000227204	0.991599	0.00408234	0	4.61E-06	0.0125593	0	0.000224331	0.983129	0.00817408	0	2.87E-06	0.0084693	0	0.000224331	0.983129	0.0166463	0	0.000224331	0.983129	0	0	0
222	0	0	4.27E-06	0.00816905	0	0.000227193	0.991599	0	0	2.28E-06	0.00407988	0	0.000228931	0.995689	0	0	2.28E-06	0.00407988	0	0.000228931	0.995689	0	0	4.28E-06	0.00816904	0	0.000227193	0.991599	0.00408216	0	4.61E-06	0.0125587	0	0.00022432	0.98313	0.00817332	0	2.87E-06	0.00846931	0	0.00022432	0.98313	0.0166455	0	0.00022432	0.98313	0	0	0
223	0	0	5.69E-06	0.00817085	0	0.00022714	0.991596	0	0	2.99E-06	0.00408119	0	0.00022889	0.995687	0	0	2.99E-06	0.00408119	0	0.00022889	0.995687	0	0	5.44E-06	0.0081711	0	0.00022714	0.991596	0.00408418	0	4.63E-06	0.0125606	0	0.000224261	0.983126	0.00817654	0	2.88E-06	0.00846999	0	0.000224261	0.983126	0.0166494	0	0.000224261	0.983126	0	0	0
224	0.276934	0.0144386	0	0	0.708628	0	0	0.282545	0.00810798	0	0	0.709347	0	0	0.279901	0.0107517	0	0	0.709347	0	0	0.274571	0.0168015	0	0	0.708628	0	0	0.290653	0.0110598	0	0	0.698287	0	0	0.291372	0.0103403	0	0	0.698287	0	0	0.301713	0.698287	0	0	0	0	0
225	0.950446	0.0495536	0	0	0	0	0	0.93647	0.0268732	0	0	0.0366566	0	0	0.927708	0.0356355	0	0	0.0366566	0	0	0	0	0.999648	0.000352298	0	0	0	0.963343	0.0366566	0	0	0	0	0	1	0	0	0	0	0	0	1	0	0	0	0	0	0
226	0.276934	0.0144386	0	0	0.708628	0	0	0.282545	0.00810798	0	0	0.709347	0	0	0.279901	0.0107517	0	0	0.709347	0	0	0.274571	0.0168015	0	0	0.708628	0	0	0.290653	0.0110598	0	0	0.698287	0	0	0.291372	0.0103403	0	0	0.698287	0	0	0.301713	0.698287	0	0	0	0	0
227	0	0	0.0163683	3.90E-06	0	0.983402	0.000225393	0	0	0.00884761	2.03E-06	0	0.990924	0.000226325	0	0	0.00884761	2.03E-06	0	0.990924	0.000226325	0	0	0.0163685	3.63E-06	0	0.983402	0.000225393	0.00884964	0	0.0199568	2.86E-06	0	0.970967	0.000223466	0.0163722	0	0.0124352	1.93E-06	0	0.970967	0.000223466	0.0288093	0	0.970967	0.000223466	0	0	0
228	0	0	0.0163662	2.39E-06	0	0.983406	0.000225382	0	0	0.00884599	1.21E-06	0	0.990926	0.000226312	0	0	0.00884599	1.21E-06	0	0.990926	0.000226312	0	0	0.0163662	2.38E-06	0	0.983406	0.000225382	0.0088472	0	0.019955	2.85E-06	0	0.970971	0.000223457	0.0163685	0	0.0124346	1.93E-06	0	0.970971	0.000223457	0.028805	0	0.970971	0.000223457	0	0	0
229	0	0	0.0163661	2.38E-06	0	0.983406	0.000225375	0	0	0.00884598	1.20E-06	0	0.990927	0.000226305	0	0	0.00884598	1.20E-06	0	0.990927	0.000226305	0	0	0.0163661	2.37E-06	0	0.983406	0.000225375	0.00884718	0	0.019955	2.85E-06	0	0.970972	0.00022345	0.0163685	0	0.0124346	1.93E-06	0	0.970972	0.00022345	0.028805	0	0.970972	0.00022345	0	0	0
230	0	0	0.0163661	2.94E-06	0	0.983406	0.000225369	0	0	0.00884614	1.20E-06	0	0.990926	0.000226298	0	0	0.00884614	1.20E-06	0	0.990926	0.000226298	0	0	0.0163667	2.37E-06	0	0.983406	0.000225369	0.00884735	0	0.0199554	2.85E-06	0	0.970971	0.000223444	0.0163691	0	0.0124346	1.93E-06	0	0.970971	0.000223444	0.0288056	0	0.970971	0.000223444	0	0	0
231	0	0	0.0163654	4.98E-05	0	0.983359	0.000225329	0	0	0.00886015	1.22E-06	0	0.990912	0.000226244	0	0	0.00886015	1.22E-06	0	0.990912	0.000226244	0	0	0.0164128	2.43E-06	0	0.983359	0.000225329	0.00886137	0	0.0199869	2.87E-06	0	0.970925	0.000223377	0.0164152	0	0.012434	1.95E-06	0	0.970925	0.000223377	0.0288512	0	0.970925	0.000223377	0	0	0
232	0	0	0.0163046	0.00395556	0	0.979517	0.000223244	0	0	0.0100269	2.40E-06	0	0.989747	0.000223893	0	0	0.0100265	2.80E-06	0	0.989747	0.000223893	0	0	0.0202541	6.12E-06	0	0.979517	0.000223244	0.0100293	0	0.022616	3.66E-06	0	0.967131	0.000220235	0.0202602	0	0.0123858	3.01E-06	0	0.967131	0.000220235	0.032649	0	0.967131	0.000220235	0	0	0
233	0	0	0.67035	0.161873	0	9.07E-05	0.167686	0	0	0.999808	0.000191926	0	0	0	0.963009	0.0369915	0	0	0	0	0	0	0	0.000261894	0.831962	0	9.07E-05	0.167686	1	0	0	0	0	0	0	0.832224	0	9.07E-05	0.167686	0	0	0	1	0	0	0	0	0	0
234	0.950446	0.0495536	0	0	0	0	0	0	0	0.99987	0.000129679	0	0	0	0.963009	0.0369915	0	0	0	0	0	0	0	0.999721	0.000278934	0	0	0	1	0	0	0	0	0	0	1	0	0	0	0	0	0	1	0	0	0	0	0	0
235	0	0	0.0125512	0.234385	0	0.752968	9.56E-05	0	0	0.0788	1.50E-05	0	0.921167	1.85E-05	0	0	0.0787934	2.16E-05	0	0.921167	1.85E-05	0	0	0.246837	9.93E-05	0	0.752968	9.56E-05	0.078815	0	0.177722	8.28E-06	0	0.743445	1.02E-05	0.246936	0	0.00952353	8.54E-05	0	0.743445	1.02E-05	0.256545	0	0.743445	1.02E-05	0	0	0
236	0.950446	0.0495536	0	0	0	0	0	0	0	0.999927	7.28E-05	0	0	0	0.963009	0.0369915	0	0	0	0	0	0	0	0.999717	0.000282666	0	0	0	1	0	0	0	0	0	0	1	0	0	0	0	0	0	1	0	0	0	0	0	0
237	0	0	0.76513	0.23487	0	0	0	0	0	0.307145	4.51E-05	0	0.692796	1.38E-05	0	0	0.307145	4.47E-05	0	0.692796	1.38E-05	0.942337	0.0576632	0	0	0	0	0	0.30719	0	0.692796	1.38E-05	0	0	0	1	0	0	0	0	0	0	1	0	0	0	0	0	0
238	0.917873	0.0478553	0	0	0.0342721	0	0	0.972104	0.0278958	0	0	0	0	0	0	0	0.999923	7.69E-05	0	0	0	0.910041	0.055687	0	0	0.0342721	0	0	1	0	0	0	0	0	0	0.965728	0.0342721	0	0	0	0	0	1	0	0	0	0	0	0
239	0	0	0.00391591	0.761304	0	0.234641	0.000139049	0	0	0.235982	3.74E-05	0	0.763966	1.46E-05	0	0	0.235991	2.85E-05	0	0.763966	1.46E-05	0	0	0.765082	0.000137836	0	0.234641	0.000139049	0.236019	0	0.532292	7.29E-06	0	0.231674	7.34E-06	0.76522	0	0.00296709	0.000131705	0	0.231674	7.34E-06	0.768318	0	0.231674	7.34E-06	0	0	0
240	0	0	0.527161	0.0723677	0	0.400462	9.29E-06	0.972104	0.0278958	0	0	0	0	0	0	0	0.999943	5.75E-05	0	0	0	0	0	0.599422	0.000106162	0	0.400462	9.29E-06	1	0	0	0	0	0	0	0.599529	0	0.400462	9.29E-06	0	0	0	1	0	0	0	0	0	0
241	0	0	0.0163227	0.00314141	0	0.980521	1.49E-05	0	0	0.00978671	1.55E-06	0	0.990198	1.42E-05	0	0	0.00978712	1.14E-06	0	0.990198	1.42E-05	0	0	0.019459	5.08E-06	0	0.980521	1.49E-05	0.00978826	0	0.0220754	2.87E-07	0	0.968122	1.39E-05	0.0194641	0	0.0123988	1.00E-06	0	0.968122	1.39E-05	0.031864	0	0.968122	1.39E-05	0	0	0
242	0.950446	0.0495536	0	0	0	0	0	0.972104	0.0278958	0	0	0	0	0	0	0	0.999955	4.55E-05	0	0	0	0	0	7.65E-05	0.999923	0	0	0	1	0	0	0	0	0	0	1	0	0	0	0	0	0	1	0	0	0	0	0	0
243	0	0	0.016346	0.00162765	0	0.982012	1.44E-05	0	0	0.00933436	8.97E-07	0	0.990651	1.42E-05	0	0	0.00933457	6.81E-07	0	0.990651	1.42E-05	0	0	0.01797	3.58E-06	0	0.982012	1.44E-05	0.00933525	0	0.021056	2.20E-07	0	0.969595	1.39E-05	0.0179736	0	0.0124173	5.08E-07	0	0.969595	1.39E-05	0.0303914	0	0.969595	1.39E-05	0	0	0
244	0	0	0.000140918	0.992204	0	0.00762179	3.31E-05	0	0	0.30482	2.23E-05	0	0.695147	1.08E-05	0	0	0.30483	1.31E-05	0	0.695147	1.08E-05	0	0	0.992299	4.58E-05	0	0.00762179	3.31E-05	0.304843	0	0.687621	1.06E-05	0	0.00752542	1.73E-07	0.992345	0	9.64E-05	3.29E-05	0	0.00752542	1.73E-07	0.992474	0	0.00752542	1.73E-07	0	0	0
245	0	0	0.0163436	0.00342535	0	0.980217	1.43E-05	0	0	0.00987048	5.14E-05	0	0.990064	1.41E-05	0	0	0.00992039	1.53E-06	0	0.990064	1.41E-05	0	0	0.0197666	2.28E-06	0	0.980217	1.43E-05	0.00992192	0	0.0222635	2.59E-07	0	0.9678	1.39E-05	0.0197689	0	0.0124164	4.08E-07	0	0.9678	1.39E-05	0.0321857	0	0.9678	1.39E-05	0	0	0
246	0	0	0.561271	0.00603431	0	0.432687	7.67E-06	0	0	7.12E-05	0.993457	0	0.0063769	9.50E-05	0	0	0.993483	4.47E-05	0	0.0063769	9.50E-05	0	0	0.56728	2.51E-05	0	0.432687	7.67E-06	0.993528	0	0.000129284	9.47E-05	0	0.00624762	3.03E-07	0.567306	0	0.426439	7.37E-06	0	0.00624762	3.03E-07	0.993752	0	0.00624762	3.03E-07	0	0	0
247	0	0	7.32E-05	0.00818806	0	1.39E-05	0.991725	0	0	3.64E-05	0.00409881	0	1.40E-05	0.995851	0	0	1.07E-06	0.00413411	0	1.40E-05	0.995851	0	0	9.22E-07	0.00826037	0	1.39E-05	0.991725	0.00413518	0	2.89E-07	0.0126148	0	1.37E-05	0.983236	0.0082613	0	1.81E-07	0.00848883	0	1.37E-05	0.983236	0.0167503	0	1.37E-05	0.983236	0	0	0
248	0	0	0.0163697	1.50E-06	0	0.983615	1.40E-05	0	0	0.00884812	5.65E-07	0	0.991137	1.41E-05	0	0	0.00884835	3.36E-07	0	0.991137	1.41E-05	0	0	0.0163706	6.30E-07	0	0.983615	1.40E-05	0.00884869	0	0.0199598	1.78E-07	0	0.971177	1.39E-05	0.0163712	0	0.0124373	1.20E-07	0	0.971177	1.39E-05	0.0288087	0	0.971177	1.39E-05	0	0	0
249	0	0	0.0163696	6.41E-07	0	0.983616	1.40E-05	0	0	0.00884787	3.35E-07	0	0.991138	1.41E-05	0	0	0.00884787	3.33E-07	0	0.991138	1.41E-05	0	0	0.0163696	6.30E-07	0	0.983616	1.40E-05	0.0088482	0	0.0199592	1.78E-07	0	0.971178	1.39E-05	0.0163703	0	0.0124372	1.20E-07	0	0.971178	1.39E-05	0.0288076	0	0.971178	1.39E-05	0	0	0
250	0	0	0.0163701	8.35E-07	0	0.983615	1.40E-05	0	0	0.00884825	6.03E-07	0	0.991137	1.41E-05	0	0	0.00884825	6.03E-07	0	0.991137	1.41E-05	0	0	0.0163701	8.35E-07	0	0.983615	1.40E-05	0.00884885	0	0.0199595	1.78E-07	0	0.971178	1.39E-05	0.016371	0	0.0124374	1.20E-07	0	0.971178	1.39E-05	0.0288085	0	0.971178	1.39E-05	0	0	0
251	0	0	0.568236	2.47E-05	0	0.431732	7.21E-06	0.93647	0.0268732	0	0	0.0366566	0	0	0.927708	0.0356355	0	0	0.0366566	0	0	0	0	0.568236	2.47E-05	0	0.431732	7.21E-06	0.963343	0.0366566	0	0	0	0	0	0.568261	0	0.431732	7.21E-06	0	0	0	1	0	0	0	0	0	0
252	0	0	0.0163701	8.35E-07	0	0.983615	1.40E-05	0	0	0.00884825	6.03E-07	0	0.991137	1.41E-05	0	0	0.00884825	6.03E-07	0	0.991137	1.41E-05	0	0	0.0163701	8.35E-07	0	0.983615	1.40E-05	0.00884885	0	0.0199595	1.78E-07	0	0.971178	1.39E-05	0.016371	0	0.0124374	1.20E-07	0	0.971178	1.39E-05	0.0288085	0	0.971178	1.39E-05	0	0	0
253	0	0	0.0163696	6.30E-07	0	0.983616	1.40E-05	0	0	0.00884786	3.33E-07	0	0.991138	1.41E-05	0	0	0.00884786	3.33E-07	0	0.991138	1.41E-05	0	0	0.0163696	6.30E-07	0	0.983616	1.40E-05	0.0088482	0	0.0199592	1.78E-07	0	0.971178	1.39E-05	0.0163703	0	0.0124372	1.20E-07	0	0.971178	1.39E-05	0.0288076	0	0.971178	1.39E-05	0	0	0
254	0	0	0.0163696	6.34E-07	0	0.983616	1.40E-05	0	0	0.00884787	3.33E-07	0	0.991138	1.41E-05	0	0	0.00884787	3.33E-07	0	0.991138	1.41E-05	0	0	0.0163696	6.36E-07	0	0.983616	1.40E-05	0.0088482	0	0.0199592	1.78E-07	0	0.971178	1.39E-05	0.0163703	0	0.0124372	1.20E-07	0	0.971178	1.39E-05	0.0288076	0	0.971178	1.39E-05	0	0	0
255	0	0	0.0163706	1.14E-06	0	0.983614	1.40E-05	0	0	0.00884849	6.05E-07	0	0.991137	1.41E-05	0	0	0.00884849	6.05E-07	0	0.991137	1.41E-05	0	0	0.0163704	1.33E-06	0	0.983614	1.40E-05	0.0088491	0	0.01996	1.78E-07	0	0.971177	1.39E-05	0.0163718	0	0.0124374	1.20E-07	0	0.971177	1.39E-05	0.0288093	0	0.971177	1.39E-05	0	0	0
256	0.950446	0.0495536	0	0	0	0	0	0.93647	0.0268732	0	0	0.0366566	0	0	0.927708	0.0356355	0	0	0.0366566	0	0	0	0	7.33E-05	0.999927	0	0	0	0.963343	0.0366566	0	0	0	0	0	1	0	0	0	0	0	0	1	0	0	0	0	0	0
257	0	0	0.0163727	2.14E-06	0	0.983611	1.40E-05	0	0	0.0088498	1.00E-06	0	0.991135	1.41E-05	0	0	0.00884966	1.15E-06	0	0.991135	1.41E-05	0	0	0.0163719	2.95E-06	0	0.983611	1.40E-05	0.0088508	0	0.0199618	1.78E-07	0	0.971173	1.39E-05	0.0163748	0	0.0124378	1.20E-07	0	0.971173	1.39E-05	0.0288128	0	0.971173	1.39E-05	0	0	0
258	0.950446	0.0495536	0	0	0	0	0	0	0	0.999955	4.53E-05	0	0	0	0.963009	0.0369915	0	0	0	0	0	0	0	7.34E-05	0.999927	0	0	0	1	0	0	0	0	0	0	1	0	0	0	0	0	0	1	0	0	0	0	0	0
259	0	0	0.0163706	1.14E-06	0	0.983614	1.40E-05	0	0	0.00884849	5.32E-07	0	0.991137	1.41E-05	0	0	0.00884842	6.05E-07	0	0.991137	1.41E-05	0	0	0.0163704	1.33E-06	0	0.983614	1.40E-05	0.00884902	0	0.01996	1.78E-07	0	0.971177	1.39E-05	0.0163717	0	0.0124374	1.20E-07	0	0.971177	1.39E-05	0.0288092	0	0.971177	1.39E-05	0	0	0
260	0	0	0.0163696	6.35E-07	0	0.983616	1.40E-05	0	0	0.00884787	3.33E-07	0	0.991138	1.41E-05	0	0	0.00884787	3.33E-07	0	0.991138	1.41E-05	0	0	0.0163696	6.47E-07	0	0.983616	1.40E-05	0.0088482	0	0.0199592	1.78E-07	0	0.971178	1.39E-05	0.0163703	0	0.0124372	1.20E-07	0	0.971178	1.39E-05	0.0288076	0	0.971178	1.39E-05	0	0	0
261	0	0	0.0163704	6.78E-07	0	0.983615	1.41E-05	0	0	0.00884813	3.33E-07	0	0.991137	1.41E-05	0	0	0.00884813	3.33E-07	0	0.991137	1.41E-05	0	0	0.0163697	1.47E-06	0	0.983615	1.41E-05	0.00884846	0	0.0199598	1.80E-07	0	0.971178	1.39E-05	0.0163711	0	0.0124372	1.35E-07	0	0.971178	1.39E-05	0.0288085	0	0.971178	1.39E-05	0	0	0
262	0	0	3.13E-06	0.00823779	0	1.46E-05	0.991744	0	0	4.63E-07	0.00409782	0	1.41E-05	0.995888	0	0	4.63E-07	0.00409782	0	1.41E-05	0.995888	0	0	6.91E-05	0.00817185	0	1.46E-05	0.991744	0.00409828	0	3.84E-07	0.0126138	0	1.37E-05	0.983274	0.00824091	0	8.67E-07	0.00847068	0	1.37E-05	0.983274	0.0167125	0	1.37E-05	0.983274	0	0	0
263	0	0	0.0222638	0.000107482	0	0.977584	4.45E-05	0	0	0.0106786	6.03E-06	0	0.989297	1.85E-05	0	0	0.0106786	6.03E-06	0	0.989297	1.85E-05	0	0	0.0163546	0.00601666	0	0.977584	4.45E-05	0.0106846	0	0.0240796	4.69E-06	0	0.965217	1.38E-05	0.0223712	0	0.012367	3.06E-05	0	0.965217	1.38E-05	0.0347688	0	0.965217	1.38E-05	0	0	0
264	0.276934	0.0144386	0	0	0.708628	0	0	0.282545	0.00810798	0	0	0.709347	0	0	0.279901	0.0107517	0	0	0.709347	0	0	0.274571	0.0168015	0	0	0.708628	0	0	0.290653	0.0110598	0	0	0.698287	0	0	0.291372	0.0103403	0	0	0.698287	0	0	0.301713	0.698287	0	0	0	0	0
265	0	0	0.000151203	0.0136788	0	0.00122373	0.984946	0	0	1.51E-05	0.00546227	0	0.00118787	0.993335	0	0	1.51E-05	0.00546227	0	0.00118787	0.993335	0	0	0.00564371	0.00818633	0	0.00122373	0.984946	0.00547741	0	2.40E-05	0.0168012	0	0.00116383	0.976533	0.01383	0	5.99E-05	0.00841273	0	0.00116383	0.976533	0.0223027	0	0.00116383	0.976533	0	0	0
266	0	0	2.42E-05	0.00822347	0	0.00119362	0.990559	0	0	1.10E-05	0.00409241	0	0.00120114	0.994695	0	0	1.10E-05	0.00409241	0	0.00120114	0.994695	0	0	8.54E-05	0.00816221	0	0.00119362	0.990559	0.00410343	0	2.42E-05	0.0125971	0	0.00117695	0.982098	0.00824765	0	1.67E-05	0.00846042	0	0.00117695	0.982098	0.0167247	0	0.00117695	0.982098	0	0	0
267	0	0	2.10E-05	0.00816174	0	0.00119274	0.990625	0	0	1.10E-05	0.00407633	0	0.00120137	0.994711	0	0	1.10E-05	0.00407633	0	0.00120137	0.994711	0	0	2.17E-05	0.00816105	0	0.00119274	0.990625	0.00408729	0	2.42E-05	0.0125478	0	0.00117718	0.982164	0.00818276	0	1.56E-05	0.00846098	0	0.00117718	0.982164	0.0166593	0	0.00117718	0.982164	0	0	0
268	0	0	2.18E-05	0.00816183	0	0.00119273	0.990624	0	0	1.10E-05	0.00407653	0	0.00120137	0.994711	0	0	1.10E-05	0.00407653	0	0.00120137	0.994711	0	0	2.18E-05	0.00816181	0	0.00119273	0.990624	0.00408749	0	2.42E-05	0.0125484	0	0.00117718	0.982163	0.00818359	0	1.55E-05	0.00846098	0	0.00117718	0.982163	0.0166601	0	0.00117718	0.982163	0	0	0
269	0	0	9.39E-05	0.00823215	0	0.00119298	0.990481	0	0	1.10E-05	0.00411126	0	0.00120124	0.994676	0	0	1.10E-05	0.00411126	0	0.00120124	0.994676	0	0	9.40E-05	0.00823213	0	0.00119298	0.990481	0.00412231	0	2.43E-05	0.0126553	0	0.00117691	0.982021	0.00832609	0	1.61E-05	0.00845977	0	0.00117691	0.982021	0.0168019	0	0.00117691	0.982021	0	0	0
270	0	0	9.33E-05	0.00823219	0	0.00119045	0.990484	0	0	1.10E-05	0.004111	0	0.00119921	0.994679	0	0	1.10E-05	0.004111	0	0.00119921	0.994679	0	0	9.33E-05	0.00823219	0	0.00119045	0.990484	0.00412204	0	2.43E-05	0.0126545	0	0.00117489	0.982024	0.00832545	0	1.56E-05	0.00845984	0	0.00117489	0.982024	0.0168009	0	0.00117489	0.982024	0	0	0
271	0	0	2.11E-05	0.00816183	0	0.00119015	0.990627	0	0	1.09E-05	0.00407627	0	0.00119924	0.994714	0	0	1.09E-05	0.00407627	0	0.00119924	0.994714	0	0	2.11E-05	0.00816183	0	0.00119015	0.990627	0.00408722	0	2.42E-05	0.0125476	0	0.00117509	0.982166	0.00818295	0	1.51E-05	0.008461	0	0.00117509	0.982166	0.016659	0	0.00117509	0.982166	0	0	0
272	0	0	2.03E-05	0.00816104	0	0.00119014	0.990629	0	0	1.09E-05	0.00407588	0	0.00119924	0.994714	0	0	1.09E-05	0.00407588	0	0.00119924	0.994714	0	0	2.03E-05	0.00816104	0	0.00119014	0.990629	0.00408682	0	2.42E-05	0.0125464	0	0.00117509	0.982168	0.00818133	0	1.50E-05	0.00846102	0	0.00117509	0.982168	0.0166574	0	0.00117509	0.982168	0	0	0
273	0	0	2.06E-05	0.00816157	0	0.00119014	0.990628	0	0	1.10E-05	0.00407615	0	0.00119924	0.994714	0	0	1.10E-05	0.00407615	0	0.00119924	0.994714	0	0	2.08E-05	0.00816144	0	0.00119014	0.990628	0.00408717	0	2.42E-05	0.012547	0	0.00117509	0.982167	0.0081822	0	1.50E-05	0.00846109	0	0.00117509	0.982167	0.0166583	0	0.00117509	0.982167	0	0	0
274	0	0	0.998759	0.00124147	0	0	0	0	0	0.000386124	0.244905	0	0.000838316	0.75387	0	0	0.000385991	0.244905	0	0.000838316	0.75387	0.942337	0.0576632	0	0	0	0	0	0.245291	0	0.000838316	0.75387	0	0	0	1	0	0	0	0	0	0	1	0	0	0	0	0	0
275	0	0	0.0163528	1.17E-05	0	0.982435	0.00120005	0	0	0.00883917	6.91E-06	0	0.989949	0.001205	0	0	0.0088397	6.38E-06	0	0.989949	0.001205	0	0	0.0163528	1.16E-05	0	0.982435	0.00120005	0.00884608	0	0.019937	1.52E-05	0	0.970012	0.0011898	0.0163645	0	0.0124235	1.03E-05	0	0.970012	0.0011898	0.0287983	0	0.970012	0.0011898	0	0	0
276	0.950446	0.0495536	0	0	0	0	0	0	0	0.00126728	0.998507	0	0.000130223	9.53E-05	0	0	0.998534	0.00124052	0	0.000130223	9.53E-05	0	0	0.998759	0.00124148	0	0	0	0.999774	0	0.000130223	9.53E-05	0	0	0	1	0	0	0	0	0	0	1	0	0	0	0	0	0
277	0	0	2.19E-05	0.00816237	0	0.00119012	0.990626	0	0	1.22E-05	0.00407707	0	0.00119922	0.994711	0	0	1.16E-05	0.00407765	0	0.00119922	0.994711	0	0	2.07E-05	0.00816364	0	0.00119012	0.990626	0.0040893	0	2.42E-05	0.0125479	0	0.00117507	0.982164	0.00818432	0	1.51E-05	0.008462	0	0.00117507	0.982164	0.0166614	0	0.00117507	0.982164	0	0	0
278	0	0	7.42E-05	0.00816754	0	0.00118983	0.990568	0	0	1.94E-05	0.00408958	0	0.0011991	0.994692	0	0	1.11E-05	0.00409786	0	0.0011991	0.994692	0	0	2.32E-05	0.00821856	0	0.00118983	0.990568	0.00410899	0	2.43E-05	0.0125883	0	0.00117476	0.982104	0.00824179	0	1.51E-05	0.00846475	0	0.00117476	0.982104	0.0167216	0	0.00117476	0.982104	0	0	0
279	0	0	0.994031	0.00596899	0	0	0	0	0	0.306329	0.00175643	0	0.691006	0.000908453	0	0	0.307772	0.000313053	0	0.691006	0.000908453	0.942337	0.0576632	0	0	0	0	0	0.308086	0	0.691006	0.000908453	0	0	0	1	0	0	0	0	0	0	1	0	0	0	0	0	0
280	0	0	0.987475	0.00126202	0	0.000197183	0.0110653	0	0	0.00462161	0.241192	0	0.000834089	0.753352	0	0	0.000392366	0.245421	0	0.000834089	0.753352	0	0	0.00139831	0.987339	0	0.000197183	0.0110653	0.245814	0	0.000810171	0.742382	0	2.39E-05	0.0109702	0.988737	0	0.000173265	9.51E-05	0	2.39E-05	0.0109702	0.989006	0	2.39E-05	0.0109702	0	0	0
281	0	0	0.994038	0.0059622	0	0	0	0.972104	0.0278958	0	0	0	0	0	0	0	0.998761	0.00123869	0	0	0	0.942337	0.0576632	0	0	0	0	0	1	0	0	0	0	0	0	1	0	0	0	0	0	0	1	0	0	0	0	0	0
282	0	0	0.0163604	6.76E-05	0	0.982387	0.00118459	0	0	0.00885557	1.93E-05	0	0.989936	0.00118959	0	0	0.00886941	5.49E-06	0	0.989936	0.00118959	0	0	0.0164146	1.34E-05	0	0.982387	0.00118459	0.0088749	0	0.0199759	1.51E-05	0	0.96996	0.00117446	0.016428	0	0.0124278	1.01E-05	0	0.96996	0.00117446	0.028866	0	0.96996	0.00117446	0	0	0
283	0	0	0.0163504	1.10E-05	0	0.982454	0.00118475	0	0	0.00883763	5.24E-06	0	0.989967	0.00118963	0	0	0.00883772	5.15E-06	0	0.989967	0.00118963	0	0	0.016351	1.03E-05	0	0.982454	0.00118475	0.00884287	0	0.0199362	1.50E-05	0	0.970031	0.00117463	0.0163613	0	0.0124226	1.01E-05	0	0.970031	0.00117463	0.028794	0	0.970031	0.00117463	0	0	0
284	0	0	0.0163503	1.03E-05	0	0.982455	0.00118475	0	0	0.00883742	5.15E-06	0	0.989968	0.00118963	0	0	0.00883742	5.15E-06	0	0.989968	0.00118963	0	0	0.0163503	1.03E-05	0	0.982455	0.00118475	0.00884257	0	0.0199357	1.50E-05	0	0.970032	0.00117463	0.0163606	0	0.0124225	1.01E-05	0	0.970032	0.00117463	0.0287932	0	0.970032	0.00117463	0	0	0
285	0	0	2.00E-05	0.00816115	0	0.00117495	0.990644	0	0	1.08E-05	0.00407594	0	0.00118394	0.994729	0	0	1.08E-05	0.00407594	0	0.00118394	0.994729	0	0	2.00E-05	0.00816115	0	0.00117495	0.990644	0.00408674	0	2.38E-05	0.0125466	0	0.0011601	0.982183	0.00818118	0	1.49E-05	0.00846115	0	0.0011601	0.982183	0.0166572	0	0.0011601	0.982183	0	0	0
286	0	0	0.0163503	1.03E-05	0	0.982455	0.00118475	0	0	0.00883743	5.15E-06	0	0.989968	0.00118963	0	0	0.00883743	5.15E-06	0	0.989968	0.00118963	0	0	0.0163503	1.03E-05	0	0.982455	0.00118475	0.00884258	0	0.0199357	1.50E-05	0	0.970032	0.00117463	0.0163606	0	0.0124225	1.01E-05	0	0.970032	0.00117463	0.0287933	0	0.970032	0.00117463	0	0	0
287	0	0	0.0163523	1.11E-05	0	0.982452	0.00118475	0	0	0.00883873	5.69E-06	0	0.989966	0.00118963	0	0	0.00883863	5.80E-06	0	0.989966	0.00118963	0	0	0.0163518	1.17E-05	0	0.982452	0.00118475	0.00884443	0	0.0199372	1.50E-05	0	0.970029	0.00117463	0.0163635	0	0.012423	1.01E-05	0	0.970029	0.00117463	0.0287966	0	0.970029	0.00117463	0	0	0
288	0.276934	0.0144386	0	0	0.708628	0	0	0.282545	0.00810798	0	0	0.709347	0	0	0.279901	0.0107517	0	0	0.709347	0	0	0.274571	0.0168015	0	0	0.708628	0	0	0.290653	0.0110598	0	0	0.698287	0	0	0.291372	0.0103403	0	0	0.698287	0	0	0.301713	0.698287	0	0	0	0	0
289	0	0	0.000738339	0.490424	0	0.000515778	0.508322	0.972104	0.0278958	0	0	0	0	0	0	0	0.00131018	0.99869	0	0	0	0	0	0.000831923	0.49033	0	0.000515778	0.508322	1	0	0	0	0	0	0	0.491162	0	0.000515778	0.508322	0	0	0	1	0	0	0	0	0	0
290	0	0	2.56E-05	0.00832981	0	0.00117492	0.99047	0	0	1.23E-05	0.00412007	0	0.00118386	0.994684	0	0	1.31E-05	0.00411926	0	0.00118386	0.994684	0	0	0.000188602	0.00816681	0	0.00117492	0.99047	0.00413236	0	2.40E-05	0.0126756	0	0.00115989	0.982008	0.00835541	0	1.50E-05	0.00846148	0	0.00115989	0.982008	0.0168319	0	0.00115989	0.982008	0	0	0
291	0	0	0.00137267	0.998627	0	0	0	0.972104	0.0278958	0	0	0	0	0	0	0	0.00127114	0.998729	0	0	0	0.942337	0.0576632	0	0	0	0	0	1	0	0	0	0	0	0	1	0	0	0	0	0	0	1	0	0	0	0	0	0
292	0.950446	0.0495536	0	0	0	0	0	0	0	0.306782	0.00032184	0	0.691995	0.000900992	0	0	0.306779	0.00032541	0	0.691995	0.000900992	0	0	0.984499	0.0155009	0	0	0	0.307104	0	0.691995	0.000900992	0	0	0	1	0	0	0	0	0	0	1	0	0	0	0	0	0
293	0	0	0.998657	0.00134323	0	0	0	0	0	0.306779	0.000325154	0	0.691995	0.000900849	0	0	0.306782	0.00032172	0	0.691995	0.000900849	0.942337	0.0576632	0	0	0	0	0	0.307104	0	0.691995	0.000900849	0	0	0	1	0	0	0	0	0	0	1	0	0	0	0	0	0
294	0	0	0.569742	0.000658012	0	0.429	0.000599918	0	0	0.00126947	0.998731	0	0	0	0.963009	0.0369915	0	0	0	0	0	0	0	0.564703	0.00569696	0	0.429	0.000599918	1	0	0	0	0	0	0	0.5704	0	0.429	0.000599918	0	0	0	1	0	0	0	0	0	0
295	0	0	0.019509	2.40E-05	0	0.979293	0.00117373	0	0	0.00979675	8.57E-06	0	0.989009	0.00118567	0	0	0.00979694	8.38E-06	0	0.989009	0.00118567	0	0	0.0163106	0.0032225	0	0.979293	0.00117373	0.00980532	0	0.0220988	2.35E-05	0	0.96691	0.00116213	0.0195331	0	0.012383	1.16E-05	0	0.96691	0.00116213	0.0319276	0	0.96691	0.00116213	0	0	0
296	0	0	0.0248683	3.47E-05	0	0.973931	0.00116623	0	0	0.0114223	1.25E-05	0	0.987381	0.00118395	0	0	0.0114249	9.89E-06	0	0.987381	0.00118395	0	0	0.0162334	0.00866955	0	0.973931	0.00116623	0.0114348	0	0.0257664	2.89E-05	0	0.961615	0.00115501	0.024903	0	0.012316	1.12E-05	0	0.961615	0.00115501	0.0372302	0	0.961615	0.00115501	0	0	0
297	0	0	0.000750998	0.537546	0	0.000824266	0.460879	0	0	0.00056854	0.132775	0	0.00102743	0.865629	0	0	0.000181334	0.133163	0	0.00102743	0.865629	0	0	0.533974	0.0043232	0	0.000824266	0.460879	0.133344	0	0.000377561	0.408691	0	0.000649865	0.456937	0.538297	0	0.000174401	0.00394172	0	0.000649865	0.456937	0.542413	0	0.000649865	0.456937	0	0	0
298	0	0	0.00170563	0.998294	0	0	0	0	0	0.0029136	0.244308	0	0.000825816	0.751953	0	0	0.000405567	0.246816	0	0.000825816	0.751953	0.942337	0.0576632	0	0	0	0	0	0.247221	0	0.000825816	0.751953	0	0	0	1	0	0	0	0	0	0	1	0	0	0	0	0	0
299	0	0	0.00118349	0.758705	0	0.000482382	0.239629	0.93647	0.0268732	0	0	0.0366566	0	0	0.927708	0.0356355	0	0	0.0366566	0	0	0	0	0.528221	0.231668	0	0.000482382	0.239629	0.963343	0.0366566	0	0	0	0	0	0.759889	0	0.000482382	0.239629	0	0	0	1	0	0	0	0	0	0
300	0	0	0.268262	0.000479516	0	0.73039	0.000868534	0	0	0.0848944	0.00176459	0	0.912251	0.00108982	0	0	0.0865497	0.000109363	0	0.912251	0.00108982	0	0	0.0130716	0.25567	0	0.73039	0.000868534	0.086659	0	0.19149	0.000305359	0	0.720761	0.000784465	0.268741	0	0.00962908	8.41E-05	0	0.720761	0.000784465	0.278454	0	0.720761	0.000784465	0	0	0
301	0	0	0.612577	0.000617722	0	0.386163	0.000642115	0	0	0.189069	0.00230178	0	0.807584	0.0010451	0	0	0.191206	0.000164469	0	0.807584	0.0010451	0	0	0.00722907	0.605966	0	0.386163	0.000642115	0.191371	0	0.426474	0.000443114	0	0.38111	0.000601988	0.613195	0	0.0050527	4.01E-05	0	0.38111	0.000601988	0.618288	0	0.38111	0.000601988	0	0	0
302	0	0	0.735227	0.000948623	0	0.263511	0.000312877	0.972104	0.0278958	0	0	0	0	0	0	0	0.99872	0.00127959	0	0	0	0	0	0.347465	0.388711	0	0.263511	0.000312877	1	0	0	0	0	0	0	0.736176	0	0.263511	0.000312877	0	0	0	1	0	0	0	0	0	0
303	0	0	0.292679	0.000304487	0	0.706099	0.000917723	0	0	0.00498475	0.4995	0	0.494788	0.000726879	0	0	0.503902	0.00058352	0	0.494788	0.000726879	0	0	0.291303	0.00168001	0	0.706099	0.000917723	0.504485	0	0.0100017	9.95E-05	0	0.484786	0.000627349	0.292983	0	0.221313	0.000290374	0	0.484786	0.000627349	0.514586	0	0.484786	0.000627349	0	0	0
304	0	0	0.0181536	1.25E-05	0	0.980639	0.00119518	0	0	0.00881807	0.00324215	0	0.986741	0.00119869	0	0	0.0120505	9.67E-06	0	0.986741	0.00119869	0	0	0.018137	2.91E-05	0	0.980639	0.00119518	0.0120602	0	0.0198822	1.56E-05	0	0.966859	0.00118312	0.0181662	0	0.0137798	1.21E-05	0	0.966859	0.00118312	0.031958	0	0.966859	0.00118312	0	0	0
305	0	0	0.0163619	1.04E-05	0	0.982431	0.00119715	0	0	0.00883721	2.62E-05	0	0.989935	0.00120209	0	0	0.00885817	5.23E-06	0	0.989935	0.00120209	0	0	0.0163617	1.06E-05	0	0.982431	0.00119715	0.0088634	0	0.0199351	1.52E-05	0	0.969999	0.00118692	0.0163723	0	0.0124312	1.02E-05	0	0.969999	0.00118692	0.0288137	0	0.969999	0.00118692	0	0	0
306	0	0	0.0163502	1.04E-05	0	0.982442	0.00119717	0	0	0.0088373	5.33E-06	0	0.989955	0.00120211	0	0	0.00883744	5.20E-06	0	0.989955	0.00120211	0	0	0.0163502	1.04E-05	0	0.982442	0.00119717	0.00884264	0	0.0199354	1.52E-05	0	0.97002	0.00118694	0.0163606	0	0.0124224	1.02E-05	0	0.97002	0.00118694	0.0287932	0	0.97002	0.00118694	0	0	0
307	0	0	2.02E-05	0.00816105	0	0.00118727	0.990631	0	0	1.09E-05	0.00407588	0	0.00119635	0.994717	0	0	1.09E-05	0.00407589	0	0.00119635	0.994717	0	0	2.02E-05	0.00816105	0	0.00118727	0.990631	0.0040868	0	2.41E-05	0.0125464	0	0.00117226	0.98217	0.00818128	0	1.50E-05	0.00846104	0	0.00117226	0.98217	0.0166573	0	0.00117226	0.98217	0	0	0
308	0	0	0.0163501	1.04E-05	0	0.982442	0.00119717	0	0	0.00883731	5.20E-06	0	0.989955	0.00120211	0	0	0.00883731	5.20E-06	0	0.989955	0.00120211	0	0	0.0163501	1.04E-05	0	0.982442	0.00119717	0.00884251	0	0.0199354	1.52E-05	0	0.97002	0.00118694	0.0163605	0	0.0124224	1.02E-05	0	0.97002	0.00118694	0.0287931	0	0.97002	0.00118694	0	0	0
309	0	0	0.016351	1.04E-05	0	0.982441	0.00119717	0	0	0.00883758	5.20E-06	0	0.989955	0.00120211	0	0	0.00883758	5.20E-06	0	0.989955	0.00120211	0	0	0.0163501	1.13E-05	0	0.982441	0.00119717	0.00884278	0	0.019936	1.52E-05	0	0.970019	0.00118694	0.0163614	0	0.0124224	1.02E-05	0	0.970019	0.00118694	0.028794	0	0.970019	0.00118694	0	0	0
310	0	0	0.0164266	1.05E-05	0	0.982366	0.00119709	0	0	0.0088605	5.22E-06	0	0.989932	0.00120209	0	0	0.0088605	5.22E-06	0	0.989932	0.00120209	0	0	0.0163489	8.81E-05	0	0.982366	0.00119709	0.00886573	0	0.0199878	1.52E-05	0	0.969944	0.00118686	0.0164371	0	0.0124214	1.02E-05	0	0.969944	0.00118686	0.0288687	0	0.969944	0.00118686	0	0	0
311	0	0	0.0164266	1.05E-05	0	0.982366	0.00119722	0	0	0.00886052	5.22E-06	0	0.989932	0.00120222	0	0	0.00886052	5.22E-06	0	0.989932	0.00120222	0	0	0.0163489	8.82E-05	0	0.982366	0.00119722	0.00886574	0	0.0199878	1.52E-05	0	0.969944	0.00118699	0.0164371	0	0.0124214	1.02E-05	0	0.969944	0.00118699	0.0288687	0	0.969944	0.00118699	0	0	0
312	0	0	0.0163511	1.04E-05	0	0.982441	0.00119731	0	0	0.00883761	5.21E-06	0	0.989955	0.00120225	0	0	0.00883761	5.21E-06	0	0.989955	0.00120225	0	0	0.0163501	1.14E-05	0	0.982441	0.00119731	0.00884282	0	0.0199361	1.52E-05	0	0.970019	0.00118708	0.0163615	0	0.0124224	1.02E-05	0	0.970019	0.00118708	0.0287941	0	0.970019	0.00118708	0	0	0
313	0	0	2.23E-05	0.00816363	0	0.00118741	0.990627	0	0	1.21E-05	0.00407759	0	0.00119649	0.994714	0	0	1.17E-05	0.00407795	0	0.00119649	0.994714	0	0	2.19E-05	0.00816405	0	0.00118741	0.990627	0.00408968	0	2.41E-05	0.0125492	0	0.00117239	0.982165	0.00818595	0	1.50E-05	0.008462	0	0.00117239	0.982165	0.016663	0	0.00117239	0.982165	0	0	0
314	0.950446	0.0495536	0	0	0	0	0	0.972104	0.0278958	0	0	0	0	0	0	0	0.998647	0.00135253	0	0	0	0	0	0.998649	0.00135148	0	0	0	1	0	0	0	0	0	0	1	0	0	0	0	0	0	1	0	0	0	0	0	0
315	0	0	0.998506	0.00149433	0	0	0	0.972104	0.0278958	0	0	0	0	0	0	0	0.998522	0.00147784	0	0	0	0.942337	0.0576632	0	0	0	0	0	1	0	0	0	0	0	0	1	0	0	0	0	0	0	1	0	0	0	0	0	0
316	0	0	0.00158655	0.998413	0	0	0	0.972104	0.0278958	0	0	0	0	0	0	0	0.0015964	0.998404	0	0	0	0.942337	0.0576632	0	0	0	0	0	1	0	0	0	0	0	0	1	0	0	0	0	0	0	1	0	0	0	0	0	0
317	0.276934	0.0144386	0	0	0.708628	0	0	0.282545	0.00810798	0	0	0.709347	0	0	0.279901	0.0107517	0	0	0.709347	0	0	0.274571	0.0168015	0	0	0.708628	0	0	0.290653	0.0110598	0	0	0.698287	0	0	0.291372	0.0103403	0	0	0.698287	0	0	0.301713	0.698287	0	0	0	0	0
318	0	0	0.0008425	0.49036	0	0.000521989	0.508276	0.93647	0.0268732	0	0	0.0366566	0	0	0.927708	0.0356355	0	0	0.0366566	0	0	0	0	0.000821003	0.490381	0	0.000521989	0.508276	0.963343	0.0366566	0	0	0	0	0	0.491202	0	0.000521989	0.508276	0	0	0	1	0	0	0	0	0	0
319	0	0	0.0163536	1.68E-05	0	0.98243	0.0011996	0	0	0.0088422	6.58E-06	0	0.989947	0.00120456	0	0	0.00884094	7.83E-06	0	0.989947	0.00120456	0	0	0.0163584	1.20E-05	0	0.98243	0.0011996	0.00884878	0	0.0199406	1.52E-05	0	0.970006	0.00118934	0.0163704	0	0.0124239	1.03E-05	0	0.970006	0.00118934	0.0288046	0	0.970006	0.00118934	0	0	0
320	0	0	0.0163624	9.44E-05	0	0.982344	0.00119954	0	0	0.00888884	5.26E-06	0	0.989901	0.00120454	0	0	0.00886125	3.29E-05	0	0.989901	0.00120454	0	0	0.0164463	1.05E-05	0	0.982344	0.00119954	0.0088941	0	0.0199894	1.53E-05	0	0.969912	0.00118925	0.0164568	0	0.0124317	1.03E-05	0	0.969912	0.00118925	0.0288988	0	0.969912	0.00118925	0	0	0
321	0	0	0.00651509	0.00944349	0	0.00118112	0.98286	0	0	1.35E-05	0.00910293	0	0.00119259	0.989691	0	0	0.00371674	0.00539966	0	0.00119259	0.989691	0	0	2.45E-05	0.015934	0	0.00118112	0.98286	0.00911639	0	2.90E-05	0.0166204	0	0.00116358	0.973071	0.0159586	0	1.75E-05	0.0097897	0	0.00116358	0.973071	0.0257658	0	0.00116358	0.973071	0	0	0
322	0.950446	0.0495536	0	0	0	0	0	0	0	0.999449	0.000551338	0	0	0	0.963009	0.0369915	0	0	0	0	0	0	0	0.000768548	0.999231	0	0	0	1	0	0	0	0	0	0	1	0	0	0	0	0	0	1	0	0	0	0	0	0
323	0	0	0.00647717	0.00946177	0	1.87E-05	0.984042	0	0	5.04E-06	0.00909777	0	1.90E-05	0.990878	0	0	0.0036944	0.0054084	0	1.90E-05	0.990878	0	0	1.14E-05	0.0159275	0	1.87E-05	0.984042	0.00910281	0	1.28E-06	0.0166354	0	1.77E-05	0.974243	0.0159389	0	9.51E-07	0.00979962	0	1.77E-05	0.974243	0.0257395	0	1.77E-05	0.974243	0	0	0
324	0	0	7.64E-05	0.0081802	0	1.82E-05	0.991725	0	0	4.47E-07	0.00412205	0	1.83E-05	0.995859	0	0	2.44E-05	0.0040981	0	1.83E-05	0.995859	0	0	9.39E-07	0.00825567	0	1.82E-05	0.991725	0.0041225	0	3.97E-07	0.0126147	0	1.79E-05	0.983244	0.00825661	0	2.52E-07	0.00848076	0	1.79E-05	0.983244	0.0167376	0	1.79E-05	0.983244	0	0	0
325	0	0	1.63E-06	0.00817082	0	1.81E-05	0.991809	0	0	3.99E-07	0.00408108	0	1.83E-05	0.9959	0	0	5.45E-07	0.00408094	0	1.83E-05	0.9959	0	0	7.80E-07	0.00817167	0	1.81E-05	0.991809	0.00408148	0	3.69E-07	0.012562	0	1.79E-05	0.983338	0.00817245	0	2.30E-07	0.00847117	0	1.79E-05	0.983338	0.0166439	0	1.79E-05	0.983338	0	0	0
326	0	0	7.92E-07	0.00817076	0	1.81E-05	0.99181	0	0	3.98E-07	0.00408074	0	1.83E-05	0.995901	0	0	3.99E-07	0.00408074	0	1.83E-05	0.995901	0	0	7.77E-07	0.00817077	0	1.81E-05	0.99181	0.00408114	0	3.68E-07	0.0125614	0	1.79E-05	0.983339	0.00817155	0	2.29E-07	0.00847111	0	1.79E-05	0.983339	0.0166429	0	1.79E-05	0.983339	0	0	0
327	0	0	1.23E-06	0.00817077	0	1.81E-05	0.99181	0	0	3.99E-07	0.00408085	0	1.83E-05	0.9959	0	0	3.99E-07	0.00408085	0	1.83E-05	0.9959	0	0	7.88E-07	0.00817121	0	1.81E-05	0.99181	0.00408124	0	3.68E-07	0.0125617	0	1.79E-05	0.983339	0.00817199	0	2.30E-07	0.00847111	0	1.79E-05	0.983339	0.0166433	0	1.79E-05	0.983339	0	0	0
328	0	0	4.11E-05	0.00817136	0	1.80E-05	0.991769	0	0	4.91E-07	0.00409075	0	1.82E-05	0.995891	0	0	4.91E-07	0.00409075	0	1.82E-05	0.995891	0	0	1.69E-06	0.00821081	0	1.80E-05	0.991769	0.00409124	0	3.90E-07	0.012592	0	1.78E-05	0.983299	0.0082125	0	2.60E-07	0.00847083	0	1.78E-05	0.983299	0.0166836	0	1.78E-05	0.983299	0	0	0
329	0.950446	0.0495536	0	0	0	0	0	0	0	0.307135	1.58E-05	0	0.692837	1.17E-05	0	0	0.307135	1.58E-05	0	0.692837	1.17E-05	0	0	0.999906	9.39E-05	0	0	0	0.307151	0	0.692837	1.17E-05	0	0	0	1	0	0	0	0	0	0	1	0	0	0	0	0	0
330	0	0	0.000129577	0.992822	0	0.00699105	5.73E-05	0	0	0.305015	1.48E-05	0	0.694959	1.10E-05	0	0	0.305015	1.48E-05	0	0.694959	1.10E-05	0	0	0.992884	6.75E-05	0	0.00699105	5.73E-05	0.30503	0	0.688056	9.99E-06	0	0.00690263	9.77E-07	0.992952	0	8.84E-05	5.63E-05	0	0.00690263	9.77E-07	0.993096	0	0.00690263	9.77E-07	0	0	0
331	0	0	0.0163711	0.000168574	0	0.983447	1.32E-05	0	0	0.00889952	6.99E-07	0	0.991086	1.33E-05	0	0	0.00889943	7.95E-07	0	0.991086	1.33E-05	0	0	0.0165352	4.48E-06	0	0.983447	1.32E-05	0.00890022	0	0.0200748	2.48E-07	0	0.971012	1.30E-05	0.0165397	0	0.0124354	1.27E-07	0	0.971012	1.30E-05	0.0289753	0	0.971012	1.30E-05	0	0	0
332	0.950446	0.0495536	0	0	0	0	0	0	0	0.999956	4.43E-05	0	0	0	0.963009	0.0369915	0	0	0	0	0	0	0	7.33E-05	0.999927	0	0	0	1	0	0	0	0	0	0	1	0	0	0	0	0	0	1	0	0	0	0	0	0
333	0	0	2.13E-06	0.00817166	0	1.30E-05	0.991813	0	0	5.27E-07	0.0040815	0	1.31E-05	0.995905	0	0	5.90E-07	0.00408144	0	1.31E-05	0.995905	0	0	1.37E-06	0.00817242	0	1.30E-05	0.991813	0.00408203	0	2.65E-07	0.012563	0	1.28E-05	0.983342	0.0081738	0	1.65E-07	0.00847134	0	1.28E-05	0.983342	0.0166453	0	1.28E-05	0.983342	0	0	0
334	0	0	0.0163704	1.35E-06	0	0.983615	1.31E-05	0	0	0.00884851	6.02E-07	0	0.991138	1.32E-05	0	0	0.00884851	6.02E-07	0	0.991138	1.32E-05	0	0	0.0163707	1.14E-06	0	0.983615	1.31E-05	0.00884911	0	0.0199601	1.67E-07	0	0.971178	1.30E-05	0.0163718	0	0.0124374	1.12E-07	0	0.971178	1.30E-05	0.0288094	0	0.971178	1.30E-05	0	0	0
335	0	0	7.14E-05	0.999929	0	0	0	0.93647	0.0268732	0	0	0.0366566	0	0	0.927708	0.0356355	0	0	0.0366566	0	0	0.942337	0.0576632	0	0	0	0	0	0.963343	0.0366566	0	0	0	0	0	1	0	0	0	0	0	0	1	0	0	0	0	0	0
336	0	0	1.34E-06	0.00817149	0	1.29E-05	0.991814	0	0	5.85E-07	0.00408126	0	1.30E-05	0.995905	0	0	5.85E-07	0.00408126	0	1.30E-05	0.995905	0	0	1.16E-06	0.00817166	0	1.29E-05	0.991814	0.00408184	0	2.63E-07	0.0125623	0	1.28E-05	0.983343	0.00817283	0	1.64E-07	0.00847138	0	1.28E-05	0.983343	0.0166444	0	1.28E-05	0.983343	0	0	0
337	0	0	7.06E-07	0.00817082	0	1.29E-05	0.991816	0	0	3.54E-07	0.00408077	0	1.30E-05	0.995906	0	0	3.54E-07	0.00408077	0	1.30E-05	0.995906	0	0	7.09E-07	0.00817082	0	1.29E-05	0.991816	0.00408112	0	2.63E-07	0.0125615	0	1.28E-05	0.983344	0.00817153	0	1.64E-07	0.00847116	0	1.28E-05	0.983344	0.0166428	0	1.28E-05	0.983344	0	0	0
338	0	0	1.40E-06	0.00817212	0	1.29E-05	0.991814	0	0	5.87E-07	0.00408137	0	1.30E-05	0.995905	0	0	5.24E-07	0.00408143	0	1.30E-05	0.995905	0	0	1.83E-06	0.00817169	0	1.29E-05	0.991814	0.00408196	0	2.65E-07	0.0125628	0	1.28E-05	0.983342	0.00817352	0	1.65E-07	0.00847134	0	1.28E-05	0.983342	0.016645	0	1.28E-05	0.983342	0	0	0
339	0	0	0.999879	4.42E-05	0	4.43E-05	3.24E-05	0.972104	0.0278958	0	0	0	0	0	0	0	0.999956	4.39E-05	0	0	0	0	0	7.12E-05	0.999852	0	4.43E-05	3.24E-05	1	0	0	0	0	0	0	0.999923	0	4.43E-05	3.24E-05	0	0	0	1	0	0	0	0	0	0
340	0	0	0.0163711	1.38E-06	0	0.983615	1.28E-05	0	0	0.00884866	6.00E-07	0	0.991138	1.29E-05	0	0	0.00884873	5.26E-07	0	0.991138	1.29E-05	0	0	0.0163706	1.84E-06	0	0.983615	1.28E-05	0.00884926	0	0.0199606	1.63E-07	0	0.971177	1.27E-05	0.0163725	0	0.0124374	1.10E-07	0	0.971177	1.27E-05	0.02881	0	0.971177	1.27E-05	0	0	0
341	0	0	0.0163697	6.27E-07	0	0.983617	1.28E-05	0	0	0.00884788	3.28E-07	0	0.991139	1.28E-05	0	0	0.00884788	3.28E-07	0	0.991139	1.28E-05	0	0	0.0163697	6.32E-07	0	0.983617	1.28E-05	0.00884821	0	0.0199593	1.62E-07	0	0.97118	1.27E-05	0.0163703	0	0.0124372	1.09E-07	0	0.97118	1.27E-05	0.0288076	0	0.97118	1.27E-05	0	0	0
342	0	0	0.0163696	6.18E-07	0	0.983617	1.28E-05	0	0	0.00884787	3.26E-07	0	0.991139	1.28E-05	0	0	0.00884787	3.26E-07	0	0.991139	1.28E-05	0	0	0.0163696	6.18E-07	0	0.983617	1.28E-05	0.0088482	0	0.0199593	1.62E-07	0	0.97118	1.27E-05	0.0163703	0	0.0124372	1.09E-07	0	0.97118	1.27E-05	0.0288076	0	0.97118	1.27E-05	0	0	0
343	0	0	0.0163697	6.24E-07	0	0.983617	1.28E-05	0	0	0.00884788	3.30E-07	0	0.991139	1.28E-05	0	0	0.00884788	3.28E-07	0	0.991139	1.28E-05	0	0	0.0163697	6.24E-07	0	0.983617	1.28E-05	0.00884821	0	0.0199593	1.62E-07	0	0.97118	1.27E-05	0.0163703	0	0.0124372	1.09E-07	0	0.97118	1.27E-05	0.0288076	0	0.97118	1.27E-05	0	0	0
344	0	0	0.0163706	1.12E-06	0	0.983616	1.28E-05	0	0	0.00884844	8.32E-07	0	0.991138	1.28E-05	0	0	0.00884867	5.99E-07	0	0.991138	1.28E-05	0	0	0.0163706	1.13E-06	0	0.983616	1.28E-05	0.00884927	0	0.0199599	1.63E-07	0	0.971178	1.27E-05	0.0163717	0	0.0124376	1.10E-07	0	0.971178	1.27E-05	0.0288094	0	0.971178	1.27E-05	0	0	0
345	0.276934	0.0144386	0	0	0.708628	0	0	0.282545	0.00810798	0	0	0.709347	0	0	0.279901	0.0107517	0	0	0.709347	0	0	0.274571	0.0168015	0	0	0.708628	0	0	0.290653	0.0110598	0	0	0.698287	0	0	0.291372	0.0103403	0	0	0.698287	0	0	0.301713	0.698287	0	0	0	0	0
346	0	0	1.22E-06	0.00820731	0	1.25E-05	0.991779	0	0	7.23E-05	0.00408121	0	1.27E-05	0.995834	0	0	6.12E-07	0.00415295	0	1.27E-05	0.995834	0	0	2.39E-06	0.00820614	0	1.25E-05	0.991779	0.00415356	0	3.12E-07	0.0125621	0	1.24E-05	0.983272	0.00820853	0	1.85E-07	0.00850727	0	1.24E-05	0.983272	0.016716	0	1.24E-05	0.983272	0	0	0
347	0	0	0.0164663	3.98E-06	0	0.983521	9.05E-06	0	0	0.00886677	7.96E-05	0	0.991047	6.31E-06	0	0	0.00894374	2.68E-06	0	0.991047	6.31E-06	0	0	0.0164134	5.69E-05	0	0.983521	9.05E-06	0.00894642	0	0.0199965	1.05E-07	0	0.971051	6.20E-06	0.0164703	0	0.0124699	2.85E-06	0	0.971051	6.20E-06	0.0289431	0	0.971051	6.20E-06	0	0	0
348	0	0	6.29E-05	0.493148	0	4.73E-06	0.506784	0	0	0.999921	7.94E-05	0	0	0	0.963009	0.0369915	0	0	0	0	0	0	0	0.00436723	0.488844	0	4.73E-06	0.506784	1	0	0	0	0	0	0	0.493211	0	4.73E-06	0.506784	0	0	0	1	0	0	0	0	0	0
349	0.950446	0.0495536	0	0	0	0	0	0	0	0.307141	2.42E-05	0	0.692833	1.79E-06	0	0	0.307145	2.01E-05	0	0.692833	1.79E-06	0	0	0.995236	0.00476358	0	0	0	0.307165	0	0.692833	1.79E-06	0	0	0	1	0	0	0	0	0	0	1	0	0	0	0	0	0
350	0	0	1.37E-06	0.00822424	0	1.85E-06	0.991773	0	0	3.94E-07	0.00409406	0	1.87E-06	0.995904	0	0	3.71E-07	0.00409408	0	1.87E-06	0.995904	0	0	5.42E-05	0.00817142	0	1.85E-06	0.991773	0.00409445	0	4.93E-08	0.0126021	0	1.82E-06	0.983302	0.00822561	0	3.05E-08	0.00847092	0	1.82E-06	0.983302	0.0166966	0	1.82E-06	0.983302	0	0	0
351	0	0	8.67E-07	0.00817272	0	1.84E-06	0.991825	0	0	4.87E-07	0.00408146	0	1.85E-06	0.995916	0	0	4.24E-07	0.00408152	0	1.85E-06	0.995916	0	0	2.16E-06	0.00817143	0	1.84E-06	0.991825	0.00408194	0	3.88E-08	0.0125631	0	1.81E-06	0.983353	0.00817359	0	2.41E-08	0.00847144	0	1.81E-06	0.983353	0.0166451	0	1.81E-06	0.983353	0	0	0
352	0	0	0.999967	3.31E-05	0	0	0	0.972104	0.0278958	0	0	0	0	0	0	0	0.999967	3.28E-05	0	0	0	0.942337	0.0576632	0	0	0	0	0	1	0	0	0	0	0	0	1	0	0	0	0	0	0	1	0	0	0	0	0	0
353	0	0	0.0163706	8.96E-07	0	0.983627	1.83E-06	0	0	0.00884843	5.53E-07	0	0.991149	1.84E-06	0	0	0.0088485	4.80E-07	0	0.991149	1.84E-06	0	0	0.0163704	1.04E-06	0	0.983627	1.83E-06	0.00884898	0	0.0199601	2.34E-08	0	0.971189	1.82E-06	0.0163715	0	0.0124376	1.58E-08	0	0.971189	1.82E-06	0.0288091	0	0.971189	1.82E-06	0	0	0
354	0	0	0.0163698	5.31E-07	0	0.983628	1.83E-06	0	0	0.00884797	2.83E-07	0	0.99115	1.84E-06	0	0	0.00884797	2.82E-07	0	0.99115	1.84E-06	0	0	0.0163698	5.33E-07	0	0.983628	1.83E-06	0.00884825	0	0.0199595	2.32E-08	0	0.97119	1.82E-06	0.0163704	0	0.0124374	1.57E-08	0	0.97119	1.82E-06	0.0288078	0	0.97119	1.82E-06	0	0	0
355	0	0	5.06E-07	0.0081709	0	1.82E-06	0.991827	0	0	2.51E-07	0.0040808	0	1.83E-06	0.995917	0	0	2.51E-07	0.0040808	0	1.83E-06	0.995917	0	0	5.06E-07	0.0081709	0	1.82E-06	0.991827	0.00408105	0	3.69E-08	0.0125616	0	1.79E-06	0.983356	0.0081714	0	2.30E-08	0.00847125	0	1.79E-06	0.983356	0.0166427	0	1.79E-06	0.983356	0	0	0
356	0	0	0.0163698	5.27E-07	0	0.983628	1.83E-06	0	0	0.00884797	2.81E-07	0	0.99115	1.84E-06	0	0	0.00884797	2.81E-07	0	0.99115	1.84E-06	0	0	0.0163698	5.27E-07	0	0.983628	1.83E-06	0.00884825	0	0.0199595	2.32E-08	0	0.97119	1.81E-06	0.0163704	0	0.0124374	1.57E-08	0	0.97119	1.81E-06	0.0288077	0	0.97119	1.81E-06	0	0	0
357	0	0	0.0163698	5.27E-07	0	0.983628	1.83E-06	0	0	0.00884797	2.81E-07	0	0.99115	1.84E-06	0	0	0.00884797	2.81E-07	0	0.99115	1.84E-06	0	0	0.0163698	5.27E-07	0	0.983628	1.83E-06	0.00884825	0	0.0199595	2.32E-08	0	0.97119	1.81E-06	0.0163704	0	0.0124374	1.56E-08	0	0.97119	1.81E-06	0.0288077	0	0.97119	1.81E-06	0	0	0
358	0	0	5.06E-07	0.0081709	0	1.81E-06	0.991827	0	0	2.51E-07	0.0040808	0	1.83E-06	0.995917	0	0	2.51E-07	0.0040808	0	1.83E-06	0.995917	0	0	5.06E-07	0.0081709	0	1.81E-06	0.991827	0.00408105	0	3.69E-08	0.0125616	0	1.79E-06	0.983356	0.0081714	0	2.30E-08	0.00847125	0	1.79E-06	0.983356	0.0166427	0	1.79E-06	0.983356	0	0	0
359	0	0	0.0163699	5.43E-07	0	0.983628	1.83E-06	0	0	0.00884798	2.84E-07	0	0.99115	1.84E-06	0	0	0.00884798	2.83E-07	0	0.99115	1.84E-06	0	0	0.0163698	5.50E-07	0	0.983628	1.83E-06	0.00884827	0	0.0199595	2.32E-08	0	0.97119	1.81E-06	0.0163704	0	0.0124374	1.57E-08	0	0.97119	1.81E-06	0.0288078	0	0.97119	1.81E-06	0	0	0
360	0	0	1.91E-06	0.00817322	0	1.81E-06	0.991823	0	0	7.19E-07	0.00408195	0	1.83E-06	0.995916	0	0	5.94E-07	0.00408208	0	1.83E-06	0.995916	0	0	2.47E-06	0.00817266	0	1.81E-06	0.991823	0.00408267	0	3.73E-08	0.0125641	0	1.79E-06	0.983351	0.00817513	0	2.33E-08	0.00847163	0	1.79E-06	0.983351	0.0166468	0	1.79E-06	0.983351	0	0	0
361	0	0	0.999796	6.39E-05	0	7.61E-05	6.44E-05	0.972104	0.0278958	0	0	0	0	0	0	0	0.999937	6.34E-05	0	0	0	0	0	0.000101918	0.999758	0	7.61E-05	6.44E-05	1	0	0	0	0	0	0	0.99986	0	7.61E-05	6.44E-05	0	0	0	1	0	0	0	0	0	0
362	0.950446	0.0495536	0	0	0	0	0	0.93647	0.0268732	0	0	0.0366566	0	0	0.927708	0.0356355	0	0	0.0366566	0	0	0	0	0.999892	0.000107663	0	0	0	0.963343	0.0366566	0	0	0	0	0	1	0	0	0	0	0	0	1	0	0	0	0	0	0
363	0	0	1.68E-06	0.00817247	0	1.77E-06	0.991824	0	0	7.18E-07	0.00408177	0	1.78E-06	0.995916	0	0	6.55E-07	0.00408183	0	1.78E-06	0.995916	0	0	1.68E-06	0.00817247	0	1.77E-06	0.991824	0.00408249	0	3.63E-08	0.0125633	0	1.75E-06	0.983352	0.00817415	0	2.26E-08	0.00847167	0	1.75E-06	0.983352	0.0166458	0	1.75E-06	0.983352	0	0	0
364	0	0	0.0163698	5.41E-07	0	0.983628	1.78E-06	0	0	0.00884798	2.84E-07	0	0.99115	1.79E-06	0	0	0.00884798	2.83E-07	0	0.99115	1.79E-06	0	0	0.0163698	5.41E-07	0	0.983628	1.78E-06	0.00884826	0	0.0199595	2.26E-08	0	0.97119	1.77E-06	0.0163704	0	0.0124374	1.53E-08	0	0.97119	1.77E-06	0.0288078	0	0.97119	1.77E-06	0	0	0
365	0	0	0.0163698	5.32E-07	0	0.983628	1.78E-06	0	0	0.00884797	2.82E-07	0	0.99115	1.79E-06	0	0	0.00884797	2.82E-07	0	0.99115	1.79E-06	0	0	0.0163698	5.32E-07	0	0.983628	1.78E-06	0.00884826	0	0.0199595	2.26E-08	0	0.97119	1.77E-06	0.0163704	0	0.0124374	1.53E-08	0	0.97119	1.77E-06	0.0288078	0	0.97119	1.77E-06	0	0	0
366	0	0	9.76E-07	0.00817158	0	1.77E-06	0.991826	0	0	4.85E-07	0.00408126	0	1.78E-06	0.995916	0	0	4.85E-07	0.00408126	0	1.78E-06	0.995916	0	0	9.76E-07	0.00817158	0	1.77E-06	0.991826	0.00408175	0	3.61E-08	0.0125623	0	1.75E-06	0.983354	0.00817256	0	2.25E-08	0.00847148	0	1.75E-06	0.983354	0.0166441	0	1.75E-06	0.983354	0	0	0
367	0.276934	0.0144386	0	0	0.708628	0	0	0.282545	0.00810798	0	0	0.709347	0	0	0.279901	0.0107517	0	0	0.709347	0	0	0.274571	0.0168015	0	0	0.708628	0	0	0.290653	0.0110598	0	0	0.698287	0	0	0.291372	0.0103403	0	0	0.698287	0	0	0.301713	0.698287	0	0	0	0	0
368	0	0	0.0163706	1.03E-06	0	0.983627	1.78E-06	0	0	0.00884854	5.53E-07	0	0.991149	1.79E-06	0	0	0.00884854	5.53E-07	0	0.991149	1.79E-06	0	0	0.0163706	1.03E-06	0	0.983627	1.78E-06	0.00884909	0	0.0199601	2.27E-08	0	0.971189	1.76E-06	0.0163716	0	0.0124376	1.53E-08	0	0.971189	1.76E-06	0.0288093	0	0.971189	1.76E-06	0	0	0
369	0	0	0.0163698	5.33E-07	0	0.983628	1.78E-06	0	0	0.00884797	2.83E-07	0	0.99115	1.79E-06	0	0	0.00884797	2.83E-07	0	0.99115	1.79E-06	0	0	0.0163698	5.33E-07	0	0.983628	1.78E-06	0.00884826	0	0.0199595	2.26E-08	0	0.97119	1.76E-06	0.0163704	0	0.0124374	1.52E-08	0	0.97119	1.76E-06	0.0288078	0	0.97119	1.76E-06	0	0	0
370	0	0	0.0163698	5.27E-07	0	0.983628	1.78E-06	0	0	0.00884797	2.81E-07	0	0.99115	1.79E-06	0	0	0.00884797	2.81E-07	0	0.99115	1.79E-06	0	0	0.0163698	5.27E-07	0	0.983628	1.78E-06	0.00884825	0	0.0199595	2.26E-08	0	0.97119	1.76E-06	0.0163704	0	0.0124374	1.52E-08	0	0.97119	1.76E-06	0.0288077	0	0.97119	1.76E-06	0	0	0
371	0	0	0.0163698	5.31E-07	0	0.983628	1.78E-06	0	0	0.00884797	2.81E-07	0	0.99115	1.79E-06	0	0	0.00884797	2.81E-07	0	0.99115	1.79E-06	0	0	0.0163698	5.33E-07	0	0.983628	1.78E-06	0.00884825	0	0.0199595	2.26E-08	0	0.97119	1.76E-06	0.0163704	0	0.0124374	1.52E-08	0	0.97119	1.76E-06	0.0288078	0	0.97119	1.76E-06	0	0	0
372	0	0	0.0163704	8.96E-07	0	0.983627	1.78E-06	0	0	0.00884829	3.41E-07	0	0.99115	1.79E-06	0	0	0.00884829	3.41E-07	0	0.99115	1.79E-06	0	0	0.0163702	1.03E-06	0	0.983627	1.78E-06	0.00884863	0	0.0199601	2.26E-08	0	0.97119	1.76E-06	0.0163713	0	0.0124374	1.53E-08	0	0.97119	1.76E-06	0.0288087	0	0.97119	1.76E-06	0	0	0
373	0	0	0.999967	3.31E-05	0	0	0	0	0	0.307138	9.94E-06	0	0.69285	1.35E-06	0	0	0.307138	9.96E-06	0	0.69285	1.35E-06	0.942337	0.0576632	0	0	0	0	0	0.307148	0	0.69285	1.35E-06	0	0	0	1	0	0	0	0	0	0	1	0	0	0	0	0	0
374	0	0	0.0163704	9.04E-07	0	0.983627	1.78E-06	0	0	0.00884837	3.41E-07	0	0.99115	1.79E-06	0	0	0.00884829	4.16E-07	0	0.99115	1.79E-06	0	0	0.0163703	1.04E-06	0	0.983627	1.78E-06	0.00884871	0	0.0199601	2.28E-08	0	0.971189	1.76E-06	0.0163713	0	0.0124374	1.53E-08	0	0.971189	1.76E-06	0.0288088	0	0.971189	1.76E-06	0	0	0
375	0	0	0.0163756	9.04E-07	0	0.983622	1.78E-06	0	0	0.00885763	3.44E-07	0	0.99114	1.79E-06	0	0	0.00884821	9.76E-06	0	0.99114	1.79E-06	0	0	0.0163755	1.05E-06	0	0.983622	1.78E-06	0.00885798	0	0.0199599	2.64E-08	0	0.97118	1.76E-06	0.0163765	0	0.0124414	1.53E-08	0	0.97118	1.76E-06	0.0288179	0	0.97118	1.76E-06	0	0	0
376	0	0	0.999967	3.31E-05	0	0	0	0	0	0.308143	9.98E-06	0	0.691845	1.49E-06	0	0	0.306693	0.00146076	0	0.691845	1.49E-06	0.942337	0.0576632	0	0	0	0	0	0.308153	0	0.691845	1.49E-06	0	0	0	1	0	0	0	0	0	0	1	0	0	0	0	0	0
377	0	0	0.0163935	8.97E-07	0	0.983604	1.77E-06	0	0	0.00888971	3.44E-07	0	0.991108	1.78E-06	0	0	0.00884792	4.21E-05	0	0.991108	1.78E-06	0	0	0.0163933	1.03E-06	0	0.983604	1.77E-06	0.00889006	0	0.0199592	2.75E-08	0	0.971149	1.76E-06	0.0163944	0	0.0124549	1.52E-08	0	0.971149	1.76E-06	0.0288493	0	0.971149	1.76E-06	0	0	0
378	0	0	0.01637	5.31E-07	0	0.983628	1.77E-06	0	0	0.00884824	2.82E-07	0	0.99115	1.78E-06	0	0	0.00884797	5.52E-07	0	0.99115	1.78E-06	0	0	0.01637	5.33E-07	0	0.983628	1.77E-06	0.00884852	0	0.0199595	2.26E-08	0	0.97119	1.76E-06	0.0163705	0	0.0124375	1.52E-08	0	0.97119	1.76E-06	0.028808	0	0.97119	1.76E-06	0	0	0
379	0	0	0.0163698	5.27E-07	0	0.983628	1.77E-06	0	0	0.00884797	2.81E-07	0	0.99115	1.78E-06	0	0	0.00884797	2.83E-07	0	0.99115	1.78E-06	0	0	0.0163698	5.27E-07	0	0.983628	1.77E-06	0.00884825	0	0.0199595	2.25E-08	0	0.97119	1.76E-06	0.0163704	0	0.0124374	1.52E-08	0	0.97119	1.76E-06	0.0288077	0	0.97119	1.76E-06	0	0	0
380	0	0	0.0163698	5.27E-07	0	0.983628	1.77E-06	0	0	0.00884797	2.81E-07	0	0.99115	1.78E-06	0	0	0.00884797	2.81E-07	0	0.99115	1.78E-06	0	0	0.0163698	5.27E-07	0	0.983628	1.77E-06	0.00884825	0	0.0199595	2.25E-08	0	0.97119	1.76E-06	0.0163704	0	0.0124374	1.52E-08	0	0.97119	1.76E-06	0.0288077	0	0.97119	1.76E-06	0	0	0
381	0	0	0.0163698	5.27E-07	0	0.983628	1.77E-06	0	0	0.00884797	2.81E-07	0	0.99115	1.78E-06	0	0	0.00884797	2.83E-07	0	0.99115	1.78E-06	0	0	0.0163698	5.27E-07	0	0.983628	1.77E-06	0.00884825	0	0.0199595	2.25E-08	0	0.97119	1.76E-06	0.0163704	0	0.0124374	1.52E-08	0	0.97119	1.76E-06	0.0288077	0	0.97119	1.76E-06	0	0	0
382	0	0	0.01637	5.29E-07	0	0.983628	1.77E-06	0	0	0.00884824	2.86E-07	0	0.99115	1.78E-06	0	0	0.00884797	5.57E-07	0	0.99115	1.78E-06	0	0	0.01637	5.29E-07	0	0.983628	1.77E-06	0.00884853	0	0.0199595	2.26E-08	0	0.97119	1.76E-06	0.0163705	0	0.0124375	1.52E-08	0	0.97119	1.76E-06	0.028808	0	0.97119	1.76E-06	0	0	0
383	0	0	0.016394	7.36E-07	0	0.983604	1.77E-06	0	0	0.00889024	1.10E-06	0	0.991107	1.78E-06	0	0	0.00884853	4.28E-05	0	0.991107	1.78E-06	0	0	0.016394	7.36E-07	0	0.983604	1.77E-06	0.00889134	0	0.0199589	2.67E-08	0	0.971148	1.76E-06	0.0163947	0	0.0124555	1.52E-08	0	0.971148	1.76E-06	0.0288503	0	0.971148	1.76E-06	0	0	0
384	0	0	0.564623	1.88E-05	0	0.435357	9.18E-07	0	0	0.99337	3.28E-05	0	0.00650162	9.56E-05	0	0	5.98E-05	0.993343	0	0.00650162	9.56E-05	0	0	0.564623	1.88E-05	0	0.435357	9.18E-07	0.993403	0	0.000130928	9.56E-05	0	0.00637069	1.49E-08	0.564642	0	0.428986	9.04E-07	0	0.00637069	1.49E-08	0.993629	0	0.00637069	1.49E-08	0	0	0
385	0	0	1.64E-06	0.00823816	0	1.76E-06	0.991758	0	0	2.82E-06	0.00421525	0	1.83E-06	0.99578	0	0	0.000134751	0.00408333	0	1.83E-06	0.99578	0	0	1.60E-06	0.0082382	0	1.76E-06	0.991758	0.00421808	0	9.01E-08	0.0125615	0	1.74E-06	0.983219	0.0082398	0	2.28E-08	0.00853985	0	1.74E-06	0.983219	0.0167797	0	1.74E-06	0.983219	0	0	0
386	0.950446	0.0495536	0	0	0	0	0	0.972104	0.0278958	0	0	0	0	0	0	0	0.00021474	0.999785	0	0	0	0	0	0.99994	5.99E-05	0	0	0	1	0	0	0	0	0	0	1	0	0	0	0	0	0	1	0	0	0	0	0	0
387	0	0	0.568253	3.73E-05	0	0.431709	9.19E-07	0.93647	0.0268732	0	0	0.0366566	0	0	0.927708	0.0356355	0	0	0.0366566	0	0	0	0	0.568226	6.44E-05	0	0.431709	9.19E-07	0.963343	0.0366566	0	0	0	0	0	0.56829	0	0.431709	9.19E-07	0	0	0	1	0	0	0	0	0	0
388	0	0	0.0164481	3.17E-06	0	0.983547	1.78E-06	0	0	0.00887349	1.10E-06	0	0.991124	1.79E-06	0	0	0.00887294	1.65E-06	0	0.991124	1.79E-06	0	0	0.0163723	7.89E-05	0	0.983547	1.78E-06	0.00887459	0	0.020014	2.51E-08	0	0.97111	1.76E-06	0.0164513	0	0.0124373	2.24E-08	0	0.97111	1.76E-06	0.0288886	0	0.97111	1.76E-06	0	0	0
389	0	0	6.04E-05	0.99608	0	4.45E-05	0.00381462	0	0	1.48E-05	0.244274	0	1.25E-06	0.75571	0	0	1.49E-05	0.244274	0	1.25E-06	0.75571	0	0	0.996108	3.32E-05	0	4.45E-05	0.00381462	0.244289	0	1.24E-06	0.751928	0	9.26E-09	0.00378204	0.996141	0	4.45E-05	3.26E-05	0	9.26E-09	0.00378204	0.996218	0	9.26E-09	0.00378204	0	0	0
390	0	0	0.0164153	1.76E-06	0	0.983581	1.78E-06	0	0	0.00886219	3.72E-07	0	0.991136	1.79E-06	0	0	0.00886219	3.73E-07	0	0.991136	1.79E-06	0	0	0.0163704	4.67E-05	0	0.983581	1.78E-06	0.00886256	0	0.0199913	2.28E-08	0	0.971144	1.77E-06	0.016417	0	0.0124369	1.68E-08	0	0.971144	1.77E-06	0.0288539	0	0.971144	1.77E-06	0	0	0
391	0	0	0.0163704	5.44E-07	0	0.983627	1.78E-06	0	0	0.00884814	2.83E-07	0	0.99115	1.79E-06	0	0	0.00884814	2.83E-07	0	0.99115	1.79E-06	0	0	0.0163698	1.09E-06	0	0.983627	1.78E-06	0.00884843	0	0.0199599	2.26E-08	0	0.97119	1.77E-06	0.0163709	0	0.0124374	1.53E-08	0	0.97119	1.77E-06	0.0288083	0	0.97119	1.77E-06	0	0	0
392	0	0	0.0163705	7.40E-07	0	0.983627	1.78E-06	0	0	0.00884834	5.57E-07	0	0.991149	1.79E-06	0	0	0.00884842	4.83E-07	0	0.991149	1.79E-06	0	0	0.0163703	9.08E-07	0	0.983627	1.78E-06	0.0088489	0	0.0199599	2.27E-08	0	0.971189	1.77E-06	0.0163712	0	0.0124376	1.54E-08	0	0.971189	1.77E-06	0.0288088	0	0.971189	1.77E-06	0	0	0
393	0	0	0.568249	1.91E-05	0	0.431731	9.20E-07	0.972104	0.0278958	0	0	0	0	0	0	0	0.999967	3.31E-05	0	0	0	0	0	0.568236	3.22E-05	0	0.431731	9.20E-07	1	0	0	0	0	0	0	0.568268	0	0.431731	9.20E-07	0	0	0	1	0	0	0	0	0	0
394	0	0	0.0164164	2.22E-06	0	0.98358	1.80E-06	0	0	0.00886333	1.66E-06	0	0.991133	1.80E-06	0	0	0.00886354	1.45E-06	0	0.991133	1.80E-06	0	0	0.0163721	4.65E-05	0	0.98358	1.80E-06	0.00886499	0	0.0199915	3.54E-08	0	0.971142	1.77E-06	0.0164186	0	0.0124379	3.06E-08	0	0.971142	1.77E-06	0.0288565	0	0.971142	1.77E-06	0	0	0
395	0.950446	0.0495536	0	0	0	0	0	0.93647	0.0268732	0	0	0.0366566	0	0	0.927708	0.0356355	0	0	0.0366566	0	0	0	0	0.997268	0.0027317	0	0	0	0.963343	0.0366566	0	0	0	0	0	1	0	0	0	0	0	0	1	0	0	0	0	0	0
396	0.950446	0.0495536	0	0	0	0	0	0.93647	0.0268732	0	0	0.0366566	0	0	0.927708	0.0356355	0	0	0.0366566	0	0	0	0	0.993678	0.00632215	0	0	0	0.963343	0.0366566	0	0	0	0	0	1	0	0	0	0	0	0	1	0	0	0	0	0	0
397	0	0	0.0273539	7.37E-06	0	0.972635	3.95E-06	0	0	0.0121836	3.93E-06	0	0.987809	3.29E-06	0	0	0.0121828	4.69E-06	0	0.987809	3.29E-06	0	0	0.0161952	0.0111661	0	0.972635	3.95E-06	0.0121875	0	0.0274755	1.54E-06	0	0.960334	1.75E-06	0.0273613	0	0.0123011	2.20E-06	0	0.960334	1.75E-06	0.0396646	0	0.960334	1.75E-06	0	0	0
398	0	0	0.999915	8.55E-05	0	0	0	0	0	0.999908	9.22E-05	0	0	0	0.963009	0.0369915	0	0	0	0	0	0.942337	0.0576632	0	0	0	0	0	1	0	0	0	0	0	0	1	0	0	0	0	0	0	1	0	0	0	0	0	0
399	0	0	0.642495	7.09E-05	0	0.357389	4.58E-05	0.93647	0.0268732	0	0	0.0366566	0	0	0.927708	0.0356355	0	0	0.0366566	0	0	0	0	0.4704	0.172166	0	0.357389	4.58E-05	0.963343	0.0366566	0	0	0	0	0	0.642566	0	0.357389	4.58E-05	0	0	0	1	0	0	0	0	0	0
400	0	0	0.0184	2.39E-06	0	0.981501	9.63E-05	0	0	0.00946416	1.47E-06	0	0.990438	9.63E-05	0	0	0.00946406	1.57E-06	0	0.990438	9.63E-05	0	0	0.0163356	0.00206686	0	0.981501	9.63E-05	0.00946563	0	0.0213477	1.44E-06	0	0.96909	9.49E-05	0.0184024	0	0.0124109	1.39E-06	0	0.96909	9.49E-05	0.0308147	0	0.96909	9.49E-05	0	0	0
401	0	0	0.0163926	1.33E-06	0	0.983509	9.68E-05	0	0	0.00885452	6.80E-07	0	0.991048	9.71E-05	0	0	0.00885452	6.80E-07	0	0.991048	9.71E-05	0	0	0.0163679	2.61E-05	0	0.983509	9.68E-05	0.0088552	0	0.0199742	1.23E-06	0	0.971073	9.59E-05	0.016394	0	0.0124359	8.39E-07	0	0.971073	9.59E-05	0.0288307	0	0.971073	9.59E-05	0	0	0
402	0	0	2.08E-06	0.0081704	0	9.60E-05	0.991732	0	0	1.10E-06	0.00408048	0	9.67E-05	0.995822	0	0	1.10E-06	0.00408048	0	9.67E-05	0.995822	0	0	2.36E-06	0.00817012	0	9.60E-05	0.991732	0.00408158	0	1.95E-06	0.0125606	0	9.47E-05	0.983261	0.00817248	0	1.21E-06	0.00847044	0	9.47E-05	0.983261	0.0166441	0	9.47E-05	0.983261	0	0	0
403	0	0	0.0163691	1.81E-06	0	0.983532	9.68E-05	0	0	0.00884769	9.43E-07	0	0.991054	9.72E-05	0	0	0.00884769	9.43E-07	0	0.991054	9.72E-05	0	0	0.016369	1.82E-06	0	0.983532	9.68E-05	0.00884863	0	0.0199582	1.23E-06	0	0.971096	9.59E-05	0.0163709	0	0.0124364	8.27E-07	0	0.971096	9.59E-05	0.0288081	0	0.971096	9.59E-05	0	0	0
404	0.276934	0.0144386	0	0	0.708628	0	0	0.282545	0.00810798	0	0	0.709347	0	0	0.279901	0.0107517	0	0	0.709347	0	0	0.274571	0.0168015	0	0	0.708628	0	0	0.290653	0.0110598	0	0	0.698287	0	0	0.291372	0.0103403	0	0	0.698287	0	0	0.301713	0.698287	0	0	0	0	0
405	0	0	2.54E-06	0.0081708	0	9.60E-05	0.991731	0	0	1.33E-06	0.00408087	0	9.67E-05	0.995821	0	0	1.33E-06	0.00408087	0	9.67E-05	0.995821	0	0	2.54E-06	0.0081708	0	9.60E-05	0.991731	0.0040822	0	1.95E-06	0.0125611	0	9.48E-05	0.98326	0.00817334	0	1.21E-06	0.00847067	0	9.48E-05	0.98326	0.0166452	0	9.48E-05	0.98326	0	0	0
406	0	0	2.09E-06	0.00817014	0	9.60E-05	0.991732	0	0	1.10E-06	0.00408043	0	9.67E-05	0.995822	0	0	1.10E-06	0.00408042	0	9.67E-05	0.995822	0	0	2.09E-06	0.00817013	0	9.60E-05	0.991732	0.00408153	0	1.95E-06	0.0125604	0	9.48E-05	0.983261	0.00817223	0	1.21E-06	0.00847045	0	9.48E-05	0.983261	0.0166439	0	9.48E-05	0.983261	0	0	0
407	0	0	0.0163704	2.31E-06	0	0.983531	9.68E-05	0	0	0.00884864	1.28E-06	0	0.991053	9.72E-05	0	0	0.00884842	1.50E-06	0	0.991053	9.72E-05	0	0	0.01637	2.67E-06	0	0.983531	9.68E-05	0.00884992	0	0.0199591	1.23E-06	0	0.971094	9.60E-05	0.0163727	0	0.0124368	8.28E-07	0	0.971094	9.60E-05	0.0288103	0	0.971094	9.60E-05	0	0	0
408	0	0	0.999819	0.000181383	0	0	0	0.972104	0.0278958	0	0	0	0	0	0	0	0.000225853	0.999774	0	0	0	0.942337	0.0576632	0	0	0	0	0	1	0	0	0	0	0	0	1	0	0	0	0	0	0	1	0	0	0	0	0	0
409	0.276934	0.0144386	0	0	0.708628	0	0	0.282545	0.00810798	0	0	0.709347	0	0	0.279901	0.0107517	0	0	0.709347	0	0	0.274571	0.0168015	0	0	0.708628	0	0	0.290653	0.0110598	0	0	0.698287	0	0	0.291372	0.0103403	0	0	0.698287	0	0	0.301713	0.698287	0	0	0	0	0
410	0	0	0.000135258	0.490917	0	4.37E-05	0.508904	0	0	0.307118	5.32E-05	0	0.692754	7.51E-05	0	0	0.307115	5.64E-05	0	0.692754	7.51E-05	0	0	0.000142182	0.49091	0	4.37E-05	0.508904	0.307171	0	0.692752	7.38E-05	0	1.48E-06	1.36E-06	0.491052	0	4.22E-05	0.508903	0	1.48E-06	1.36E-06	0.999997	0	1.48E-06	1.36E-06	0	0	0
411	0	0	0.0163737	5.88E-06	0	0.983523	9.79E-05	0	0	0.00885113	3.01E-06	0	0.991048	9.83E-05	0	0	0.00885173	2.41E-06	0	0.991048	9.83E-05	0	0	0.0163748	4.78E-06	0	0.983523	9.79E-05	0.00885414	0	0.0199628	1.41E-06	0	0.971085	9.69E-05	0.0163796	0	0.0124378	9.49E-07	0	0.971085	9.69E-05	0.0288184	0	0.971085	9.69E-05	0	0	0
412	0	0	0.000158331	0.999761	0	4.65E-05	3.41E-05	0	0	0.000156769	0.999614	0	0.000132255	9.67E-05	0	0	0.999641	0.000129786	0	0.000132255	9.67E-05	0	0	0.999789	0.000130811	0	4.65E-05	3.41E-05	0.999771	0	0.000131058	9.58E-05	0	1.20E-06	8.80E-07	0.999919	0	4.53E-05	3.33E-05	0	1.20E-06	8.80E-07	0.999998	0	1.20E-06	8.80E-07	0	0	0
413	0	0	0.0163706	2.64E-06	0	0.983528	9.89E-05	0	0	0.00884857	2.72E-06	0	0.991049	9.94E-05	0	0	0.00884974	1.54E-06	0	0.991049	9.94E-05	0	0	0.0163711	2.16E-06	0	0.983528	9.89E-05	0.00885128	0	0.0199589	1.27E-06	0	0.97109	9.81E-05	0.0163733	0	0.0124373	8.54E-07	0	0.97109	9.81E-05	0.0288114	0	0.97109	9.81E-05	0	0	0
414	0	0	0.0163826	2.26E-06	0	0.983516	9.90E-05	0	0	0.00884841	2.38E-05	0	0.991028	9.94E-05	0	0	0.00887064	1.57E-06	0	0.991028	9.94E-05	0	0	0.0163823	2.56E-06	0	0.983516	9.90E-05	0.00887221	0	0.0199585	1.28E-06	0	0.97107	9.81E-05	0.0163849	0	0.0124462	8.70E-07	0	0.97107	9.81E-05	0.028832	0	0.97107	9.81E-05	0	0	0
415	0.950446	0.0495536	0	0	0	0	0	0.93647	0.0268732	0	0	0.0366566	0	0	0.927708	0.0356355	0	0	0.0366566	0	0	0	0	0.000197864	0.999802	0	0	0	0.963343	0.0366566	0	0	0	0	0	1	0	0	0	0	0	0	1	0	0	0	0	0	0
416	0	0	0.0202869	5.78E-05	0	0.979553	0.000102017	0	0	0.00899503	0.00681918	0	0.984084	0.000101302	0	0	0.015638	0.000176224	0	0.984084	0.000101302	0	0	0.0202771	6.76E-05	0	0.979553	0.000102017	0.0158142	0	0.019897	3.71E-06	0	0.964187	9.76E-05	0.0203447	0	0.0153658	4.43E-06	0	0.964187	9.76E-05	0.035715	0	0.964187	9.76E-05	0	0	0
417	0	0	0.00214963	0.234729	0	0.000121508	0.763	0	0	0.459941	0.00225544	0	0.00926255	0.528541	0	0	0.00413925	0.458057	0	0.00926255	0.528541	0	0	0.00215888	0.23472	0	0.000121508	0.763	0.462196	0	0.00917894	0.00672648	0	8.36E-05	0.521814	0.236879	0	3.79E-05	0.241185	0	8.36E-05	0.521814	0.478102	0	8.36E-05	0.521814	0	0	0
418	0	0	0.567759	0.00283923	0	0.429325	7.63E-05	0.93647	0.0268732	0	0	0.0366566	0	0	0.927708	0.0356355	0	0	0.0366566	0	0	0	0	0.567817	0.00278101	0	0.429325	7.63E-05	0.963343	0.0366566	0	0	0	0	0	0.570598	0	0.429325	7.63E-05	0	0	0	1	0	0	0	0	0	0
419	0	0	0.0164473	9.87E-05	0	0.983334	0.000119689	0	0	0.00892875	4.34E-05	0	0.99091	0.000117932	0	0	0.00892853	4.37E-05	0	0.99091	0.000117932	0	0	0.016507	3.91E-05	0	0.983334	0.000119689	0.00897219	0	0.0200459	2.76E-06	0	0.970864	0.000115175	0.016546	0	0.0124703	4.51E-06	0	0.970864	0.000115175	0.0290208	0	0.970864	0.000115175	0	0	0
420	0	0	0.0163703	0.000143453	0	0.983367	0.00011897	0	0	0.00889218	1.67E-06	0	0.990989	0.000117282	0	0	0.00889176	2.10E-06	0	0.990989	0.000117282	0	0	0.0165061	7.60E-06	0	0.983367	0.00011897	0.00889385	0	0.0200567	2.17E-06	0	0.970932	0.000115116	0.0165137	0	0.0124351	3.85E-06	0	0.970932	0.000115116	0.0289527	0	0.970932	0.000115116	0	0	0
421	0.950446	0.0495536	0	0	0	0	0	0	0	6.48E-05	0.245205	0	8.09E-05	0.75465	0	0	9.64E-05	0.245173	0	8.09E-05	0.75465	0	0	0.000256839	0.999743	0	0	0	0.245269	0	8.09E-05	0.75465	0	0	0	1	0	0	0	0	0	0	1	0	0	0	0	0	0
422	0.950446	0.0495536	0	0	0	0	0	0.972104	0.0278958	0	0	0	0	0	0	0	0.000296509	0.999703	0	0	0	0	0	0.000249623	0.99975	0	0	0	1	0	0	0	0	0	0	1	0	0	0	0	0	0	1	0	0	0	0	0	0
423	0	0	0.0164761	0.000196267	0	0.983238	9.00E-05	0	0	0.00906931	8.06E-06	0	0.990817	0.000105561	0	0	0.00890728	0.00017009	0	0.990817	0.000105561	0	0	0.0166581	1.42E-05	0	0.983238	9.00E-05	0.00907737	0	0.0200878	1.65E-05	0	0.970729	8.91E-05	0.0166724	0	0.0125084	9.20E-07	0	0.970729	8.91E-05	0.0291817	0	0.970729	8.91E-05	0	0	0
424	0	0	0.568127	0.000224257	0	0.431605	4.30E-05	0.93647	0.0268732	0	0	0.0366566	0	0	0.927708	0.0356355	0	0	0.0366566	0	0	0	0	0.568235	0.000116067	0	0.431605	4.30E-05	0.963343	0.0366566	0	0	0	0	0	0.568352	0	0.431605	4.30E-05	0	0	0	1	0	0	0	0	0	0
425	0.950446	0.0495536	0	0	0	0	0	0.972104	0.0278958	0	0	0	0	0	0	0	0.0175805	0.98242	0	0	0	0	0	0.999754	0.000246499	0	0	0	1	0	0	0	0	0	0	1	0	0	0	0	0	0	1	0	0	0	0	0	0
426	0	0	0.999604	0.000181758	0	0.000101524	0.000112335	0	0	0.999772	0.000228249	0	0	0	0.963009	0.0369915	0	0	0	0	0	0	0	0.000207032	0.999579	0	0.000101524	0.000112335	1	0	0	0	0	0	0	0.999786	0	0.000101524	0.000112335	0	0	0	1	0	0	0	0	0	0
427	0	0	2.67E-05	0.00840771	0	6.84E-05	0.991497	0	0	6.62E-05	0.00444925	0	8.67E-05	0.995398	0	0	0.000369227	0.00414625	0	8.67E-05	0.995398	0	0	3.18E-05	0.00840257	0	6.84E-05	0.991497	0.00451548	0	2.11E-05	0.0125887	0	6.56E-05	0.982809	0.00843441	0	2.82E-06	0.00868811	0	6.56E-05	0.982809	0.0171253	0	6.56E-05	0.982809	0	0	0
428	0.917873	0.0478553	0	0	0.0342721	0	0	0.972104	0.0278958	0	0	0	0	0	0	0	0.000789453	0.999211	0	0	0	0.910041	0.055687	0	0	0.0342721	0	0	1	0	0	0	0	0	0	0.965728	0.0342721	0	0	0	0	0	1	0	0	0	0	0	0
429	0.917873	0.0478553	0	0	0.0342721	0	0	0.972104	0.0278958	0	0	0	0	0	0	0	0.000909525	0.99909	0	0	0	0.910041	0.055687	0	0	0.0342721	0	0	1	0	0	0	0	0	0	0.965728	0.0342721	0	0	0	0	0	1	0	0	0	0	0	0
430	0.917873	0.0478553	0	0	0.0342721	0	0	0.972104	0.0278958	0	0	0	0	0	0	0	0.999172	0.000827908	0	0	0	0.910041	0.055687	0	0	0.0342721	0	0	1	0	0	0	0	0	0	0.965728	0.0342721	0	0	0	0	0	1	0	0	0	0	0	0
431	0.276934	0.0144386	0	0	0.708628	0	0	0.282545	0.00810798	0	0	0.709347	0	0	0.279901	0.0107517	0	0	0.709347	0	0	0.274571	0.0168015	0	0	0.708628	0	0	0.290653	0.0110598	0	0	0.698287	0	0	0.291372	0.0103403	0	0	0.698287	0	0	0.301713	0.698287	0	0	0	0	0
432	0.950446	0.0495536	0	0	0	0	0	0	0	0.0124853	0.242537	0	6.17E-05	0.744916	0	0	0.00058222	0.25444	0	6.17E-05	0.744916	0	0	0.000795448	0.999205	0	0	0	0.255022	0	6.17E-05	0.744916	0	0	0	1	0	0	0	0	0	0	1	0	0	0	0	0	0
433	0.276934	0.0144386	0	0	0.708628	0	0	0.282545	0.00810798	0	0	0.709347	0	0	0.279901	0.0107517	0	0	0.709347	0	0	0.274571	0.0168015	0	0	0.708628	0	0	0.290653	0.0110598	0	0	0.698287	0	0	0.291372	0.0103403	0	0	0.698287	0	0	0.301713	0.698287	0	0	0	0	0
434	0	0	0.000195767	0.477934	0	2.86E-06	0.521868	0	0	0.972438	0.000112019	0	0.000518756	0.0269317	0	0	0.00023058	0.972319	0	0.000518756	0.0269317	0	0	0.000246741	0.477883	0	2.86E-06	0.521868	0.97255	0	0.000516641	0.00034003	0	2.11E-06	0.0265917	0.478129	0	7.46E-07	0.495276	0	2.11E-06	0.0265917	0.973406	0	2.11E-06	0.0265917	0	0	0
435	0	0	0.0164722	2.92E-06	0	0.983524	1.32E-06	0	0	0.00885285	0.000175615	0	0.99097	1.32E-06	0	0	0.00902331	5.16E-06	0	0.99097	1.32E-06	0	0	0.0164716	3.53E-06	0	0.983524	1.32E-06	0.00902847	0	0.0199595	3.81E-08	0	0.971011	1.28E-06	0.0164751	0	0.0125129	3.87E-08	0	0.971011	1.28E-06	0.028988	0	0.971011	1.28E-06	0	0	0
436	0	0	0.0163705	5.53E-07	0	0.983628	1.29E-06	0	0	0.00884801	1.42E-06	0	0.991149	1.30E-06	0	0	0.00884912	3.11E-07	0	0.991149	1.30E-06	0	0	0.0163705	5.60E-07	0	0.983628	1.29E-06	0.00884943	0	0.0199595	1.70E-08	0	0.97119	1.28E-06	0.0163711	0	0.0124379	1.16E-08	0	0.97119	1.28E-06	0.028809	0	0.97119	1.28E-06	0	0	0
437	0	0	0.0163698	5.29E-07	0	0.983628	1.29E-06	0	0	0.00884798	2.88E-07	0	0.99115	1.29E-06	0	0	0.00884799	2.81E-07	0	0.99115	1.29E-06	0	0	0.0163698	5.28E-07	0	0.983628	1.29E-06	0.00884827	0	0.0199595	1.64E-08	0	0.971191	1.28E-06	0.0163704	0	0.0124374	1.11E-08	0	0.971191	1.28E-06	0.0288078	0	0.971191	1.28E-06	0	0	0
438	0	0	0.0163705	1.03E-06	0	0.983627	1.28E-06	0	0	0.00884851	4.81E-07	0	0.99115	1.29E-06	0	0	0.00884843	5.54E-07	0	0.99115	1.29E-06	0	0	0.0163706	8.96E-07	0	0.983627	1.28E-06	0.00884899	0	0.0199601	1.66E-08	0	0.97119	1.27E-06	0.0163715	0	0.0124376	1.11E-08	0	0.97119	1.27E-06	0.0288091	0	0.97119	1.27E-06	0	0	0
439	0.950446	0.0495536	0	0	0	0	0	0	0	0.999967	3.26E-05	0	0	0	0.963009	0.0369915	0	0	0	0	0	0	0	0.999967	3.29E-05	0	0	0	1	0	0	0	0	0	0	1	0	0	0	0	0	0	1	0	0	0	0	0	0
440	0	0	0.0163721	1.75E-06	0	0.983625	1.27E-06	0	0	0.00884971	1.42E-06	0	0.991148	1.28E-06	0	0	0.00884978	1.35E-06	0	0.991148	1.28E-06	0	0	0.0163722	1.61E-06	0	0.983625	1.27E-06	0.00885113	0	0.019961	1.73E-08	0	0.971187	1.26E-06	0.0163739	0	0.0124383	1.13E-08	0	0.971187	1.26E-06	0.0288121	0	0.971187	1.26E-06	0	0	0
441	0	0	0.568244	3.16E-05	0	0.431724	6.49E-07	0.972104	0.0278958	0	0	0	0	0	0	0	0.999937	6.33E-05	0	0	0	0	0	0.568239	3.63E-05	0	0.431724	6.49E-07	1	0	0	0	0	0	0	0.568276	0	0.431724	6.49E-07	0	0	0	1	0	0	0	0	0	0
442	0	0	0.999955	4.54E-05	0	0	0	0.93647	0.0268732	0	0	0.0366566	0	0	0.927708	0.0356355	0	0	0.0366566	0	0	0.942337	0.0576632	0	0	0	0	0	0.963343	0.0366566	0	0	0	0	0	1	0	0	0	0	0	0	1	0	0	0	0	0	0
443	0	0	0.0163711	1.08E-06	0	0.983627	1.25E-06	0	0	0.00884883	8.28E-07	0	0.991149	1.26E-06	0	0	0.0088489	7.56E-07	0	0.991149	1.26E-06	0	0	0.0163709	1.26E-06	0	0.983627	1.25E-06	0.00884965	0	0.0199603	1.61E-08	0	0.971189	1.24E-06	0.0163722	0	0.0124378	1.08E-08	0	0.971189	1.24E-06	0.02881	0	0.971189	1.24E-06	0	0	0
444	0	0	0.0163709	1.79E-06	0	0.983626	1.25E-06	0	0	0.00884887	4.86E-07	0	0.991149	1.26E-06	0	0	0.0088488	5.59E-07	0	0.991149	1.26E-06	0	0	0.0163713	1.33E-06	0	0.983626	1.25E-06	0.00884935	0	0.0199609	1.60E-08	0	0.971189	1.24E-06	0.0163727	0	0.0124376	1.08E-08	0	0.971189	1.24E-06	0.0288102	0	0.971189	1.24E-06	0	0	0
445	0	0	6.07E-05	0.999861	0	4.52E-05	3.35E-05	0	0	0.999967	3.26E-05	0	0	0	0.963009	0.0369915	0	0	0	0	0	0	0	0.999888	3.36E-05	0	4.52E-05	3.35E-05	1	0	0	0	0	0	0	0.999921	0	4.52E-05	3.35E-05	0	0	0	1	0	0	0	0	0	0
446	0	0	0.016375	4.71E-06	0	0.983619	1.25E-06	0	0	0.00885141	1.42E-06	0	0.991146	1.26E-06	0	0	0.00885159	1.24E-06	0	0.991146	1.26E-06	0	0	0.016375	4.71E-06	0	0.983619	1.25E-06	0.00885283	0	0.0199651	1.65E-08	0	0.971181	1.24E-06	0.0163798	0	0.0124382	1.17E-08	0	0.971181	1.24E-06	0.0288179	0	0.971181	1.24E-06	0	0	0
447	0.950446	0.0495536	0	0	0	0	0	0.972104	0.0278958	0	0	0	0	0	0	0	0.999945	5.50E-05	0	0	0	0	0	0.000119091	0.999881	0	0	0	1	0	0	0	0	0	0	1	0	0	0	0	0	0	1	0	0	0	0	0	0
448	0	0	0.999936	6.43E-05	0	0	0	0.972104	0.0278958	0	0	0	0	0	0	0	0.999945	5.48E-05	0	0	0	0.942337	0.0576632	0	0	0	0	0	1	0	0	0	0	0	0	1	0	0	0	0	0	0	1	0	0	0	0	0	0
449	0	0	1.24E-06	0.00817247	0	1.24E-06	0.991825	0	0	7.28E-07	0.00408157	0	1.25E-06	0.995916	0	0	5.52E-07	0.00408175	0	1.25E-06	0.995916	0	0	1.70E-06	0.008172	0	1.24E-06	0.991825	0.0040823	0	2.54E-08	0.012563	0	1.22E-06	0.983353	0.0081737	0	1.59E-08	0.00847163	0	1.22E-06	0.983353	0.0166454	0	1.22E-06	0.983353	0	0	0
450	0	0	0.0163727	2.07E-06	0	0.983624	1.25E-06	0	0	0.00884974	1.11E-06	0	0.991148	1.25E-06	0	0	0.00884989	9.55E-07	0	0.991148	1.25E-06	0	0	0.0163722	2.66E-06	0	0.983624	1.25E-06	0.00885084	0	0.0199619	1.63E-08	0	0.971186	1.24E-06	0.0163748	0	0.012438	1.11E-08	0	0.971186	1.24E-06	0.0288128	0	0.971186	1.24E-06	0	0	0
451	0.950446	0.0495536	0	0	0	0	0	0.93647	0.0268732	0	0	0.0366566	0	0	0.927708	0.0356355	0	0	0.0366566	0	0	0	0	0.000174626	0.999825	0	0	0	0.963343	0.0366566	0	0	0	0	0	1	0	0	0	0	0	0	1	0	0	0	0	0	0
452	0.917873	0.0478553	0	0	0.0342721	0	0	0.972104	0.0278958	0	0	0	0	0	0	0	0.999876	0.00012418	0	0	0	0.910041	0.055687	0	0	0.0342721	0	0	1	0	0	0	0	0	0	0.965728	0.0342721	0	0	0	0	0	1	0	0	0	0	0	0
453	0.276934	0.0144386	0	0	0.708628	0	0	0.282545	0.00810798	0	0	0.709347	0	0	0.279901	0.0107517	0	0	0.709347	0	0	0.274571	0.0168015	0	0	0.708628	0	0	0.290653	0.0110598	0	0	0.698287	0	0	0.291372	0.0103403	0	0	0.698287	0	0	0.301713	0.698287	0	0	0	0	0
454	0	0	0.0163723	2.04E-06	0	0.983624	1.24E-06	0	0	0.00884959	1.09E-06	0	0.991148	1.25E-06	0	0	0.00884974	9.49E-07	0	0.991148	1.25E-06	0	0	0.0163721	2.23E-06	0	0.983624	1.24E-06	0.00885069	0	0.0199616	1.61E-08	0	0.971186	1.23E-06	0.0163744	0	0.012438	1.09E-08	0	0.971186	1.23E-06	0.0288123	0	0.971186	1.23E-06	0	0	0
455	0	0	0.0163699	5.59E-07	0	0.983628	1.24E-06	0	0	0.008848	2.88E-07	0	0.99115	1.25E-06	0	0	0.008848	2.86E-07	0	0.99115	1.25E-06	0	0	0.0163699	5.58E-07	0	0.983628	1.24E-06	0.00884829	0	0.0199595	1.58E-08	0	0.971191	1.23E-06	0.0163704	0	0.0124374	1.06E-08	0	0.971191	1.23E-06	0.0288078	0	0.971191	1.23E-06	0	0	0
456	0	0	0.0163716	2.05E-06	0	0.983625	1.24E-06	0	0	0.00884917	8.84E-07	0	0.991149	1.25E-06	0	0	0.0088494	6.56E-07	0	0.991149	1.25E-06	0	0	0.0163719	1.78E-06	0	0.983625	1.24E-06	0.00885005	0	0.0199613	1.59E-08	0	0.971187	1.23E-06	0.0163736	0	0.0124378	1.08E-08	0	0.971187	1.23E-06	0.0288114	0	0.971187	1.23E-06	0	0	0
457	0.950446	0.0495536	0	0	0	0	0	0.972104	0.0278958	0	0	0	0	0	0	0	0.99994	5.97E-05	0	0	0	0	0	0.999894	0.000106151	0	0	0	1	0	0	0	0	0	0	1	0	0	0	0	0	0	1	0	0	0	0	0	0
458	0.917873	0.0478553	0	0	0.0342721	0	0	0.972104	0.0278958	0	0	0	0	0	0	0	0.999934	6.65E-05	0	0	0	0.910041	0.055687	0	0	0.0342721	0	0	1	0	0	0	0	0	0	0.965728	0.0342721	0	0	0	0	0	1	0	0	0	0	0	0
459	0.950446	0.0495536	0	0	0	0	0	0	0	0.307141	2.91E-05	0	0.692829	9.51E-07	0	0	0.307148	2.20E-05	0	0.692829	9.51E-07	0	0	0.000160557	0.999839	0	0	0	0.30717	0	0.692829	9.51E-07	0	0	0	1	0	0	0	0	0	0	1	0	0	0	0	0	0
460	0	0	0.0163747	3.47E-06	0	0.983621	1.24E-06	0	0	0.00885094	1.37E-06	0	0.991146	1.25E-06	0	0	0.00885107	1.23E-06	0	0.991146	1.25E-06	0	0	0.0163738	4.37E-06	0	0.983621	1.24E-06	0.0088523	0	0.019964	1.73E-08	0	0.971182	1.23E-06	0.0163782	0	0.0124382	1.20E-08	0	0.971182	1.23E-06	0.0288163	0	0.971182	1.23E-06	0	0	0
461	0	0	0.568244	3.23E-05	0	0.431723	6.39E-07	0.93647	0.0268732	0	0	0.0366566	0	0	0.927708	0.0356355	0	0	0.0366566	0	0	0	0	0.568239	3.75E-05	0	0.431723	6.39E-07	0.963343	0.0366566	0	0	0	0	0	0.568276	0	0.431723	6.39E-07	0	0	0	1	0	0	0	0	0	0
462	0	0	0.999954	4.56E-05	0	0	0	0.93647	0.0268732	0	0	0.0366566	0	0	0.927708	0.0356355	0	0	0.0366566	0	0	0.942337	0.0576632	0	0	0	0	0	0.963343	0.0366566	0	0	0	0	0	1	0	0	0	0	0	0	1	0	0	0	0	0	0
463	0	0	1.01E-06	0.00817209	0	1.23E-06	0.991826	0	0	7.27E-07	0.00408158	0	1.24E-06	0.995916	0	0	7.22E-07	0.00408158	0	1.24E-06	0.995916	0	0	1.23E-06	0.00817187	0	1.23E-06	0.991826	0.00408231	0	2.53E-08	0.0125625	0	1.21E-06	0.983354	0.0081731	0	1.57E-08	0.00847172	0	1.21E-06	0.983354	0.0166448	0	1.21E-06	0.983354	0	0	0
464	0	0	0.0163729	1.80E-06	0	0.983624	1.24E-06	0	0	0.00884954	1.03E-06	0	0.991148	1.25E-06	0	0	0.00884981	7.57E-07	0	0.991148	1.25E-06	0	0	0.0163717	2.93E-06	0	0.983624	1.24E-06	0.00885057	0	0.0199619	1.60E-08	0	0.971186	1.23E-06	0.0163747	0	0.0124379	1.09E-08	0	0.971186	1.23E-06	0.0288125	0	0.971186	1.23E-06	0	0	0
465	0.950446	0.0495536	0	0	0	0	0	0	0	0.000116038	0.999884	0	0	0	0.963009	0.0369915	0	0	0	0	0	0	0	0.000198573	0.999801	0	0	0	1	0	0	0	0	0	0	1	0	0	0	0	0	0	1	0	0	0	0	0	0
466	0	0	0.999768	6.34E-05	0	0.00010403	6.44E-05	0.972104	0.0278958	0	0	0	0	0	0	0	0.999937	6.29E-05	0	0	0	0	0	0.000138177	0.999693	0	0.00010403	6.44E-05	1	0	0	0	0	0	0	0.999832	0	0.00010403	6.44E-05	0	0	0	1	0	0	0	0	0	0
467	0	0	1.93E-06	0.00817405	0	1.23E-06	0.991823	0	0	8.09E-07	0.00408216	0	1.24E-06	0.995916	0	0	5.99E-07	0.00408237	0	1.24E-06	0.995916	0	0	3.24E-06	0.00817274	0	1.23E-06	0.991823	0.00408297	0	2.53E-08	0.0125647	0	1.21E-06	0.983351	0.00817598	0	1.59E-08	0.00847168	0	1.21E-06	0.983351	0.0166477	0	1.21E-06	0.983351	0	0	0
468	0	0	0.0163715	1.14E-06	0	0.983626	1.24E-06	0	0	0.00884923	8.34E-07	0	0.991149	1.25E-06	0	0	0.00884896	1.10E-06	0	0.991149	1.25E-06	0	0	0.0163712	1.40E-06	0	0.983626	1.24E-06	0.00885007	0	0.0199605	1.61E-08	0	0.971188	1.23E-06	0.0163726	0	0.0124379	1.08E-08	0	0.971188	1.23E-06	0.0288106	0	0.971188	1.23E-06	0	0	0
469	0	0	0.999949	5.05E-05	0	0	0	0	0	0.999914	8.55E-05	0	0	0	0.963009	0.0369915	0	0	0	0	0	0.942337	0.0576632	0	0	0	0	0	1	0	0	0	0	0	0	1	0	0	0	0	0	0	1	0	0	0	0	0	0
470	0	0	0.568243	4.37E-05	0	0.431712	6.42E-07	0.93647	0.0268732	0	0	0.0366566	0	0	0.927708	0.0356355	0	0	0.0366566	0	0	0	0	0.568237	5.05E-05	0	0.431712	6.42E-07	0.963343	0.0366566	0	0	0	0	0	0.568287	0	0.431712	6.42E-07	0	0	0	1	0	0	0	0	0	0
471	0	0	0.568243	3.13E-05	0	0.431725	6.40E-07	0	0	0.999914	8.59E-05	0	0	0	0.963009	0.0369915	0	0	0	0	0	0	0	0.568241	3.34E-05	0	0.431725	6.40E-07	1	0	0	0	0	0	0	0.568274	0	0.431725	6.40E-07	0	0	0	1	0	0	0	0	0	0
472	0	0	0.0163732	1.74E-06	0	0.983624	1.24E-06	0	0	0.00885068	1.64E-06	0	0.991146	1.25E-06	0	0	0.00885014	2.18E-06	0	0.991146	1.25E-06	0	0	0.0163728	2.11E-06	0	0.983624	1.24E-06	0.00885232	0	0.0199613	1.70E-08	0	0.971185	1.23E-06	0.0163749	0	0.0124387	1.10E-08	0	0.971185	1.23E-06	0.0288136	0	0.971185	1.23E-06	0	0	0
473	0.950446	0.0495536	0	0	0	0	0	0.93647	0.0268732	0	0	0.0366566	0	0	0.927708	0.0356355	0	0	0.0366566	0	0	0	0	6.00E-05	0.99994	0	0	0	0.963343	0.0366566	0	0	0	0	0	1	0	0	0	0	0	0	1	0	0	0	0	0	0
474	0	0	0.0163708	1.05E-06	0	0.983627	1.24E-06	0	0	0.00884862	5.58E-07	0	0.99115	1.25E-06	0	0	0.00884862	5.60E-07	0	0.99115	1.25E-06	0	0	0.0163706	1.24E-06	0	0.983627	1.24E-06	0.00884918	0	0.0199603	1.59E-08	0	0.971189	1.23E-06	0.0163719	0	0.0124376	1.07E-08	0	0.971189	1.23E-06	0.0288095	0	0.971189	1.23E-06	0	0	0
475	0	0	0.0163707	1.05E-06	0	0.983627	1.24E-06	0	0	0.00884856	5.57E-07	0	0.99115	1.25E-06	0	0	0.00884856	5.57E-07	0	0.99115	1.25E-06	0	0	0.0163707	1.06E-06	0	0.983627	1.24E-06	0.00884912	0	0.0199602	1.59E-08	0	0.971189	1.23E-06	0.0163717	0	0.0124376	1.07E-08	0	0.971189	1.23E-06	0.0288093	0	0.971189	1.23E-06	0	0	0
476	0.276934	0.0144386	0	0	0.708628	0	0	0.282545	0.00810798	0	0	0.709347	0	0	0.279901	0.0107517	0	0	0.709347	0	0	0.274571	0.0168015	0	0	0.708628	0	0	0.290653	0.0110598	0	0	0.698287	0	0	0.291372	0.0103403	0	0	0.698287	0	0	0.301713	0.698287	0	0	0	0	0
477	0	0	2.84E-06	0.00817461	0	1.23E-06	0.991821	0	0	1.29E-06	0.00408317	0	1.24E-06	0.995914	0	0	1.41E-06	0.00408305	0	1.24E-06	0.995914	0	0	3.18E-06	0.00817426	0	1.23E-06	0.991821	0.00408446	0	2.60E-08	0.0125653	0	1.22E-06	0.983349	0.00817744	0	1.64E-08	0.00847232	0	1.22E-06	0.983349	0.0166498	0	1.22E-06	0.983349	0	0	0
478	0.276934	0.0144386	0	0	0.708628	0	0	0.282545	0.00810798	0	0	0.709347	0	0	0.279901	0.0107517	0	0	0.709347	0	0	0.274571	0.0168015	0	0	0.708628	0	0	0.290653	0.0110598	0	0	0.698287	0	0	0.291372	0.0103403	0	0	0.698287	0	0	0.301713	0.698287	0	0	0	0	0
479	0.950446	0.0495536	0	0	0	0	0	0	0	0.999937	6.30E-05	0	0	0	0.963009	0.0369915	0	0	0	0	0	0	0	0.00011754	0.999882	0	0	0	1	0	0	0	0	0	0	1	0	0	0	0	0	0	1	0	0	0	0	0	0
480	0	0	1.44E-06	0.00817257	0	1.23E-06	0.991825	0	0	5.89E-07	0.00408181	0	1.24E-06	0.995916	0	0	7.15E-07	0.00408168	0	1.24E-06	0.995916	0	0	1.79E-06	0.00817222	0	1.23E-06	0.991825	0.0040824	0	2.53E-08	0.0125632	0	1.22E-06	0.983353	0.00817401	0	1.59E-08	0.00847164	0	1.22E-06	0.983353	0.0166457	0	1.22E-06	0.983353	0	0	0
481	0	0	0.0163699	5.33E-07	0	0.983628	1.25E-06	0	0	0.00884798	2.81E-07	0	0.99115	1.25E-06	0	0	0.00884798	2.82E-07	0	0.99115	1.25E-06	0	0	0.0163699	5.37E-07	0	0.983628	1.25E-06	0.00884826	0	0.0199595	1.58E-08	0	0.971191	1.23E-06	0.0163704	0	0.0124374	1.07E-08	0	0.971191	1.23E-06	0.0288078	0	0.971191	1.23E-06	0	0	0
482	0	0	0.0163698	5.22E-07	0	0.983628	1.25E-06	0	0	0.00884797	2.79E-07	0	0.99115	1.25E-06	0	0	0.00884797	2.79E-07	0	0.99115	1.25E-06	0	0	0.0163698	5.22E-07	0	0.983628	1.25E-06	0.00884825	0	0.0199595	1.58E-08	0	0.971191	1.23E-06	0.0163704	0	0.0124374	1.07E-08	0	0.971191	1.23E-06	0.0288078	0	0.971191	1.23E-06	0	0	0
483	0	0	5.01E-07	0.00817091	0	1.23E-06	0.991827	0	0	2.47E-07	0.00408081	0	1.24E-06	0.995918	0	0	2.47E-07	0.00408081	0	1.24E-06	0.995918	0	0	5.03E-07	0.00817091	0	1.23E-06	0.991827	0.00408106	0	2.51E-08	0.0125616	0	1.22E-06	0.983356	0.00817141	0	1.56E-08	0.00847126	0	1.22E-06	0.983356	0.0166427	0	1.22E-06	0.983356	0	0	0
484	0	0	9.66E-07	0.00817176	0	1.23E-06	0.991826	0	0	4.79E-07	0.0040813	0	1.24E-06	0.995917	0	0	4.79E-07	0.0040813	0	1.24E-06	0.995917	0	0	1.14E-06	0.00817159	0	1.23E-06	0.991826	0.00408178	0	2.52E-08	0.0125624	0	1.22E-06	0.983355	0.00817273	0	1.57E-08	0.00847148	0	1.22E-06	0.983355	0.0166442	0	1.22E-06	0.983355	0	0	0
485	0.950446	0.0495536	0	0	0	0	0	0.93647	0.0268732	0	0	0.0366566	0	0	0.927708	0.0356355	0	0	0.0366566	0	0	0	0	5.95E-05	0.999941	0	0	0	0.963343	0.0366566	0	0	0	0	0	1	0	0	0	0	0	0	1	0	0	0	0	0	0
486	0	0	0.0163708	1.03E-06	0	0.983627	1.25E-06	0	0	0.0088486	5.51E-07	0	0.99115	1.25E-06	0	0	0.0088486	5.51E-07	0	0.99115	1.25E-06	0	0	0.0163706	1.21E-06	0	0.983627	1.25E-06	0.00884915	0	0.0199603	1.59E-08	0	0.971189	1.23E-06	0.0163718	0	0.0124376	1.07E-08	0	0.971189	1.23E-06	0.0288094	0	0.971189	1.23E-06	0	0	0
487	0	0	0.0163698	5.28E-07	0	0.983628	1.25E-06	0	0	0.00884798	2.81E-07	0	0.99115	1.25E-06	0	0	0.00884798	2.81E-07	0	0.99115	1.25E-06	0	0	0.0163698	5.31E-07	0	0.983628	1.25E-06	0.00884826	0	0.0199595	1.58E-08	0	0.971191	1.23E-06	0.0163704	0	0.0124374	1.07E-08	0	0.971191	1.23E-06	0.0288078	0	0.971191	1.23E-06	0	0	0
488	0	0	0.0163698	5.22E-07	0	0.983628	1.25E-06	0	0	0.00884797	2.79E-07	0	0.99115	1.25E-06	0	0	0.00884797	2.79E-07	0	0.99115	1.25E-06	0	0	0.0163698	5.22E-07	0	0.983628	1.25E-06	0.00884825	0	0.0199595	1.58E-08	0	0.971191	1.23E-06	0.0163704	0	0.0124374	1.07E-08	0	0.971191	1.23E-06	0.0288078	0	0.971191	1.23E-06	0	0	0
489	0	0	0.0163698	5.22E-07	0	0.983628	1.25E-06	0	0	0.00884797	2.79E-07	0	0.99115	1.25E-06	0	0	0.00884797	2.79E-07	0	0.99115	1.25E-06	0	0	0.0163698	5.22E-07	0	0.983628	1.25E-06	0.00884825	0	0.0199595	1.58E-08	0	0.971191	1.23E-06	0.0163704	0	0.0124374	1.07E-08	0	0.971191	1.23E-06	0.0288078	0	0.971191	1.23E-06	0	0	0
490	0	0	4.96E-07	0.0081709	0	1.24E-06	0.991827	0	0	2.46E-07	0.0040808	0	1.24E-06	0.995918	0	0	2.46E-07	0.0040808	0	1.24E-06	0.995918	0	0	4.96E-07	0.0081709	0	1.24E-06	0.991827	0.00408105	0	2.51E-08	0.0125616	0	1.22E-06	0.983356	0.0081714	0	1.56E-08	0.00847126	0	1.22E-06	0.983356	0.0166427	0	1.22E-06	0.983356	0	0	0
491	0	0	4.96E-07	0.0081709	0	1.24E-06	0.991827	0	0	2.46E-07	0.0040808	0	1.24E-06	0.995918	0	0	2.46E-07	0.0040808	0	1.24E-06	0.995918	0	0	4.96E-07	0.0081709	0	1.24E-06	0.991827	0.00408105	0	2.51E-08	0.0125616	0	1.22E-06	0.983356	0.00817139	0	1.56E-08	0.00847126	0	1.22E-06	0.983356	0.0166427	0	1.22E-06	0.983356	0	0	0
492	0	0	4.96E-07	0.0081709	0	1.24E-06	0.991827	0	0	2.46E-07	0.0040808	0	1.24E-06	0.995918	0	0	2.46E-07	0.0040808	0	1.24E-06	0.995918	0	0	4.96E-07	0.0081709	0	1.24E-06	0.991827	0.00408105	0	2.51E-08	0.0125616	0	1.22E-06	0.983356	0.00817139	0	1.56E-08	0.00847126	0	1.22E-06	0.983356	0.0166427	0	1.22E-06	0.983356	0	0	0
493	0	0	4.96E-07	0.0081709	0	1.24E-06	0.991827	0	0	2.46E-07	0.0040808	0	1.24E-06	0.995918	0	0	2.46E-07	0.0040808	0	1.24E-06	0.995918	0	0	4.96E-07	0.0081709	0	1.24E-06	0.991827	0.00408105	0	2.51E-08	0.0125616	0	1.22E-06	0.983356	0.0081714	0	1.56E-08	0.00847126	0	1.22E-06	0.983356	0.0166427	0	1.22E-06	0.983356	0	0	0
494	0	0	0.0163698	5.21E-07	0	0.983628	1.25E-06	0	0	0.00884797	2.78E-07	0	0.99115	1.25E-06	0	0	0.00884797	2.78E-07	0	0.99115	1.25E-06	0	0	0.0163698	5.21E-07	0	0.983628	1.25E-06	0.00884825	0	0.0199595	1.58E-08	0	0.971191	1.24E-06	0.0163704	0	0.0124374	1.07E-08	0	0.971191	1.24E-06	0.0288078	0	0.971191	1.24E-06	0	0	0
495	0	0	4.96E-07	0.0081709	0	1.24E-06	0.991827	0	0	2.46E-07	0.0040808	0	1.24E-06	0.995918	0	0	2.46E-07	0.0040808	0	1.24E-06	0.995918	0	0	4.96E-07	0.0081709	0	1.24E-06	0.991827	0.00408105	0	2.51E-08	0.0125616	0	1.22E-06	0.983356	0.0081714	0	1.56E-08	0.00847126	0	1.22E-06	0.983356	0.0166427	0	1.22E-06	0.983356	0	0	0
496	0	0	4.96E-07	0.0081709	0	1.24E-06	0.991827	0	0	2.46E-07	0.0040808	0	1.24E-06	0.995918	0	0	2.46E-07	0.0040808	0	1.24E-06	0.995918	0	0	4.96E-07	0.0081709	0	1.24E-06	0.991827	0.00408105	0	2.51E-08	0.0125616	0	1.22E-06	0.983356	0.00817139	0	1.56E-08	0.00847126	0	1.22E-06	0.983356	0.0166427	0	1.22E-06	0.983356	0	0	0
497	0	0	4.96E-07	0.0081709	0	1.24E-06	0.991827	0	0	2.46E-07	0.0040808	0	1.24E-06	0.995918	0	0	2.46E-07	0.0040808	0	1.24E-06	0.995918	0	0	4.96E-07	0.0081709	0	1.24E-06	0.991827	0.00408105	0	2.51E-08	0.0125616	0	1.22E-06	0.983356	0.0081714	0	1.56E-08	0.00847126	0	1.22E-06	0.983356	0.0166427	0	1.22E-06	0.983356	0	0	0
498	0	0	0.0163698	5.24E-07	0	0.983628	1.25E-06	0	0	0.00884797	2.78E-07	0	0.99115	1.25E-06	0	0	0.00884797	2.80E-07	0	0.99115	1.25E-06	0	0	0.0163698	5.22E-07	0	0.983628	1.25E-06	0.00884825	0	0.0199595	1.58E-08	0	0.971191	1.24E-06	0.0163704	0	0.0124374	1.07E-08	0	0.971191	1.24E-06	0.0288078	0	0.971191	1.24E-06	0	0	0
499	0	0	6.82E-07	0.008171	0	1.24E-06	0.991827	0	0	2.48E-07	0.00408105	0	1.25E-06	0.995917	0	0	4.47E-07	0.00408085	0	1.25E-06	0.995917	0	0	5.02E-07	0.00817118	0	1.24E-06	0.991827	0.0040813	0	2.54E-08	0.0125617	0	1.22E-06	0.983356	0.00817168	0	1.57E-08	0.00847136	0	1.22E-06	0.983356	0.0166431	0	1.22E-06	0.983356	0	0	0
500	0	0	1.71E-05	0.00818879	0	1.24E-06	0.991793	0	0	6.43E-07	0.00412072	0	1.26E-06	0.995877	0	0	3.62E-05	0.00408517	0	1.26E-06	0.995877	0	0	9.93E-07	0.00820492	0	1.24E-06	0.991793	0.00412137	0	3.80E-08	0.0125738	0	1.22E-06	0.983304	0.00820591	0	1.76E-08	0.00848929	0	1.22E-06	0.983304	0.0166952	0	1.22E-06	0.983304	0	0	0
501	0	0	0.56742	0.00148922	0	0.431091	6.84E-07	0	0	7.17E-05	0.999928	0	0	0	0.963009	0.0369915	0	0	0	0	0	0	0	0.568864	4.52E-05	0	0.431091	6.84E-07	1	0	0	0	0	0	0	0.568909	0	0.431091	6.84E-07	0	0	0	1	0	0	0	0	0	0
502	0	0	8.26E-05	0.994988	0	0.0048831	4.65E-05	0	0	0.306654	2.27E-05	0	0.693322	1.54E-06	0	0	0.305223	0.00145362	0	0.693322	1.54E-06	0	0	0.995025	4.58E-05	0	0.0048831	4.65E-05	0.306676	0	0.688501	1.27E-06	0	0.00482126	2.76E-07	0.99507	0	6.18E-05	4.62E-05	0	0.00482126	2.76E-07	0.995178	0	0.00482126	2.76E-07	0	0	0
503	0	0	0.0163778	6.01E-05	0	0.983561	1.53E-06	0	0	0.00887621	4.30E-07	0	0.991122	1.52E-06	0	0	0.00886693	9.71E-06	0	0.991122	1.52E-06	0	0	0.0164337	4.27E-06	0	0.983561	1.53E-06	0.00887664	0	0.0200019	3.05E-08	0	0.97112	1.49E-06	0.0164379	0	0.0124406	3.61E-08	0	0.97112	1.49E-06	0.0288786	0	0.97112	1.49E-06	0	0	0
504	0	0	0.0164424	1.31E-06	0	0.983555	1.54E-06	0	0	0.00887029	2.83E-07	0	0.991128	1.51E-06	0	0	0.00887023	3.44E-07	0	0.991128	1.51E-06	0	0	0.0163694	7.44E-05	0	0.983555	1.54E-06	0.00887057	0	0.0200097	2.11E-08	0	0.971118	1.49E-06	0.0164437	0	0.0124365	5.08E-08	0	0.971118	1.49E-06	0.0288803	0	0.971118	1.49E-06	0	0	0
505	0	0	0.0222736	1.29E-06	0	0.977723	1.87E-06	0	0	0.0106387	4.20E-07	0	0.989359	1.52E-06	0	0	0.0106387	4.21E-07	0	0.989359	1.52E-06	0	0	0.0162721	0.00600282	0	0.977723	1.87E-06	0.0106391	0	0.0239989	3.82E-08	0	0.96536	1.48E-06	0.0222749	0	0.0123628	3.81E-07	0	0.96536	1.48E-06	0.034638	0	0.96536	1.48E-06	0	0	0
506	0	0	0.999966	3.44E-05	0	0	0	0	0	0.307138	1.03E-05	0	0.69285	1.64E-06	0	0	0.307138	1.03E-05	0	0.69285	1.64E-06	0.942337	0.0576632	0	0	0	0	0	0.307149	0	0.69285	1.64E-06	0	0	0	1	0	0	0	0	0	0	1	0	0	0	0	0	0
507	0	0	1.47E-06	0.0137022	0	3.91E-06	0.986292	0	0	4.29E-07	0.00542588	0	3.50E-06	0.99457	0	0	4.29E-07	0.00542588	0	3.50E-06	0.99457	0	0	0.00557794	0.00812571	0	3.91E-06	0.986292	0.00542631	0	8.64E-08	0.0167018	0	3.42E-06	0.977868	0.0137036	0	4.91E-07	0.00842403	0	3.42E-06	0.977868	0.0221282	0	3.42E-06	0.977868	0	0	0
508	0	0	0.0164356	5.68E-07	0	0.98356	3.57E-06	0	0	0.00886792	2.90E-07	0	0.991128	3.57E-06	0	0	0.00886792	2.90E-07	0	0.991128	3.57E-06	0	0	0.0163687	6.75E-05	0	0.98356	3.57E-06	0.00886821	0	0.0200045	4.53E-08	0	0.971124	3.52E-06	0.0164362	0	0.0124365	4.22E-08	0	0.971124	3.52E-06	0.0288727	0	0.971124	3.52E-06	0	0	0
509	0	0	0.0163706	5.42E-07	0	0.983625	3.56E-06	0	0	0.00884819	2.88E-07	0	0.991148	3.57E-06	0	0	0.00884819	2.88E-07	0	0.991148	3.57E-06	0	0	0.0163698	1.34E-06	0	0.983625	3.56E-06	0.00884848	0	0.01996	4.51E-08	0	0.971188	3.52E-06	0.0163711	0	0.0124373	3.06E-08	0	0.971188	3.52E-06	0.0288085	0	0.971188	3.52E-06	0	0	0
510	0	0	5.41E-07	0.0081709	0	3.53E-06	0.991825	0	0	2.68E-07	0.0040808	0	3.55E-06	0.995915	0	0	2.68E-07	0.0040808	0	3.55E-06	0.995915	0	0	5.49E-07	0.00817089	0	3.53E-06	0.991825	0.00408107	0	7.16E-08	0.0125616	0	3.48E-06	0.983354	0.00817144	0	4.46E-08	0.00847124	0	3.48E-06	0.983354	0.0166427	0	3.48E-06	0.983354	0	0	0
511	0	0	0.0163706	1.07E-06	0	0.983625	3.56E-06	0	0	0.00884853	5.60E-07	0	0.991147	3.57E-06	0	0	0.00884853	5.60E-07	0	0.991147	3.57E-06	0	0	0.0163706	1.05E-06	0	0.983625	3.56E-06	0.00884909	0	0.0199601	4.51E-08	0	0.971187	3.53E-06	0.0163717	0	0.0124376	3.04E-08	0	0.971187	3.53E-06	0.0288093	0	0.971187	3.53E-06	0	0	0
512	0.276934	0.0144386	0	0	0.708628	0	0	0.282545	0.00810798	0	0	0.709347	0	0	0.279901	0.0107517	0	0	0.709347	0	0	0.274571	0.0168015	0	0	0.708628	0	0	0.290653	0.0110598	0	0	0.698287	0	0	0.291372	0.0103403	0	0	0.698287	0	0	0.301713	0.698287	0	0	0	0	0
513	0	0	0.0163705	4.20E-06	0	0.983622	3.56E-06	0	0	0.00884946	5.60E-07	0	0.991146	3.57E-06	0	0	0.00884946	5.60E-07	0	0.991146	3.57E-06	0	0	0.0163737	1.05E-06	0	0.983622	3.56E-06	0.00885002	0	0.0199622	4.53E-08	0	0.971184	3.53E-06	0.0163747	0	0.0124375	3.19E-08	0	0.971184	3.53E-06	0.0288123	0	0.971184	3.53E-06	0	0	0
514	0	0	0.000134398	0.00816981	0	3.54E-06	0.991692	0	0	2.72E-07	0.00411308	0	3.56E-06	0.995883	0	0	2.72E-07	0.00411308	0	3.56E-06	0.995883	0	0	5.71E-07	0.00830363	0	3.54E-06	0.991692	0.00411336	0	7.32E-08	0.0126609	0	3.48E-06	0.983222	0.0083042	0	6.05E-08	0.00847011	0	3.48E-06	0.983222	0.0167744	0	3.48E-06	0.983222	0	0	0
515	0	0	0.0161759	0.0118555	0	0.971965	3.91E-06	0	0	0.0123843	4.42E-07	0	0.987612	3.61E-06	0	0	0.0123843	4.42E-07	0	0.987612	3.61E-06	0	0	0.0280304	1.02E-06	0	0.971965	3.91E-06	0.0123848	0	0.0279369	1.19E-07	0	0.959675	3.49E-06	0.0280314	0	0.0122899	4.25E-07	0	0.959675	3.49E-06	0.0403218	0	0.959675	3.49E-06	0	0	0
516	0	0	0.0110181	0.00808089	0	6.13E-06	0.980895	0	0	4.79E-07	0.00673747	0	5.69E-06	0.993256	0	0	4.79E-07	0.00673747	0	5.69E-06	0.993256	0	0	1.31E-06	0.0190976	0	6.13E-06	0.980895	0.00673795	0	1.61E-07	0.0207393	0	5.53E-06	0.972517	0.019099	0	6.01E-07	0.00837788	0	5.53E-06	0.972517	0.0274774	0	5.53E-06	0.972517	0	0	0
517	0	0	0.00012354	0.00816987	0	5.77E-06	0.991701	0	0	2.91E-07	0.00411044	0	5.80E-06	0.995883	0	0	2.91E-07	0.00411044	0	5.80E-06	0.995883	0	0	6.10E-07	0.0082928	0	5.77E-06	0.991701	0.00411074	0	1.18E-07	0.0126528	0	5.68E-06	0.983231	0.00829341	0	9.25E-08	0.00847018	0	5.68E-06	0.983231	0.0167637	0	5.68E-06	0.983231	0	0	0
518	0	0	0.0163697	2.04E-06	0	0.983622	5.81E-06	0	0	0.00884837	2.97E-07	0	0.991145	5.83E-06	0	0	0.00884837	2.97E-07	0	0.991145	5.83E-06	0	0	0.0163712	5.61E-07	0	0.983622	5.81E-06	0.00884867	0	0.0199604	7.36E-08	0	0.971185	5.76E-06	0.0163718	0	0.0124373	5.01E-08	0	0.971185	5.76E-06	0.0288091	0	0.971185	5.76E-06	0	0	0
519	0	0	0.0163698	5.77E-07	0	0.983624	5.81E-06	0	0	0.00884794	2.97E-07	0	0.991146	5.83E-06	0	0	0.00884794	2.97E-07	0	0.991146	5.83E-06	0	0	0.0163698	5.60E-07	0	0.983624	5.81E-06	0.00884823	0	0.0199594	7.36E-08	0	0.971187	5.76E-06	0.0163703	0	0.0124373	4.96E-08	0	0.971187	5.76E-06	0.0288077	0	0.971187	5.76E-06	0	0	0
520	0	0	5.72E-07	0.00817086	0	5.76E-06	0.991823	0	0	2.87E-07	0.00408079	0	5.80E-06	0.995913	0	0	2.87E-07	0.00408079	0	5.80E-06	0.995913	0	0	5.72E-07	0.00817086	0	5.76E-06	0.991823	0.00408107	0	1.17E-07	0.0125615	0	5.69E-06	0.983352	0.00817143	0	7.28E-08	0.00847122	0	5.69E-06	0.983352	0.0166427	0	5.69E-06	0.983352	0	0	0
521	0	0	0.0163698	5.60E-07	0	0.983624	5.81E-06	0	0	0.00884793	2.97E-07	0	0.991146	5.83E-06	0	0	0.00884793	2.97E-07	0	0.991146	5.83E-06	0	0	0.0163698	5.60E-07	0	0.983624	5.81E-06	0.00884823	0	0.0199594	7.36E-08	0	0.971187	5.76E-06	0.0163703	0	0.0124373	4.96E-08	0	0.971187	5.76E-06	0.0288077	0	0.971187	5.76E-06	0	0	0
522	0	0	0.0163698	5.60E-07	0	0.983624	5.81E-06	0	0	0.00884793	2.97E-07	0	0.991146	5.83E-06	0	0	0.00884793	2.97E-07	0	0.991146	5.83E-06	0	0	0.0163698	5.60E-07	0	0.983624	5.81E-06	0.00884823	0	0.0199594	7.36E-08	0	0.971187	5.76E-06	0.0163703	0	0.0124373	4.96E-08	0	0.971187	5.76E-06	0.0288077	0	0.971187	5.76E-06	0	0	0
523	0	0	5.77E-07	0.00817087	0	5.76E-06	0.991823	0	0	2.88E-07	0.00408079	0	5.80E-06	0.995913	0	0	2.88E-07	0.00408079	0	5.80E-06	0.995913	0	0	5.79E-07	0.00817087	0	5.76E-06	0.991823	0.00408108	0	1.17E-07	0.0125615	0	5.69E-06	0.983352	0.00817145	0	7.28E-08	0.00847122	0	5.69E-06	0.983352	0.0166427	0	5.69E-06	0.983352	0	0	0
524	0	0	1.09E-06	0.00817177	0	5.76E-06	0.991821	0	0	5.33E-07	0.00408138	0	5.80E-06	0.995912	0	0	6.10E-07	0.00408131	0	5.80E-06	0.995912	0	0	1.21E-06	0.00817165	0	5.76E-06	0.991821	0.00408192	0	1.17E-07	0.0125624	0	5.69E-06	0.98335	0.00817286	0	7.31E-08	0.00847149	0	5.69E-06	0.98335	0.0166444	0	5.69E-06	0.98335	0	0	0
525	0	0	0.568242	4.99E-05	0	0.431705	2.99E-06	0	0	0.99995	5.04E-05	0	0	0	0.963009	0.0369915	0	0	0	0	0	0	0	0.568231	6.06E-05	0	0.431705	2.99E-06	1	0	0	0	0	0	0	0.568292	0	0.431705	2.99E-06	0	0	0	1	0	0	0	0	0	0
526	0.950446	0.0495536	0	0	0	0	0	0	0	0.307146	3.41E-05	0	0.692816	4.43E-06	0	0	0.307146	3.41E-05	0	0.692816	4.43E-06	0	0	0.000141417	0.999859	0	0	0	0.30718	0	0.692816	4.43E-06	0	0	0	1	0	0	0	0	0	0	1	0	0	0	0	0	0
527	0	0	7.17E-05	0.490967	0	2.54E-06	0.508958	0.972104	0.0278958	0	0	0	0	0	0	0	0.99995	5.04E-05	0	0	0	0	0	8.63E-05	0.490953	0	2.54E-06	0.508958	1	0	0	0	0	0	0	0.491039	0	2.54E-06	0.508958	0	0	0	1	0	0	0	0	0	0
528	0	0	1.33E-06	0.00817204	0	5.77E-06	0.991821	0	0	6.10E-07	0.00408143	0	5.82E-06	0.995912	0	0	5.34E-07	0.00408151	0	5.82E-06	0.995912	0	0	1.49E-06	0.00817188	0	5.77E-06	0.991821	0.00408204	0	1.17E-07	0.0125628	0	5.70E-06	0.983349	0.00817337	0	7.34E-08	0.00847149	0	5.70E-06	0.983349	0.0166449	0	5.70E-06	0.983349	0	0	0
529	0	0	5.80E-07	0.00817087	0	5.77E-06	0.991823	0	0	2.88E-07	0.00408079	0	5.82E-06	0.995913	0	0	2.88E-07	0.00408079	0	5.82E-06	0.995913	0	0	5.82E-07	0.00817087	0	5.77E-06	0.991823	0.00408108	0	1.17E-07	0.0125615	0	5.70E-06	0.983352	0.00817145	0	7.30E-08	0.00847122	0	5.70E-06	0.983352	0.0166427	0	5.70E-06	0.983352	0	0	0
530	0	0	5.72E-07	0.00817086	0	5.77E-06	0.991823	0	0	2.87E-07	0.00408079	0	5.82E-06	0.995913	0	0	2.87E-07	0.00408079	0	5.82E-06	0.995913	0	0	5.72E-07	0.00817086	0	5.77E-06	0.991823	0.00408107	0	1.17E-07	0.0125615	0	5.70E-06	0.983352	0.00817143	0	7.30E-08	0.00847122	0	5.70E-06	0.983352	0.0166427	0	5.70E-06	0.983352	0	0	0
531	0	0	0.0163698	5.59E-07	0	0.983624	5.82E-06	0	0	0.00884793	2.97E-07	0	0.991146	5.85E-06	0	0	0.00884793	2.97E-07	0	0.991146	5.85E-06	0	0	0.0163698	5.59E-07	0	0.983624	5.82E-06	0.00884823	0	0.0199594	7.38E-08	0	0.971187	5.77E-06	0.0163703	0	0.0124373	4.97E-08	0	0.971187	5.77E-06	0.0288077	0	0.971187	5.77E-06	0	0	0
532	0	0	5.72E-07	0.00817086	0	5.77E-06	0.991823	0	0	2.87E-07	0.00408079	0	5.82E-06	0.995913	0	0	2.87E-07	0.00408079	0	5.82E-06	0.995913	0	0	5.72E-07	0.00817086	0	5.77E-06	0.991823	0.00408107	0	1.17E-07	0.0125615	0	5.70E-06	0.983352	0.00817143	0	7.30E-08	0.00847122	0	5.70E-06	0.983352	0.0166427	0	5.70E-06	0.983352	0	0	0
533	0	0	5.80E-07	0.00817087	0	5.77E-06	0.991823	0	0	2.88E-07	0.00408079	0	5.82E-06	0.995913	0	0	2.88E-07	0.00408079	0	5.82E-06	0.995913	0	0	5.77E-07	0.00817087	0	5.77E-06	0.991823	0.00408108	0	1.17E-07	0.0125615	0	5.70E-06	0.983352	0.00817145	0	7.30E-08	0.00847122	0	5.70E-06	0.983352	0.0166427	0	5.70E-06	0.983352	0	0	0
534	0	0	0.0163706	1.26E-06	0	0.983622	5.82E-06	0	0	0.00884857	5.74E-07	0	0.991145	5.85E-06	0	0	0.00884857	5.73E-07	0	0.991145	5.85E-06	0	0	0.0163707	1.07E-06	0	0.983622	5.82E-06	0.00884914	0	0.0199602	7.39E-08	0	0.971185	5.77E-06	0.0163718	0	0.0124375	4.98E-08	0	0.971185	5.77E-06	0.0288094	0	0.971185	5.77E-06	0	0	0
535	0	0	6.50E-05	0.999935	0	0	0	0.93647	0.0268732	0	0	0.0366566	0	0	0.927708	0.0356355	0	0	0.0366566	0	0	0.942337	0.0576632	0	0	0	0	0	0.963343	0.0366566	0	0	0	0	0	1	0	0	0	0	0	0	1	0	0	0	0	0	0
536	0	0	0.0163733	2.74E-06	0	0.983618	5.82E-06	0	0	0.00885054	2.20E-06	0	0.991141	5.85E-06	0	0	0.00885098	1.76E-06	0	0.991141	5.85E-06	0	0	0.0163737	2.32E-06	0	0.983618	5.82E-06	0.00885274	0	0.019962	7.52E-08	0	0.971179	5.77E-06	0.0163761	0	0.0124387	5.05E-08	0	0.971179	5.77E-06	0.0288148	0	0.971179	5.77E-06	0	0	0
537	0	0	0.568236	5.68E-05	0	0.431704	2.99E-06	0.972104	0.0278958	0	0	0	0	0	0	0	0.999901	9.90E-05	0	0	0	0	0	0.568236	5.66E-05	0	0.431704	2.99E-06	1	0	0	0	0	0	0	0.568293	0	0.431704	2.99E-06	0	0	0	1	0	0	0	0	0	0
538	0.276934	0.0144386	0	0	0.708628	0	0	0.282545	0.00810798	0	0	0.709347	0	0	0.279901	0.0107517	0	0	0.709347	0	0	0.274571	0.0168015	0	0	0.708628	0	0	0.290653	0.0110598	0	0	0.698287	0	0	0.291372	0.0103403	0	0	0.698287	0	0	0.301713	0.698287	0	0	0	0	0
539	0.276934	0.0144386	0	0	0.708628	0	0	0.282545	0.00810798	0	0	0.709347	0	0	0.279901	0.0107517	0	0	0.709347	0	0	0.274571	0.0168015	0	0	0.708628	0	0	0.290653	0.0110598	0	0	0.698287	0	0	0.291372	0.0103403	0	0	0.698287	0	0	0.301713	0.698287	0	0	0	0	0
540	0	0	0.0163739	2.93E-06	0	0.983617	5.84E-06	0	0	0.00885081	2.21E-06	0	0.991141	5.87E-06	0	0	0.00885123	1.79E-06	0	0.991141	5.87E-06	0	0	0.0163739	2.93E-06	0	0.983617	5.84E-06	0.00885302	0	0.0199625	7.56E-08	0	0.971179	5.79E-06	0.0163769	0	0.0124387	5.09E-08	0	0.971179	5.79E-06	0.0288156	0	0.971179	5.79E-06	0	0	0
541	0	0	3.30E-05	0.490959	0	2.55E-06	0.509005	0.972104	0.0278958	0	0	0	0	0	0	0	0.999962	3.77E-05	0	0	0	0	0	3.30E-05	0.490959	0	2.55E-06	0.509005	1	0	0	0	0	0	0	0.490992	0	2.55E-06	0.509005	0	0	0	1	0	0	0	0	0	0
542	0	0	0.0163716	1.52E-06	0	0.983621	5.84E-06	0	0	0.00884934	1.13E-06	0	0.991144	5.87E-06	0	0	0.00884932	1.16E-06	0	0.991144	5.87E-06	0	0	0.0163716	1.50E-06	0	0.983621	5.84E-06	0.00885048	0	0.0199606	7.46E-08	0	0.971183	5.79E-06	0.0163731	0	0.012438	5.03E-08	0	0.971183	5.79E-06	0.0288112	0	0.971183	5.79E-06	0	0	0
543	0	0	3.43E-05	0.490959	0	2.55E-06	0.509004	0.972104	0.0278958	0	0	0	0	0	0	0	6.49E-05	0.999935	0	0	0	0	0	3.34E-05	0.49096	0	2.55E-06	0.509004	1	0	0	0	0	0	0	0.490993	0	2.55E-06	0.509004	0	0	0	1	0	0	0	0	0	0
544	0	0	0.0163752	6.14E-06	0	0.983613	5.85E-06	0	0	0.00885284	2.26E-06	0	0.991139	5.87E-06	0	0	0.0088525	2.60E-06	0	0.991139	5.87E-06	0	0	0.0163775	3.84E-06	0	0.983613	5.85E-06	0.0088551	0	0.0199653	7.63E-08	0	0.971174	5.80E-06	0.0163814	0	0.012439	5.15E-08	0	0.971174	5.80E-06	0.0288204	0	0.971174	5.80E-06	0	0	0
545	0	0	0.00015642	0.999653	0	0.000114352	7.58E-05	0	0	0.999863	0.000136995	0	0	0	0.963009	0.0369915	0	0	0	0	0	0	0	0.999731	7.90E-05	0	0.000114352	7.58E-05	1	0	0	0	0	0	0	0.99981	0	0.000114352	7.58E-05	0	0	0	1	0	0	0	0	0	0
546	0	0	0.000232624	0.490918	0	2.58E-06	0.508847	0	0	0.000240999	0.999759	0	0	0	0.963009	0.0369915	0	0	0	0	0	0	0	0.00014505	0.491006	0	2.58E-06	0.508847	1	0	0	0	0	0	0	0.491151	0	2.58E-06	0.508847	0	0	0	1	0	0	0	0	0	0
547	0	0	0.000196455	0.999804	0	0	0	0	0	0.000199176	0.999801	0	0	0	0.963009	0.0369915	0	0	0	0	0	0.942337	0.0576632	0	0	0	0	0	1	0	0	0	0	0	0	1	0	0	0	0	0	0	1	0	0	0	0	0	0
548	0	0	0.0163722	2.84E-06	0	0.983619	5.87E-06	0	0	0.00884982	1.55E-06	0	0.991143	5.89E-06	0	0	0.00885025	1.12E-06	0	0.991143	5.89E-06	0	0	0.0163731	1.92E-06	0	0.983619	5.87E-06	0.00885137	0	0.0199618	7.50E-08	0	0.971181	5.82E-06	0.016375	0	0.0124381	5.06E-08	0	0.971181	5.82E-06	0.0288132	0	0.971181	5.82E-06	0	0	0
549	0	0	0.0163698	5.90E-07	0	0.983624	5.87E-06	0	0	0.00884795	3.06E-07	0	0.991146	5.89E-06	0	0	0.00884795	3.03E-07	0	0.991146	5.89E-06	0	0	0.0163698	5.77E-07	0	0.983624	5.87E-06	0.00884826	0	0.0199594	7.44E-08	0	0.971186	5.82E-06	0.0163704	0	0.0124373	5.02E-08	0	0.971186	5.82E-06	0.0288078	0	0.971186	5.82E-06	0	0	0
550	0	0	0.0163698	7.60E-07	0	0.983624	5.87E-06	0	0	0.008848	3.00E-07	0	0.991146	5.89E-06	0	0	0.008848	3.00E-07	0	0.991146	5.89E-06	0	0	0.01637	5.67E-07	0	0.983624	5.87E-06	0.0088483	0	0.0199595	7.44E-08	0	0.971186	5.82E-06	0.0163705	0	0.0124373	5.02E-08	0	0.971186	5.82E-06	0.0288079	0	0.971186	5.82E-06	0	0	0
551	0	0	0.0163704	1.72E-05	0	0.983607	5.87E-06	0	0	0.00885335	5.89E-07	0	0.99114	5.90E-06	0	0	0.00885334	5.99E-07	0	0.99114	5.90E-06	0	0	0.0163864	1.11E-06	0	0.983607	5.87E-06	0.00885394	0	0.0199709	7.56E-08	0	0.971169	5.82E-06	0.0163875	0	0.0124374	5.45E-08	0	0.971169	5.82E-06	0.0288249	0	0.971169	5.82E-06	0	0	0
552	0.276934	0.0144386	0	0	0.708628	0	0	0.282545	0.00810798	0	0	0.709347	0	0	0.279901	0.0107517	0	0	0.709347	0	0	0.274571	0.0168015	0	0	0.708628	0	0	0.290653	0.0110598	0	0	0.698287	0	0	0.291372	0.0103403	0	0	0.698287	0	0	0.301713	0.698287	0	0	0	0	0
553	0	0	0.016339	0.00267017	0	0.980984	6.55E-06	0	0	0.00965426	5.80E-06	0	0.990334	6.10E-06	0	0	0.00965113	8.94E-06	0	0.990334	6.10E-06	0	0	0.0190021	7.07E-06	0	0.980984	6.55E-06	0.00966007	0	0.0217591	2.98E-07	0	0.968575	5.80E-06	0.0190092	0	0.0124095	7.46E-07	0	0.968575	5.80E-06	0.0314194	0	0.968575	5.80E-06	0	0	0
554	0.276934	0.0144386	0	0	0.708628	0	0	0.282545	0.00810798	0	0	0.709347	0	0	0.279901	0.0107517	0	0	0.709347	0	0	0.274571	0.0168015	0	0	0.708628	0	0	0.290653	0.0110598	0	0	0.698287	0	0	0.291372	0.0103403	0	0	0.698287	0	0	0.301713	0.698287	0	0	0	0	0
555	0	0	0.776345	0.223655	0	0	0	0	0	0.998598	0.000173432	0	0.000749354	0.000479287	0	0	0.000349915	0.998421	0	0.000749354	0.000479287	0.942337	0.0576632	0	0	0	0	0	0.998771	0	0.000749354	0.000479287	0	0	0	1	0	0	0	0	0	0	1	0	0	0	0	0	0
556	0	0	0.625627	0.374373	0	0	0	0.972104	0.0278958	0	0	0	0	0	0	0	0.000823453	0.999177	0	0	0	0.942337	0.0576632	0	0	0	0	0	1	0	0	0	0	0	0	1	0	0	0	0	0	0	1	0	0	0	0	0	0
557	0	0	0.00951132	0.419712	0	0.570546	0.000230041	0	0	0.134166	0.000140772	0	0.865586	0.000106674	0	0	0.134126	0.000181072	0	0.865586	0.000106674	0	0	0.429091	0.000133101	0	0.570546	0.000230041	0.134307	0	0.302259	4.59E-06	0	0.563327	0.000102089	0.429224	0	0.00721932	0.000127952	0	0.563327	0.000102089	0.436571	0	0.563327	0.000102089	0	0	0
558	0	0	0.578377	0.207109	0	5.63E-05	0.214458	0	0	0.000350227	0.99965	0	0	0	0.963009	0.0369915	0	0	0	0	0	0	0	0.000341511	0.785144	0	5.63E-05	0.214458	1	0	0	0	0	0	0	0.785486	0	5.63E-05	0.214458	0	0	0	1	0	0	0	0	0	0
559	0	0	0.579391	0.420609	0	0	0	0	0	0.000306317	0.999694	0	0	0	0.963009	0.0369915	0	0	0	0	0	0.942337	0.0576632	0	0	0	0	0	1	0	0	0	0	0	0	1	0	0	0	0	0	0	1	0	0	0	0	0	0
560	0	0	7.55E-05	0.00817246	0	0.000108278	0.991644	0	0	2.33E-06	0.00409933	0	0.000109097	0.995789	0	0	2.03E-06	0.00409962	0	0.000109097	0.995789	0	0	4.44E-06	0.00824347	0	0.000108278	0.991644	0.00410166	0	2.21E-06	0.0126161	0	0.000106886	0.983173	0.00824791	0	1.39E-06	0.00847066	0	0.000106886	0.983173	0.01672	0	0.000106886	0.983173	0	0	0
561	0	0	4.40E-06	0.00817117	0	0.000108283	0.991716	0	0	1.70E-06	0.00408152	0	0.00010911	0.995808	0	0	1.69E-06	0.00408153	0	0.00010911	0.995808	0	0	3.00E-06	0.00817257	0	0.000108283	0.991716	0.00408322	0	2.20E-06	0.0125623	0	0.000106911	0.983245	0.00817557	0	1.37E-06	0.00847079	0	0.000106911	0.983245	0.0166477	0	0.000106911	0.983245	0	0	0
562	0	0	0.999845	0.000154849	0	0	0	0.93647	0.0268732	0	0	0.0366566	0	0	0.927708	0.0356355	0	0	0.0366566	0	0	0.942337	0.0576632	0	0	0	0	0	0.963343	0.0366566	0	0	0	0	0	1	0	0	0	0	0	0	1	0	0	0	0	0	0
563	0	0	0.568182	8.50E-05	0	0.431677	5.60E-05	0.93647	0.0268732	0	0	0.0366566	0	0	0.927708	0.0356355	0	0	0.0366566	0	0	0	0	0.568178	8.95E-05	0	0.431677	5.60E-05	0.963343	0.0366566	0	0	0	0	0	0.568267	0	0.431677	5.60E-05	0	0	0	1	0	0	0	0	0	0
564	0	0	2.95E-06	0.00817177	0	0.000108287	0.991717	0	0	2.19E-06	0.00408185	0	0.000109116	0.995807	0	0	2.37E-06	0.00408167	0	0.000109116	0.995807	0	0	3.02E-06	0.0081717	0	0.000108287	0.991717	0.00408404	0	2.20E-06	0.0125612	0	0.000106917	0.983246	0.00817472	0	1.37E-06	0.00847139	0	0.000106917	0.983246	0.0166475	0	0.000106917	0.983246	0	0	0
565	0	0	0.568182	7.19E-05	0	0.43169	5.60E-05	0	0	0.999859	0.000141302	0	0	0	0.963009	0.0369915	0	0	0	0	0	0	0	0.568182	7.20E-05	0	0.43169	5.60E-05	1	0	0	0	0	0	0	0.568254	0	0.43169	5.60E-05	0	0	0	1	0	0	0	0	0	0
566	0	0	2.52E-06	0.0081704	0	0.000108289	0.991719	0	0	1.38E-06	0.0040807	0	0.000109117	0.995809	0	0	1.45E-06	0.00408063	0	0.000109117	0.995809	0	0	2.47E-06	0.00817044	0	0.000108289	0.991719	0.00408208	0	2.20E-06	0.0125605	0	0.000106919	0.983248	0.00817292	0	1.37E-06	0.00847054	0	0.000106919	0.983248	0.0166448	0	0.000106919	0.983248	0	0	0
567	0	0	5.07E-06	0.00817025	0	0.000108289	0.991716	0	0	1.21E-06	0.00408148	0	0.000109118	0.995808	0	0	1.65E-06	0.00408105	0	0.000109118	0.995808	0	0	2.32E-06	0.00817299	0	0.000108289	0.991716	0.0040827	0	2.20E-06	0.0125623	0	0.000106919	0.983246	0.00817532	0	1.37E-06	0.00847053	0	0.000106919	0.983246	0.0166472	0	0.000106919	0.983246	0	0	0
568	0	0	0.0164106	0.000250125	0	0.98323	0.000109195	0	0	0.0089992	1.47E-06	0	0.99089	0.000109653	0	0	0.00892214	7.85E-05	0	0.99089	0.000109653	0	0	0.0166556	5.18E-06	0	0.98323	0.000109195	0.00900066	0	0.0201252	1.43E-06	0	0.970765	0.000108226	0.0166607	0	0.0124655	9.69E-07	0	0.970765	0.000108226	0.0291272	0	0.970765	0.000108226	0	0	0
569	0	0	0.0208027	0.979197	0	0	0	0.972104	0.0278958	0	0	0	0	0	0	0	0.0120157	0.987984	0	0	0	0.942337	0.0576632	0	0	0	0	0	1	0	0	0	0	0	0	1	0	0	0	0	0	0	1	0	0	0	0	0	0
570	0	0	0.0203277	0.964043	0	0.0153604	0.000269358	0.972104	0.0278958	0	0	0	0	0	0	0	0.0205863	0.979414	0	0	0	0	0	0.983999	0.000371125	0	0.0153604	0.000269358	1	0	0	0	0	0	0	0.98437	0	0.0153604	0.000269358	0	0	0	1	0	0	0	0	0	0
571	0.950446	0.0495536	0	0	0	0	0	0	0	9.64E-05	0.247324	0	8.95E-05	0.75249	0	0	0.00292111	0.244499	0	8.95E-05	0.75249	0	0	0.00065859	0.999341	0	0	0	0.24742	0	8.95E-05	0.75249	0	0	0	1	0	0	0	0	0	0	1	0	0	0	0	0	0
572	0.950446	0.0495536	0	0	0	0	0	0	0	6.84E-05	0.245715	0	8.94E-05	0.754127	0	0	0.000780599	0.245003	0	8.94E-05	0.754127	0	0	0.000496129	0.999504	0	0	0	0.245784	0	8.94E-05	0.754127	0	0	0	1	0	0	0	0	0	0	1	0	0	0	0	0	0
573	0	0	0.0163778	0.000156914	0	0.983339	0.000126348	0	0	0.00890185	1.13E-06	0	0.99097	0.000126885	0	0	0.0088962	6.78E-06	0	0.99097	0.000126885	0	0	0.0165238	1.09E-05	0	0.983339	0.000126348	0.00890299	0	0.0200676	1.71E-06	0	0.970903	0.00012517	0.0165347	0	0.0124364	1.18E-06	0	0.970903	0.00012517	0.0289723	0	0.970903	0.00012517	0	0	0
574	0.917873	0.0478553	0	0	0.0342721	0	0	0	0	0.3071	4.08E-05	0	0.692763	9.62E-05	0	0	0.307099	4.18E-05	0	0.692763	9.62E-05	0.910041	0.055687	0	0	0.0342721	0	0	0.307141	0	0.692763	9.62E-05	0	0	0	0.965728	0.0342721	0	0	0	0	0	1	0	0	0	0	0	0
575	0	0	3.90E-06	0.00817043	0	0.00012528	0.9917	0	0	1.41E-06	0.00408079	0	0.000126238	0.995792	0	0	1.42E-06	0.00408079	0	0.000126238	0.995792	0	0	3.08E-06	0.00817125	0	0.00012528	0.9917	0.00408221	0	2.54E-06	0.0125614	0	0.000123695	0.98323	0.00817433	0	1.58E-06	0.00847023	0	0.000123695	0.98323	0.0166461	0	0.000123695	0.98323	0	0	0
576	0	0	2.58E-06	0.00816988	0	0.00012528	0.991702	0	0	1.36E-06	0.00408029	0	0.000126238	0.995792	0	0	1.36E-06	0.00408029	0	0.000126238	0.995792	0	0	2.57E-06	0.00816988	0	0.00012528	0.991702	0.00408166	0	2.54E-06	0.01256	0	0.000123696	0.983232	0.00817245	0	1.58E-06	0.00847019	0	0.000123696	0.983232	0.0166442	0	0.000123696	0.983232	0	0	0
577	0	0	0.0163678	1.55E-06	0	0.983504	0.000126324	0	0	0.00884686	7.93E-07	0	0.991026	0.000126845	0	0	0.00884686	7.93E-07	0	0.991026	0.000126845	0	0	0.0163678	1.55E-06	0	0.983504	0.000126324	0.00884765	0	0.019957	1.60E-06	0	0.971069	0.000125245	0.0163693	0	0.0124358	1.08E-06	0	0.971069	0.000125245	0.0288062	0	0.971069	0.000125245	0	0	0
578	0	0	2.56E-06	0.00816987	0	0.00012528	0.991702	0	0	1.36E-06	0.00408029	0	0.000126238	0.995792	0	0	1.36E-06	0.00408029	0	0.000126238	0.995792	0	0	2.56E-06	0.00816987	0	0.00012528	0.991702	0.00408165	0	2.54E-06	0.01256	0	0.000123696	0.983232	0.00817243	0	1.58E-06	0.00847019	0	0.000123696	0.983232	0.0166442	0	0.000123696	0.983232	0	0	0
579	0	0	0.0163678	1.55E-06	0	0.983504	0.000126324	0	0	0.00884686	7.93E-07	0	0.991026	0.000126845	0	0	0.00884686	7.93E-07	0	0.991026	0.000126845	0	0	0.0163678	1.55E-06	0	0.983504	0.000126324	0.00884765	0	0.019957	1.60E-06	0	0.971069	0.000125245	0.0163693	0	0.0124358	1.08E-06	0	0.971069	0.000125245	0.0288062	0	0.971069	0.000125245	0	0	0
580	0	0	2.57E-06	0.00816988	0	0.00012528	0.991702	0	0	1.36E-06	0.0040803	0	0.000126238	0.995792	0	0	1.36E-06	0.00408029	0	0.000126238	0.995792	0	0	2.57E-06	0.00816988	0	0.00012528	0.991702	0.00408166	0	2.54E-06	0.01256	0	0.000123696	0.983232	0.00817245	0	1.58E-06	0.00847019	0	0.000123696	0.983232	0.0166442	0	0.000123696	0.983232	0	0	0
581	0	0	0.0163686	2.24E-06	0	0.983503	0.000126324	0	0	0.00884758	1.06E-06	0	0.991025	0.000126845	0	0	0.00884748	1.16E-06	0	0.991025	0.000126845	0	0	0.0163688	2.06E-06	0	0.983503	0.000126324	0.00884864	0	0.0199578	1.60E-06	0	0.971067	0.000125245	0.0163709	0	0.0124361	1.08E-06	0	0.971067	0.000125245	0.028808	0	0.971067	0.000125245	0	0	0
582	0	0	0.000185604	0.999814	0	0	0	0.972104	0.0278958	0	0	0	0	0	0	0	0.00018496	0.999815	0	0	0	0.942337	0.0576632	0	0	0	0	0	1	0	0	0	0	0	0	1	0	0	0	0	0	0	1	0	0	0	0	0	0
583	0	0	0.0163686	2.25E-06	0	0.983503	0.000126324	0	0	0.00884758	1.07E-06	0	0.991025	0.000126845	0	0	0.00884748	1.17E-06	0	0.991025	0.000126845	0	0	0.0163688	2.06E-06	0	0.983503	0.000126324	0.00884865	0	0.0199578	1.60E-06	0	0.971067	0.000125245	0.0163709	0	0.0124361	1.08E-06	0	0.971067	0.000125245	0.028808	0	0.971067	0.000125245	0	0	0
584	0	0	0.0163678	1.56E-06	0	0.983504	0.000126324	0	0	0.00884686	7.95E-07	0	0.991025	0.000126845	0	0	0.00884686	7.96E-07	0	0.991025	0.000126845	0	0	0.0163678	1.56E-06	0	0.983504	0.000126324	0.00884766	0	0.019957	1.60E-06	0	0.971069	0.000125245	0.0163693	0	0.0124358	1.08E-06	0	0.971069	0.000125245	0.0288062	0	0.971069	0.000125245	0	0	0
585	0	0	0.0163678	1.57E-06	0	0.983504	0.000126324	0	0	0.00884687	7.94E-07	0	0.991025	0.000126845	0	0	0.00884687	7.95E-07	0	0.991025	0.000126845	0	0	0.0163678	1.57E-06	0	0.983504	0.000126324	0.00884766	0	0.019957	1.60E-06	0	0.971069	0.000125245	0.0163694	0	0.0124358	1.08E-06	0	0.971069	0.000125245	0.0288062	0	0.971069	0.000125245	0	0	0
586	0	0	0.0163689	2.76E-06	0	0.983502	0.000126324	0	0	0.0088477	9.50E-07	0	0.991025	0.000126845	0	0	0.00884767	9.75E-07	0	0.991025	0.000126845	0	0	0.0163691	2.57E-06	0	0.983502	0.000126324	0.00884865	0	0.0199585	1.60E-06	0	0.971066	0.000125245	0.0163717	0	0.0124359	1.08E-06	0	0.971066	0.000125245	0.0288087	0	0.971066	0.000125245	0	0	0
587	0	0	0.00022808	0.999772	0	0	0	0	0	6.36E-05	0.245179	0	8.82E-05	0.754669	0	0	6.74E-05	0.245175	0	8.82E-05	0.754669	0.942337	0.0576632	0	0	0	0	0	0.245242	0	8.82E-05	0.754669	0	0	0	1	0	0	0	0	0	0	1	0	0	0	0	0	0
588	0	0	0.999798	0.000201803	0	0	0	0	0	0.999831	0.000168705	0	0	0	0.963009	0.0369915	0	0	0	0	0	0.942337	0.0576632	0	0	0	0	0	1	0	0	0	0	0	0	1	0	0	0	0	0	0	1	0	0	0	0	0	0
589	0	0	0.0163717	3.80E-06	0	0.983498	0.000126325	0	0	0.00884942	1.59E-06	0	0.991022	0.000126846	0	0	0.00884923	1.79E-06	0	0.991022	0.000126846	0	0	0.0163709	4.62E-06	0	0.983498	0.000126325	0.00885101	0	0.0199605	1.60E-06	0	0.971062	0.000125245	0.0163755	0	0.0124365	1.08E-06	0	0.971062	0.000125245	0.0288131	0	0.971062	0.000125245	0	0	0
590	0.950446	0.0495536	0	0	0	0	0	0.93647	0.0268732	0	0	0.0366566	0	0	0.927708	0.0356355	0	0	0.0366566	0	0	0	0	0.000186936	0.999813	0	0	0	0.963343	0.0366566	0	0	0	0	0	1	0	0	0	0	0	0	1	0	0	0	0	0	0
591	0	0	3.04E-06	0.00817075	0	0.000125281	0.991701	0	0	1.60E-06	0.0040808	0	0.000126239	0.995791	0	0	1.60E-06	0.0040808	0	0.000126239	0.995791	0	0	3.22E-06	0.00817057	0	0.000125281	0.991701	0.0040824	0	2.54E-06	0.0125608	0	0.000123697	0.983231	0.00817379	0	1.58E-06	0.00847041	0	0.000123697	0.983231	0.0166458	0	0.000123697	0.983231	0	0	0
592	0	0	0.0163678	1.56E-06	0	0.983504	0.000126325	0	0	0.00884686	7.95E-07	0	0.991025	0.000126846	0	0	0.00884686	7.95E-07	0	0.991025	0.000126846	0	0	0.0163678	1.56E-06	0	0.983504	0.000126325	0.00884766	0	0.019957	1.60E-06	0	0.971069	0.000125247	0.0163693	0	0.0124358	1.08E-06	0	0.971069	0.000125247	0.0288062	0	0.971069	0.000125247	0	0	0
593	0	0	0.0163678	1.55E-06	0	0.983504	0.000126326	0	0	0.00884686	7.93E-07	0	0.991026	0.000126846	0	0	0.00884686	7.93E-07	0	0.991026	0.000126846	0	0	0.0163678	1.55E-06	0	0.983504	0.000126326	0.00884765	0	0.019957	1.60E-06	0	0.971069	0.000125247	0.0163693	0	0.0124358	1.08E-06	0	0.971069	0.000125247	0.0288062	0	0.971069	0.000125247	0	0	0
594	0	0	0.0163678	1.55E-06	0	0.983504	0.000126326	0	0	0.00884686	7.93E-07	0	0.991026	0.000126847	0	0	0.00884686	7.93E-07	0	0.991026	0.000126847	0	0	0.0163678	1.55E-06	0	0.983504	0.000126326	0.00884765	0	0.019957	1.60E-06	0	0.971069	0.000125247	0.0163693	0	0.0124358	1.08E-06	0	0.971069	0.000125247	0.0288062	0	0.971069	0.000125247	0	0	0
595	0	0	2.56E-06	0.00816987	0	0.000125281	0.991702	0	0	1.36E-06	0.00408029	0	0.000126239	0.995792	0	0	1.36E-06	0.00408029	0	0.000126239	0.995792	0	0	2.56E-06	0.00816987	0	0.000125281	0.991702	0.00408165	0	2.54E-06	0.01256	0	0.000123697	0.983232	0.00817243	0	1.58E-06	0.00847019	0	0.000123697	0.983232	0.0166442	0	0.000123697	0.983232	0	0	0
596	0	0	2.58E-06	0.00816989	0	0.000125281	0.991702	0	0	1.36E-06	0.0040803	0	0.000126239	0.995792	0	0	1.36E-06	0.0040803	0	0.000126239	0.995792	0	0	2.58E-06	0.00816989	0	0.000125281	0.991702	0.00408166	0	2.54E-06	0.01256	0	0.000123697	0.983232	0.00817246	0	1.58E-06	0.00847019	0	0.000123697	0.983232	0.0166442	0	0.000123697	0.983232	0	0	0
597	0	0	0.0163694	3.08E-06	0	0.983501	0.000126326	0	0	0.00884797	1.07E-06	0	0.991024	0.000126847	0	0	0.00884799	1.04E-06	0	0.991024	0.000126847	0	0	0.0163695	2.93E-06	0	0.983501	0.000126326	0.00884903	0	0.0199589	1.60E-06	0	0.971065	0.000125246	0.0163725	0	0.012436	1.08E-06	0	0.971065	0.000125246	0.0288095	0	0.971065	0.000125246	0	0	0
598	0.917873	0.0478553	0	0	0.0342721	0	0	0	0	8.13E-05	0.245182	0	8.83E-05	0.754648	0	0	7.75E-05	0.245186	0	8.83E-05	0.754648	0.910041	0.055687	0	0	0.0342721	0	0	0.245263	0	8.83E-05	0.754648	0	0	0	0.965728	0.0342721	0	0	0	0	0	1	0	0	0	0	0	0
599	0.276934	0.0144386	0	0	0.708628	0	0	0.282545	0.00810798	0	0	0.709347	0	0	0.279901	0.0107517	0	0	0.709347	0	0	0.274571	0.0168015	0	0	0.708628	0	0	0.290653	0.0110598	0	0	0.698287	0	0	0.291372	0.0103403	0	0	0.698287	0	0	0.301713	0.698287	0	0	0	0	0
600	0.950446	0.0495536	0	0	0	0	0	0.972104	0.0278958	0	0	0	0	0	0	0	0.999801	0.000199106	0	0	0	0	0	0.99978	0.000220434	0	0	0	1	0	0	0	0	0	0	1	0	0	0	0	0	0	1	0	0	0	0	0	0
601	0	0	7.90E-06	0.00817151	0	0.000125288	0.991695	0	0	2.04E-06	0.00408226	0	0.000126246	0.995789	0	0	1.77E-06	0.00408253	0	0.000126246	0.995789	0	0	3.73E-06	0.00817567	0	0.000125288	0.991695	0.0040843	0	2.54E-06	0.0125648	0	0.000123701	0.983225	0.0081794	0	1.59E-06	0.00847067	0	0.000123701	0.983225	0.0166517	0	0.000123701	0.983225	0	0	0
602	0	0	0.0163743	9.31E-05	0	0.983406	0.000126314	0	0	0.00887578	7.94E-06	0	0.990989	0.00012685	0	0	0.0088824	1.33E-06	0	0.990989	0.00012685	0	0	0.016462	5.43E-06	0	0.983406	0.000126314	0.00888373	0	0.020021	1.62E-06	0	0.970968	0.000125227	0.0164675	0	0.0124378	1.09E-06	0	0.970968	0.000125227	0.0289064	0	0.970968	0.000125227	0	0	0
603	0	0	0.99234	0.00375804	0	0.000135764	0.00376621	0	0	0.998785	0.00121502	0	0	0	0.963009	0.0369915	0	0	0	0	0	0	0	0.00030426	0.995794	0	0.000135764	0.00376621	1	0	0	0	0	0	0	0.996098	0	0.000135764	0.00376621	0	0	0	1	0	0	0	0	0	0
604	0	0	0.000324708	0.987529	0	0.0119915	0.000155056	0	0	0.302747	0.00252065	0	0.694636	9.69E-05	0	0	0.305162	0.00010536	0	0.694636	9.69E-05	0	0	0.987582	0.000271453	0	0.0119915	0.000155056	0.305267	0	0.682796	9.40E-05	0	0.0118395	2.91E-06	0.987853	0	0.000151956	0.000152143	0	0.0118395	2.91E-06	0.988158	0	0.0118395	2.91E-06	0	0	0
605	0	0	0.561279	0.00367382	0	0.434977	7.01E-05	0	0	0.000204327	0.990876	0	0.00877715	0.000142065	0	0	0.990911	0.000169741	0	0.00877715	0.000142065	0	0	0.564785	0.000167825	0	0.434977	7.01E-05	0.991081	0	0.000177392	0.000135599	0	0.00859976	6.47E-06	0.564952	0	0.426378	6.37E-05	0	0.00859976	6.47E-06	0.991394	0	0.00859976	6.47E-06	0	0	0
606	0	0	4.30E-05	0.00819496	0	0.000130429	0.991632	0	0	5.07E-05	0.0040911	0	0.000131421	0.995727	0	0	2.46E-06	0.00413937	0	0.000131421	0.995727	0	0	3.87E-06	0.00823406	0	0.000130429	0.991632	0.00414183	0	2.67E-06	0.0125901	0	0.000128756	0.983137	0.00823792	0	1.67E-06	0.00849498	0	0.000128756	0.983137	0.0167346	0	0.000128756	0.983137	0	0	0
607	0	0	3.10E-06	0.00816997	0	0.000130468	0.991696	0	0	1.68E-06	0.00408038	0	0.000131466	0.995786	0	0	1.41E-06	0.00408065	0	0.000131466	0.995786	0	0	2.66E-06	0.00817041	0	0.000130468	0.991696	0.00408207	0	2.65E-06	0.0125603	0	0.000128818	0.983226	0.00817307	0	1.65E-06	0.00847028	0	0.000128818	0.983226	0.016645	0	0.000128818	0.983226	0	0	0
608	0	0	0.0163677	1.60E-06	0	0.983499	0.000131556	0	0	0.00884681	8.17E-07	0	0.99102	0.000132099	0	0	0.00884681	8.15E-07	0	0.99102	0.000132099	0	0	0.0163677	1.60E-06	0	0.983499	0.000131556	0.00884763	0	0.0199569	1.67E-06	0	0.971063	0.000130432	0.0163693	0	0.0124358	1.12E-06	0	0.971063	0.000130432	0.0288062	0	0.971063	0.000130432	0	0	0
609	0	0	0.0163677	1.60E-06	0	0.983499	0.000131556	0	0	0.00884681	8.15E-07	0	0.99102	0.000132099	0	0	0.00884681	8.15E-07	0	0.99102	0.000132099	0	0	0.0163677	1.60E-06	0	0.983499	0.000131556	0.00884763	0	0.0199569	1.67E-06	0	0.971063	0.000130433	0.0163693	0	0.0124357	1.12E-06	0	0.971063	0.000130433	0.0288062	0	0.971063	0.000130433	0	0	0
610	0	0	2.66E-06	0.00816984	0	0.000130469	0.991697	0	0	1.41E-06	0.00408027	0	0.000131467	0.995787	0	0	1.41E-06	0.00408027	0	0.000131467	0.995787	0	0	2.66E-06	0.00816984	0	0.000130469	0.991697	0.00408168	0	2.65E-06	0.01256	0	0.000128819	0.983227	0.00817249	0	1.65E-06	0.00847014	0	0.000128819	0.983227	0.0166443	0	0.000128819	0.983227	0	0	0
611	0	0	3.53E-06	0.00817069	0	0.000130478	0.991695	0	0	1.41E-06	0.0040807	0	0.000131468	0.995786	0	0	1.41E-06	0.0040807	0	0.000131468	0.995786	0	0	3.53E-06	0.00817069	0	0.000130478	0.991695	0.00408211	0	2.65E-06	0.0125613	0	0.000128819	0.983225	0.00817422	0	1.66E-06	0.00847013	0	0.000128819	0.983225	0.016646	0	0.000128819	0.983225	0	0	0
612	0	0	0.0164434	7.98E-05	0	0.983345	0.000131935	0	0	0.00889386	1.15E-06	0	0.990973	0.000132142	0	0	0.00889375	1.26E-06	0	0.990973	0.000132142	0	0	0.0164434	7.98E-05	0	0.983345	0.000131935	0.008895	0	0.020062	1.73E-06	0	0.970911	0.000130411	0.0165231	0	0.0124341	1.52E-06	0	0.970911	0.000130411	0.0289588	0	0.970911	0.000130411	0	0	0
613	0.950446	0.0495536	0	0	0	0	0	0.972104	0.0278958	0	0	0	0	0	0	0	0.000196929	0.999803	0	0	0	0	0	0.00897352	0.991026	0	0	0	1	0	0	0	0	0	0	1	0	0	0	0	0	0	1	0	0	0	0	0	0
614	0	0	7.62E-05	0.0082671	0	0.000142471	0.991514	0	0	1.79E-06	0.00412217	0	0.000142836	0.995733	0	0	1.88E-06	0.00412208	0	0.000142836	0.995733	0	0	0.000102313	0.00824095	0	0.000142471	0.991514	0.00412396	0	2.89E-06	0.0126878	0	0.000139945	0.983045	0.00834326	0	2.53E-06	0.00846886	0	0.000139945	0.983045	0.0168147	0	0.000139945	0.983045	0	0	0
615	0	0	0.0163687	2.59E-06	0	0.983486	0.000143071	0	0	0.00884734	8.64E-07	0	0.991008	0.000143645	0	0	0.00884734	8.64E-07	0	0.991008	0.000143645	0	0	0.0163683	2.90E-06	0	0.983486	0.000143071	0.0088482	0	0.0199581	1.81E-06	0	0.97105	0.000141833	0.0163713	0	0.0124356	1.24E-06	0	0.97105	0.000141833	0.0288081	0	0.97105	0.000141833	0	0	0
616	0	0	2.85E-06	0.00816974	0	0.000141875	0.991686	0	0	1.51E-06	0.00408023	0	0.00014296	0.995775	0	0	1.51E-06	0.00408023	0	0.00014296	0.995775	0	0	2.85E-06	0.00816974	0	0.000141875	0.991686	0.00408174	0	2.88E-06	0.0125598	0	0.000140081	0.983215	0.00817259	0	1.79E-06	0.00847004	0	0.000140081	0.983215	0.0166444	0	0.000140081	0.983215	0	0	0
617	0	0	2.84E-06	0.00816973	0	0.000141875	0.991686	0	0	1.51E-06	0.00408022	0	0.00014296	0.995775	0	0	1.51E-06	0.00408022	0	0.00014296	0.995775	0	0	2.84E-06	0.00816973	0	0.000141875	0.991686	0.00408173	0	2.88E-06	0.0125598	0	0.000140081	0.983216	0.00817257	0	1.79E-06	0.00847004	0	0.000140081	0.983216	0.0166444	0	0.000140081	0.983216	0	0	0
618	0	0	2.84E-06	0.00816973	0	0.000141875	0.991686	0	0	1.51E-06	0.00408022	0	0.00014296	0.995775	0	0	1.51E-06	0.00408022	0	0.00014296	0.995775	0	0	2.84E-06	0.00816973	0	0.000141875	0.991686	0.00408173	0	2.88E-06	0.0125598	0	0.000140081	0.983216	0.00817257	0	1.79E-06	0.00847004	0	0.000140081	0.983216	0.0166444	0	0.000140081	0.983216	0	0	0
619	0	0	2.84E-06	0.00816973	0	0.000141875	0.991686	0	0	1.51E-06	0.00408022	0	0.00014296	0.995775	0	0	1.51E-06	0.00408022	0	0.00014296	0.995775	0	0	2.84E-06	0.00816973	0	0.000141875	0.991686	0.00408173	0	2.88E-06	0.0125598	0	0.000140081	0.983216	0.00817257	0	1.79E-06	0.00847004	0	0.000140081	0.983216	0.0166444	0	0.000140081	0.983216	0	0	0
620	0	0	0.0163675	1.69E-06	0	0.983488	0.000143057	0	0	0.00884671	8.62E-07	0	0.991009	0.000143647	0	0	0.00884671	8.62E-07	0	0.991009	0.000143647	0	0	0.0163675	1.69E-06	0	0.983488	0.000143057	0.00884757	0	0.0199566	1.81E-06	0	0.971052	0.000141836	0.0163692	0	0.0124356	1.22E-06	0	0.971052	0.000141836	0.028806	0	0.971052	0.000141836	0	0	0
621	0	0	0.0163675	1.69E-06	0	0.983488	0.000143057	0	0	0.00884671	8.62E-07	0	0.991009	0.000143647	0	0	0.00884671	8.62E-07	0	0.991009	0.000143647	0	0	0.0163675	1.69E-06	0	0.983488	0.000143057	0.00884757	0	0.0199566	1.81E-06	0	0.971052	0.000141836	0.0163692	0	0.0124356	1.22E-06	0	0.971052	0.000141836	0.028806	0	0.971052	0.000141836	0	0	0
622	0	0	0.0163675	1.70E-06	0	0.983488	0.000143057	0	0	0.00884671	8.62E-07	0	0.991009	0.000143647	0	0	0.00884671	8.64E-07	0	0.991009	0.000143647	0	0	0.0163675	1.69E-06	0	0.983488	0.000143057	0.00884758	0	0.0199566	1.81E-06	0	0.971052	0.000141836	0.0163692	0	0.0124356	1.22E-06	0	0.971052	0.000141836	0.028806	0	0.971052	0.000141836	0	0	0
623	0	0	0.0163676	2.56E-06	0	0.983487	0.000143057	0	0	0.0088472	8.64E-07	0	0.991008	0.000143648	0	0	0.00884697	1.10E-06	0	0.991008	0.000143648	0	0	0.0163685	1.70E-06	0	0.983487	0.000143057	0.00884807	0	0.0199572	1.81E-06	0	0.971051	0.000141835	0.0163702	0	0.0124357	1.22E-06	0	0.971051	0.000141835	0.0288071	0	0.971051	0.000141835	0	0	0
624	0	0	7.54E-05	0.00818713	0	0.000141861	0.991596	0	0	1.78E-06	0.00413374	0	0.000142956	0.995722	0	0	3.76E-05	0.0040979	0	0.000142956	0.995722	0	0	3.37E-06	0.00825913	0	0.000141861	0.991596	0.00413552	0	2.90E-06	0.0126134	0	0.000140057	0.983108	0.0082625	0	1.80E-06	0.00848755	0	0.000140057	0.983108	0.0167518	0	0.000140057	0.983108	0	0	0
625	0	0	0.00897678	0.991023	0	0	0	0.972104	0.0278958	0	0	0	0	0	0	0	0.00892761	0.991072	0	0	0	0.942337	0.0576632	0	0	0	0	0	1	0	0	0	0	0	0	1	0	0	0	0	0	0	1	0	0	0	0	0	0
626	0	0	0.000101782	0.00819311	0	0.000146301	0.991559	0	0	1.81E-06	0.00415311	0	0.000147442	0.995698	0	0	5.08E-05	0.00410412	0	0.000147442	0.995698	0	0	3.42E-06	0.00829147	0	0.000146301	0.991559	0.00415492	0	3.01E-06	0.0126326	0	0.000144432	0.983065	0.00829489	0	1.87E-06	0.00849378	0	0.000144432	0.983065	0.0167905	0	0.000144432	0.983065	0	0	0
627	0	0	0.0163676	2.94E-06	0	0.983482	0.000147567	0	0	0.00884735	8.84E-07	0	0.991004	0.000148176	0	0	0.00884704	1.20E-06	0	0.991004	0.000148176	0	0	0.0163688	1.75E-06	0	0.983482	0.000147567	0.00884824	0	0.0199574	1.87E-06	0	0.971046	0.000146306	0.0163705	0	0.0124357	1.26E-06	0	0.971046	0.000146306	0.0288075	0	0.971046	0.000146306	0	0	0
628	0	0	3.65E-06	0.00817109	0	0.000146347	0.991679	0	0	1.87E-06	0.00408089	0	0.000147467	0.99577	0	0	1.79E-06	0.00408097	0	0.000147467	0.99577	0	0	4.05E-06	0.00817069	0	0.000146347	0.991679	0.00408276	0	2.97E-06	0.0125611	0	0.000144496	0.983209	0.00817473	0	1.85E-06	0.00847027	0	0.000144496	0.983209	0.0166469	0	0.000144496	0.983209	0	0	0
629	0	0	0.999743	0.00018003	0	4.42E-05	3.24E-05	0	0	0.000206326	0.999794	0	0	0	0.963009	0.0369915	0	0	0	0	0	0	0	0.000206956	0.999716	0	4.42E-05	3.24E-05	1	0	0	0	0	0	0	0.999923	0	4.42E-05	3.24E-05	0	0	0	1	0	0	0	0	0	0
630	0	0	0.016369	2.51E-06	0	0.983481	0.000147567	0	0	0.00884753	1.26E-06	0	0.991003	0.000148176	0	0	0.00884764	1.15E-06	0	0.991003	0.000148176	0	0	0.0163685	2.95E-06	0	0.983481	0.000147567	0.00884879	0	0.0199579	1.87E-06	0	0.971045	0.000146306	0.0163715	0	0.0124358	1.26E-06	0	0.971045	0.000146306	0.0288085	0	0.971045	0.000146306	0	0	0
631	0	0	0.0163676	2.69E-06	0	0.983482	0.000147567	0	0	0.00884698	1.16E-06	0	0.991004	0.000148176	0	0	0.00884725	8.90E-07	0	0.991004	0.000148176	0	0	0.0163685	1.79E-06	0	0.983482	0.000147567	0.00884814	0	0.0199572	1.87E-06	0	0.971046	0.000146306	0.0163703	0	0.0124357	1.26E-06	0	0.971046	0.000146306	0.0288072	0	0.971046	0.000146306	0	0	0
632	0	0	0.0163933	7.97E-05	0	0.983379	0.000147552	0	0	0.00887167	4.29E-05	0	0.990937	0.000148172	0	0	0.00891253	2.01E-06	0	0.990937	0.000148172	0	0	0.0164678	5.23E-06	0	0.983379	0.000147552	0.00891454	0	0.0200104	1.91E-06	0	0.970927	0.000146263	0.016473	0	0.0124526	1.29E-06	0	0.970927	0.000146263	0.0289269	0	0.970927	0.000146263	0	0	0
633	0.276934	0.0144386	0	0	0.708628	0	0	0.282545	0.00810798	0	0	0.709347	0	0	0.279901	0.0107517	0	0	0.709347	0	0	0.274571	0.0168015	0	0	0.708628	0	0	0.290653	0.0110598	0	0	0.698287	0	0	0.291372	0.0103403	0	0	0.698287	0	0	0.301713	0.698287	0	0	0	0	0
634	0.950446	0.0495536	0	0	0	0	0	0.972104	0.0278958	0	0	0	0	0	0	0	0.000400617	0.999599	0	0	0	0	0	0.000635887	0.999364	0	0	0	1	0	0	0	0	0	0	1	0	0	0	0	0	0	1	0	0	0	0	0	0
635	0.950446	0.0495536	0	0	0	0	0	0.972104	0.0278958	0	0	0	0	0	0	0	0.999664	0.000335609	0	0	0	0	0	0.999344	0.000656496	0	0	0	1	0	0	0	0	0	0	1	0	0	0	0	0	0	1	0	0	0	0	0	0
636	0	0	0.985793	0.0142068	0	0	0	0	0	0.306102	0.00342771	0	0.690346	0.000124604	0	0	0.309406	0.00012395	0	0.690346	0.000124604	0.942337	0.0576632	0	0	0	0	0	0.30953	0	0.690346	0.000124604	0	0	0	1	0	0	0	0	0	0	1	0	0	0	0	0	0
637	0.276934	0.0144386	0	0	0.708628	0	0	0.282545	0.00810798	0	0	0.709347	0	0	0.279901	0.0107517	0	0	0.709347	0	0	0.274571	0.0168015	0	0	0.708628	0	0	0.290653	0.0110598	0	0	0.698287	0	0	0.291372	0.0103403	0	0	0.698287	0	0	0.301713	0.698287	0	0	0	0	0
638	0.950446	0.0495536	0	0	0	0	0	0	0	0.000567571	0.245058	0	0.000115394	0.754259	0	0	9.17E-05	0.245534	0	0.000115394	0.754259	0	0	0.000494943	0.999505	0	0	0	0.245625	0	0.000115394	0.754259	0	0	0	1	0	0	0	0	0	0	1	0	0	0	0	0	0
639	0	0	0.0163721	5.95E-05	0	0.983404	0.000164534	0	0	0.00886513	4.33E-06	0	0.990965	0.000165251	0	0	0.00886822	1.24E-06	0	0.990965	0.000165251	0	0	0.0164258	5.88E-06	0	0.983404	0.000164534	0.00886946	0	0.0199976	2.14E-06	0	0.970968	0.000163109	0.0164317	0	0.0124361	1.42E-06	0	0.970968	0.000163109	0.0288692	0	0.970968	0.000163109	0	0	0
640	0	0	0.0163672	2.56E-06	0	0.983466	0.000164571	0	0	0.00884674	9.74E-07	0	0.990987	0.00016525	0	0	0.00884676	9.53E-07	0	0.990987	0.00016525	0	0	0.0163678	1.93E-06	0	0.983466	0.000164571	0.00884772	0	0.0199567	2.09E-06	0	0.97103	0.000163165	0.0163698	0	0.0124353	1.41E-06	0	0.97103	0.000163165	0.0288065	0	0.97103	0.000163165	0	0	0
641	0	0	3.21E-06	0.00817053	0	0.000163211	0.991663	0	0	1.94E-06	0.00408035	0	0.000164459	0.995753	0	0	1.71E-06	0.00408058	0	0.000164459	0.995753	0	0	4.06E-06	0.00816967	0	0.000163211	0.991663	0.00408228	0	3.31E-06	0.0125602	0	0.000161147	0.983193	0.00817374	0	2.06E-06	0.00846997	0	0.000161147	0.983193	0.0166458	0	0.000161147	0.983193	0	0	0
642	0	0	0.016467	2.30E-06	0	0.983366	0.000164556	0	0	0.00886978	4.29E-05	0	0.990922	0.000165246	0	0	0.00891139	1.27E-06	0	0.990922	0.000165246	0	0	0.0163895	7.98E-05	0	0.983366	0.000164556	0.00891266	0	0.020008	2.10E-06	0	0.970914	0.000163142	0.0164693	0	0.012452	1.41E-06	0	0.970914	0.000163142	0.0289227	0	0.970914	0.000163142	0	0	0
643	0	0	0.9998	0.000200374	0	0	0	0	0	0.995094	0.00490604	0	0	0	0.963009	0.0369915	0	0	0	0	0	0.942337	0.0576632	0	0	0	0	0	1	0	0	0	0	0	0	1	0	0	0	0	0	0	1	0	0	0	0	0	0
644	0	0	3.71E-06	0.00825428	0	0.000170763	0.991571	0	0	2.83E-05	0.00409777	0	0.000172103	0.995702	0	0	2.04E-06	0.00412405	0	0.000172103	0.995702	0	0	7.59E-05	0.00818211	0	0.000170763	0.991571	0.0041261	0	3.52E-06	0.0126131	0	0.000168582	0.983089	0.00825799	0	2.18E-06	0.00848251	0	0.000168582	0.983089	0.0167427	0	0.000168582	0.983089	0	0	0
645	0	0	0.016368	1.94E-06	0	0.983458	0.000172279	0	0	0.00884671	1.15E-06	0	0.990979	0.00017299	0	0	0.00884688	9.84E-07	0	0.990979	0.00017299	0	0	0.0163671	2.80E-06	0	0.983458	0.000172279	0.00884786	0	0.0199566	2.18E-06	0	0.971023	0.000170807	0.0163699	0	0.0124353	1.47E-06	0	0.971023	0.000170807	0.0288067	0	0.971023	0.000170807	0	0	0
646	0	0	3.32E-06	0.0081695	0	0.000170855	0.991656	0	0	1.77E-06	0.0040801	0	0.000172162	0.995746	0	0	1.77E-06	0.0040801	0	0.000172162	0.995746	0	0	3.33E-06	0.00816949	0	0.000170855	0.991656	0.00408188	0	3.47E-06	0.0125594	0	0.000168695	0.983187	0.00817282	0	2.16E-06	0.0084698	0	0.000168695	0.983187	0.0166448	0	0.000168695	0.983187	0	0	0
647	0	0	3.32E-06	0.00816949	0	0.000170856	0.991656	0	0	1.77E-06	0.0040801	0	0.000172162	0.995746	0	0	1.77E-06	0.0040801	0	0.000172162	0.995746	0	0	3.32E-06	0.00816949	0	0.000170856	0.991656	0.00408187	0	3.47E-06	0.0125594	0	0.000168695	0.983187	0.00817281	0	2.16E-06	0.0084698	0	0.000168695	0.983187	0.0166448	0	0.000168695	0.983187	0	0	0
648	0	0	3.32E-06	0.00816949	0	0.000170856	0.991656	0	0	1.77E-06	0.0040801	0	0.000172162	0.995746	0	0	1.77E-06	0.0040801	0	0.000172162	0.995746	0	0	3.32E-06	0.00816949	0	0.000170856	0.991656	0.00408187	0	3.47E-06	0.0125594	0	0.000168695	0.983187	0.00817281	0	2.16E-06	0.0084698	0	0.000168695	0.983187	0.0166448	0	0.000168695	0.983187	0	0	0
649	0	0	0.016367	1.93E-06	0	0.983459	0.00017228	0	0	0.00884645	9.82E-07	0	0.99098	0.00017299	0	0	0.00884645	9.82E-07	0	0.99098	0.00017299	0	0	0.016367	1.93E-06	0	0.983459	0.00017228	0.00884743	0	0.019956	2.18E-06	0	0.971024	0.000170808	0.0163689	0	0.0124352	1.47E-06	0	0.971024	0.000170808	0.0288057	0	0.971024	0.000170808	0	0	0
650	0	0	3.33E-06	0.0081695	0	0.000170856	0.991656	0	0	1.77E-06	0.00408011	0	0.000172162	0.995746	0	0	1.77E-06	0.00408011	0	0.000172162	0.995746	0	0	3.33E-06	0.0081695	0	0.000170856	0.991656	0.00408188	0	3.47E-06	0.0125594	0	0.000168695	0.983187	0.00817283	0	2.16E-06	0.0084698	0	0.000168695	0.983187	0.0166448	0	0.000168695	0.983187	0	0	0
651	0	0	4.26E-06	0.00817092	0	0.000170855	0.991654	0	0	2.33E-06	0.00408102	0	0.000172162	0.995744	0	0	2.24E-06	0.00408111	0	0.000172162	0.995744	0	0	4.26E-06	0.00817092	0	0.000170855	0.991654	0.00408335	0	3.47E-06	0.0125608	0	0.000168695	0.983184	0.00817518	0	2.16E-06	0.00847029	0	0.000168695	0.983184	0.0166476	0	0.000168695	0.983184	0	0	0
652	0.276934	0.0144386	0	0	0.708628	0	0	0.282545	0.00810798	0	0	0.709347	0	0	0.279901	0.0107517	0	0	0.709347	0	0	0.274571	0.0168015	0	0	0.708628	0	0	0.290653	0.0110598	0	0	0.698287	0	0	0.291372	0.0103403	0	0	0.698287	0	0	0.301713	0.698287	0	0	0	0	0
653	0.917873	0.0478553	0	0	0.0342721	0	0	0	0	0.000290246	0.99971	0	0	0	0.963009	0.0369915	0	0	0	0	0	0.910041	0.055687	0	0	0.0342721	0	0	1	0	0	0	0	0	0	0.965728	0.0342721	0	0	0	0	0	1	0	0	0	0	0	0
654	0	0	5.28E-06	0.00817509	0	0.000170856	0.991649	0	0	5.01E-06	0.00408469	0	0.000172166	0.995738	0	0	5.35E-06	0.00408435	0	0.000172166	0.995738	0	0	5.66E-06	0.00817471	0	0.000170856	0.991649	0.0040897	0	3.47E-06	0.0125625	0	0.000168695	0.983176	0.00818037	0	2.16E-06	0.00847317	0	0.000168695	0.983176	0.0166557	0	0.000168695	0.983176	0	0	0
655	0	0	0.999794	0.000205607	0	0	0	0	0	0.999567	0.000204987	0	0.000131123	9.65E-05	0	0	0.000231772	0.999541	0	0.000131123	9.65E-05	0.942337	0.0576632	0	0	0	0	0	0.999772	0	0.000131123	9.65E-05	0	0	0	1	0	0	0	0	0	0	1	0	0	0	0	0	0
656	0	0	3.68E-06	0.00817084	0	0.000170857	0.991655	0	0	2.49E-06	0.00408136	0	0.000172164	0.995744	0	0	2.83E-06	0.00408102	0	0.000172164	0.995744	0	0	3.82E-06	0.0081707	0	0.000170857	0.991655	0.00408385	0	3.47E-06	0.01256	0	0.000168696	0.983184	0.00817452	0	2.16E-06	0.00847068	0	0.000168696	0.983184	0.0166474	0	0.000168696	0.983184	0	0	0
657	0	0	3.81E-06	0.00817047	0	0.000170857	0.991655	0	0	2.10E-06	0.00408063	0	0.000172164	0.995745	0	0	2.02E-06	0.00408072	0	0.000172164	0.995745	0	0	4.03E-06	0.00817024	0	0.000170857	0.991655	0.00408273	0	3.47E-06	0.0125603	0	0.000168696	0.983185	0.00817428	0	2.16E-06	0.00847007	0	0.000168696	0.983185	0.0166465	0	0.000168696	0.983185	0	0	0
658	0.950446	0.0495536	0	0	0	0	0	0	0	0.000231326	0.999769	0	0	0	0.963009	0.0369915	0	0	0	0	0	0	0	0.999763	0.000237119	0	0	0	1	0	0	0	0	0	0	1	0	0	0	0	0	0	1	0	0	0	0	0	0
659	0	0	0.0164422	3.96E-06	0	0.983382	0.000172267	0	0	0.00887009	1.50E-06	0	0.990955	0.000172987	0	0	0.00887022	1.38E-06	0	0.990955	0.000172987	0	0	0.0163683	7.79E-05	0	0.983382	0.000172267	0.00887159	0	0.0200085	2.20E-06	0	0.970947	0.000170791	0.0164462	0	0.0124346	1.48E-06	0	0.970947	0.000170791	0.0288823	0	0.970947	0.000170791	0	0	0
660	0	0	0.996127	0.000204544	0	0.00363554	3.34E-05	0	0	0.305983	5.20E-05	0	0.693834	0.000131274	0	0	0.305983	5.20E-05	0	0.693834	0.000131274	0	0	0.000233501	0.996098	0	0.00363554	3.34E-05	0.306035	0	0.690244	0.00013059	0	0.00358956	6.84E-07	0.996331	0	4.60E-05	3.27E-05	0	0.00358956	6.84E-07	0.99641	0	0.00358956	6.84E-07	0	0	0
661	0	0	0.0165293	2.81E-06	0	0.983296	0.000172275	0	0	0.00889597	1.05E-06	0	0.99093	0.000172985	0	0	0.00889597	1.05E-06	0	0.99093	0.000172985	0	0	0.0163652	0.000166887	0	0.983296	0.000172275	0.00889702	0	0.0200676	2.20E-06	0	0.970862	0.000170782	0.0165321	0	0.0124332	1.49E-06	0	0.970862	0.000170782	0.0289668	0	0.970862	0.000170782	0	0	0
662	0	0	0.0166042	4.21E-06	0	0.983219	0.000172279	0	0	0.00891912	1.06E-06	0	0.990907	0.000172982	0	0	0.00891912	1.06E-06	0	0.990907	0.000172982	0	0	0.0163653	0.000243105	0	0.983219	0.000172279	0.00892017	0	0.0201198	2.21E-06	0	0.970787	0.000170769	0.0166084	0	0.0124323	1.51E-06	0	0.970787	0.000170769	0.0290422	0	0.970787	0.000170769	0	0	0
663	0	0	0.989686	0.000260652	0	0.00996049	9.30E-05	0	0	0.304065	5.17E-05	0	0.695752	0.000131578	0	0	0.304065	5.17E-05	0	0.695752	0.000131578	0	0	0.000338449	0.989608	0	0.00996049	9.30E-05	0.304117	0	0.685917	0.000129783	0	0.00983452	1.80E-06	0.989946	0	0.000125966	9.12E-05	0	0.00983452	1.80E-06	0.990164	0	0.00983452	1.80E-06	0	0	0
664	0	0	0.0228736	0.000227495	0	0.976694	0.000204531	0	0	0.0108982	1.87E-06	0	0.988927	0.000172795	0	0	0.010898	2.02E-06	0	0.988927	0.000172795	0	0	0.0164484	0.00665267	0	0.976694	0.000204531	0.0109	0	0.0245829	3.18E-06	0	0.964344	0.000169617	0.023101	0	0.0123502	3.49E-05	0	0.964344	0.000169617	0.0354861	0	0.964344	0.000169617	0	0	0
665	0.917873	0.0478553	0	0	0.0342721	0	0	0.972104	0.0278958	0	0	0	0	0	0	0	0.000236767	0.999763	0	0	0	0.910041	0.055687	0	0	0.0342721	0	0	1	0	0	0	0	0	0	0.965728	0.0342721	0	0	0	0	0	1	0	0	0	0	0	0
666	0	0	7.65E-05	0.00824086	0	0.000180198	0.991502	0	0	2.13E-06	0.0041156	0	0.000181051	0.995701	0	0	2.22E-06	0.0041155	0	0.000181051	0.995701	0	0	7.65E-05	0.00824086	0	0.000180198	0.991502	0.00411772	0	3.67E-06	0.0126676	0	0.000177383	0.983034	0.0083174	0	2.82E-06	0.00846876	0	0.000177383	0.983034	0.016789	0	0.000177383	0.983034	0	0	0
667	0	0	0.0163677	2.90E-06	0	0.983448	0.000181286	0	0	0.0088469	1.02E-06	0	0.99097	0.000182022	0	0	0.0088469	1.02E-06	0	0.99097	0.000182022	0	0	0.0163677	2.90E-06	0	0.983448	0.000181286	0.00884792	0	0.0199571	2.30E-06	0	0.971013	0.000179726	0.0163706	0	0.0124351	1.56E-06	0	0.971013	0.000179726	0.0288073	0	0.971013	0.000179726	0	0	0
668	0	0	3.48E-06	0.00816944	0	0.000179778	0.991647	0	0	1.85E-06	0.00408007	0	0.000181152	0.995737	0	0	1.85E-06	0.00408007	0	0.000181152	0.995737	0	0	3.49E-06	0.00816943	0	0.000179778	0.991647	0.00408193	0	3.65E-06	0.0125593	0	0.000177504	0.983178	0.00817292	0	2.27E-06	0.00846972	0	0.000177504	0.983178	0.0166449	0	0.000177504	0.983178	0	0	0
669	0	0	3.94E-06	0.00817061	0	0.000179777	0.991646	0	0	2.09E-06	0.00408065	0	0.000181153	0.995736	0	0	2.09E-06	0.00408065	0	0.000181153	0.995736	0	0	4.45E-06	0.00817011	0	0.000179777	0.991646	0.00408274	0	3.65E-06	0.0125604	0	0.000177504	0.983176	0.00817456	0	2.27E-06	0.00846995	0	0.000177504	0.983176	0.0166468	0	0.000177504	0.983176	0	0	0
670	0.950446	0.0495536	0	0	0	0	0	0.93647	0.0268732	0	0	0.0366566	0	0	0.927708	0.0356355	0	0	0.0366566	0	0	0	0	0.999729	0.000271002	0	0	0	0.963343	0.0366566	0	0	0	0	0	1	0	0	0	0	0	0	1	0	0	0	0	0	0
671	0	0	0.0165013	3.69E-06	0	0.983314	0.000181226	0	0	0.00888863	3.38E-06	0	0.990926	0.000182167	0	0	0.00888916	2.85E-06	0	0.990926	0.000182167	0	0	0.0163686	0.000136343	0	0.983314	0.000181226	0.00889201	0	0.0200472	2.51E-06	0	0.970879	0.000179659	0.016505	0	0.0124352	1.57E-06	0	0.970879	0.000179659	0.0289418	0	0.970879	0.000179659	0	0	0
672	0.950446	0.0495536	0	0	0	0	0	0	0	0.000339489	0.999661	0	0	0	0.963009	0.0369915	0	0	0	0	0	0	0	0.0237801	0.97622	0	0	0	1	0	0	0	0	0	0	1	0	0	0	0	0	0	1	0	0	0	0	0	0
673	0	0	1.19E-05	0.0231905	0	0.000178732	0.976619	0	0	0.000167136	0.00781432	0	0.000186326	0.991832	0	0	0.000142154	0.0078393	0	0.000186326	0.991832	0	0	0.0150743	0.00812807	0	0.000178732	0.976619	0.00798146	0	1.35E-05	0.0236363	0	0.000172842	0.968196	0.0232024	0	5.89E-06	0.00842301	0	0.000172842	0.968196	0.0316313	0	0.000172842	0.968196	0	0	0
674	0.950446	0.0495536	0	0	0	0	0	0	0	0.402331	0.00384964	0	0.589668	0.00415144	0	0	0.263891	0.14229	0	0.589668	0.00415144	0	0	0.990414	0.00958565	0	0	0	0.406181	0	0.589668	0.00415144	0	0	0	1	0	0	0	0	0	0	1	0	0	0	0	0	0
675	0	0	0.999881	0.000118752	0	0	0	0.972104	0.0278958	0	0	0	0	0	0	0	0.850819	0.149181	0	0	0	0.942337	0.0576632	0	0	0	0	0	1	0	0	0	0	0	0	1	0	0	0	0	0	0	1	0	0	0	0	0	0
676	0	0	0.0166937	8.29E-06	0	0.983296	1.98E-06	0	0	0.00902537	8.43E-05	0	0.990883	7.60E-06	0	0	0.00899483	0.000114792	0	0.990883	7.60E-06	0	0	0.0164846	0.000217437	0	0.983296	1.98E-06	0.00910962	0	0.0201055	5.75E-06	0	0.970777	1.85E-06	0.016702	0	0.0125188	1.30E-07	0	0.970777	1.85E-06	0.0292209	0	0.970777	1.85E-06	0	0	0
677	0.917873	0.0478553	0	0	0.0342721	0	0	0	0	0.000152608	0.999847	0	0	0	0.963009	0.0369915	0	0	0	0	0	0.910041	0.055687	0	0	0.0342721	0	0	1	0	0	0	0	0	0	0.965728	0.0342721	0	0	0	0	0	1	0	0	0	0	0	0
678	0.950446	0.0495536	0	0	0	0	0	0	0	0.30717	7.69E-05	0	0.692749	4.19E-06	0	0	0.307159	8.73E-05	0	0.692749	4.19E-06	0	0	0.999748	0.000251974	0	0	0	0.307247	0	0.692749	4.19E-06	0	0	0	1	0	0	0	0	0	0	1	0	0	0	0	0	0
679	0.917873	0.0478553	0	0	0.0342721	0	0	0	0	0.99989	0.000110303	0	0	0	0.963009	0.0369915	0	0	0	0	0	0.910041	0.055687	0	0	0.0342721	0	0	1	0	0	0	0	0	0	0.965728	0.0342721	0	0	0	0	0	1	0	0	0	0	0	0
680	0	0	0.568239	7.19E-05	0	0.431688	9.82E-07	0.93647	0.0268732	0	0	0.0366566	0	0	0.927708	0.0356355	0	0	0.0366566	0	0	0	0	0.568232	7.96E-05	0	0.431688	9.82E-07	0.963343	0.0366566	0	0	0	0	0	0.568311	0	0.431688	9.82E-07	0	0	0	1	0	0	0	0	0	0
681	0	0	1.31E-06	0.00817297	0	1.88E-06	0.991824	0	0	8.23E-07	0.00408301	0	1.96E-06	0.995914	0	0	2.09E-06	0.00408175	0	1.96E-06	0.995914	0	0	1.42E-06	0.00817286	0	1.88E-06	0.991824	0.00408383	0	1.07E-07	0.0125628	0	1.85E-06	0.983351	0.00817428	0	2.43E-08	0.00847246	0	1.85E-06	0.983351	0.0166468	0	1.85E-06	0.983351	0	0	0
682	0	0	0.0164032	1.07E-06	0	0.983594	1.89E-06	0	0	0.00890581	6.01E-07	0	0.991092	1.97E-06	0	0	0.00884831	5.81E-05	0	0.991092	1.97E-06	0	0	0.0164025	1.87E-06	0	0.983594	1.89E-06	0.00890641	0	0.0199596	9.42E-08	0	0.971132	1.88E-06	0.0164043	0	0.0124617	1.66E-08	0	0.971132	1.88E-06	0.0288661	0	0.971132	1.88E-06	0	0	0
683	0.917873	0.0478553	0	0	0.0342721	0	0	0.972104	0.0278958	0	0	0	0	0	0	0	0.0087913	0.991209	0	0	0	0.910041	0.055687	0	0	0.0342721	0	0	1	0	0	0	0	0	0	0.965728	0.0342721	0	0	0	0	0	1	0	0	0	0	0	0
684	0	0	0.0191439	4.12E-06	0	0.98085	1.89E-06	0	0	0.0136444	2.93E-06	0	0.986348	5.01E-06	0	0	0.00884182	0.00480551	0	0.986348	5.01E-06	0	0	0.0190148	0.000133228	0	0.98085	1.89E-06	0.0136473	0	0.0199419	3.18E-06	0	0.966406	1.83E-06	0.0191481	0	0.0144443	6.02E-08	0	0.966406	1.83E-06	0.0335925	0	0.966406	1.83E-06	0	0	0
685	0.950446	0.0495536	0	0	0	0	0	0.93647	0.0268732	0	0	0.0366566	0	0	0.927708	0.0356355	0	0	0.0366566	0	0	0	0	0.995158	0.00484161	0	0	0	0.963343	0.0366566	0	0	0	0	0	1	0	0	0	0	0	0	1	0	0	0	0	0	0
686	0	0	0.695092	8.79E-05	0	0.304781	3.86E-05	0	0	0.999873	0.000126988	0	0	0	0.963009	0.0369915	0	0	0	0	0	0	0	0.401185	0.293995	0	0.304781	3.86E-05	1	0	0	0	0	0	0	0.69518	0	0.304781	3.86E-05	0	0	0	1	0	0	0	0	0	0
687	0.950446	0.0495536	0	0	0	0	0	0.972104	0.0278958	0	0	0	0	0	0	0	0.981389	0.018611	0	0	0	0	0	0.00883956	0.99116	0	0	0	1	0	0	0	0	0	0	1	0	0	0	0	0	0	1	0	0	0	0	0	0
688	0	0	0.016521	1.80E-06	0	0.983475	2.06E-06	0	0	0.0089632	9.87E-07	0	0.991034	2.13E-06	0	0	0.0088799	8.43E-05	0	0.991034	2.13E-06	0	0	0.0164159	0.000106932	0	0.983475	2.06E-06	0.00896419	0	0.02003	9.81E-08	0	0.971004	2.03E-06	0.0165228	0	0.0124714	3.06E-08	0	0.971004	2.03E-06	0.0289943	0	0.971004	2.03E-06	0	0	0
689	0	0	0.0164174	5.56E-07	0	0.98358	2.05E-06	0	0	0.00893147	3.06E-07	0	0.991066	2.11E-06	0	0	0.00884763	8.41E-05	0	0.991066	2.11E-06	0	0	0.0164161	1.90E-06	0	0.98358	2.05E-06	0.00893177	0	0.0199587	7.63E-08	0	0.971107	2.04E-06	0.016418	0	0.0124725	1.81E-08	0	0.971107	2.04E-06	0.0288905	0	0.971107	2.04E-06	0	0	0
690	0	0	0.01644	1.25E-06	0	0.983557	2.05E-06	0	0	0.00897283	6.37E-07	0	0.991024	2.09E-06	0	0	0.00884763	0.000125833	0	0.991024	2.09E-06	0	0	0.01644	1.29E-06	0	0.983557	2.05E-06	0.00897347	0	0.0199579	5.33E-08	0	0.971067	2.04E-06	0.0164413	0	0.0124902	1.78E-08	0	0.971067	2.04E-06	0.0289315	0	0.971067	2.04E-06	0	0	0
691	0.917873	0.0478553	0	0	0.0342721	0	0	0	0	0.999945	5.55E-05	0	0	0	0.963009	0.0369915	0	0	0	0	0	0.910041	0.055687	0	0	0.0342721	0	0	1	0	0	0	0	0	0	0.965728	0.0342721	0	0	0	0	0	1	0	0	0	0	0	0
692	0	0	0.568241	3.64E-05	0	0.431722	1.06E-06	0	0	0.999945	5.55E-05	0	0	0	0.963009	0.0369915	0	0	0	0	0	0	0	0.568241	3.64E-05	0	0.431722	1.06E-06	1	0	0	0	0	0	0	0.568277	0	0.431722	1.06E-06	0	0	0	1	0	0	0	0	0	0
693	0	0	0.0163709	9.68E-07	0	0.983626	2.06E-06	0	0	0.00884904	6.27E-07	0	0.991148	2.06E-06	0	0	0.00884856	1.10E-06	0	0.991148	2.06E-06	0	0	0.0163709	9.69E-07	0	0.983626	2.06E-06	0.00884967	0	0.01996	2.64E-08	0	0.971188	2.04E-06	0.0163719	0	0.0124379	1.83E-08	0	0.971188	2.04E-06	0.0288097	0	0.971188	2.04E-06	0	0	0
694	0	0	0.0163709	1.50E-06	0	0.983626	2.06E-06	0	0	0.00884882	2.90E-07	0	0.991149	2.06E-06	0	0	0.00884855	5.66E-07	0	0.991149	2.06E-06	0	0	0.0163709	1.50E-06	0	0.983626	2.06E-06	0.00884911	0	0.0199608	2.65E-08	0	0.971188	2.04E-06	0.0163724	0	0.0124375	2.54E-08	0	0.971188	2.04E-06	0.0288099	0	0.971188	2.04E-06	0	0	0
695	0	0	0.0164688	7.89E-05	0	0.98345	2.45E-06	0	0	0.00893635	1.11E-06	0	0.99106	2.08E-06	0	0	0.00889509	4.24E-05	0	0.99106	2.08E-06	0	0	0.0164688	7.89E-05	0	0.98345	2.45E-06	0.00893746	0	0.0200639	4.26E-08	0	0.970997	2.03E-06	0.0165477	0	0.0124533	4.16E-07	0	0.970997	2.03E-06	0.0290014	0	0.970997	2.03E-06	0	0	0
696	0	0	0.00895131	0.991049	0	0	0	0	0	0.980335	3.34E-05	0	0.0195372	9.42E-05	0	0	0.00866333	0.971705	0	0.0195372	9.42E-05	0.942337	0.0576632	0	0	0	0	0	0.980369	0	0.0195372	9.42E-05	0	0	0	1	0	0	0	0	0	0	1	0	0	0	0	0	0
697	0	0	0.000206312	0.00844739	0	1.60E-05	0.99133	0	0	2.05E-06	0.00447704	0	1.37E-05	0.995507	0	0	0.000318501	0.00416059	0	1.37E-05	0.995507	0	0	0.000131976	0.00852172	0	1.60E-05	0.99133	0.00447909	0	3.78E-07	0.0128021	0	1.33E-05	0.982705	0.0086537	0	2.67E-06	0.00862523	0	1.33E-05	0.982705	0.0172816	0	1.33E-05	0.982705	0	0	0
698	0.950446	0.0495536	0	0	0	0	0	0.93647	0.0268732	0	0	0.0366566	0	0	0.927708	0.0356355	0	0	0.0366566	0	0	0	0	0.999897	0.000102875	0	0	0	0.963343	0.0366566	0	0	0	0	0	1	0	0	0	0	0	0	1	0	0	0	0	0	0
699	0	0	0.0163737	6.90E-06	0	0.983606	1.38E-05	0	0	0.00885237	7.56E-07	0	0.991133	1.38E-05	0	0	0.00885105	2.07E-06	0	0.991133	1.38E-05	0	0	0.0163769	3.70E-06	0	0.983606	1.38E-05	0.00885313	0	0.0199655	1.76E-07	0	0.971168	1.36E-05	0.0163806	0	0.012438	1.91E-07	0	0.971168	1.36E-05	0.0288188	0	0.971168	1.36E-05	0	0	0
700	0.950446	0.0495536	0	0	0	0	0	0	0	0.307136	1.50E-05	0	0.692839	1.04E-05	0	0	0.307135	1.53E-05	0	0.692839	1.04E-05	0	0	0.999931	6.95E-05	0	0	0	0.307151	0	0.692839	1.04E-05	0	0	0	1	0	0	0	0	0	0	1	0	0	0	0	0	0
701	0.950446	0.0495536	0	0	0	0	0	0	0	0.307135	1.50E-05	0	0.692839	1.04E-05	0	0	0.307135	1.50E-05	0	0.692839	1.04E-05	0	0	0.999931	6.92E-05	0	0	0	0.30715	0	0.692839	1.04E-05	0	0	0	1	0	0	0	0	0	0	1	0	0	0	0	0	0
702	0	0	0.016372	1.68E-06	0	0.983613	1.37E-05	0	0	0.00884894	4.04E-07	0	0.991137	1.38E-05	0	0	0.00884894	4.04E-07	0	0.991137	1.38E-05	0	0	0.0163707	2.93E-06	0	0.983613	1.37E-05	0.00884934	0	0.0199615	1.74E-07	0	0.971175	1.36E-05	0.0163736	0	0.0124372	1.20E-07	0	0.971175	1.36E-05	0.028811	0	0.971175	1.36E-05	0	0	0
703	0	0	0.0164307	1.19E-06	0	0.983554	1.37E-05	0	0	0.00886659	3.92E-07	0	0.991119	1.38E-05	0	0	0.00886659	3.92E-07	0	0.991119	1.38E-05	0	0	0.0163692	6.26E-05	0	0.983554	1.37E-05	0.00886698	0	0.0200013	1.75E-07	0	0.971118	1.36E-05	0.0164319	0	0.0124365	1.30E-07	0	0.971118	1.36E-05	0.0288685	0	0.971118	1.36E-05	0	0	0
704	0.917873	0.0478553	0	0	0.0342721	0	0	0	0	0.307135	1.30E-05	0	0.692842	1.04E-05	0	0	0.307135	1.30E-05	0	0.692842	1.04E-05	0.910041	0.055687	0	0	0.0342721	0	0	0.307148	0	0.692842	1.04E-05	0	0	0	0.965728	0.0342721	0	0	0	0	0	1	0	0	0	0	0	0
705	0	0	0.026241	3.57E-06	0	0.973741	1.48E-05	0	0	0.011843	1.00E-06	0	0.988142	1.37E-05	0	0	0.011843	1.00E-06	0	0.988142	1.37E-05	0	0	0.0162074	0.0100372	0	0.973741	1.48E-05	0.011844	0	0.0267145	3.17E-07	0	0.961428	1.34E-05	0.0262446	0	0.0123127	1.41E-06	0	0.961428	1.34E-05	0.0385587	0	0.961428	1.34E-05	0	0	0
706	0.950446	0.0495536	0	0	0	0	0	0.93647	0.0268732	0	0	0.0366566	0	0	0.927708	0.0356355	0	0	0.0366566	0	0	0	0	0.574227	0.425773	0	0	0	0.963343	0.0366566	0	0	0	0	0	1	0	0	0	0	0	0	1	0	0	0	0	0	0
707	0	0	0.0231706	1.69E-06	0	0.976813	1.50E-05	0	0	0.0109109	7.61E-07	0	0.989074	1.47E-05	0	0	0.0109109	7.62E-07	0	0.989074	1.47E-05	0	0	0.0162573	0.00691493	0	0.976813	1.50E-05	0.0109117	0	0.0246124	2.39E-07	0	0.964461	1.44E-05	0.0231722	0	0.0123514	6.13E-07	0	0.964461	1.44E-05	0.0355243	0	0.964461	1.44E-05	0	0	0
708	0	0	9.80E-07	0.00827906	0	1.46E-05	0.991705	0	0	5.45E-07	0.00410733	0	1.46E-05	0.995877	0	0	6.09E-07	0.00410727	0	1.46E-05	0.995877	0	0	0.000109727	0.00817031	0	1.46E-05	0.991705	0.00410788	0	2.96E-07	0.0126425	0	1.43E-05	0.983235	0.00828004	0	2.19E-07	0.00847042	0	1.43E-05	0.983235	0.0167507	0	1.43E-05	0.983235	0	0	0
709	0	0	0.568251	2.50E-05	0	0.431717	7.53E-06	0	0	0.999954	4.57E-05	0	0	0	0.963009	0.0369915	0	0	0	0	0	0	0	0.568217	5.84E-05	0	0.431717	7.53E-06	1	0	0	0	0	0	0	0.568276	0	0.431717	7.53E-06	0	0	0	1	0	0	0	0	0	0
710	0	0	0.016373	8.66E-07	0	0.983611	1.46E-05	0	0	0.00884916	5.47E-07	0	0.991136	1.47E-05	0	0	0.00884908	6.30E-07	0	0.991136	1.47E-05	0	0	0.0163701	3.81E-06	0	0.983611	1.46E-05	0.00884971	0	0.0199615	1.86E-07	0	0.971174	1.45E-05	0.0163739	0	0.0124374	1.29E-07	0	0.971174	1.45E-05	0.0288114	0	0.971174	1.45E-05	0	0	0
711	0	0	0.0164707	1.99E-06	0	0.983513	1.47E-05	0	0	0.00888004	1.61E-06	0	0.991104	1.47E-05	0	0	0.00887965	1.99E-06	0	0.991104	1.47E-05	0	0	0.0163707	0.000101979	0	0.983513	1.47E-05	0.00888164	0	0.0200281	1.88E-07	0	0.971076	1.45E-05	0.0164727	0	0.0124371	1.38E-07	0	0.971076	1.45E-05	0.0289099	0	0.971076	1.45E-05	0	0	0
712	0	0	7.60E-05	0.9956	0	4.94E-05	0.00427502	0	0	7.30E-05	0.999607	0	0.000134741	0.000185109	0	0	0.999634	4.61E-05	0	0.000134741	0.000185109	0	0	0.991622	0.00405312	0	4.94E-05	0.00427502	0.99968	0	0.000131424	9.66E-05	0	3.32E-06	8.85E-05	0.995676	0	4.61E-05	0.00418648	0	3.32E-06	8.85E-05	0.999908	0	3.32E-06	8.85E-05	0	0	0
713	0	0	0.0297997	1.15E-05	0	0.970173	1.59E-05	0	0	0.0129439	5.61E-06	0	0.987034	1.60E-05	0	0	0.0129182	3.14E-05	0	0.987034	1.60E-05	0	0	0.0161579	0.0136533	0	0.970173	1.59E-05	0.0129496	0	0.0291307	1.74E-06	0	0.957904	1.43E-05	0.0298112	0	0.0122692	1.60E-06	0	0.957904	1.43E-05	0.042082	0	0.957904	1.43E-05	0	0	0
714	0	0	0.799556	8.28E-05	0	0.200295	6.62E-05	0	0	0.999945	5.52E-05	0	0	0	0.963009	0.0369915	0	0	0	0	0	0	0	0.263635	0.536004	0	0.200295	6.62E-05	1	0	0	0	0	0	0	0.799639	0	0.200295	6.62E-05	0	0	0	1	0	0	0	0	0	0
715	0	0	0.359123	7.54E-05	0	0.640715	8.64E-05	0	0	0.112834	9.47E-06	0	0.887136	2.06E-05	0	0	0.112833	1.08E-05	0	0.887136	2.06E-05	0	0	0.0106704	0.348528	0	0.640715	8.64E-05	0.112844	0	0.254522	4.75E-06	0	0.632614	1.59E-05	0.359198	0	0.00810174	7.05E-05	0	0.632614	1.59E-05	0.36737	0	0.632614	1.59E-05	0	0	0
716	0	0	0.999832	0.000168274	0	0	0	0	0	0.307134	1.99E-05	0	0.692829	1.69E-05	0	0	0.307134	2.02E-05	0	0.692829	1.69E-05	0.942337	0.0576632	0	0	0	0	0	0.307154	0	0.692829	1.69E-05	0	0	0	1	0	0	0	0	0	0	1	0	0	0	0	0	0
717	0.950446	0.0495536	0	0	0	0	0	0	0	2.47E-05	0.245198	0	1.57E-05	0.754761	0	0	2.48E-05	0.245198	0	1.57E-05	0.754761	0	0	0.00899697	0.991003	0	0	0	0.245223	0	1.57E-05	0.754761	0	0	0	1	0	0	0	0	0	0	1	0	0	0	0	0	0
718	0	0	6.43E-06	0.00841409	0	2.25E-05	0.991557	0	0	7.89E-07	0.0041416	0	2.26E-05	0.995835	0	0	8.81E-07	0.00414151	0	2.26E-05	0.995835	0	0	0.000246025	0.00817449	0	2.25E-05	0.991557	0.00414239	0	4.63E-07	0.0127474	0	2.21E-05	0.983088	0.00842052	0	3.84E-07	0.00846933	0	2.21E-05	0.983088	0.0168902	0	2.21E-05	0.983088	0	0	0
719	0	0	8.28E-05	0.999764	0	4.56E-05	0.000107258	0	0	0.999946	5.38E-05	0	0	0	0.963009	0.0369915	0	0	0	0	0	0	0	0.999721	0.000126304	0	4.56E-05	0.000107258	1	0	0	0	0	0	0	0.999847	0	4.56E-05	0.000107258	0	0	0	1	0	0	0	0	0	0
720	0	0	0.0163722	1.96E-06	0	0.983603	2.26E-05	0	0	0.00884918	5.66E-07	0	0.991128	2.27E-05	0	0	0.0088491	6.39E-07	0	0.991128	2.27E-05	0	0	0.0163709	3.22E-06	0	0.983603	2.26E-05	0.00884974	0	0.0199616	2.87E-07	0	0.971166	2.24E-05	0.0163742	0	0.0124373	1.94E-07	0	0.971166	2.24E-05	0.0288116	0	0.971166	2.24E-05	0	0	0
721	0	0	8.64E-07	0.00817075	0	2.25E-05	0.991806	0	0	4.38E-07	0.00408073	0	2.26E-05	0.995896	0	0	4.39E-07	0.00408073	0	2.26E-05	0.995896	0	0	8.78E-07	0.00817074	0	2.25E-05	0.991806	0.00408117	0	4.56E-07	0.0125614	0	2.22E-05	0.983335	0.00817162	0	2.84E-07	0.00847107	0	2.22E-05	0.983335	0.016643	0	2.22E-05	0.983335	0	0	0
722	0	0	0.0163695	6.98E-07	0	0.983607	2.26E-05	0	0	0.00884778	3.66E-07	0	0.991129	2.27E-05	0	0	0.00884778	3.66E-07	0	0.991129	2.27E-05	0	0	0.0163695	6.98E-07	0	0.983607	2.26E-05	0.00884815	0	0.0199591	2.87E-07	0	0.97117	2.24E-05	0.0163702	0	0.0124371	1.93E-07	0	0.97117	2.24E-05	0.0288075	0	0.97117	2.24E-05	0	0	0
723	0	0	8.52E-07	0.00817073	0	2.25E-05	0.991806	0	0	4.39E-07	0.00408072	0	2.26E-05	0.995896	0	0	4.38E-07	0.00408072	0	2.26E-05	0.995896	0	0	8.52E-07	0.00817073	0	2.25E-05	0.991806	0.00408116	0	4.56E-07	0.0125613	0	2.22E-05	0.983335	0.00817158	0	2.84E-07	0.00847107	0	2.22E-05	0.983335	0.0166429	0	2.22E-05	0.983335	0	0	0
724	0	0	0.0163699	9.05E-07	0	0.983607	2.26E-05	0	0	0.0088481	6.38E-07	0	0.991129	2.27E-05	0	0	0.00884817	5.65E-07	0	0.991129	2.27E-05	0	0	0.0163699	9.05E-07	0	0.983607	2.26E-05	0.00884874	0	0.0199593	2.87E-07	0	0.971169	2.24E-05	0.0163708	0	0.0124373	1.93E-07	0	0.971169	2.24E-05	0.0288083	0	0.971169	2.24E-05	0	0	0
725	0	0	0.568232	2.90E-05	0	0.431728	1.16E-05	0.972104	0.0278958	0	0	0	0	0	0	0	0.999946	5.38E-05	0	0	0	0	0	0.568232	2.90E-05	0	0.431728	1.16E-05	1	0	0	0	0	0	0	0.568261	0	0.431728	1.16E-05	0	0	0	1	0	0	0	0	0	0
726	0	0	0.01637	9.22E-07	0	0.983606	2.26E-05	0	0	0.00884811	6.40E-07	0	0.991129	2.27E-05	0	0	0.00884818	5.67E-07	0	0.991129	2.27E-05	0	0	0.01637	9.22E-07	0	0.983606	2.26E-05	0.00884875	0	0.0199593	2.88E-07	0	0.971169	2.25E-05	0.0163709	0	0.0124373	1.94E-07	0	0.971169	2.25E-05	0.0288084	0	0.971169	2.25E-05	0	0	0
727	0	0	0.0163705	1.66E-06	0	0.983605	2.27E-05	0	0	0.00884842	4.39E-07	0	0.991128	2.27E-05	0	0	0.00884842	4.38E-07	0	0.991128	2.27E-05	0	0	0.0163705	1.66E-06	0	0.983605	2.27E-05	0.00884886	0	0.0199603	2.96E-07	0	0.971168	2.25E-05	0.0163721	0	0.0124372	2.01E-07	0	0.971168	2.25E-05	0.0288095	0	0.971168	2.25E-05	0	0	0
728	0	0	0.0164558	7.90E-05	0	0.983442	2.30E-05	0	0	0.00890397	1.02E-05	0	0.991063	2.32E-05	0	0	0.00890397	1.02E-05	0	0.991063	2.32E-05	0	0	0.0164558	7.90E-05	0	0.983442	2.30E-05	0.00891416	0	0.020064	7.16E-07	0	0.970999	2.24E-05	0.0165348	0	0.0124435	5.90E-07	0	0.970999	2.24E-05	0.0289788	0	0.970999	2.24E-05	0	0	0
729	0.917873	0.0478553	0	0	0.0342721	0	0	0	0	0.307682	0.00147082	0	0.690808	3.90E-05	0	0	0.307682	0.00147082	0	0.690808	3.90E-05	0.910041	0.055687	0	0	0.0342721	0	0	0.309153	0	0.690808	3.90E-05	0	0	0	0.965728	0.0342721	0	0	0	0	0	1	0	0	0	0	0	0
730	0	0	0.741882	0.258118	0	0	0	0.93647	0.0268732	0	0	0.0366566	0	0	0.927708	0.0356355	0	0	0.0366566	0	0	0.942337	0.0576632	0	0	0	0	0	0.963343	0.0366566	0	0	0	0	0	1	0	0	0	0	0	0	1	0	0	0	0	0	0
731	0	0	0.0161782	0.00872327	0	0.72696	0.248139	0	0	0.0087344	0.0021062	0	0.737101	0.252058	0	0	0.00873427	0.00210632	0	0.737101	0.252058	0	0	0.0188351	0.00606636	0	0.72696	0.248139	0.0108406	0	0.0194391	0.00612275	0	0.717662	0.245935	0.0249015	0	0.00929761	0.00220336	0	0.717662	0.245935	0.0364024	0	0.717662	0.245935	0	0	0
732	0.276934	0.0144386	0	0	0.708628	0	0	0.282545	0.00810798	0	0	0.709347	0	0	0.279901	0.0107517	0	0	0.709347	0	0	0.274571	0.0168015	0	0	0.708628	0	0	0.290653	0.0110598	0	0	0.698287	0	0	0.291372	0.0103403	0	0	0.698287	0	0	0.301713	0.698287	0	0	0	0	0
733	0	0	0.0122542	0.00219695	0	0.73355	0.251999	0	0	0.00663842	0.00104864	0	0.739244	0.253069	0	0	0.00663811	0.00104895	0	0.739244	0.253069	0	0	0.0123297	0.00212146	0	0.73355	0.251999	0.00768706	0	0.0149709	0.00322262	0	0.724273	0.249846	0.0144512	0	0.0092765	0.00215286	0	0.724273	0.249846	0.0258805	0	0.724273	0.249846	0	0	0
734	0.917873	0.0478553	0	0	0.0342721	0	0	0.972104	0.0278958	0	0	0	0	0	0	0	0.254152	0.745848	0	0	0	0.910041	0.055687	0	0	0.0342721	0	0	1	0	0	0	0	0	0	0.965728	0.0342721	0	0	0	0	0	1	0	0	0	0	0	0
735	0	0	0.00420215	0.00620527	0	0.249915	0.739677	0	0	0.00226131	0.00307124	0	0.251855	0.742812	0	0	0.0022614	0.00307116	0	0.251855	0.742812	0	0	0.00427094	0.00613648	0	0.249915	0.739677	0.00533256	0	0.00510017	0.00945272	0	0.246755	0.733359	0.0104074	0	0.00316015	0.00631788	0	0.246755	0.733359	0.0198854	0	0.246755	0.733359	0	0	0
736	0	0	0.00541986	0.011609	0	0.248699	0.734272	0	0	0.00263067	0.00438518	0	0.251486	0.741498	0	0	0.00263057	0.00438527	0	0.251486	0.741498	0	0	0.00969998	0.00732885	0	0.248699	0.734272	0.00701584	0	0.0059329	0.0134974	0	0.245553	0.728001	0.0170288	0	0.00314558	0.00627173	0	0.245553	0.728001	0.0264461	0	0.245553	0.728001	0	0	0
737	0	0	0.145257	0.370619	0	0.108878	0.375246	0.972104	0.0278958	0	0	0	0	0	0	0	0.745876	0.254124	0	0	0	0	0	0.151998	0.363879	0	0.108878	0.375246	1	0	0	0	0	0	0	0.515877	0	0.108878	0.375246	0	0	0	1	0	0	0	0	0	0
738	0	0	0.00418102	0.00615001	0	0.249935	0.739734	0	0	0.00225495	0.00305767	0	0.25186	0.742827	0	0	0.00225488	0.00305774	0	0.25186	0.742827	0	0	0.00421559	0.00611544	0	0.249935	0.739734	0.00531262	0	0.00508575	0.00941131	0	0.246775	0.733416	0.010331	0	0.00316037	0.00631828	0	0.246775	0.733416	0.0198097	0	0.246775	0.733416	0	0	0
739	0	0	0.00419278	0.00610821	0	0.249944	0.739755	0	0	0.00225214	0.00305237	0	0.251863	0.742832	0	0	0.00225214	0.00305237	0	0.251863	0.742832	0	0	0.00417378	0.00612721	0	0.249944	0.739755	0.00530451	0	0.00507986	0.00939539	0	0.246783	0.733437	0.010301	0	0.00316042	0.00631836	0	0.246783	0.733437	0.0197798	0	0.246783	0.733437	0	0	0
740	0	0	0.743026	0.253228	0	0.000920231	0.00282567	0	0	0.0777901	0.18221	0	0.176333	0.563667	0	0	0.0777901	0.18221	0	0.176333	0.563667	0	0	0.253256	0.742999	0	0.000920231	0.00282567	0.26	0	0.175457	0.560874	0	0.000875563	0.00279321	0.996254	0	4.47E-05	3.25E-05	0	0.000875563	0.00279321	0.996331	0	0.000875563	0.00279321	0	0	0
741	0	0	0.00419187	0.00610617	0	0.249944	0.739758	0	0	0.00225194	0.00305181	0	0.251863	0.742834	0	0	0.00225194	0.00305181	0	0.251863	0.742834	0	0	0.00417169	0.00612635	0	0.249944	0.739758	0.00530375	0	0.00507942	0.00939367	0	0.246783	0.73344	0.010298	0	0.0031604	0.00631838	0	0.246783	0.73344	0.0197768	0	0.246783	0.73344	0	0	0
742	0	0	0.00416053	0.00609483	0	0.249954	0.73979	0	0	0.00224862	0.00304397	0	0.251866	0.742841	0	0	0.00224862	0.00304397	0	0.251866	0.742841	0	0	0.00416031	0.00609505	0	0.249954	0.73979	0.00529259	0	0.00507209	0.00936979	0	0.246794	0.733472	0.0102554	0	0.00316052	0.00631859	0	0.246794	0.733472	0.0197345	0	0.246794	0.733472	0	0	0
743	0	0	0.0122102	0.00207673	0	0.733675	0.252038	0	0	0.00659964	0.0010372	0	0.739286	0.253077	0	0	0.00659964	0.0010372	0	0.739286	0.253077	0	0	0.0122102	0.00207673	0	0.733675	0.252038	0.00763684	0	0.0148875	0.00319209	0	0.724398	0.249885	0.0142869	0	0.00927688	0.00215267	0	0.724398	0.249885	0.0257164	0	0.724398	0.249885	0	0	0
744	0	0	0.00416017	0.00609469	0	0.249954	0.739791	0	0	0.00224858	0.00304389	0	0.251866	0.742842	0	0	0.00224858	0.00304389	0	0.251866	0.742842	0	0	0.00416017	0.00609469	0	0.249954	0.739791	0.00529246	0	0.005072	0.00936952	0	0.246794	0.733472	0.0102549	0	0.00316052	0.0063186	0	0.246794	0.733472	0.019734	0	0.246794	0.733472	0	0	0
745	0	0	0.0122102	0.00207673	0	0.733675	0.252038	0	0	0.00659964	0.0010372	0	0.739286	0.253077	0	0	0.00659964	0.0010372	0	0.739286	0.253077	0	0	0.0122102	0.00207673	0	0.733675	0.252038	0.00763684	0	0.0148875	0.00319209	0	0.724398	0.249885	0.0142869	0	0.00927688	0.00215267	0	0.724398	0.249885	0.0257164	0	0.724398	0.249885	0	0	0
746	0	0	0.0122102	0.00207673	0	0.733675	0.252038	0	0	0.00659964	0.0010372	0	0.739286	0.253077	0	0	0.00659964	0.0010372	0	0.739286	0.253077	0	0	0.0122102	0.00207673	0	0.733675	0.252038	0.00763684	0	0.0148875	0.00319209	0	0.724398	0.249885	0.0142869	0	0.00927688	0.00215267	0	0.724398	0.249885	0.0257164	0	0.724398	0.249885	0	0	0
747	0	0	0.00416017	0.00609469	0	0.249954	0.739791	0	0	0.00224858	0.00304389	0	0.251866	0.742842	0	0	0.00224858	0.00304389	0	0.251866	0.742842	0	0	0.00416017	0.00609469	0	0.249954	0.739791	0.00529246	0	0.005072	0.00936952	0	0.246794	0.733472	0.0102549	0	0.00316052	0.0063186	0	0.246794	0.733472	0.019734	0	0.246794	0.733472	0	0	0
748	0	0	0.0122102	0.00207673	0	0.733675	0.252038	0	0	0.00659964	0.0010372	0	0.739286	0.253077	0	0	0.00659964	0.0010372	0	0.739286	0.253077	0	0	0.0122102	0.00207673	0	0.733675	0.252038	0.00763684	0	0.0148875	0.00319209	0	0.724398	0.249885	0.0142869	0	0.00927688	0.00215267	0	0.724398	0.249885	0.0257164	0	0.724398	0.249885	0	0	0
749	0	0	0.00416017	0.00609469	0	0.249954	0.739791	0	0	0.00224858	0.00304389	0	0.251866	0.742842	0	0	0.00224858	0.00304389	0	0.251866	0.742842	0	0	0.00416017	0.00609469	0	0.249954	0.739791	0.00529246	0	0.005072	0.00936952	0	0.246794	0.733472	0.0102549	0	0.00316052	0.0063186	0	0.246794	0.733472	0.019734	0	0.246794	0.733472	0	0	0
750	0	0	0.0122102	0.00207673	0	0.733675	0.252038	0	0	0.00659964	0.0010372	0	0.739286	0.253077	0	0	0.00659964	0.0010372	0	0.739286	0.253077	0	0	0.0122102	0.00207673	0	0.733675	0.252038	0.00763684	0	0.0148875	0.00319209	0	0.724398	0.249885	0.0142869	0	0.00927688	0.00215267	0	0.724398	0.249885	0.0257164	0	0.724398	0.249885	0	0	0
751	0	0	0.00416017	0.00609469	0	0.249954	0.739791	0	0	0.00224858	0.00304389	0	0.251866	0.742842	0	0	0.00224858	0.00304389	0	0.251866	0.742842	0	0	0.00416017	0.00609469	0	0.249954	0.739791	0.00529246	0	0.005072	0.00936952	0	0.246794	0.733472	0.0102549	0	0.00316052	0.0063186	0	0.246794	0.733472	0.019734	0	0.246794	0.733472	0	0	0
752	0	0	0.0122102	0.00207673	0	0.733675	0.252038	0	0	0.00659964	0.0010372	0	0.739286	0.253077	0	0	0.00659964	0.0010372	0	0.739286	0.253077	0	0	0.0122102	0.00207673	0	0.733675	0.252038	0.00763684	0	0.0148875	0.00319209	0	0.724398	0.249885	0.0142869	0	0.00927688	0.00215267	0	0.724398	0.249885	0.0257164	0	0.724398	0.249885	0	0	0
753	0	0	0.0122102	0.00207673	0	0.733675	0.252038	0	0	0.00659964	0.0010372	0	0.739286	0.253077	0	0	0.00659964	0.0010372	0	0.739286	0.253077	0	0	0.0122102	0.00207673	0	0.733675	0.252038	0.00763684	0	0.0148875	0.00319209	0	0.724398	0.249885	0.0142869	0	0.00927688	0.00215267	0	0.724398	0.249885	0.0257164	0	0.724398	0.249885	0	0	0
754	0	0	0.0122102	0.00207673	0	0.733675	0.252038	0	0	0.00659964	0.0010372	0	0.739286	0.253077	0	0	0.00659964	0.0010372	0	0.739286	0.253077	0	0	0.0122102	0.00207673	0	0.733675	0.252038	0.00763684	0	0.0148875	0.00319208	0	0.724398	0.249885	0.0142869	0	0.00927688	0.00215267	0	0.724398	0.249885	0.0257164	0	0.724398	0.249885	0	0	0
755	0	0	0.0122102	0.00207673	0	0.733675	0.252038	0	0	0.00659964	0.0010372	0	0.739286	0.253077	0	0	0.00659964	0.0010372	0	0.739286	0.253077	0	0	0.0122102	0.00207673	0	0.733675	0.252038	0.00763684	0	0.0148875	0.00319208	0	0.724398	0.249885	0.0142869	0	0.00927688	0.00215267	0	0.724398	0.249885	0.0257164	0	0.724398	0.249885	0	0	0
756	0	0	0.0122102	0.00207673	0	0.733675	0.252038	0	0	0.00659964	0.0010372	0	0.739286	0.253077	0	0	0.00659964	0.0010372	0	0.739286	0.253077	0	0	0.0122102	0.00207673	0	0.733675	0.252038	0.00763684	0	0.0148875	0.00319209	0	0.724398	0.249885	0.0142869	0	0.00927688	0.00215267	0	0.724398	0.249885	0.0257164	0	0.724398	0.249885	0	0	0
757	0	0	0.00416017	0.00609469	0	0.249954	0.739791	0	0	0.00224857	0.00304389	0	0.251866	0.742842	0	0	0.00224857	0.00304389	0	0.251866	0.742842	0	0	0.00416017	0.00609469	0	0.249954	0.739791	0.00529246	0	0.005072	0.00936952	0	0.246794	0.733472	0.0102549	0	0.00316052	0.0063186	0	0.246794	0.733472	0.019734	0	0.246794	0.733472	0	0	0
758	0	0	0.00416017	0.00609469	0	0.249954	0.739791	0	0	0.00224857	0.00304389	0	0.251866	0.742842	0	0	0.00224857	0.00304389	0	0.251866	0.742842	0	0	0.00416017	0.00609469	0	0.249954	0.739791	0.00529246	0	0.005072	0.00936952	0	0.246794	0.733472	0.0102549	0	0.00316052	0.0063186	0	0.246794	0.733472	0.019734	0	0.246794	0.733472	0	0	0
759	0	0	0.00416017	0.00609469	0	0.249954	0.739791	0	0	0.00224857	0.00304389	0	0.251866	0.742842	0	0	0.00224857	0.00304389	0	0.251866	0.742842	0	0	0.00416017	0.00609469	0	0.249954	0.739791	0.00529246	0	0.005072	0.00936952	0	0.246794	0.733472	0.0102549	0	0.00316052	0.0063186	0	0.246794	0.733472	0.019734	0	0.246794	0.733472	0	0	0
760	0	0	0.00416017	0.00609469	0	0.249954	0.739791	0	0	0.00224857	0.00304389	0	0.251866	0.742842	0	0	0.00224857	0.00304389	0	0.251866	0.742842	0	0	0.00416017	0.00609469	0	0.249954	0.739791	0.00529246	0	0.005072	0.00936952	0	0.246794	0.733472	0.0102549	0	0.00316052	0.0063186	0	0.246794	0.733472	0.019734	0	0.246794	0.733472	0	0	0
761	0	0	0.0122102	0.00207673	0	0.733675	0.252038	0	0	0.00659964	0.0010372	0	0.739286	0.253077	0	0	0.00659964	0.0010372	0	0.739286	0.253077	0	0	0.0122102	0.00207673	0	0.733675	0.252038	0.00763684	0	0.0148875	0.00319208	0	0.724398	0.249885	0.0142869	0	0.00927688	0.00215267	0	0.724398	0.249885	0.0257164	0	0.724398	0.249885	0	0	0
762	0	0	0.0122102	0.00207674	0	0.733675	0.252038	0	0	0.00659966	0.0010372	0	0.739286	0.253077	0	0	0.00659965	0.00103721	0	0.739286	0.253077	0	0	0.0122102	0.00207674	0	0.733675	0.252038	0.00763686	0	0.0148875	0.00319209	0	0.724398	0.249885	0.0142869	0	0.00927688	0.00215268	0	0.724398	0.249885	0.0257165	0	0.724398	0.249885	0	0	0
763	0	0	0.00416154	0.00609604	0	0.249953	0.739789	0	0	0.00224983	0.00304592	0	0.251864	0.74284	0	0	0.00225053	0.00304523	0	0.251864	0.74284	0	0	0.004162	0.00609558	0	0.249953	0.739789	0.00529576	0	0.00507222	0.00937007	0	0.246792	0.73347	0.0102576	0	0.0031613	0.00631916	0	0.246792	0.73347	0.0197381	0	0.246792	0.73347	0	0	0
764	0	0	0.0123915	0.00224292	0	0.733497	0.251869	0	0	0.006905	0.00124822	0	0.739064	0.252783	0	0	0.00682293	0.0013303	0	0.739064	0.252783	0	0	0.0123496	0.00228475	0	0.733497	0.251869	0.00815323	0	0.0149282	0.00320988	0	0.724136	0.249573	0.0146344	0	0.00936132	0.00229559	0	0.724136	0.249573	0.0262913	0	0.724136	0.249573	0	0	0
765	0.950446	0.0495536	0	0	0	0	0	0	0	0.765514	0.234486	0	0	0	0.963009	0.0369915	0	0	0	0	0	0	0	0.577095	0.422905	0	0	0	1	0	0	0	0	0	0	1	0	0	0	0	0	0	1	0	0	0	0	0	0
766	0	0	0.192675	0.69897	0	0.0609289	0.0474257	0	0	0.683285	0.17373	0	0.077865	0.06512	0	0	0.175621	0.681394	0	0.077865	0.06512	0	0	0.699361	0.192285	0	0.0609289	0.0474257	0.857015	0	0.0239079	0.0268029	0	0.0539571	0.038317	0.891645	0	0.00697184	0.00910871	0	0.0539571	0.038317	0.907726	0	0.0539571	0.038317	0	0	0
767	0.950446	0.0495536	0	0	0	0	0	0	0	0.758037	0.241963	0	0	0	0.963009	0.0369915	0	0	0	0	0	0	0	0.766649	0.233351	0	0	0	1	0	0	0	0	0	0	1	0	0	0	0	0	0	1	0	0	0	0	0	0
768	0	0	0.386617	0.0965375	0	0.364202	0.152643	0	0	0.162523	0.664373	0	0.0858073	0.0872965	0	0	0.66279	0.164106	0	0.0858073	0.0872965	0	0	0.395215	0.0879397	0	0.364202	0.152643	0.826896	0	0.00649089	0.0137323	0	0.0793164	0.0735642	0.483155	0	0.284885	0.0790791	0	0.0793164	0.0735642	0.847119	0	0.0793164	0.0735642	0	0	0
769	0	0	0.045842	0.0367235	0	0.705553	0.211882	0	0	0.0561099	0.0491407	0	0.696469	0.198281	0	0	0.0552002	0.0500503	0	0.696469	0.198281	0	0	0.0535519	0.0290137	0	0.705553	0.211882	0.105251	0	0.0183668	0.00640956	0	0.678102	0.191871	0.0825655	0	0.0274505	0.0200109	0	0.678102	0.191871	0.130027	0	0.678102	0.191871	0	0	0
770	0.950446	0.0495536	0	0	0	0	0	0.972104	0.0278958	0	0	0	0	0	0	0	0.750299	0.249701	0	0	0	0	0	0.577095	0.422905	0	0	0	1	0	0	0	0	0	0	1	0	0	0	0	0	0	1	0	0	0	0	0	0
771	0.276934	0.0144386	0	0	0.708628	0	0	0.282545	0.00810798	0	0	0.709347	0	0	0.279901	0.0107517	0	0	0.709347	0	0	0.274571	0.0168015	0	0	0.708628	0	0	0.290653	0.0110598	0	0	0.698287	0	0	0.291372	0.0103403	0	0	0.698287	0	0	0.301713	0.698287	0	0	0	0	0
772	0	0	0.00520119	0.490293	0	0.000656733	0.503849	0.93647	0.0268732	0	0	0.0366566	0	0	0.927708	0.0356355	0	0	0.0366566	0	0	0	0	0.00520119	0.490293	0	0.000656733	0.503849	0.963343	0.0366566	0	0	0	0	0	0.495494	0	0.000656733	0.503849	0	0	0	1	0	0	0	0	0	0
773	0	0	0.016444	6.61E-05	0	0.982042	0.00144836	0	0	0.00890817	4.88E-05	0	0.989589	0.00145444	0	0	0.00890844	4.85E-05	0	0.989589	0.00145444	0	0	0.016444	6.61E-05	0	0.982042	0.00144836	0.00895693	0	0.0200005	1.91E-05	0	0.969588	0.00143531	0.0165101	0	0.0124535	1.31E-05	0	0.969588	0.00143531	0.0289766	0	0.969588	0.00143531	0	0	0
774	0	0	0.0163473	1.31E-05	0	0.982192	0.00144788	0	0	0.00883574	7.09E-06	0	0.989703	0.00145395	0	0	0.00883628	6.55E-06	0	0.989703	0.00145395	0	0	0.0163473	1.31E-05	0	0.982192	0.00144788	0.00884284	0	0.0199313	1.85E-05	0	0.969772	0.0014355	0.0163604	0	0.0124198	1.24E-05	0	0.969772	0.0014355	0.0287925	0	0.969772	0.0014355	0	0	0
775	0	0	0.0163699	1.29E-05	0	0.982169	0.0014478	0	0	0.0088354	4.84E-05	0	0.989662	0.00145386	0	0	0.00887705	6.72E-06	0	0.989662	0.00145386	0	0	0.0163699	1.29E-05	0	0.982169	0.0014478	0.00888377	0	0.0199301	1.85E-05	0	0.969732	0.00143541	0.0163828	0	0.0124371	1.24E-05	0	0.969732	0.00143541	0.0288323	0	0.969732	0.00143541	0	0	0
776	0	0	0.567413	0.000751786	0	0.431092	0.000742444	0.972104	0.0278958	0	0	0	0	0	0	0	0.99848	0.0015204	0	0	0	0	0	0.567413	0.000751786	0	0.431092	0.000742444	1	0	0	0	0	0	0	0.568165	0	0.431092	0.000742444	0	0	0	1	0	0	0	0	0	0
777	0.276934	0.0144386	0	0	0.708628	0	0	0.282545	0.00810798	0	0	0.709347	0	0	0.279901	0.0107517	0	0	0.709347	0	0	0.274571	0.0168015	0	0	0.708628	0	0	0.290653	0.0110598	0	0	0.698287	0	0	0.291372	0.0103403	0	0	0.698287	0	0	0.301713	0.698287	0	0	0	0	0
778	0	0	2.51E-05	0.00817729	0	0.00143378	0.990364	0	0	4.92E-05	0.00407552	0	0.00144473	0.994431	0	0	1.36E-05	0.00411111	0	0.00144473	0.994431	0	0	2.51E-05	0.00817729	0	0.00143378	0.990364	0.00412472	0	2.91E-05	0.0125439	0	0.00141562	0.981887	0.00820235	0	1.82E-05	0.00847717	0	0.00141562	0.981887	0.0166977	0	0.00141562	0.981887	0	0	0
779	0	0	2.47E-05	0.0081598	0	0.00143381	0.990382	0	0	1.38E-05	0.00407535	0	0.00144478	0.994466	0	0	1.35E-05	0.00407565	0	0.00144478	0.994466	0	0	2.47E-05	0.0081598	0	0.00143381	0.990382	0.00408912	0	2.91E-05	0.0125438	0	0.00141568	0.981922	0.00818447	0	1.81E-05	0.0084594	0	0.00141568	0.981922	0.016662	0	0.00141568	0.981922	0	0	0
780	0	0	0.000857604	0.490246	0	0.00062933	0.508267	0.972104	0.0278958	0	0	0	0	0	0	0	0.001516	0.998484	0	0	0	0	0	0.000857774	0.490246	0	0.00062933	0.508267	1	0	0	0	0	0	0	0.491104	0	0.00062933	0.508267	0	0	0	1	0	0	0	0	0	0
781	0	0	2.66E-05	0.00816309	0	0.00143378	0.990377	0	0	1.42E-05	0.004078	0	0.00144475	0.994463	0	0	1.51E-05	0.0040771	0	0.00144475	0.994463	0	0	2.70E-05	0.00816267	0	0.00143378	0.990377	0.00409222	0	2.91E-05	0.0125469	0	0.00141564	0.981916	0.00818967	0	1.81E-05	0.0084604	0	0.00141564	0.981916	0.0166682	0	0.00141564	0.981916	0	0	0
782	0.917873	0.0478553	0	0	0.0342721	0	0	0	0	0.998467	0.00153334	0	0	0	0.963009	0.0369915	0	0	0	0	0	0.910041	0.055687	0	0	0.0342721	0	0	1	0	0	0	0	0	0	0.965728	0.0342721	0	0	0	0	0	1	0	0	0	0	0	0
783	0	0	0.998419	0.0015809	0	0	0	0	0	0.998437	0.00156349	0	0	0	0.963009	0.0369915	0	0	0	0	0	0.942337	0.0576632	0	0	0	0	0	1	0	0	0	0	0	0	1	0	0	0	0	0	0	1	0	0	0	0	0	0
784	0.276934	0.0144386	0	0	0.708628	0	0	0.282545	0.00810798	0	0	0.709347	0	0	0.279901	0.0107517	0	0	0.709347	0	0	0.274571	0.0168015	0	0	0.708628	0	0	0.290653	0.0110598	0	0	0.698287	0	0	0.291372	0.0103403	0	0	0.698287	0	0	0.301713	0.698287	0	0	0	0	0
785	0	0	0.0163483	1.37E-05	0	0.982193	0.0014453	0	0	0.00883672	6.84E-06	0	0.989705	0.00145126	0	0	0.00883652	7.04E-06	0	0.989705	0.00145126	0	0	0.016348	1.39E-05	0	0.982193	0.0014453	0.00884356	0	0.0199323	1.83E-05	0	0.969773	0.00143295	0.0163619	0	0.0124198	1.23E-05	0	0.969773	0.00143295	0.0287941	0	0.969773	0.00143295	0	0	0
786	0	0	2.43E-05	0.00815903	0	0.00143335	0.990383	0	0	1.31E-05	0.00407488	0	0.00144432	0.994468	0	0	1.31E-05	0.00407487	0	0.00144432	0.994468	0	0	2.43E-05	0.00815902	0	0.00143335	0.990383	0.00408801	0	2.91E-05	0.0125433	0	0.00141523	0.981924	0.00818337	0	1.81E-05	0.00845893	0	0.00141523	0.981924	0.0166604	0	0.00141523	0.981924	0	0	0
787	0	0	0.016346	1.24E-05	0	0.982196	0.0014453	0	0	0.00883509	6.22E-06	0	0.989707	0.00145126	0	0	0.00883509	6.22E-06	0	0.989707	0.00145126	0	0	0.016346	1.24E-05	0	0.982196	0.0014453	0.00884131	0	0.0199304	1.83E-05	0	0.969777	0.00143296	0.0163584	0	0.0124193	1.23E-05	0	0.969777	0.00143296	0.02879	0	0.969777	0.00143296	0	0	0
788	0	0	0.016346	1.24E-05	0	0.982196	0.0014453	0	0	0.00883509	6.22E-06	0	0.989707	0.00145126	0	0	0.00883509	6.22E-06	0	0.989707	0.00145126	0	0	0.016346	1.24E-05	0	0.982196	0.0014453	0.00884131	0	0.0199304	1.83E-05	0	0.969777	0.00143295	0.0163584	0	0.0124193	1.23E-05	0	0.969777	0.00143295	0.02879	0	0.969777	0.00143295	0	0	0
789	0	0	2.43E-05	0.00815901	0	0.00143335	0.990383	0	0	1.31E-05	0.00407487	0	0.00144431	0.994468	0	0	1.31E-05	0.00407487	0	0.00144431	0.994468	0	0	2.43E-05	0.00815901	0	0.00143335	0.990383	0.004088	0	2.91E-05	0.0125433	0	0.00141523	0.981924	0.00818335	0	1.81E-05	0.00845892	0	0.00141523	0.981924	0.0166604	0	0.00141523	0.981924	0	0	0
790	0	0	2.48E-05	0.00815987	0	0.00143335	0.990382	0	0	1.34E-05	0.00407537	0	0.00144431	0.994467	0	0	1.34E-05	0.00407537	0	0.00144431	0.994467	0	0	2.50E-05	0.0081597	0	0.00143335	0.990382	0.00408873	0	2.91E-05	0.0125441	0	0.00141522	0.981923	0.00818468	0	1.81E-05	0.00845915	0	0.00141522	0.981923	0.0166619	0	0.00141522	0.981923	0	0	0
791	0.950446	0.0495536	0	0	0	0	0	0.93647	0.0268732	0	0	0.0366566	0	0	0.927708	0.0356355	0	0	0.0366566	0	0	0	0	0.0015161	0.998484	0	0	0	0.963343	0.0366566	0	0	0	0	0	1	0	0	0	0	0	0	1	0	0	0	0	0	0
792	0	0	2.57E-05	0.00816182	0	0.00143332	0.990379	0	0	1.38E-05	0.00407642	0	0.00144428	0.994465	0	0	1.38E-05	0.00407642	0	0.00144428	0.994465	0	0	2.65E-05	0.00816107	0	0.00143332	0.990379	0.00409026	0	2.91E-05	0.0125459	0	0.0014152	0.98192	0.00818757	0	1.81E-05	0.00845959	0	0.0014152	0.98192	0.0166653	0	0.0014152	0.98192	0	0	0
793	0.950446	0.0495536	0	0	0	0	0	0.93647	0.0268732	0	0	0.0366566	0	0	0.927708	0.0356355	0	0	0.0366566	0	0	0	0	0.00151663	0.998483	0	0	0	0.963343	0.0366566	0	0	0	0	0	1	0	0	0	0	0	0	1	0	0	0	0	0	0
794	0	0	0.0163485	1.40E-05	0	0.982192	0.00144523	0	0	0.00883684	7.05E-06	0	0.989705	0.00145119	0	0	0.00883684	7.04E-06	0	0.989705	0.00145119	0	0	0.0163484	1.40E-05	0	0.982192	0.00144523	0.00884388	0	0.0199325	1.83E-05	0	0.969772	0.00143288	0.0163624	0	0.0124199	1.23E-05	0	0.969772	0.00143288	0.0287947	0	0.969772	0.00143288	0	0	0
795	0.950446	0.0495536	0	0	0	0	0	0.93647	0.0268732	0	0	0.0366566	0	0	0.927708	0.0356355	0	0	0.0366566	0	0	0	0	0.99851	0.00148954	0	0	0	0.963343	0.0366566	0	0	0	0	0	1	0	0	0	0	0	0	1	0	0	0	0	0	0
796	0	0	0.0163495	1.50E-05	0	0.98219	0.00144519	0	0	0.00883754	7.79E-06	0	0.989704	0.00145115	0	0	0.00883803	7.29E-06	0	0.989704	0.00145115	0	0	0.0163499	1.46E-05	0	0.98219	0.00144519	0.00884532	0	0.0199335	1.83E-05	0	0.96977	0.00143284	0.0163645	0	0.0124203	1.23E-05	0	0.96977	0.00143284	0.0287972	0	0.96977	0.00143284	0	0	0
797	0.917873	0.0478553	0	0	0.0342721	0	0	0.972104	0.0278958	0	0	0	0	0	0	0	0.998481	0.00151902	0	0	0	0.910041	0.055687	0	0	0.0342721	0	0	1	0	0	0	0	0	0	0.965728	0.0342721	0	0	0	0	0	1	0	0	0	0	0	0
798	0.917873	0.0478553	0	0	0.0342721	0	0	0	0	0.00157236	0.998428	0	0	0	0.963009	0.0369915	0	0	0	0	0	0.910041	0.055687	0	0	0.0342721	0	0	1	0	0	0	0	0	0	0.965728	0.0342721	0	0	0	0	0	1	0	0	0	0	0	0
799	0	0	2.63E-05	0.00816246	0	0.00143316	0.990378	0	0	1.44E-05	0.00407695	0	0.00144412	0.994465	0	0	1.42E-05	0.00407718	0	0.00144412	0.994465	0	0	2.67E-05	0.00816208	0	0.00143316	0.990378	0.00409136	0	2.91E-05	0.0125465	0	0.00141503	0.981918	0.00818878	0	1.81E-05	0.00846005	0	0.00141503	0.981918	0.016667	0	0.00141503	0.981918	0	0	0
800	0	0	0.998511	0.0014892	0	0	0	0	0	0.998512	0.00148846	0	0	0	0.963009	0.0369915	0	0	0	0	0	0.942337	0.0576632	0	0	0	0	0	1	0	0	0	0	0	0	1	0	0	0	0	0	0	1	0	0	0	0	0	0
801	0	0	0.0163483	1.37E-05	0	0.982193	0.00144509	0	0	0.00883673	6.89E-06	0	0.989705	0.00145105	0	0	0.00883659	7.04E-06	0	0.989705	0.00145105	0	0	0.016348	1.40E-05	0	0.982193	0.00144509	0.00884363	0	0.0199323	1.83E-05	0	0.969773	0.00143274	0.016362	0	0.0124199	1.23E-05	0	0.969773	0.00143274	0.0287942	0	0.969773	0.00143274	0	0	0
802	0.276934	0.0144386	0	0	0.708628	0	0	0.282545	0.00810798	0	0	0.709347	0	0	0.279901	0.0107517	0	0	0.709347	0	0	0.274571	0.0168015	0	0	0.708628	0	0	0.290653	0.0110598	0	0	0.698287	0	0	0.291372	0.0103403	0	0	0.698287	0	0	0.301713	0.698287	0	0	0	0	0
803	0	0	0.0163468	1.29E-05	0	0.982195	0.00144508	0	0	0.00883568	6.50E-06	0	0.989707	0.00145104	0	0	0.00883568	6.50E-06	0	0.989707	0.00145104	0	0	0.0163468	1.29E-05	0	0.982195	0.00144508	0.00884217	0	0.0199311	1.83E-05	0	0.969776	0.00143274	0.0163598	0	0.0124195	1.23E-05	0	0.969776	0.00143274	0.0287916	0	0.969776	0.00143274	0	0	0
804	0	0	0.0163468	1.28E-05	0	0.982195	0.00144508	0	0	0.00883556	6.50E-06	0	0.989707	0.00145104	0	0	0.00883563	6.42E-06	0	0.989707	0.00145104	0	0	0.0163466	1.29E-05	0	0.982195	0.00144508	0.00884205	0	0.019931	1.83E-05	0	0.969776	0.00143274	0.0163596	0	0.0124195	1.23E-05	0	0.969776	0.00143274	0.0287914	0	0.969776	0.00143274	0	0	0
805	0	0	0.998512	0.00148814	0	0	0	0.972104	0.0278958	0	0	0	0	0	0	0	0.998512	0.00148779	0	0	0	0.942337	0.0576632	0	0	0	0	0	1	0	0	0	0	0	0	1	0	0	0	0	0	0	1	0	0	0	0	0	0
806	0	0	0.0163468	1.28E-05	0	0.982195	0.00144508	0	0	0.00883555	6.49E-06	0	0.989707	0.00145104	0	0	0.00883562	6.42E-06	0	0.989707	0.00145104	0	0	0.0163466	1.29E-05	0	0.982195	0.00144508	0.00884204	0	0.019931	1.83E-05	0	0.969776	0.00143273	0.0163595	0	0.0124195	1.23E-05	0	0.969776	0.00143273	0.0287914	0	0.969776	0.00143273	0	0	0
807	0	0	2.43E-05	0.00815901	0	0.00143313	0.990384	0	0	1.31E-05	0.00407487	0	0.00144409	0.994468	0	0	1.31E-05	0.00407487	0	0.00144409	0.994468	0	0	2.43E-05	0.00815901	0	0.00143313	0.990384	0.00408799	0	2.91E-05	0.0125433	0	0.00141501	0.981925	0.00818334	0	1.81E-05	0.00845893	0	0.00141501	0.981925	0.0166604	0	0.00141501	0.981925	0	0	0
808	0	0	2.43E-05	0.00815901	0	0.00143313	0.990384	0	0	1.31E-05	0.00407486	0	0.00144409	0.994468	0	0	1.31E-05	0.00407486	0	0.00144409	0.994468	0	0	2.43E-05	0.00815901	0	0.00143313	0.990384	0.00408799	0	2.91E-05	0.0125433	0	0.00141501	0.981925	0.00818333	0	1.81E-05	0.00845892	0	0.00141501	0.981925	0.0166604	0	0.00141501	0.981925	0	0	0
809	0	0	2.43E-05	0.00815901	0	0.00143313	0.990384	0	0	1.31E-05	0.00407487	0	0.00144409	0.994468	0	0	1.31E-05	0.00407487	0	0.00144409	0.994468	0	0	2.43E-05	0.00815901	0	0.00143313	0.990384	0.004088	0	2.91E-05	0.0125433	0	0.00141501	0.981925	0.00818335	0	1.81E-05	0.00845893	0	0.00141501	0.981925	0.0166604	0	0.00141501	0.981925	0	0	0
810	0	0	2.50E-05	0.00815992	0	0.00143313	0.990382	0	0	1.34E-05	0.00407547	0	0.00144409	0.994467	0	0	1.34E-05	0.00407547	0	0.00144409	0.994467	0	0	2.50E-05	0.00815992	0	0.00143313	0.990382	0.00408891	0	2.91E-05	0.0125442	0	0.00141501	0.981923	0.00818488	0	1.81E-05	0.00845922	0	0.00141501	0.981923	0.0166622	0	0.00141501	0.981923	0	0	0
811	0	0	0.000884641	0.490247	0	0.000629013	0.508239	0.93647	0.0268732	0	0	0.0366566	0	0	0.927708	0.0356355	0	0	0.0366566	0	0	0	0	0.000884641	0.490247	0	0.000629013	0.508239	0.963343	0.0366566	0	0	0	0	0	0.491132	0	0.000629013	0.508239	0	0	0	1	0	0	0	0	0	0
812	0.917873	0.0478553	0	0	0.0342721	0	0	0	0	0.000475603	0.244852	0	0.00100945	0.753663	0	0	0.000475603	0.244852	0	0.00100945	0.753663	0.910041	0.055687	0	0	0.0342721	0	0	0.245327	0	0.00100945	0.753663	0	0	0	0.965728	0.0342721	0	0	0	0	0	1	0	0	0	0	0	0
813	0	0	0.016347	1.33E-05	0	0.982195	0.00144505	0	0	0.00883577	6.40E-06	0	0.989707	0.00145101	0	0	0.00883577	6.40E-06	0	0.989707	0.00145101	0	0	0.016347	1.33E-05	0	0.982195	0.00144505	0.00884217	0	0.0199316	1.83E-05	0	0.969775	0.0014327	0.0163603	0	0.0124194	1.23E-05	0	0.969775	0.0014327	0.028792	0	0.969775	0.0014327	0	0	0
814	0	0	0.016346	1.24E-05	0	0.982196	0.00144505	0	0	0.00883511	6.22E-06	0	0.989708	0.00145101	0	0	0.00883511	6.22E-06	0	0.989708	0.00145101	0	0	0.016346	1.24E-05	0	0.982196	0.00144505	0.00884133	0	0.0199305	1.83E-05	0	0.969777	0.0014327	0.0163585	0	0.0124193	1.23E-05	0	0.969777	0.0014327	0.0287901	0	0.969777	0.0014327	0	0	0
815	0	0	0.0163475	1.33E-05	0	0.982194	0.00144504	0	0	0.0088363	6.60E-06	0	0.989706	0.001451	0	0	0.00883602	6.89E-06	0	0.989706	0.001451	0	0	0.0163475	1.33E-05	0	0.982194	0.00144504	0.0088429	0	0.0199317	1.83E-05	0	0.969774	0.0014327	0.0163608	0	0.0124197	1.23E-05	0	0.969774	0.0014327	0.0287929	0	0.969774	0.0014327	0	0	0
816	0.917873	0.0478553	0	0	0.0342721	0	0	0	0	0.998485	0.00151512	0	0	0	0.963009	0.0369915	0	0	0	0	0	0.910041	0.055687	0	0	0.0342721	0	0	1	0	0	0	0	0	0	0.965728	0.0342721	0	0	0	0	0	1	0	0	0	0	0	0
817	0	0	0.56741	0.000786013	0	0.431063	0.000741463	0	0	0.998478	0.00152198	0	0	0	0.963009	0.0369915	0	0	0	0	0	0	0	0.567409	0.000786286	0	0.431063	0.000741463	1	0	0	0	0	0	0	0.568196	0	0.431063	0.000741463	0	0	0	1	0	0	0	0	0	0
818	0.917873	0.0478553	0	0	0.0342721	0	0	0	0	0.30672	0.00037923	0	0.691801	0.00109963	0	0	0.306686	0.00041375	0	0.691801	0.00109963	0.910041	0.055687	0	0	0.0342721	0	0	0.307099	0	0.691801	0.00109963	0	0	0	0.965728	0.0342721	0	0	0	0	0	1	0	0	0	0	0	0
819	0	0	0.0163891	1.53E-05	0	0.982151	0.00144492	0	0	0.00890625	7.89E-06	0	0.989635	0.00145097	0	0	0.00883804	7.61E-05	0	0.989635	0.00145097	0	0	0.0163882	1.62E-05	0	0.982151	0.00144492	0.00891413	0	0.0199334	1.84E-05	0	0.969701	0.00143252	0.0164044	0	0.0124492	1.24E-05	0	0.969701	0.00143252	0.028866	0	0.969701	0.00143252	0	0	0
820	0	0	0.998485	0.0015148	0	0	0	0.93647	0.0268732	0	0	0.0366566	0	0	0.927708	0.0356355	0	0	0.0366566	0	0	0.942337	0.0576632	0	0	0	0	0	0.963343	0.0366566	0	0	0	0	0	1	0	0	0	0	0	0	1	0	0	0	0	0	0
821	0	0	0.567421	0.000776986	0	0.431061	0.000741411	0.93647	0.0268732	0	0	0.0366566	0	0	0.927708	0.0356355	0	0	0.0366566	0	0	0	0	0.567398	0.000799917	0	0.431061	0.000741411	0.963343	0.0366566	0	0	0	0	0	0.568198	0	0.431061	0.000741411	0	0	0	1	0	0	0	0	0	0
822	0.950446	0.0495536	0	0	0	0	0	0	0	0.000708155	0.433722	0	0.000921923	0.564648	0	0	0.250708	0.183723	0	0.000921923	0.564648	0	0	0.00156434	0.998436	0	0	0	0.43443	0	0.000921923	0.564648	0	0	0	1	0	0	0	0	0	0	1	0	0	0	0	0	0
823	0	0	2.65E-05	0.00820393	0	0.00143336	0.990336	0	0	1.54E-05	0.00416066	0	0.0014444	0.99438	0	0	9.82E-05	0.00407794	0	0.0014444	0.99438	0	0	2.72E-05	0.00820318	0	0.00143336	0.990336	0.0041761	0	2.92E-05	0.0125458	0	0.00141519	0.981834	0.00823042	0	1.82E-05	0.00850255	0	0.00141519	0.981834	0.0167511	0	0.00141519	0.981834	0	0	0
824	0.917873	0.0478553	0	0	0.0342721	0	0	0.972104	0.0278958	0	0	0	0	0	0	0	0.00156375	0.998436	0	0	0	0.910041	0.055687	0	0	0.0342721	0	0	1	0	0	0	0	0	0	0.965728	0.0342721	0	0	0	0	0	1	0	0	0	0	0	0
825	0	0	0.016347	1.29E-05	0	0.982195	0.00144539	0	0	0.00883608	6.50E-06	0	0.989706	0.00145135	0	0	0.00883567	6.91E-06	0	0.989706	0.00145135	0	0	0.016347	1.29E-05	0	0.982195	0.00144539	0.00884258	0	0.0199311	1.83E-05	0	0.969775	0.00143304	0.01636	0	0.0124197	1.23E-05	0	0.969775	0.00143304	0.028792	0	0.969775	0.00143304	0	0	0
826	0	0	2.43E-05	0.00815901	0	0.00143344	0.990383	0	0	1.31E-05	0.00407487	0	0.0014444	0.994468	0	0	1.31E-05	0.00407487	0	0.0014444	0.994468	0	0	2.43E-05	0.00815901	0	0.00143344	0.990383	0.004088	0	2.91E-05	0.0125433	0	0.00141532	0.981924	0.00818335	0	1.81E-05	0.00845892	0	0.00141532	0.981924	0.0166604	0	0.00141532	0.981924	0	0	0
827	0	0	0.016346	1.24E-05	0	0.982196	0.00144539	0	0	0.0088351	6.22E-06	0	0.989707	0.00145135	0	0	0.0088351	6.22E-06	0	0.989707	0.00145135	0	0	0.016346	1.24E-05	0	0.982196	0.00144539	0.00884132	0	0.0199304	1.83E-05	0	0.969777	0.00143305	0.0163584	0	0.0124193	1.23E-05	0	0.969777	0.00143305	0.0287901	0	0.969777	0.00143305	0	0	0
828	0	0	0.0163468	1.29E-05	0	0.982195	0.00144539	0	0	0.00883566	6.49E-06	0	0.989706	0.00145135	0	0	0.00883566	6.49E-06	0	0.989706	0.00145135	0	0	0.0163468	1.29E-05	0	0.982195	0.00144539	0.00884215	0	0.0199311	1.83E-05	0	0.969775	0.00143304	0.0163597	0	0.0124195	1.23E-05	0	0.969775	0.00143304	0.0287916	0	0.969775	0.00143304	0	0	0
829	0.276934	0.0144386	0	0	0.708628	0	0	0.282545	0.00810798	0	0	0.709347	0	0	0.279901	0.0107517	0	0	0.709347	0	0	0.274571	0.0168015	0	0	0.708628	0	0	0.290653	0.0110598	0	0	0.698287	0	0	0.291372	0.0103403	0	0	0.698287	0	0	0.301713	0.698287	0	0	0	0	0
830	0	0	2.48E-05	0.00815969	0	0.00143344	0.990382	0	0	1.34E-05	0.00407532	0	0.0014444	0.994467	0	0	1.34E-05	0.00407532	0	0.0014444	0.994467	0	0	2.48E-05	0.0081597	0	0.00143344	0.990382	0.00408869	0	2.91E-05	0.012544	0	0.00141532	0.981923	0.0081845	0	1.81E-05	0.00845915	0	0.00141532	0.981923	0.0166618	0	0.00141532	0.981923	0	0	0
831	0	0	2.48E-05	0.00815902	0	0.00143344	0.990383	0	0	1.31E-05	0.00407498	0	0.0014444	0.994467	0	0	1.31E-05	0.00407498	0	0.0014444	0.994467	0	0	2.43E-05	0.00815945	0	0.00143344	0.990383	0.00408811	0	2.91E-05	0.0125436	0	0.00141532	0.981924	0.0081838	0	1.81E-05	0.00845892	0	0.00141532	0.981924	0.0166608	0	0.00141532	0.981924	0	0	0
832	0	0	6.39E-05	0.00815964	0	0.00143327	0.990343	0	0	1.32E-05	0.00408464	0	0.00144435	0.994458	0	0	1.32E-05	0.00408464	0	0.00144435	0.994458	0	0	2.52E-05	0.00819831	0	0.00143327	0.990343	0.00409787	0	2.92E-05	0.0125732	0	0.00141514	0.981885	0.00822355	0	1.81E-05	0.00845863	0	0.00141514	0.981885	0.0167003	0	0.00141514	0.981885	0	0	0
833	0	0	0.00150052	0.994958	0	0.00349242	4.86E-05	0	0	0.305632	0.000363238	0	0.692901	0.00110353	0	0	0.305632	0.000363218	0	0.692901	0.00110353	0	0	0.994984	0.00147515	0	0.00349242	4.86E-05	0.305995	0	0.689453	0.00108895	0	0.00344819	1.46E-05	0.996459	0	4.42E-05	3.41E-05	0	0.00344819	1.46E-05	0.996537	0	0.00344819	1.46E-05	0	0	0
834	0	0	0.0163608	6.77E-05	0	0.982135	0.00143606	0	0	0.00885356	8.72E-06	0	0.989689	0.0014491	0	0	0.00885367	8.61E-06	0	0.989689	0.0014491	0	0	0.0164005	2.80E-05	0	0.982135	0.00143606	0.00886228	0	0.0199719	2.54E-05	0	0.969717	0.00142371	0.0164285	0	0.0124187	1.23E-05	0	0.969717	0.00142371	0.0288596	0	0.969717	0.00142371	0	0	0
835	0	0	0.0165595	3.82E-05	0	0.981975	0.00142711	0	0	0.00890064	2.65E-05	0	0.989625	0.00144803	0	0	0.00891423	1.29E-05	0	0.989625	0.00144803	0	0	0.0163787	0.000218952	0	0.981975	0.00142711	0.00892714	0	0.0200742	3.33E-05	0	0.969551	0.00141473	0.0165977	0	0.0124246	1.24E-05	0	0.969551	0.00141473	0.0290346	0	0.969551	0.00141473	0	0	0
836	0	0	0.991294	0.00115284	0	0.00701027	0.000543041	0.93647	0.0268732	0	0	0.0366566	0	0	0.927708	0.0356355	0	0	0.0366566	0	0	0	0	0.00985557	0.982591	0	0.00701027	0.000543041	0.963343	0.0366566	0	0	0	0	0	0.992447	0	0.00701027	0.000543041	0	0	0	1	0	0	0	0	0	0
837	0	0	0.577425	0.000463266	0	0.420617	0.00149396	0	0	0.00440783	0.243497	0	0.00166043	0.750435	0	0	0.000263071	0.247642	0	0.00166043	0.750435	0	0	0.552034	0.0258543	0	0.420617	0.00149396	0.247905	0	0.000229564	0.749083	0	0.00143087	0.00135215	0.577889	0	0.419187	0.000141806	0	0.00143087	0.00135215	0.997217	0	0.00143087	0.00135215	0	0	0
838	0	0	0.987864	0.00157651	0	0.0102236	0.000336342	0.972104	0.0278958	0	0	0	0	0	0	0	0.00186893	0.998131	0	0	0	0	0	0.0147078	0.974732	0	0.0102236	0.000336342	1	0	0	0	0	0	0	0.98944	0	0.0102236	0.000336342	0	0	0	1	0	0	0	0	0	0
839	0	0	0.00130977	0.498956	0	0.000475399	0.499259	0.93647	0.0268732	0	0	0.0366566	0	0	0.927708	0.0356355	0	0	0.0366566	0	0	0	0	0.0180518	0.482214	0	0.000475399	0.499259	0.963343	0.0366566	0	0	0	0	0	0.500265	0	0.000475399	0.499259	0	0	0	1	0	0	0	0	0	0
840	0.276934	0.0144386	0	0	0.708628	0	0	0.282545	0.00810798	0	0	0.709347	0	0	0.279901	0.0107517	0	0	0.709347	0	0	0.274571	0.0168015	0	0	0.708628	0	0	0.290653	0.0110598	0	0	0.698287	0	0	0.291372	0.0103403	0	0	0.698287	0	0	0.301713	0.698287	0	0	0	0	0
841	0.917873	0.0478553	0	0	0.0342721	0	0	0	0	0.306298	0.0030203	0	0.690385	0.000296834	0	0	0.30896	0.000358094	0	0.690385	0.000296834	0.910041	0.055687	0	0	0.0342721	0	0	0.309318	0	0.690385	0.000296834	0	0	0	0.965728	0.0342721	0	0	0	0	0	1	0	0	0	0	0	0
842	0	0	0.0010135	0.998986	0	0	0	0.93647	0.0268732	0	0	0.0366566	0	0	0.927708	0.0356355	0	0	0.0366566	0	0	0.942337	0.0576632	0	0	0	0	0	0.963343	0.0366566	0	0	0	0	0	1	0	0	0	0	0	0	1	0	0	0	0	0	0
843	0	0	0.0164245	1.17E-05	0	0.983162	0.000402163	0	0	0.00886473	1.18E-05	0	0.99072	0.000403305	0	0	0.00887339	3.10E-06	0	0.99072	0.000403305	0	0	0.0163755	6.07E-05	0	0.983162	0.000402163	0.00887649	0	0.0199947	5.14E-06	0	0.970726	0.000398165	0.0164362	0	0.0124361	4.00E-06	0	0.970726	0.000398165	0.0288763	0	0.970726	0.000398165	0	0	0
844	0	0	7.21E-06	0.00816826	0	0.000398374	0.991426	0	0	3.87E-06	0.00407935	0	0.000401409	0.995515	0	0	3.83E-06	0.00407939	0	0.000401409	0.995515	0	0	7.76E-06	0.00816772	0	0.000398374	0.991426	0.00408322	0	8.08E-06	0.0125571	0	0.000393325	0.982958	0.00817548	0	5.05E-06	0.00846786	0	0.000393325	0.982958	0.0166484	0	0.000393325	0.982958	0	0	0
845	0	0	7.11E-06	0.00816761	0	0.000398363	0.991427	0	0	3.82E-06	0.00407916	0	0.000401409	0.995516	0	0	3.82E-06	0.00407916	0	0.000401409	0.995516	0	0	7.11E-06	0.0081676	0	0.000398363	0.991427	0.00408298	0	8.08E-06	0.0125565	0	0.000393326	0.982959	0.00817471	0	5.04E-06	0.00846784	0	0.000393326	0.982959	0.0166476	0	0.000393326	0.982959	0	0	0
846	0	0	7.10E-06	0.0081676	0	0.000398363	0.991427	0	0	3.82E-06	0.00407916	0	0.000401409	0.995516	0	0	3.82E-06	0.00407916	0	0.000401409	0.995516	0	0	7.10E-06	0.0081676	0	0.000398363	0.991427	0.00408297	0	8.08E-06	0.0125565	0	0.000393325	0.982959	0.00817471	0	5.04E-06	0.00846784	0	0.000393325	0.982959	0.0166476	0	0.000393325	0.982959	0	0	0
847	0	0	7.11E-06	0.0081676	0	0.000398362	0.991427	0	0	3.82E-06	0.00407916	0	0.000401409	0.995516	0	0	3.82E-06	0.00407916	0	0.000401409	0.995516	0	0	7.10E-06	0.00816761	0	0.000398362	0.991427	0.00408298	0	8.08E-06	0.0125565	0	0.000393325	0.982959	0.00817471	0	5.04E-06	0.00846784	0	0.000393325	0.982959	0.0166476	0	0.000393325	0.982959	0	0	0
848	0	0	7.69E-06	0.0081676	0	0.000398362	0.991426	0	0	3.82E-06	0.0040793	0	0.000401408	0.995515	0	0	3.82E-06	0.0040793	0	0.000401408	0.995515	0	0	7.11E-06	0.00816818	0	0.000398362	0.991426	0.00408312	0	8.08E-06	0.012557	0	0.000393324	0.982959	0.00817529	0	5.04E-06	0.00846783	0	0.000393324	0.982959	0.0166482	0	0.000393324	0.982959	0	0	0
849	0	0	0.0163631	5.60E-05	0	0.983179	0.000401669	0	0	0.00886045	2.20E-06	0	0.990734	0.000403327	0	0	0.00886035	2.30E-06	0	0.990734	0.000403327	0	0	0.0164149	4.18E-06	0	0.983179	0.000401669	0.00886265	0	0.0199868	5.10E-06	0	0.970747	0.000398229	0.0164191	0	0.012432	3.44E-06	0	0.970747	0.000398229	0.0288545	0	0.970747	0.000398229	0	0	0
850	0	0	0.00458621	0.488639	0	0.000174492	0.5066	0.972104	0.0278958	0	0	0	0	0	0	0	0.00046229	0.999538	0	0	0	0	0	0.000259241	0.492966	0	0.000174492	0.5066	1	0	0	0	0	0	0	0.493225	0	0.000174492	0.5066	0	0	0	1	0	0	0	0	0	0
851	0	0	0.0163627	8.41E-05	0	0.983152	0.000401009	0	0	0.00886883	2.21E-06	0	0.990726	0.000402685	0	0	0.00886873	2.31E-06	0	0.990726	0.000402685	0	0	0.0164425	4.25E-06	0	0.983152	0.000401009	0.00887105	0	0.0200057	5.11E-06	0	0.970721	0.000397578	0.0164468	0	0.0124316	3.43E-06	0	0.970721	0.000397578	0.0288818	0	0.970721	0.000397578	0	0	0
852	0	0	0.0163659	8.45E-06	0	0.983225	0.00040103	0	0	0.00884685	2.17E-06	0	0.990748	0.000402686	0	0	0.00884676	2.26E-06	0	0.990748	0.000402686	0	0	0.0163681	6.28E-06	0	0.983225	0.00040103	0.00884903	0	0.0199562	5.08E-06	0	0.970792	0.000397604	0.0163744	0	0.0124325	3.43E-06	0	0.970792	0.000397604	0.0288103	0	0.970792	0.000397604	0	0	0
853	0	0	0.999396	0.000459175	0	8.80E-05	5.70E-05	0	0	0.999558	0.000441981	0	0	0	0.963009	0.0369915	0	0	0	0	0	0	0	0.000519972	0.999335	0	8.80E-05	5.70E-05	1	0	0	0	0	0	0	0.999855	0	8.80E-05	5.70E-05	0	0	0	1	0	0	0	0	0	0
854	0	0	0.999517	0.000482812	0	0	0	0	0	0.307019	0.00011554	0	0.69256	0.000305164	0	0	0.307017	0.00011808	0	0.69256	0.000305164	0.942337	0.0576632	0	0	0	0	0	0.307135	0	0.69256	0.000305164	0	0	0	1	0	0	0	0	0	0	1	0	0	0	0	0	0
855	0	0	0.016365	4.75E-06	0	0.983229	0.000401008	0	0	0.00884532	2.03E-06	0	0.99075	0.000402663	0	0	0.0088453	2.05E-06	0	0.99075	0.000402663	0	0	0.0163643	5.55E-06	0	0.983229	0.000401008	0.00884735	0	0.0199532	5.08E-06	0	0.970797	0.000397583	0.0163698	0	0.0124324	3.43E-06	0	0.970797	0.000397583	0.0288057	0	0.970797	0.000397583	0	0	0
856	0	0	0.0163633	3.83E-06	0	0.983232	0.000401009	0	0	0.00884442	1.92E-06	0	0.990751	0.000402663	0	0	0.00884442	1.92E-06	0	0.990751	0.000402663	0	0	0.0163633	3.84E-06	0	0.983232	0.000401009	0.00884634	0	0.0199515	5.08E-06	0	0.9708	0.000397584	0.0163671	0	0.0124324	3.43E-06	0	0.9708	0.000397584	0.0288029	0	0.9708	0.000397584	0	0	0
857	0	0	0.0163632	3.82E-06	0	0.983232	0.000401009	0	0	0.00884441	1.92E-06	0	0.990751	0.000402663	0	0	0.00884441	1.93E-06	0	0.990751	0.000402663	0	0	0.0163632	3.82E-06	0	0.983232	0.000401009	0.00884633	0	0.0199514	5.08E-06	0	0.9708	0.000397584	0.0163671	0	0.0124324	3.43E-06	0	0.9708	0.000397584	0.0288029	0	0.9708	0.000397584	0	0	0
858	0	0	0.0163634	4.33E-06	0	0.983231	0.000401009	0	0	0.00884483	1.92E-06	0	0.990751	0.000402663	0	0	0.00884456	2.20E-06	0	0.990751	0.000402663	0	0	0.0163639	3.83E-06	0	0.983231	0.000401009	0.00884676	0	0.0199518	5.08E-06	0	0.970799	0.000397583	0.0163677	0	0.0124325	3.43E-06	0	0.970799	0.000397583	0.0288036	0	0.970799	0.000397583	0	0	0
859	0	0	0.0163864	4.63E-05	0	0.983166	0.000400978	0	0	0.00889883	2.01E-06	0	0.990697	0.000402644	0	0	0.00885701	4.38E-05	0	0.990697	0.000402644	0	0	0.0164282	4.61E-06	0	0.983166	0.000400978	0.00890084	0	0.0199797	5.10E-06	0	0.970717	0.000397543	0.0164328	0	0.0124494	3.43E-06	0	0.970717	0.000397543	0.0288856	0	0.970717	0.000397543	0	0	0
860	0	0	0.000460381	0.996023	0	0.0034819	3.44E-05	0	0	0.30696	0.000108829	0	0.692626	0.000305279	0	0	0.305516	0.00155316	0	0.692626	0.000305279	0	0	0.99605	0.000433498	0	0.0034819	3.44E-05	0.307069	0	0.689188	0.000303215	0	0.00343779	2.06E-06	0.996484	0	4.41E-05	3.23E-05	0	0.00343779	2.06E-06	0.99656	0	0.00343779	2.06E-06	0	0	0
861	0	0	0.0163685	4.62E-05	0	0.983184	0.000401152	0	0	0.00886662	2.00E-06	0	0.990729	0.000402824	0	0	0.00885727	1.14E-05	0	0.990729	0.000402824	0	0	0.0164102	4.60E-06	0	0.983184	0.000401152	0.00886862	0	0.0199803	5.10E-06	0	0.970748	0.000397721	0.0164148	0	0.0124358	3.43E-06	0	0.970748	0.000397721	0.028854	0	0.970748	0.000397721	0	0	0
862	0	0	7.57E-06	0.00816765	0	0.000397861	0.991427	0	0	3.81E-06	0.00407933	0	0.000400904	0.995516	0	0	3.87E-06	0.00407928	0	0.000400904	0.995516	0	0	7.12E-06	0.0081681	0	0.000397861	0.991427	0.00408314	0	8.07E-06	0.0125569	0	0.00039283	0.982959	0.00817522	0	5.03E-06	0.00846786	0	0.00039283	0.982959	0.0166481	0	0.00039283	0.982959	0	0	0
863	0	0	7.11E-06	0.00816847	0	0.000397861	0.991427	0	0	3.81E-06	0.00407937	0	0.000400904	0.995516	0	0	3.81E-06	0.00407937	0	0.000400904	0.995516	0	0	7.96E-06	0.00816761	0	0.000397861	0.991427	0.00408319	0	8.07E-06	0.0125572	0	0.00039283	0.982959	0.00817558	0	5.03E-06	0.00846783	0	0.00039283	0.982959	0.0166484	0	0.00039283	0.982959	0	0	0
864	0	0	0.0164399	4.47E-06	0	0.983155	0.000401153	0	0	0.00886793	2.05E-06	0	0.990727	0.000402825	0	0	0.00886791	2.08E-06	0	0.990727	0.000402825	0	0	0.0163627	8.16E-05	0	0.983155	0.000401153	0.00886998	0	0.0200042	5.10E-06	0	0.970723	0.000397721	0.0164443	0	0.0124315	3.43E-06	0	0.970723	0.000397721	0.0288793	0	0.970723	0.000397721	0	0	0
865	0	0	0.999543	0.000456591	0	0	0	0	0	0.307021	0.000118139	0	0.692556	0.000305304	0	0	0.307017	0.000121606	0	0.692556	0.000305304	0.942337	0.0576632	0	0	0	0	0	0.307139	0	0.692556	0.000305304	0	0	0	1	0	0	0	0	0	0	1	0	0	0	0	0	0
866	0	0	0.000279813	0.492956	0	0.000174547	0.50659	0.972104	0.0278958	0	0	0	0	0	0	0	0.000474751	0.999525	0	0	0	0	0	0.0045861	0.48865	0	0.000174547	0.50659	1	0	0	0	0	0	0	0.493236	0	0.000174547	0.50659	0	0	0	1	0	0	0	0	0	0
867	0	0	0.0164151	4.43E-06	0	0.983179	0.000401334	0	0	0.00886062	2.26E-06	0	0.990734	0.000402989	0	0	0.0088605	2.38E-06	0	0.990734	0.000402989	0	0	0.0163634	5.61E-05	0	0.983179	0.000401334	0.00886288	0	0.019987	5.09E-06	0	0.970747	0.000397896	0.0164195	0	0.012432	3.44E-06	0	0.970747	0.000397896	0.028855	0	0.970747	0.000397896	0	0	0
868	0	0	0.0163639	3.83E-06	0	0.983231	0.000401339	0	0	0.0088446	1.93E-06	0	0.99075	0.000402994	0	0	0.0088446	1.93E-06	0	0.99075	0.000402994	0	0	0.0163632	4.45E-06	0	0.983231	0.000401339	0.00884653	0	0.0199519	5.08E-06	0	0.970799	0.000397911	0.0163677	0	0.0124324	3.43E-06	0	0.970799	0.000397911	0.0288035	0	0.970799	0.000397911	0	0	0
869	0	0	0.0163636	3.83E-06	0	0.983231	0.000401339	0	0	0.00884451	1.93E-06	0	0.990751	0.000402994	0	0	0.00884451	1.93E-06	0	0.990751	0.000402994	0	0	0.0163632	4.17E-06	0	0.983231	0.000401339	0.00884644	0	0.0199517	5.08E-06	0	0.970799	0.000397911	0.0163674	0	0.0124324	3.43E-06	0	0.970799	0.000397911	0.0288032	0	0.970799	0.000397911	0	0	0
870	0	0	8.24E-06	0.0081956	0	0.000398012	0.991398	0	0	3.86E-06	0.00408641	0	0.000401061	0.995509	0	0	4.02E-06	0.00408625	0	0.000401061	0.995509	0	0	3.52E-05	0.0081686	0	0.000398012	0.991398	0.00409027	0	8.09E-06	0.0125782	0	0.00039297	0.98293	0.00820384	0	5.04E-06	0.0084677	0	0.00039297	0.98293	0.0166766	0	0.00039297	0.98293	0	0	0
871	0	0	0.018859	0.000104223	0	0.980637	0.000400135	0	0	0.00965742	8.52E-06	0	0.989931	0.000402567	0	0	0.0096301	3.58E-05	0	0.989931	0.000402567	0	0	0.0164404	0.00252276	0	0.980637	0.000400135	0.00966594	0	0.0217098	6.23E-06	0	0.968222	0.000396341	0.0189632	0	0.012415	3.79E-06	0	0.968222	0.000396341	0.031382	0	0.968222	0.000396341	0	0	0
872	0.950446	0.0495536	0	0	0	0	0	0.972104	0.0278958	0	0	0	0	0	0	0	0.994859	0.00514082	0	0	0	0	0	0.789801	0.210199	0	0	0	1	0	0	0	0	0	0	1	0	0	0	0	0	0	1	0	0	0	0	0	0
873	0	0	0.00894937	0.494641	0	0.00761898	0.488791	0	0	0.000318734	0.126791	0	0.00168596	0.871204	0	0	0.00150377	0.125606	0	0.00168596	0.871204	0	0	0.499296	0.00429398	0	0.00761898	0.488791	0.12711	0	0.00067658	0.386606	0	0.00100938	0.484598	0.50359	0	0.0066096	0.00419265	0	0.00100938	0.484598	0.514392	0	0.00100938	0.484598	0	0	0
874	0	0	0.000107991	0.00822817	0	0.0020468	0.989617	0	0	1.89E-05	0.00411429	0	0.00206188	0.993805	0	0	2.56E-05	0.00410754	0	0.00206188	0.993805	0	0	0.000107991	0.00822817	0	0.0020468	0.989617	0.00413317	0	4.18E-05	0.0126435	0	0.00202012	0.981161	0.00833616	0	2.67E-05	0.00845557	0	0.00202012	0.981161	0.0168184	0	0.00202012	0.981161	0	0	0
875	0	0	0.0163367	1.84E-05	0	0.981581	0.00206409	0	0	0.00883015	8.77E-06	0	0.989088	0.00207259	0	0	0.0088301	8.81E-06	0	0.989088	0.00207259	0	0	0.0163367	1.84E-05	0	0.981581	0.00206409	0.00883891	0	0.0199192	2.61E-05	0	0.969169	0.00204644	0.0163551	0	0.0124115	1.76E-05	0	0.969169	0.00204644	0.0287842	0	0.969169	0.00204644	0	0	0
876	0	0	3.46E-05	0.00815392	0	0.00204702	0.989765	0	0	1.86E-05	0.00407232	0	0.00206267	0.993846	0	0	1.86E-05	0.00407232	0	0.00206267	0.993846	0	0	3.46E-05	0.00815392	0	0.00204702	0.989765	0.00409097	0	4.15E-05	0.0125355	0	0.00202113	0.981311	0.00818847	0	2.59E-05	0.00845364	0	0.00202113	0.981311	0.016668	0	0.00202113	0.981311	0	0	0
877	0	0	3.45E-05	0.00815402	0	0.00204702	0.989764	0	0	1.87E-05	0.00407255	0	0.00206267	0.993846	0	0	1.89E-05	0.00407232	0	0.00206267	0.993846	0	0	3.45E-05	0.00815402	0	0.00204702	0.989764	0.0040912	0	4.15E-05	0.0125355	0	0.00202113	0.981311	0.00818857	0	2.59E-05	0.00845376	0	0.00202113	0.981311	0.0166682	0	0.00202113	0.981311	0	0	0
878	0	0	3.49E-05	0.00817488	0	0.00204697	0.989743	0	0	1.98E-05	0.00411406	0	0.00206259	0.993804	0	0	6.04E-05	0.00407341	0	0.00206259	0.993804	0	0	3.49E-05	0.00817488	0	0.00204697	0.989743	0.00413383	0	4.15E-05	0.0125354	0	0.00202105	0.981268	0.00820978	0	2.59E-05	0.00847506	0	0.00202105	0.981268	0.0167108	0	0.00202105	0.981268	0	0	0
879	0	0	0.00120342	0.486319	0	0.000905922	0.511572	0	0	0.00212444	0.990263	0	0.000141949	0.00747051	0	0	0.99029	0.002098	0	0.000141949	0.00747051	0	0	0.00120342	0.486319	0	0.000905922	0.511572	0.992388	0	0.000128849	9.44E-05	0	1.31E-05	0.00737609	0.487522	0	0.000892823	0.504196	0	1.31E-05	0.00737609	0.992611	0	1.31E-05	0.00737609	0	0	0
880	0	0	0.0163638	1.79E-05	0	0.981554	0.002064	0	0	0.00887819	1.01E-05	0	0.989039	0.00207248	0	0	0.00883062	5.76E-05	0	0.989039	0.00207248	0	0	0.0163638	1.79E-05	0	0.981554	0.002064	0.00888825	0	0.0199174	2.61E-05	0	0.969122	0.00204634	0.0163816	0	0.0124325	1.77E-05	0	0.969122	0.00204634	0.0288318	0	0.969122	0.00204634	0	0	0
881	0	0	0.0163366	1.77E-05	0	0.981582	0.00206404	0	0	0.00883043	9.05E-06	0	0.989088	0.00207255	0	0	0.00882998	9.51E-06	0	0.989088	0.00207255	0	0	0.0163366	1.77E-05	0	0.981582	0.00206404	0.00883949	0	0.0199182	2.61E-05	0	0.96917	0.00204641	0.0163543	0	0.0124119	1.76E-05	0	0.96917	0.00204641	0.0287839	0	0.96917	0.00204641	0	0	0
882	0	0	0.567062	0.00103946	0	0.430839	0.00105927	0.972104	0.0278958	0	0	0	0	0	0	0	0.997888	0.00211203	0	0	0	0	0	0.567062	0.00103946	0	0.430839	0.00105927	1	0	0	0	0	0	0	0.568102	0	0.430839	0.00105927	0	0	0	1	0	0	0	0	0	0
883	0	0	0.0163363	1.77E-05	0	0.981582	0.00206404	0	0	0.00882989	9.04E-06	0	0.989089	0.00207255	0	0	0.00882996	8.97E-06	0	0.989089	0.00207255	0	0	0.0163363	1.77E-05	0	0.981582	0.00206404	0.00883893	0	0.0199182	2.61E-05	0	0.96917	0.00204641	0.016354	0	0.0124117	1.76E-05	0	0.96917	0.00204641	0.0287833	0	0.96917	0.00204641	0	0	0
884	0	0	0.0163358	1.75E-05	0	0.981583	0.00206404	0	0	0.00882957	8.77E-06	0	0.989089	0.00207255	0	0	0.00882958	8.77E-06	0	0.989089	0.00207255	0	0	0.0163358	1.75E-05	0	0.981583	0.00206404	0.00883834	0	0.019918	2.61E-05	0	0.969171	0.00204641	0.0163533	0	0.0124115	1.76E-05	0	0.969171	0.00204641	0.0287825	0	0.969171	0.00204641	0	0	0
885	0	0	0.0163358	1.75E-05	0	0.981583	0.00206404	0	0	0.00882957	8.77E-06	0	0.989089	0.00207255	0	0	0.00882957	8.77E-06	0	0.989089	0.00207255	0	0	0.0163358	1.75E-05	0	0.981583	0.00206404	0.00883834	0	0.019918	2.61E-05	0	0.969171	0.00204641	0.0163533	0	0.0124115	1.76E-05	0	0.969171	0.00204641	0.0287825	0	0.969171	0.00204641	0	0	0
886	0	0	3.49E-05	0.00815427	0	0.00204698	0.989764	0	0	1.87E-05	0.00407252	0	0.00206264	0.993846	0	0	1.87E-05	0.00407252	0	0.00206264	0.993846	0	0	3.49E-05	0.00815427	0	0.00204698	0.989764	0.00409122	0	4.15E-05	0.0125359	0	0.0020211	0.98131	0.00818912	0	2.59E-05	0.00845369	0	0.0020211	0.98131	0.0166687	0	0.0020211	0.98131	0	0	0
887	0	0	0.00121104	0.48994	0	0.000898587	0.50795	0	0	0.3065	0.000519742	0	0.69141	0.00157083	0	0	0.3065	0.000519742	0	0.69141	0.00157083	0	0	0.00121104	0.48994	0	0.000898587	0.50795	0.307019	0	0.69141	0.00157074	0	1.20E-07	8.58E-08	0.491151	0	0.000898467	0.50795	0	1.20E-07	8.58E-08	1	0	1.20E-07	8.58E-08	0	0	0
888	0	0	3.49E-05	0.00815427	0	0.002047	0.989764	0	0	1.87E-05	0.00407252	0	0.00206266	0.993846	0	0	1.87E-05	0.00407252	0	0.00206266	0.993846	0	0	3.49E-05	0.00815427	0	0.002047	0.989764	0.00409122	0	4.15E-05	0.0125359	0	0.00202112	0.98131	0.00818913	0	2.59E-05	0.00845369	0	0.00202112	0.98131	0.0166687	0	0.00202112	0.98131	0	0	0
889	0	0	0.0163358	1.75E-05	0	0.981583	0.00206407	0	0	0.00882958	8.77E-06	0	0.989089	0.00207258	0	0	0.00882958	8.77E-06	0	0.989089	0.00207258	0	0	0.0163358	1.75E-05	0	0.981583	0.00206407	0.00883835	0	0.019918	2.61E-05	0	0.969171	0.00204644	0.0163533	0	0.0124115	1.76E-05	0	0.969171	0.00204644	0.0287825	0	0.969171	0.00204644	0	0	0
890	0	0	0.0163373	1.82E-05	0	0.98158	0.00206407	0	0	0.00883075	9.31E-06	0	0.989087	0.00207258	0	0	0.00883055	9.51E-06	0	0.989087	0.00207258	0	0	0.0163372	1.83E-05	0	0.98158	0.00206407	0.00884006	0	0.019919	2.61E-05	0	0.969168	0.00204644	0.0163555	0	0.012412	1.76E-05	0	0.969168	0.00204644	0.0287852	0	0.969168	0.00204644	0	0	0
891	0	0	0.00124005	0.489947	0	0.000898457	0.507915	0.972104	0.0278958	0	0	0	0	0	0	0	0.00219579	0.997804	0	0	0	0	0	0.00125141	0.489935	0	0.000898457	0.507915	1	0	0	0	0	0	0	0.491187	0	0.000898457	0.507915	0	0	0	1	0	0	0	0	0	0
892	0.950446	0.0495536	0	0	0	0	0	0.93647	0.0268732	0	0	0.0366566	0	0	0.927708	0.0356355	0	0	0.0366566	0	0	0	0	0.00218158	0.997818	0	0	0	0.963343	0.0366566	0	0	0	0	0	1	0	0	0	0	0	0	1	0	0	0	0	0	0
893	0	0	0.016344	2.14E-05	0	0.981571	0.00206406	0	0	0.0088341	9.73E-06	0	0.989084	0.00207258	0	0	0.0088338	1.00E-05	0	0.989084	0.00207258	0	0	0.0163407	2.47E-05	0	0.981571	0.00206406	0.00884383	0	0.0199254	2.62E-05	0	0.969158	0.00204642	0.0163654	0	0.0124123	1.76E-05	0	0.969158	0.00204642	0.0287953	0	0.969158	0.00204642	0	0	0
894	0	0	0.997823	0.002177	0	0	0	0	0	0.306509	0.000532244	0	0.691388	0.00157066	0	0	0.306502	0.000539149	0	0.691388	0.00157066	0.942337	0.0576632	0	0	0	0	0	0.307042	0	0.691388	0.00157066	0	0	0	1	0	0	0	0	0	0	1	0	0	0	0	0	0
895	0.917873	0.0478553	0	0	0.0342721	0	0	0	0	0.997853	0.0021471	0	0	0	0.963009	0.0369915	0	0	0	0	0	0.910041	0.055687	0	0	0.0342721	0	0	1	0	0	0	0	0	0	0.965728	0.0342721	0	0	0	0	0	1	0	0	0	0	0	0
896	0.950446	0.0495536	0	0	0	0	0	0	0	0.997858	0.00214178	0	0	0	0.963009	0.0369915	0	0	0	0	0	0	0	0.997704	0.00229551	0	0	0	1	0	0	0	0	0	0	1	0	0	0	0	0	0	1	0	0	0	0	0	0
897	0	0	4.39E-05	0.00833194	0	0.00204683	0.989577	0	0	2.38E-05	0.0041182	0	0.00206265	0.993795	0	0	2.00E-05	0.00412203	0	0.00206265	0.993795	0	0	0.000211378	0.00816445	0	0.00204683	0.989577	0.00414199	0	4.19E-05	0.0126732	0	0.00202076	0.981122	0.00837583	0	2.61E-05	0.00845513	0	0.00202076	0.981122	0.016857	0	0.00202076	0.981122	0	0	0
898	0.950446	0.0495536	0	0	0	0	0	0	0	0.306411	0.00086298	0	0.691156	0.00156999	0	0	0.306731	0.000542917	0	0.691156	0.00156999	0	0	0.00712963	0.99287	0	0	0	0.307274	0	0.691156	0.00156999	0	0	0	1	0	0	0	0	0	0	1	0	0	0	0	0	0
899	0	0	0.997642	0.00235833	0	0	0	0.93647	0.0268732	0	0	0.0366566	0	0	0.927708	0.0356355	0	0	0.0366566	0	0	0.942337	0.0576632	0	0	0	0	0	0.963343	0.0366566	0	0	0	0	0	1	0	0	0	0	0	0	1	0	0	0	0	0	0
900	0	0	0.0024402	0.99756	0	0	0	0.93647	0.0268732	0	0	0.0366566	0	0	0.927708	0.0356355	0	0	0.0366566	0	0	0.942337	0.0576632	0	0	0	0	0	0.963343	0.0366566	0	0	0	0	0	1	0	0	0	0	0	0	1	0	0	0	0	0	0
901	0	0	0.982656	0.00219095	0	0.0149814	0.000171643	0	0	0.300581	0.00508909	0	0.692759	0.00157125	0	0	0.305121	0.000548737	0	0.692759	0.00157125	0	0	0.00230763	0.982539	0	0.0149814	0.000171643	0.30567	0	0.677969	0.0015395	0	0.0147903	3.18E-05	0.984847	0	0.000191167	0.000139887	0	0.0147903	3.18E-05	0.985178	0	0.0147903	3.18E-05	0	0	0
902	0	0	0.0165419	2.21E-05	0	0.981309	0.00212724	0	0	0.00888531	5.25E-05	0	0.988926	0.00213664	0	0	0.00892818	9.61E-06	0	0.988926	0.00213664	0	0	0.016359	0.00020498	0	0.981309	0.00212724	0.00893779	0	0.020043	2.78E-05	0	0.968883	0.00210881	0.016564	0	0.0124263	1.84E-05	0	0.968883	0.00210881	0.0290086	0	0.968883	0.00210881	0	0	0
903	0	0	0.0163424	1.96E-05	0	0.981509	0.00212866	0	0	0.00883213	1.05E-05	0	0.98902	0.00213753	0	0	0.00883281	9.82E-06	0	0.98902	0.00213753	0	0	0.0163373	2.47E-05	0	0.981509	0.00212866	0.00884263	0	0.0199221	2.71E-05	0	0.969098	0.0021104	0.016362	0	0.0124116	1.83E-05	0	0.969098	0.0021104	0.0287919	0	0.969098	0.0021104	0	0	0
904	0	0	0.00220923	0.997707	0	4.75E-05	3.66E-05	0.93647	0.0268732	0	0	0.0366566	0	0	0.927708	0.0356355	0	0	0.0366566	0	0	0	0	0.997734	0.00218194	0	4.75E-05	3.66E-05	0.963343	0.0366566	0	0	0	0	0	0.999916	0	4.75E-05	3.66E-05	0	0	0	1	0	0	0	0	0	0
905	0	0	0.0164643	2.98E-05	0	0.981375	0.0021307	0	0	0.00896704	9.43E-05	0	0.988797	0.00214126	0	0	0.00891709	0.000144253	0	0.988797	0.00214126	0	0	0.0164668	2.73E-05	0	0.981375	0.0021307	0.00906135	0	0.0199261	3.11E-05	0	0.968871	0.0021102	0.0164941	0	0.0125039	2.05E-05	0	0.968871	0.0021102	0.0290185	0	0.968871	0.0021102	0	0	0
906	0.917873	0.0478553	0	0	0.0342721	0	0	0	0	0.32933	0.67067	0	0	0	0.963009	0.0369915	0	0	0	0	0	0.910041	0.055687	0	0	0.0342721	0	0	1	0	0	0	0	0	0	0.965728	0.0342721	0	0	0	0	0	1	0	0	0	0	0	0
907	0.917873	0.0478553	0	0	0.0342721	0	0	0	0	0.311477	0.167948	0	0.0134888	0.507086	0	0	0.00920344	0.470222	0	0.0134888	0.507086	0.910041	0.055687	0	0	0.0342721	0	0	0.479425	0	0.0134888	0.507086	0	0	0	0.965728	0.0342721	0	0	0	0	0	1	0	0	0	0	0	0
908	0	0	0.0163948	2.75E-05	0	0.981101	0.00247657	0	0	0.00888254	5.89E-05	0	0.988557	0.00250184	0	0	0.00886947	7.19E-05	0	0.988557	0.00250184	0	0	0.0163985	2.38E-05	0	0.981101	0.00247657	0.00894142	0	0.0199099	4.66E-05	0	0.968647	0.00245529	0.0164223	0	0.0124542	2.13E-05	0	0.968647	0.00245529	0.0288979	0	0.968647	0.00245529	0	0	0
909	0	0	9.18E-05	0.00817551	0	0.00245959	0.989273	0	0	3.06E-05	0.00411101	0	0.00248917	0.993369	0	0	5.58E-05	0.00408578	0	0.00248917	0.993369	0	0	4.71E-05	0.00822026	0	0.00245959	0.989273	0.00414157	0	6.07E-05	0.0125664	0	0.00242843	0.980803	0.00826732	0	3.12E-05	0.00847025	0	0.00242843	0.980803	0.0167687	0	0.00242843	0.980803	0	0	0
910	0	0	0.0178968	0.00394687	0	0.975687	0.00246958	0	0	0.0122563	0.00026356	0	0.984985	0.00249482	0	0	0.0102526	0.00226726	0	0.984985	0.00249482	0	0	0.0213913	0.000452429	0	0.975687	0.00246958	0.0125199	0	0.0225702	4.90E-05	0	0.962415	0.00244587	0.0218437	0	0.0132716	2.37E-05	0	0.962415	0.00244587	0.035139	0	0.962415	0.00244587	0	0	0
911	0.276934	0.0144386	0	0	0.708628	0	0	0.282545	0.00810798	0	0	0.709347	0	0	0.279901	0.0107517	0	0	0.709347	0	0	0.274571	0.0168015	0	0	0.708628	0	0	0.290653	0.0110598	0	0	0.698287	0	0	0.291372	0.0103403	0	0	0.698287	0	0	0.301713	0.698287	0	0	0	0	0
912	0.950446	0.0495536	0	0	0	0	0	0	0	0.066736	0.933264	0	0	0	0.963009	0.0369915	0	0	0	0	0	0	0	0.0666825	0.933317	0	0	0	1	0	0	0	0	0	0	1	0	0	0	0	0	0	1	0	0	0	0	0	0
913	0	0	0.0159344	0.00499586	0	0.890402	0.0886679	0	0	0.0115094	0.000439475	0	0.898882	0.0891687	0	0	0.00912972	0.00281915	0	0.898882	0.0891687	0	0	0.0201191	0.000811158	0	0.890402	0.0886679	0.0119489	0	0.0205762	0.00132623	0	0.878306	0.0878425	0.0209303	0	0.0120955	0.000825462	0	0.878306	0.0878425	0.0338513	0	0.878306	0.0878425	0	0	0
914	0	0	0.00151841	0.0074434	0	0.0882835	0.902755	0	0	0.000795492	0.00373956	0	0.0889606	0.906504	0	0	0.000809948	0.0037251	0	0.0889606	0.906504	0	0	0.00147045	0.00749136	0	0.0882835	0.902755	0.00453505	0	0.00179388	0.0114664	0	0.0871668	0.895038	0.0089618	0	0.00111674	0.00771678	0	0.0871668	0.895038	0.0177953	0	0.0871668	0.895038	0	0	0
915	0	0	0.00147029	0.00743759	0	0.0882875	0.902805	0	0	0.000794395	0.00371476	0	0.0889627	0.906528	0	0	0.000794481	0.00371467	0	0.0889627	0.906528	0	0	0.00146975	0.00743814	0	0.0882875	0.902805	0.00450915	0	0.00179153	0.0114345	0	0.0871712	0.895094	0.00890788	0	0.00111635	0.00771095	0	0.0871712	0.895094	0.0177352	0	0.0871712	0.895094	0	0	0
916	0	0	0.00146975	0.00743757	0	0.0882876	0.902805	0	0	0.000794385	0.00371456	0	0.0889627	0.906528	0	0	0.000794387	0.00371456	0	0.0889627	0.906528	0	0	0.00146975	0.00743757	0	0.0882876	0.902805	0.00450894	0	0.00179151	0.0114341	0	0.0871712	0.895094	0.00890732	0	0.00111634	0.00771091	0	0.0871712	0.895094	0.0177346	0	0.0871712	0.895094	0	0	0
917	0	0	0.00147021	0.0074385	0	0.0882872	0.902804	0	0	0.00079483	0.00371523	0	0.0889625	0.906527	0	0	0.000794961	0.00371509	0	0.0889625	0.906527	0	0	0.00147036	0.00743836	0	0.0882872	0.902804	0.00451006	0	0.00179169	0.0114347	0	0.0871709	0.895093	0.00890871	0	0.00111639	0.00771131	0	0.0871709	0.895093	0.0177364	0	0.0871709	0.895093	0	0	0
918	0	0	0.910225	0.0897747	0	0	0	0	0	0.910196	0.0898041	0	0	0	0.963009	0.0369915	0	0	0	0	0	0.942337	0.0576632	0	0	0	0	0	1	0	0	0	0	0	0	1	0	0	0	0	0	0	1	0	0	0	0	0	0
919	0	0	0.0149871	0.000742718	0	0.895265	0.0890056	0	0	0.00813686	0.000442135	0	0.902046	0.0893753	0	0	0.00812543	0.00045356	0	0.902046	0.0893753	0	0	0.0149867	0.000743112	0	0.895265	0.0890056	0.00857899	0	0.0181662	0.00113732	0	0.88388	0.088238	0.0157298	0	0.0113851	0.000767609	0	0.88388	0.088238	0.0278825	0	0.88388	0.088238	0	0	0
920	0	0	0.00149958	0.00755398	0	0.0881886	0.902758	0	0	0.00091417	0.00385161	0	0.0888496	0.906385	0	0	0.000927106	0.00383867	0	0.0888496	0.906385	0	0	0.00149899	0.00755457	0	0.0881886	0.902758	0.00476578	0	0.00179759	0.0114558	0	0.087052	0.894929	0.00905356	0	0.00113662	0.00782895	0	0.087052	0.894929	0.0180191	0	0.087052	0.894929	0	0	0
921	0	0	0.0510417	0.446929	0	0.0387135	0.463315	0.972104	0.0278958	0	0	0	0	0	0	0	0.0898353	0.910165	0	0	0	0	0	0.0510195	0.446952	0	0.0387135	0.463315	1	0	0	0	0	0	0	0.497971	0	0.0387135	0.463315	0	0	0	1	0	0	0	0	0	0
922	0.950446	0.0495536	0	0	0	0	0	0.972104	0.0278958	0	0	0	0	0	0	0	0.910233	0.0897674	0	0	0	0	0	0.910264	0.0897357	0	0	0	1	0	0	0	0	0	0	1	0	0	0	0	0	0	1	0	0	0	0	0	0
923	0.950446	0.0495536	0	0	0	0	0	0	0	0.279614	0.0220213	0	0.630697	0.0676676	0	0	0.279617	0.0220183	0	0.630697	0.0676676	0	0	0.910287	0.0897126	0	0	0	0.301635	0	0.630697	0.0676676	0	0	0	1	0	0	0	0	0	0	1	0	0	0	0	0	0
924	0	0	0.0149052	0.000736726	0	0.895432	0.0889259	0	0	0.00805691	0.0003671	0	0.902283	0.0892929	0	0	0.00805709	0.000366921	0	0.902283	0.0892929	0	0	0.0149063	0.000735561	0	0.895432	0.0889259	0.00842401	0	0.0181735	0.00112678	0	0.884109	0.0881662	0.0156419	0	0.0113227	0.000759678	0	0.884109	0.0881662	0.0277243	0	0.884109	0.0881662	0	0	0
925	0.917873	0.0478553	0	0	0.0342721	0	0	0.972104	0.0278958	0	0	0	0	0	0	0	0.910317	0.0896826	0	0	0	0.910041	0.055687	0	0	0.0342721	0	0	1	0	0	0	0	0	0	0.965728	0.0342721	0	0	0	0	0	1	0	0	0	0	0	0
926	0	0	0.0149059	0.00073575	0	0.895432	0.088926	0	0	0.00805723	0.000367604	0	0.902282	0.0892929	0	0	0.00805745	0.000367381	0	0.902282	0.0892929	0	0	0.014906	0.000735725	0	0.895432	0.088926	0.00842483	0	0.0181731	0.00112658	0	0.884109	0.0881663	0.0156417	0	0.0113232	0.000759644	0	0.884109	0.0881663	0.0277245	0	0.884109	0.0881663	0	0	0
927	0.276934	0.0144386	0	0	0.708628	0	0	0.282545	0.00810798	0	0	0.709347	0	0	0.279901	0.0107517	0	0	0.709347	0	0	0.274571	0.0168015	0	0	0.708628	0	0	0.290653	0.0110598	0	0	0.698287	0	0	0.291372	0.0103403	0	0	0.698287	0	0	0.301713	0.698287	0	0	0	0	0
928	0.276934	0.0144386	0	0	0.708628	0	0	0.282545	0.00810798	0	0	0.709347	0	0	0.279901	0.0107517	0	0	0.709347	0	0	0.274571	0.0168015	0	0	0.708628	0	0	0.290653	0.0110598	0	0	0.698287	0	0	0.291372	0.0103403	0	0	0.698287	0	0	0.301713	0.698287	0	0	0	0	0
929	0	0	0.0149053	0.000736144	0	0.895433	0.088926	0	0	0.00805694	0.000366947	0	0.902283	0.089293	0	0	0.00805694	0.000366947	0	0.902283	0.089293	0	0	0.0149059	0.000735602	0	0.895433	0.088926	0.00842389	0	0.0181734	0.00112655	0	0.88411	0.0881664	0.0156415	0	0.0113228	0.000759587	0	0.88411	0.0881664	0.0277238	0	0.88411	0.0881664	0	0	0
930	0	0	0.0897105	0.910289	0	0	0	0	0	0.279602	0.0219933	0	0.630731	0.0676732	0	0	0.279602	0.0219933	0	0.630731	0.0676732	0.942337	0.0576632	0	0	0	0	0	0.301596	0	0.630731	0.0676732	0	0	0	1	0	0	0	0	0	0	1	0	0	0	0	0	0
931	0	0	0.0149028	0.000733772	0	0.895437	0.0889264	0	0	0.00805511	0.000366214	0	0.902286	0.0892932	0	0	0.00805511	0.000366214	0	0.902286	0.0892932	0	0	0.0149029	0.000733584	0	0.895437	0.0889264	0.00842132	0	0.0181707	0.00112632	0	0.884115	0.0881669	0.0156365	0	0.0113223	0.000759533	0	0.884115	0.0881669	0.0277184	0	0.884115	0.0881669	0	0	0
932	0	0	0.014903	0.000733601	0	0.895437	0.0889264	0	0	0.00805525	0.000366421	0	0.902285	0.0892931	0	0	0.00805525	0.000366421	0	0.902285	0.0892931	0	0	0.014903	0.000733597	0	0.895437	0.0889264	0.00842167	0	0.0181706	0.00112633	0	0.884115	0.0881668	0.0156366	0	0.0113225	0.000759547	0	0.884115	0.0881668	0.0277186	0	0.884115	0.0881668	0	0	0
933	0.276934	0.0144386	0	0	0.708628	0	0	0.282545	0.00810798	0	0	0.709347	0	0	0.279901	0.0107517	0	0	0.709347	0	0	0.274571	0.0168015	0	0	0.708628	0	0	0.290653	0.0110598	0	0	0.698287	0	0	0.291372	0.0103403	0	0	0.698287	0	0	0.301713	0.698287	0	0	0	0	0
934	0	0	0.00146865	0.00743905	0	0.0881912	0.902901	0	0	0.000793784	0.0037154	0	0.0888657	0.906625	0	0	0.000793784	0.0037154	0	0.0888657	0.906625	0	0	0.00146865	0.00743905	0	0.0881912	0.902901	0.00450919	0	0.00178961	0.011436	0	0.0870761	0.895189	0.0089077	0	0.00111515	0.00771195	0	0.0870761	0.895189	0.0177348	0	0.0870761	0.895189	0	0	0
935	0	0	0.014903	0.000733596	0	0.895437	0.0889264	0	0	0.00805525	0.000366423	0	0.902285	0.0892932	0	0	0.00805525	0.000366423	0	0.902285	0.0892932	0	0	0.014903	0.000733596	0	0.895437	0.0889264	0.00842167	0	0.0181706	0.00112633	0	0.884115	0.0881668	0.0156366	0	0.0113225	0.000759547	0	0.884115	0.0881668	0.0277186	0	0.884115	0.0881668	0	0	0
936	0.276934	0.0144386	0	0	0.708628	0	0	0.282545	0.00810798	0	0	0.709347	0	0	0.279901	0.0107517	0	0	0.709347	0	0	0.274571	0.0168015	0	0	0.708628	0	0	0.290653	0.0110598	0	0	0.698287	0	0	0.291372	0.0103403	0	0	0.698287	0	0	0.301713	0.698287	0	0	0	0	0
937	0	0	0.014903	0.000733585	0	0.895437	0.0889264	0	0	0.00805524	0.00036642	0	0.902285	0.0892932	0	0	0.00805524	0.00036642	0	0.902285	0.0892932	0	0	0.014903	0.000733585	0	0.895437	0.0889264	0.00842166	0	0.0181706	0.00112633	0	0.884115	0.0881668	0.0156365	0	0.0113225	0.000759547	0	0.884115	0.0881668	0.0277186	0	0.884115	0.0881668	0	0	0
938	0	0	0.0149022	0.000733069	0	0.895438	0.0889265	0	0	0.00805471	0.000366133	0	0.902286	0.0892932	0	0	0.00805471	0.000366133	0	0.902286	0.0892932	0	0	0.0149022	0.000733069	0	0.895438	0.0889265	0.00842084	0	0.01817	0.00112626	0	0.884116	0.088167	0.0156353	0	0.0113223	0.000759527	0	0.884116	0.088167	0.0277171	0	0.884116	0.088167	0	0	0
939	0	0	0.0149022	0.000733069	0	0.895438	0.0889265	0	0	0.00805471	0.000366132	0	0.902286	0.0892932	0	0	0.00805471	0.000366132	0	0.902286	0.0892932	0	0	0.0149022	0.000733068	0	0.895438	0.0889265	0.00842084	0	0.01817	0.00112626	0	0.884116	0.088167	0.0156353	0	0.0113223	0.000759527	0	0.884116	0.088167	0.0277171	0	0.884116	0.088167	0	0	0
940	0	0	0.0149026	0.000733588	0	0.895437	0.0889264	0	0	0.008055	0.000366217	0	0.902286	0.0892932	0	0	0.008055	0.000366217	0	0.902286	0.0892932	0	0	0.0149028	0.000733447	0	0.895437	0.0889264	0.00842122	0	0.0181705	0.00112634	0	0.884115	0.0881669	0.0156362	0	0.0113223	0.000759533	0	0.884115	0.0881669	0.027718	0	0.884115	0.0881669	0	0	0
941	0.950446	0.0495536	0	0	0	0	0	0	0	0.279602	0.0219932	0	0.630731	0.0676733	0	0	0.279602	0.0219932	0	0.630731	0.0676733	0	0	0.910318	0.0896824	0	0	0	0.301596	0	0.630731	0.0676733	0	0	0	1	0	0	0	0	0	0	1	0	0	0	0	0	0
942	0	0	0.0149026	0.000733589	0	0.895437	0.0889264	0	0	0.008055	0.000366217	0	0.902286	0.0892932	0	0	0.008055	0.000366217	0	0.902286	0.0892932	0	0	0.0149028	0.000733448	0	0.895437	0.0889264	0.00842122	0	0.0181705	0.00112634	0	0.884115	0.0881669	0.0156362	0	0.0113223	0.000759534	0	0.884115	0.0881669	0.027718	0	0.884115	0.0881669	0	0	0
943	0	0	0.0149022	0.000733071	0	0.895438	0.0889266	0	0	0.00805471	0.000366132	0	0.902286	0.0892933	0	0	0.00805471	0.000366132	0	0.902286	0.0892933	0	0	0.0149022	0.000733069	0	0.895438	0.0889266	0.00842084	0	0.01817	0.00112626	0	0.884116	0.088167	0.0156353	0	0.0113223	0.000759527	0	0.884116	0.088167	0.0277171	0	0.884116	0.088167	0	0	0
944	0	0	0.0149022	0.000733102	0	0.895438	0.0889266	0	0	0.00805472	0.000366136	0	0.902286	0.0892933	0	0	0.00805472	0.000366135	0	0.902286	0.0892933	0	0	0.0149022	0.000733089	0	0.895438	0.0889266	0.00842086	0	0.01817	0.00112627	0	0.884116	0.088167	0.0156353	0	0.0113223	0.00075953	0	0.884116	0.088167	0.0277171	0	0.884116	0.088167	0	0	0
945	0	0	0.0149042	0.000735856	0	0.895433	0.0889266	0	0	0.00805645	0.000366684	0	0.902284	0.0892932	0	0	0.00805652	0.000366619	0	0.902284	0.0892932	0	0	0.0149052	0.000734801	0	0.895433	0.0889266	0.00842314	0	0.0181729	0.00112634	0	0.884111	0.0881669	0.01564	0	0.0113226	0.000759726	0	0.884111	0.0881669	0.0277223	0	0.884111	0.0881669	0	0	0
946	0.950446	0.0495536	0	0	0	0	0	0.93647	0.0268732	0	0	0.0366566	0	0	0.927708	0.0356355	0	0	0.0366566	0	0	0	0	0.0897814	0.910219	0	0	0	0.963343	0.0366566	0	0	0	0	0	1	0	0	0	0	0	0	1	0	0	0	0	0	0
947	0	0	0.00180459	0.00756183	0	0.088203	0.902431	0	0	0.000872507	0.00387157	0	0.0888494	0.906406	0	0	0.000851989	0.00389208	0	0.0888494	0.906406	0	0	0.0015804	0.00778603	0	0.088203	0.902431	0.00474407	0	0.0017931	0.0117423	0	0.0870563	0.894664	0.00936642	0	0.00114666	0.0077664	0	0.0870563	0.894664	0.0182795	0	0.0870563	0.894664	0	0	0
948	0	0	0.0640553	0.441577	0	0.0388714	0.455497	0.972104	0.0278958	0	0	0	0	0	0	0	0.906796	0.0932041	0	0	0	0	0	0.0534155	0.452216	0	0.0388714	0.455497	1	0	0	0	0	0	0	0.505632	0	0.0388714	0.455497	0	0	0	1	0	0	0	0	0	0
949	0	0	0.0910688	0.873679	0	0.030597	0.00465561	0	0	0.0432891	0.376232	0	0.0864154	0.494064	0	0	0.242103	0.177417	0	0.0864154	0.494064	0	0	0.874006	0.0907414	0	0.030597	0.00465561	0.419521	0	0.0563567	0.489803	0	0.0300587	0.00426048	0.964747	0	0.000538304	0.000395125	0	0.0300587	0.00426048	0.965681	0	0.0300587	0.00426048	0	0	0
950	0	0	0.00238923	0.0072697	0	0.120175	0.870166	0	0	0.00125332	0.00362836	0	0.121368	0.873751	0	0	0.00124039	0.00364129	0	0.121368	0.873751	0	0	0.00206673	0.0075922	0	0.120175	0.870166	0.00488168	0	0.00271626	0.0110577	0	0.118651	0.862693	0.00965893	0	0.00152338	0.00747335	0	0.118651	0.862693	0.0186557	0	0.118651	0.862693	0	0	0
951	0	0	0.00201667	0.00717227	0	0.120564	0.870247	0	0	0.00108864	0.00358189	0	0.121493	0.873837	0	0	0.00108866	0.00358187	0	0.121493	0.873837	0	0	0.00200896	0.00717999	0	0.120564	0.870247	0.00467053	0	0.00245353	0.0110232	0	0.119039	0.862814	0.00918895	0	0.00152453	0.00743381	0	0.119039	0.862814	0.0181473	0	0.119039	0.862814	0	0	0
952	0.917873	0.0478553	0	0	0.0342721	0	0	0.972104	0.0278958	0	0	0	0	0	0	0	0.122628	0.877372	0	0	0	0.910041	0.055687	0	0	0.0342721	0	0	1	0	0	0	0	0	0	0.965728	0.0342721	0	0	0	0	0	1	0	0	0	0	0	0
953	0	0	0.00200847	0.00717149	0	0.120573	0.870247	0	0	0.00108555	0.00358206	0	0.121495	0.873837	0	0	0.00108586	0.00358175	0	0.121495	0.873837	0	0	0.00200865	0.00717131	0	0.120573	0.870247	0.00466761	0	0.00244702	0.0110235	0	0.119048	0.862814	0.00917996	0	0.00152466	0.00743349	0	0.119048	0.862814	0.0181381	0	0.119048	0.862814	0	0	0
954	0	0	0.877399	0.122601	0	0	0	0	0	0.877399	0.122601	0	0	0	0.963009	0.0369915	0	0	0	0	0	0.942337	0.0576632	0	0	0	0	0	1	0	0	0	0	0	0	1	0	0	0	0	0	0	1	0	0	0	0	0	0
955	0	0	0.0143658	0.00100352	0	0.863053	0.121578	0	0	0.00776551	0.000501502	0	0.869653	0.12208	0	0	0.00776501	0.000502	0	0.869653	0.12208	0	0	0.0143656	0.00100364	0	0.863053	0.121578	0.00826701	0	0.0175144	0.00154014	0	0.852139	0.12054	0.0153693	0	0.0109136	0.00103859	0	0.852139	0.12054	0.0273215	0	0.852139	0.12054	0	0	0
956	0	0	0.49859	0.06022	0	0.378799	0.0623915	0	0	0.877379	0.122621	0	0	0	0.963009	0.0369915	0	0	0	0	0	0	0	0.498596	0.0602134	0	0.378799	0.0623915	1	0	0	0	0	0	0	0.55881	0	0.378799	0.0623915	0	0	0	1	0	0	0	0	0	0
957	0	0	0.122646	0.877354	0	0	0	0.93647	0.0268732	0	0	0.0366566	0	0	0.927708	0.0356355	0	0	0.0366566	0	0	0.942337	0.0576632	0	0	0	0	0	0.963343	0.0366566	0	0	0	0	0	1	0	0	0	0	0	0	1	0	0	0	0	0	0
958	0	0	0.0143645	0.00100308	0	0.863053	0.121579	0	0	0.00776442	0.000500994	0	0.869654	0.122081	0	0	0.00776434	0.000501068	0	0.869654	0.122081	0	0	0.0143647	0.00100282	0	0.863053	0.121579	0.00826541	0	0.0175139	0.00153995	0	0.85214	0.120541	0.0153676	0	0.0109132	0.00103848	0	0.85214	0.120541	0.0273192	0	0.85214	0.120541	0	0	0
959	0	0	0.00200759	0.00717017	0	0.120574	0.870248	0	0	0.00108537	0.00358116	0	0.121496	0.873837	0	0	0.00108523	0.0035813	0	0.121496	0.873837	0	0	0.00200758	0.00717017	0	0.120574	0.870248	0.00466653	0	0.00244677	0.0110223	0	0.119049	0.862815	0.00917776	0	0.00152466	0.00743321	0	0.119049	0.862815	0.0181356	0	0.119049	0.862815	0	0	0
960	0	0	0.498593	0.060214	0	0.378801	0.0623914	0.972104	0.0278958	0	0	0	0	0	0	0	0.877379	0.122621	0	0	0	0	0	0.498593	0.060214	0	0.378801	0.0623914	1	0	0	0	0	0	0	0.558807	0	0.378801	0.0623914	0	0	0	1	0	0	0	0	0	0
961	0.276934	0.0144386	0	0	0.708628	0	0	0.282545	0.00810798	0	0	0.709347	0	0	0.279901	0.0107517	0	0	0.709347	0	0	0.274571	0.0168015	0	0	0.708628	0	0	0.290653	0.0110598	0	0	0.698287	0	0	0.291372	0.0103403	0	0	0.698287	0	0	0.301713	0.698287	0	0	0	0	0
962	0	0	0.0020087	0.00717184	0	0.120575	0.870245	0	0	0.00108637	0.00358227	0	0.121497	0.873834	0	0	0.00108598	0.00358266	0	0.121497	0.873834	0	0	0.0020087	0.00717184	0	0.120575	0.870245	0.00466864	0	0.00244692	0.0110236	0	0.11905	0.862811	0.00918054	0	0.00152475	0.00743391	0	0.11905	0.862811	0.0181392	0	0.11905	0.862811	0	0	0
963	0	0	0.0696828	0.430781	0	0.0529233	0.446613	0	0	0.12263	0.87737	0	0	0	0.963009	0.0369915	0	0	0	0	0	0	0	0.0696828	0.430781	0	0.0529233	0.446613	1	0	0	0	0	0	0	0.500464	0	0.0529233	0.446613	0	0	0	1	0	0	0	0	0	0
964	0	0	0.0143662	0.00100447	0	0.863049	0.12158	0	0	0.00776512	0.000501425	0	0.869652	0.122082	0	0	0.00776533	0.000501207	0	0.869652	0.122082	0	0	0.0143662	0.00100443	0	0.863049	0.12158	0.00826654	0	0.0175154	0.00154039	0	0.852136	0.120541	0.0153706	0	0.0109133	0.00103849	0	0.852136	0.120541	0.0273224	0	0.852136	0.120541	0	0	0
965	0.950446	0.0495536	0	0	0	0	0	0	0	0.269495	0.0300825	0	0.607902	0.0925206	0	0	0.2695	0.0300778	0	0.607902	0.0925206	0	0	0.877356	0.122644	0	0	0	0.299578	0	0.607902	0.0925206	0	0	0	1	0	0	0	0	0	0	1	0	0	0	0	0	0
966	0	0	0.877356	0.122644	0	0	0	0	0	0.12266	0.87734	0	0	0	0.963009	0.0369915	0	0	0	0	0	0.942337	0.0576632	0	0	0	0	0	1	0	0	0	0	0	0	1	0	0	0	0	0	0	1	0	0	0	0	0	0
967	0	0	0.877375	0.122625	0	0	0	0	0	0.0376842	0.215153	0	0.0849309	0.662232	0	0	0.0376783	0.215159	0	0.0849309	0.662232	0.942337	0.0576632	0	0	0	0	0	0.252837	0	0.0849309	0.662232	0	0	0	1	0	0	0	0	0	0	1	0	0	0	0	0	0
968	0	0	0.014365	0.00100312	0	0.863049	0.121583	0	0	0.0077642	0.000500846	0	0.869651	0.122084	0	0	0.00776424	0.000500811	0	0.869651	0.122084	0	0	0.0143644	0.00100365	0	0.863049	0.121583	0.00826505	0	0.0175142	0.00154025	0	0.852136	0.120544	0.0153681	0	0.0109129	0.00103846	0	0.852136	0.120544	0.0273195	0	0.852136	0.120544	0	0	0
969	0	0	0.0143647	0.00100279	0	0.86305	0.121583	0	0	0.00776462	0.000501031	0	0.86965	0.122084	0	0	0.0077643	0.000501348	0	0.86965	0.122084	0	0	0.0143646	0.00100293	0	0.86305	0.121583	0.00826565	0	0.0175137	0.00153994	0	0.852136	0.120544	0.0153675	0	0.0109133	0.0010385	0	0.852136	0.120544	0.0273193	0	0.852136	0.120544	0	0	0
970	0	0	0.0697078	0.430787	0	0.052923	0.446582	0.972104	0.0278958	0	0	0	0	0	0	0	0.122698	0.877302	0	0	0	0	0	0.0697175	0.430777	0	0.052923	0.446582	1	0	0	0	0	0	0	0.500495	0	0.052923	0.446582	0	0	0	1	0	0	0	0	0	0
971	0.950446	0.0495536	0	0	0	0	0	0.972104	0.0278958	0	0	0	0	0	0	0	0.122698	0.877302	0	0	0	0	0	0.122665	0.877335	0	0	0	1	0	0	0	0	0	0	1	0	0	0	0	0	0	1	0	0	0	0	0	0
972	0	0	0.00200795	0.00717087	0	0.120579	0.870242	0	0	0.00108535	0.00358171	0	0.121501	0.873832	0	0	0.00108562	0.00358144	0	0.121501	0.873832	0	0	0.00200822	0.0071706	0	0.120579	0.870242	0.00466706	0	0.00244686	0.0110229	0	0.119054	0.862809	0.00917882	0	0.0015247	0.00743333	0	0.119054	0.862809	0.0181368	0	0.119054	0.862809	0	0	0
973	0	0	0.0143632	0.0010021	0	0.86305	0.121584	0	0	0.00776339	0.000500493	0	0.869651	0.122086	0	0	0.00776338	0.000500495	0	0.869651	0.122086	0	0	0.0143632	0.0010021	0	0.86305	0.121584	0.00826388	0	0.0175128	0.00153988	0	0.852138	0.120546	0.0153653	0	0.0109128	0.00103846	0	0.852138	0.120546	0.0273165	0	0.852138	0.120546	0	0	0
974	0	0	0.0143632	0.00100209	0	0.86305	0.121584	0	0	0.00776338	0.00050049	0	0.869651	0.122086	0	0	0.00776338	0.00050049	0	0.869651	0.122086	0	0	0.0143632	0.00100209	0	0.86305	0.121584	0.00826387	0	0.0175128	0.00153988	0	0.852138	0.120546	0.0153653	0	0.0109127	0.00103846	0	0.852138	0.120546	0.0273165	0	0.852138	0.120546	0	0	0
975	0	0	0.0143632	0.00100209	0	0.86305	0.121584	0	0	0.00776338	0.00050049	0	0.86965	0.122086	0	0	0.00776338	0.00050049	0	0.86965	0.122086	0	0	0.0143632	0.00100209	0	0.86305	0.121584	0.00826387	0	0.0175128	0.00153988	0	0.852138	0.120546	0.0153653	0	0.0109127	0.00103846	0	0.852138	0.120546	0.0273165	0	0.852138	0.120546	0	0	0
976	0	0	0.0143632	0.00100209	0	0.86305	0.121584	0	0	0.00776338	0.00050049	0	0.86965	0.122086	0	0	0.00776338	0.00050049	0	0.86965	0.122086	0	0	0.0143632	0.00100209	0	0.86305	0.121584	0.00826387	0	0.0175128	0.00153988	0	0.852138	0.120546	0.0153653	0	0.0109127	0.00103846	0	0.852138	0.120546	0.0273165	0	0.852138	0.120546	0	0	0
977	0	0	0.00200718	0.00716936	0	0.120579	0.870244	0	0	0.00108485	0.00358061	0	0.121501	0.873833	0	0	0.00108485	0.00358061	0	0.121501	0.873833	0	0	0.00200716	0.00716939	0	0.120579	0.870244	0.00466546	0	0.00244676	0.0110218	0	0.119055	0.862811	0.00917654	0	0.00152465	0.00743281	0	0.119055	0.862811	0.018134	0	0.119055	0.862811	0	0	0
978	0	0	0.0143658	0.00100654	0	0.863044	0.121584	0	0	0.0077656	0.000501091	0	0.869648	0.122085	0	0	0.0077656	0.000501091	0	0.869648	0.122085	0	0	0.014368	0.00100434	0	0.863044	0.121584	0.00826669	0	0.0175168	0.00154035	0	0.852131	0.120545	0.0153723	0	0.010913	0.0010385	0	0.852131	0.120545	0.0273238	0	0.852131	0.120545	0	0	0
979	0	0	0.122741	0.877004	0	0.000160283	9.47E-05	0.93647	0.0268732	0	0	0.0366566	0	0	0.927708	0.0356355	0	0	0.0366566	0	0	0	0	0.877124	0.122621	0	0.000160283	9.47E-05	0.963343	0.0366566	0	0	0	0	0	0.999745	0	0.000160283	9.47E-05	0	0	0	1	0	0	0	0	0	0
980	0	0	0.122914	0.877086	0	0	0	0	0	0.0377024	0.215167	0	0.0849303	0.662201	0	0	0.0377024	0.215167	0	0.0849303	0.662201	0.942337	0.0576632	0	0	0	0	0	0.252869	0	0.0849303	0.662201	0	0	0	1	0	0	0	0	0	0	1	0	0	0	0	0	0
981	0.276934	0.0144386	0	0	0.708628	0	0	0.282545	0.00810798	0	0	0.709347	0	0	0.279901	0.0107517	0	0	0.709347	0	0	0.274571	0.0168015	0	0	0.708628	0	0	0.290653	0.0110598	0	0	0.698287	0	0	0.291372	0.0103403	0	0	0.698287	0	0	0.301713	0.698287	0	0	0	0	0
982	0	0	0.00200987	0.00717123	0	0.120582	0.870237	0	0	0.00108541	0.00358188	0	0.121505	0.873828	0	0	0.00108541	0.00358188	0	0.121505	0.873828	0	0	0.00200887	0.00717223	0	0.120582	0.870237	0.00466729	0	0.00244714	0.0110245	0	0.119057	0.862804	0.0091811	0	0.00152474	0.00743309	0	0.119057	0.862804	0.0181389	0	0.119057	0.862804	0	0	0
983	0	0	0.00200722	0.00716932	0	0.120583	0.870241	0	0	0.00108488	0.00358059	0	0.121505	0.87383	0	0	0.00108488	0.00358059	0	0.121505	0.87383	0	0	0.00200721	0.00716933	0	0.120583	0.870241	0.00466547	0	0.00244683	0.0110217	0	0.119058	0.862808	0.00917655	0	0.0015247	0.00743278	0	0.119058	0.862808	0.018134	0	0.119058	0.862808	0	0	0
984	0	0	0.00200719	0.0071693	0	0.120583	0.870241	0	0	0.00108488	0.00358058	0	0.121505	0.87383	0	0	0.00108488	0.00358058	0	0.121505	0.87383	0	0	0.00200719	0.0071693	0	0.120583	0.870241	0.00466546	0	0.00244683	0.0110217	0	0.119058	0.862808	0.0091765	0	0.0015247	0.00743278	0	0.119058	0.862808	0.018134	0	0.119058	0.862808	0	0	0
985	0	0	0.0143632	0.00100212	0	0.863047	0.121588	0	0	0.00776334	0.000500505	0	0.869647	0.122089	0	0	0.00776334	0.000500505	0	0.869647	0.122089	0	0	0.0143631	0.00100213	0	0.863047	0.121588	0.00826385	0	0.0175127	0.00153992	0	0.852134	0.120549	0.0153653	0	0.0109127	0.00103849	0	0.852134	0.120549	0.0273165	0	0.852134	0.120549	0	0	0
986	0	0	0.0143639	0.00100224	0	0.863046	0.121588	0	0	0.00776357	0.000500533	0	0.869647	0.122089	0	0	0.00776357	0.000500533	0	0.869647	0.122089	0	0	0.0143632	0.00100288	0	0.863046	0.121588	0.00826411	0	0.0175132	0.00154	0	0.852133	0.120549	0.0153661	0	0.0109127	0.00103849	0	0.852133	0.120549	0.0273173	0	0.852133	0.120549	0	0	0
987	0	0	0.00201756	0.00723258	0	0.120573	0.870177	0	0	0.00108797	0.00359626	0	0.121502	0.873814	0	0	0.00108794	0.00359629	0	0.121502	0.873814	0	0	0.00207072	0.00717942	0	0.120573	0.870177	0.00468423	0	0.00245341	0.0110695	0	0.119049	0.862744	0.00925014	0	0.00152461	0.0074324	0	0.119049	0.862744	0.0182071	0	0.119049	0.862744	0	0	0
988	0	0	0.87734	0.12266	0	0	0	0	0	0.269493	0.0300836	0	0.607897	0.0925272	0	0	0.269497	0.0300794	0	0.607897	0.0925272	0.942337	0.0576632	0	0	0	0	0	0.299576	0	0.607897	0.0925272	0	0	0	1	0	0	0	0	0	0	1	0	0	0	0	0	0
989	0	0	0.0700595	0.43459	0	0.0526519	0.442699	0.972104	0.0278958	0	0	0	0	0	0	0	0.877362	0.122638	0	0	0	0	0	0.0769097	0.42774	0	0.0526519	0.442699	1	0	0	0	0	0	0	0.504649	0	0.0526519	0.442699	0	0	0	1	0	0	0	0	0	0
990	0	0	0.122726	0.877274	0	0	0	0	0	0.037692	0.215145	0	0.084953	0.66221	0	0	0.037687	0.21515	0	0.084953	0.66221	0.942337	0.0576632	0	0	0	0	0	0.252837	0	0.084953	0.66221	0	0	0	1	0	0	0	0	0	0	1	0	0	0	0	0	0
991	0	0	0.00201618	0.00724075	0	0.120614	0.87013	0	0	0.00108764	0.00359909	0	0.12154	0.873774	0	0	0.00108773	0.003599	0	0.12154	0.873774	0	0	0.00207993	0.007177	0	0.120614	0.87013	0.00468674	0	0.00245159	0.0110764	0	0.119088	0.862697	0.00925693	0	0.00152539	0.00743238	0	0.119088	0.862697	0.0182147	0	0.119088	0.862697	0	0	0
992	0	0	0.0697094	0.430773	0	0.052942	0.446575	0.972104	0.0278958	0	0	0	0	0	0	0	0.122674	0.877326	0	0	0	0	0	0.0697355	0.430747	0	0.052942	0.446575	1	0	0	0	0	0	0	0.500483	0	0.052942	0.446575	0	0	0	1	0	0	0	0	0	0
993	0	0	0.0020098	0.00717086	0	0.120619	0.8702	0	0	0.00108567	0.00358162	0	0.121542	0.873791	0	0	0.00108577	0.00358151	0	0.121542	0.873791	0	0	0.00200942	0.00717124	0	0.120619	0.8702	0.00466729	0	0.00244784	0.0110235	0	0.119094	0.862767	0.00918066	0	0.00152521	0.00743278	0	0.119094	0.862767	0.0181386	0	0.119094	0.862767	0	0	0
994	0.950446	0.0495536	0	0	0	0	0	0	0	0.269477	0.0300769	0	0.607889	0.092557	0	0	0.269477	0.0300769	0	0.607889	0.092557	0	0	0.877351	0.122649	0	0	0	0.299554	0	0.607889	0.092557	0	0	0	1	0	0	0	0	0	0	1	0	0	0	0	0	0
995	0	0	0.0143745	0.00108398	0	0.862927	0.121615	0	0	0.00778862	0.000503641	0	0.869584	0.122124	0	0	0.00778862	0.000503641	0	0.869584	0.122124	0	0	0.0144432	0.0010152	0	0.862927	0.121615	0.00829226	0	0.0175685	0.001548	0	0.852015	0.120576	0.0154584	0	0.0109116	0.00103879	0	0.852015	0.120576	0.0274088	0	0.852015	0.120576	0	0	0
996	0.276934	0.0144386	0	0	0.708628	0	0	0.282545	0.00810798	0	0	0.709347	0	0	0.279901	0.0107517	0	0	0.709347	0	0	0.274571	0.0168015	0	0	0.708628	0	0	0.290653	0.0110598	0	0	0.698287	0	0	0.291372	0.0103403	0	0	0.698287	0	0	0.301713	0.698287	0	0	0	0	0
997	0	0	0.870634	0.121808	0	0.000931269	0.006626	0	0	0.0374305	0.213533	0	0.0852212	0.663816	0	0	0.0374304	0.213533	0	0.0852212	0.663816	0	0	0.121863	0.87058	0	0.000931269	0.006626	0.250963	0	0.0843785	0.657254	0	0.000842737	0.00656152	0.992443	0	8.85E-05	6.45E-05	0	0.000842737	0.00656152	0.992596	0	0.000842737	0.00656152	0	0	0
998	0	0	0.0143759	0.00108904	0	0.862918	0.121618	0	0	0.00779039	0.00050367	0	0.869579	0.122127	0	0	0.00779056	0.000503502	0	0.869579	0.122127	0	0	0.0144478	0.00101713	0	0.862918	0.121618	0.00829406	0	0.017573	0.00154821	0	0.852006	0.120579	0.015465	0	0.0109114	0.00103897	0	0.852006	0.120579	0.0274153	0	0.852006	0.120579	0	0	0
999	0	0	0.0144134	0.00101722	0	0.862947	0.121622	0	0	0.00778572	0.000528591	0	0.869563	0.122123	0	0	0.00780307	0.000511236	0	0.869563	0.122123	0	0	0.0143902	0.00104042	0	0.862947	0.121622	0.00831431	0	0.0175408	0.00154239	0	0.852022	0.12058	0.0154306	0	0.0109246	0.00104225	0	0.852022	0.12058	0.0273974	0	0.852022	0.12058	0	0	0
1000	0	0	0.877162	0.122838	0	0	0	0	0	0.874289	0.125711	0	0	0	0.963009	0.0369915	0	0	0	0	0	0.942337	0.0576632	0	0	0	0	0	1	0	0	0	0	0	0	1	0	0	0	0	0	0	1	0	0	0	0	0	0
1001	0.276934	0.0144386	0	0	0.708628	0	0	0.282545	0.00810798	0	0	0.709347	0	0	0.279901	0.0107517	0	0	0.709347	0	0	0.274571	0.0168015	0	0	0.708628	0	0	0.290653	0.0110598	0	0	0.698287	0	0	0.291372	0.0103403	0	0	0.698287	0	0	0.301713	0.698287	0	0	0	0	0
1002	0	0	0.070466	0.434351	0	0.0527797	0.442403	0.972104	0.0278958	0	0	0	0	0	0	0	0.124019	0.875981	0	0	0	0	0	0.0771243	0.427693	0	0.0527797	0.442403	1	0	0	0	0	0	0	0.504817	0	0.0527797	0.442403	0	0	0	1	0	0	0	0	0	0
1003	0	0	0.0708117	0.436114	0	0.0526463	0.440428	0.972104	0.0278958	0	0	0	0	0	0	0	0.124177	0.875823	0	0	0	0	0	0.080617	0.426309	0	0.0526463	0.440428	1	0	0	0	0	0	0	0.506926	0	0.0526463	0.440428	0	0	0	1	0	0	0	0	0	0
1004	0.950446	0.0495536	0	0	0	0	0	0.93647	0.0268732	0	0	0.0366566	0	0	0.927708	0.0356355	0	0	0.0366566	0	0	0	0	0.872897	0.127103	0	0	0	0.963343	0.0366566	0	0	0	0	0	1	0	0	0	0	0	0	1	0	0	0	0	0	0
1005	0	0	0.00208918	0.00734303	0	0.121869	0.868699	0	0	0.00118096	0.00362818	0	0.12284	0.872351	0	0	0.00113723	0.0036719	0	0.12284	0.872351	0	0	0.00219241	0.00723981	0	0.121869	0.868699	0.00480913	0	0.00252389	0.0111122	0	0.120316	0.861239	0.00943221	0	0.00155322	0.00745979	0	0.120316	0.861239	0.0184452	0	0.120316	0.861239	0	0	0
1006	0	0	0.0021516	0.00737377	0	0.121865	0.86861	0	0	0.00117687	0.00367886	0	0.122834	0.87231	0	0	0.00116991	0.00368582	0	0.122834	0.87231	0	0	0.0022178	0.00730757	0	0.121865	0.86861	0.00485573	0	0.00252597	0.0111705	0	0.120308	0.861139	0.00952537	0	0.00155671	0.00747009	0	0.120308	0.861139	0.0185522	0	0.120308	0.861139	0	0	0
1007	0.917873	0.0478553	0	0	0.0342721	0	0	0	0	0.872947	0.127053	0	0	0	0.963009	0.0369915	0	0	0	0	0	0.910041	0.055687	0	0	0.0342721	0	0	1	0	0	0	0	0	0	0.965728	0.0342721	0	0	0	0	0	1	0	0	0	0	0	0
1008	0	0	0.000122982	0.00839086	0	0.000270482	0.991216	0	0	0.000114839	0.004244	0	0.000277302	0.995364	0	0	0.000114839	0.004244	0	0.000277302	0.995364	0	0	0.000122982	0.00839086	0	0.000270482	0.991216	0.00435884	0	1.21E-05	0.0127276	0	0.000265234	0.982636	0.00851384	0	5.25E-06	0.00857946	0	0.000265234	0.982636	0.0170985	0	0.000265234	0.982636	0	0	0
1009	0	0	0.568081	0.000203469	0	0.431575	0.000139937	0.93647	0.0268732	0	0	0.0366566	0	0	0.927708	0.0356355	0	0	0.0366566	0	0	0	0	0.568081	0.000203469	0	0.431575	0.000139937	0.963343	0.0366566	0	0	0	0	0	0.568285	0	0.431575	0.000139937	0	0	0	1	0	0	0	0	0	0
1010	0	0	0.568086	0.000172488	0	0.431602	0.000139278	0.93647	0.0268732	0	0	0.0366566	0	0	0.927708	0.0356355	0	0	0.0366566	0	0	0	0	0.568086	0.000172488	0	0.431602	0.000139278	0.963343	0.0366566	0	0	0	0	0	0.568259	0	0.431602	0.000139278	0	0	0	1	0	0	0	0	0	0
1011	0	0	5.38E-06	0.00816977	0	0.000268716	0.991556	0	0	3.35E-06	0.00408058	0	0.000270784	0.995645	0	0	3.35E-06	0.00408058	0	0.000270784	0.995645	0	0	5.38E-06	0.00816977	0	0.000268716	0.991556	0.00408393	0	5.47E-06	0.0125588	0	0.000265312	0.983086	0.00817515	0	3.40E-06	0.00846965	0	0.000265312	0.983086	0.0166482	0	0.000265312	0.983086	0	0	0
1012	0	0	0.0163654	2.75E-06	0	0.983361	0.00027095	0	0	0.00884557	1.39E-06	0	0.990881	0.000272067	0	0	0.00884557	1.39E-06	0	0.990881	0.000272067	0	0	0.0163654	2.75E-06	0	0.983361	0.00027095	0.00884697	0	0.0199541	3.43E-06	0	0.970927	0.000268635	0.0163681	0	0.012434	2.31E-06	0	0.970927	0.000268635	0.0288045	0	0.970927	0.000268635	0	0	0
1013	0	0	0.0163654	2.77E-06	0	0.983361	0.000270948	0	0	0.00884559	1.39E-06	0	0.990881	0.000272066	0	0	0.00884558	1.39E-06	0	0.990881	0.000272066	0	0	0.0163654	2.76E-06	0	0.983361	0.000270948	0.00884698	0	0.0199541	3.43E-06	0	0.970927	0.000268633	0.0163682	0	0.012434	2.31E-06	0	0.970927	0.000268633	0.0288045	0	0.970927	0.000268633	0	0	0
1014	0	0	7.42E-06	0.00817077	0	0.000268663	0.991553	0	0	3.11E-06	0.00408129	0	0.00027075	0.995645	0	0	3.29E-06	0.0040811	0	0.00027075	0.995645	0	0	6.57E-06	0.00817162	0	0.000268663	0.991553	0.0040844	0	5.50E-06	0.0125612	0	0.000265253	0.983084	0.00817819	0	3.41E-06	0.00846946	0	0.000265253	0.983084	0.0166511	0	0.000265253	0.983084	0	0	0
1015	0	0	0.000395763	0.999437	0	9.46E-05	7.29E-05	0.972104	0.0278958	0	0	0	0	0	0	0	0.000383728	0.999616	0	0	0	0	0	0.999491	0.000341598	0	9.46E-05	7.29E-05	1	0	0	0	0	0	0	0.999832	0	9.46E-05	7.29E-05	0	0	0	1	0	0	0	0	0	0
1016	0	0	0.568052	0.00029513	0	0.431511	0.000141385	0	0	0.000151741	0.245178	0	0.000191884	0.754479	0	0	0.000173203	0.245156	0	0.000191884	0.754479	0	0	0.568084	0.000263176	0	0.431511	0.000141385	0.245329	0	0.000186491	0.754474	0	5.39E-06	4.50E-06	0.568348	0	0.431506	0.00013688	0	5.39E-06	4.50E-06	0.99999	0	5.39E-06	4.50E-06	0	0	0
1017	0.917873	0.0478553	0	0	0.0342721	0	0	0	0	0.999625	0.000374551	0	0	0	0.963009	0.0369915	0	0	0	0	0	0.910041	0.055687	0	0	0.0342721	0	0	1	0	0	0	0	0	0	0.965728	0.0342721	0	0	0	0	0	1	0	0	0	0	0	0
1018	0	0	0.999624	0.000375905	0	0	0	0.972104	0.0278958	0	0	0	0	0	0	0	0.999644	0.000356152	0	0	0	0.942337	0.0576632	0	0	0	0	0	1	0	0	0	0	0	0	1	0	0	0	0	0	0	1	0	0	0	0	0	0
1019	0	0	6.07E-06	0.00817063	0	0.000264486	0.991559	0	0	3.15E-06	0.00408083	0	0.000266512	0.99565	0	0	3.10E-06	0.00408087	0	0.000266512	0.99565	0	0	6.33E-06	0.00817037	0	0.000264486	0.991559	0.00408398	0	5.38E-06	0.0125602	0	0.000261136	0.983089	0.0081767	0	3.35E-06	0.00846948	0	0.000261136	0.983089	0.0166495	0	0.000261136	0.983089	0	0	0
1020	0	0	4.90E-06	0.00816873	0	0.000264482	0.991562	0	0	2.62E-06	0.00407972	0	0.000266504	0.995651	0	0	2.62E-06	0.00407972	0	0.000266504	0.995651	0	0	4.89E-06	0.00816874	0	0.000264482	0.991562	0.00408234	0	5.37E-06	0.0125583	0	0.000261137	0.983093	0.00817363	0	3.34E-06	0.00846899	0	0.000261137	0.983093	0.016646	0	0.000261137	0.983093	0	0	0
1021	0	0	0.0163654	3.25E-06	0	0.983365	0.000266685	0	0	0.00884577	1.37E-06	0	0.990885	0.000267784	0	0	0.00884577	1.37E-06	0	0.990885	0.000267784	0	0	0.016366	2.71E-06	0	0.983365	0.000266685	0.00884714	0	0.0199545	3.38E-06	0	0.970931	0.000264407	0.0163687	0	0.012434	2.28E-06	0	0.970931	0.000264407	0.028805	0	0.970931	0.000264407	0	0	0
1022	0	0	0.0163648	4.75E-05	0	0.983321	0.000266684	0	0	0.00885901	1.38E-06	0	0.990872	0.000267755	0	0	0.00885901	1.38E-06	0	0.990872	0.000267755	0	0	0.0164095	2.84E-06	0	0.983321	0.000266684	0.00886039	0	0.0199844	3.38E-06	0	0.970888	0.000264371	0.0164123	0	0.0124335	2.31E-06	0	0.970888	0.000264371	0.0288481	0	0.970888	0.000264371	0	0	0
1023	0	0	0.00373524	0.00814468	0	0.000263942	0.987856	0	0	3.65E-06	0.00498132	0	0.000264866	0.99475	0	0	3.49E-06	0.00498149	0	0.000264866	0.99475	0	0	1.31E-05	0.0118668	0	0.000263942	0.987856	0.00498497	0	5.77E-06	0.0153316	0	0.000259098	0.979419	0.0118799	0	4.84E-06	0.00843759	0	0.000259098	0.979419	0.0203224	0	0.000259098	0.979419	0	0	0
1024	0.950446	0.0495536	0	0	0	0	0	0.972104	0.0278958	0	0	0	0	0	0	0	0.99976	0.000240209	0	0	0	0	0	0.999223	0.00077662	0	0	0	1	0	0	0	0	0	0	1	0	0	0	0	0	0	1	0	0	0	0	0	0
1025	0.950446	0.0495536	0	0	0	0	0	0	0	0.307101	6.79E-05	0	0.692724	0.000107928	0	0	0.307105	6.32E-05	0	0.692724	0.000107928	0	0	0.00140194	0.998598	0	0	0	0.307169	0	0.692724	0.000107928	0	0	0	1	0	0	0	0	0	0	1	0	0	0	0	0	0
1026	0	0	0.00445832	0.00865217	0	0.000567989	0.986322	0	0	1.80E-05	0.00539245	0	0.000110756	0.994479	0	0	1.76E-05	0.00539288	0	0.000110756	0.994479	0	0	0.00116314	0.0119474	0	0.000567989	0.986322	0.00541045	0	2.62E-05	0.0165818	0	8.45E-05	0.977897	0.0131105	0	0.000483461	0.0084245	0	8.45E-05	0.977897	0.0220185	0	8.45E-05	0.977897	0	0	0
1027	0	0	0.000550603	0.0198011	0	0.000468414	0.97918	0	0	1.19E-05	0.00713303	0	9.73E-05	0.992758	0	0	1.18E-05	0.00713313	0	9.73E-05	0.992758	0	0	0.0122418	0.00810993	0	0.000468414	0.97918	0.00714491	0	1.40E-05	0.0219412	0	8.33E-05	0.970817	0.0203517	0	0.000385163	0.00836325	0	8.33E-05	0.970817	0.0291001	0	8.33E-05	0.970817	0	0	0
1028	0	0	1.47E-05	0.019088	0	7.07E-05	0.980827	0	0	1.84E-06	0.00673792	0	7.15E-05	0.993189	0	0	1.84E-06	0.00673792	0	7.15E-05	0.993189	0	0	0.0110101	0.00809258	0	7.07E-05	0.980827	0.00673976	0	2.71E-06	0.02074	0	6.88E-05	0.972449	0.0191027	0	1.87E-06	0.00837789	0	6.88E-05	0.972449	0.0274824	0	6.88E-05	0.972449	0	0	0
1029	0	0	1.85E-06	0.0082921	0	7.05E-05	0.991636	0	0	8.92E-07	0.00411018	0	7.11E-05	0.995818	0	0	8.92E-07	0.00411018	0	7.11E-05	0.995818	0	0	0.000124452	0.0081695	0	7.05E-05	0.991636	0.00411107	0	1.46E-06	0.012652	0	6.96E-05	0.983166	0.00829395	0	9.23E-07	0.00846964	0	6.96E-05	0.983166	0.0167645	0	6.96E-05	0.983166	0	0	0
1030	0	0	1.66E-06	0.00817171	0	7.05E-05	0.991756	0	0	8.71E-07	0.00408086	0	7.10E-05	0.995847	0	0	8.71E-07	0.00408086	0	7.10E-05	0.995847	0	0	3.04E-06	0.00817032	0	7.05E-05	0.991756	0.00408173	0	1.43E-06	0.0125617	0	6.96E-05	0.983285	0.00817336	0	8.93E-07	0.00847065	0	6.96E-05	0.983285	0.0166449	0	6.96E-05	0.983285	0	0	0
1031	0	0	0.0163695	1.48E-06	0	0.983558	7.11E-05	0	0	0.0088479	7.66E-07	0	0.99108	7.14E-05	0	0	0.00884782	8.39E-07	0	0.99108	7.14E-05	0	0	0.0163693	1.65E-06	0	0.983558	7.11E-05	0.00884866	0	0.0199587	9.01E-07	0	0.971121	7.05E-05	0.016371	0	0.0124367	6.07E-07	0	0.971121	7.05E-05	0.0288083	0	0.971121	7.05E-05	0	0	0
1032	0	0	0.999896	0.000103686	0	0	0	0	0	0.999897	0.000102732	0	0	0	0.963009	0.0369915	0	0	0	0	0	0.942337	0.0576632	0	0	0	0	0	1	0	0	0	0	0	0	1	0	0	0	0	0	0	1	0	0	0	0	0	0
1033	0	0	0.0163718	3.21E-06	0	0.983554	7.11E-05	0	0	0.00884935	1.08E-06	0	0.991078	7.14E-05	0	0	0.00884923	1.20E-06	0	0.991078	7.14E-05	0	0	0.0163714	3.62E-06	0	0.983554	7.11E-05	0.00885043	0	0.0199612	9.02E-07	0	0.971117	7.05E-05	0.016375	0	0.0124369	6.08E-07	0	0.971117	7.05E-05	0.0288125	0	0.971117	7.05E-05	0	0	0
1034	0.917873	0.0478553	0	0	0.0342721	0	0	0	0	5.03E-05	0.245192	0	4.97E-05	0.754709	0	0	5.03E-05	0.245191	0	4.97E-05	0.754709	0.910041	0.055687	0	0	0.0342721	0	0	0.245242	0	4.97E-05	0.754709	0	0	0	0.965728	0.0342721	0	0	0	0	0	1	0	0	0	0	0	0
1035	0.276934	0.0144386	0	0	0.708628	0	0	0.282545	0.00810798	0	0	0.709347	0	0	0.279901	0.0107517	0	0	0.709347	0	0	0.274571	0.0168015	0	0	0.708628	0	0	0.290653	0.0110598	0	0	0.698287	0	0	0.291372	0.0103403	0	0	0.698287	0	0	0.301713	0.698287	0	0	0	0	0
1036	0	0	2.59E-06	0.00817156	0	7.05E-05	0.991755	0	0	1.18E-06	0.00408128	0	7.10E-05	0.995847	0	0	1.18E-06	0.00408128	0	7.10E-05	0.995847	0	0	2.59E-06	0.00817155	0	7.05E-05	0.991755	0.00408246	0	1.43E-06	0.0125621	0	6.96E-05	0.983284	0.00817415	0	8.91E-07	0.00847096	0	6.96E-05	0.983284	0.016646	0	6.96E-05	0.983284	0	0	0
1037	0	0	1.67E-06	0.00817035	0	7.05E-05	0.991758	0	0	8.74E-07	0.00408053	0	7.10E-05	0.995848	0	0	8.73E-07	0.00408053	0	7.10E-05	0.995848	0	0	1.67E-06	0.00817035	0	7.05E-05	0.991758	0.0040814	0	1.43E-06	0.0125607	0	6.96E-05	0.983287	0.00817202	0	8.91E-07	0.00847066	0	6.96E-05	0.983287	0.0166436	0	6.96E-05	0.983287	0	0	0
1038	0	0	0.01637	2.11E-06	0	0.983557	7.10E-05	0	0	0.00884827	1.21E-06	0	0.991079	7.13E-05	0	0	0.00884851	9.65E-07	0	0.991079	7.13E-05	0	0	0.0163703	1.84E-06	0	0.983557	7.10E-05	0.00884948	0	0.0199592	9.01E-07	0	0.97112	7.04E-05	0.0163721	0	0.0124369	6.07E-07	0	0.97112	7.04E-05	0.0288096	0	0.97112	7.04E-05	0	0	0
1039	0.950446	0.0495536	0	0	0	0	0	0.972104	0.0278958	0	0	0	0	0	0	0	0.999867	0.000133455	0	0	0	0	0	0.999866	0.000134143	0	0	0	1	0	0	0	0	0	0	1	0	0	0	0	0	0	1	0	0	0	0	0	0
1040	0.917873	0.0478553	0	0	0.0342721	0	0	0	0	0.000187144	0.999813	0	0	0	0.963009	0.0369915	0	0	0	0	0	0.910041	0.055687	0	0	0.0342721	0	0	1	0	0	0	0	0	0	0.965728	0.0342721	0	0	0	0	0	1	0	0	0	0	0	0
1041	0	0	0.0163725	3.62E-06	0	0.983553	7.10E-05	0	0	0.00884996	2.32E-06	0	0.991076	7.13E-05	0	0	0.0088505	1.78E-06	0	0.991076	7.13E-05	0	0	0.0163728	3.34E-06	0	0.983553	7.10E-05	0.00885228	0	0.0199612	9.01E-07	0	0.971115	7.04E-05	0.0163761	0	0.0124377	6.07E-07	0	0.971115	7.04E-05	0.0288144	0	0.971115	7.04E-05	0	0	0
1042	0.276934	0.0144386	0	0	0.708628	0	0	0.282545	0.00810798	0	0	0.709347	0	0	0.279901	0.0107517	0	0	0.709347	0	0	0.274571	0.0168015	0	0	0.708628	0	0	0.290653	0.0110598	0	0	0.698287	0	0	0.291372	0.0103403	0	0	0.698287	0	0	0.301713	0.698287	0	0	0	0	0
1043	0	0	0.0163695	1.61E-06	0	0.983558	7.10E-05	0	0	0.00884793	8.43E-07	0	0.99108	7.13E-05	0	0	0.00884793	8.41E-07	0	0.99108	7.13E-05	0	0	0.0163695	1.61E-06	0	0.983558	7.10E-05	0.00884877	0	0.0199588	8.99E-07	0	0.971121	7.04E-05	0.0163711	0	0.0124367	6.06E-07	0	0.971121	7.04E-05	0.0288084	0	0.971121	7.04E-05	0	0	0
1044	0	0	0.0163687	1.10E-06	0	0.983559	7.10E-05	0	0	0.00884736	5.68E-07	0	0.991081	7.13E-05	0	0	0.00884736	5.68E-07	0	0.991081	7.13E-05	0	0	0.0163687	1.10E-06	0	0.983559	7.10E-05	0.00884792	0	0.0199581	8.99E-07	0	0.971123	7.04E-05	0.0163698	0	0.0124365	6.06E-07	0	0.971123	7.04E-05	0.0288069	0	0.971123	7.04E-05	0	0	0
1045	0	0	0.0163687	1.10E-06	0	0.983559	7.10E-05	0	0	0.00884735	5.65E-07	0	0.991081	7.13E-05	0	0	0.00884735	5.65E-07	0	0.991081	7.13E-05	0	0	0.0163687	1.10E-06	0	0.983559	7.10E-05	0.00884792	0	0.0199581	8.99E-07	0	0.971123	7.04E-05	0.0163698	0	0.0124365	6.06E-07	0	0.971123	7.04E-05	0.0288069	0	0.971123	7.04E-05	0	0	0
1046	0	0	1.65E-06	0.00817033	0	7.04E-05	0.991758	0	0	8.68E-07	0.00408052	0	7.09E-05	0.995848	0	0	8.68E-07	0.00408052	0	7.09E-05	0.995848	0	0	1.65E-06	0.00817033	0	7.04E-05	0.991758	0.00408139	0	1.43E-06	0.0125607	0	6.95E-05	0.983287	0.00817197	0	8.90E-07	0.00847066	0	6.95E-05	0.983287	0.0166435	0	6.95E-05	0.983287	0	0	0
1047	0	0	0.0163687	1.10E-06	0	0.983559	7.10E-05	0	0	0.00884735	5.65E-07	0	0.991081	7.13E-05	0	0	0.00884735	5.65E-07	0	0.991081	7.13E-05	0	0	0.0163687	1.10E-06	0	0.983559	7.10E-05	0.00884792	0	0.0199581	8.99E-07	0	0.971123	7.04E-05	0.0163698	0	0.0124365	6.06E-07	0	0.971123	7.04E-05	0.0288069	0	0.971123	7.04E-05	0	0	0
1048	0	0	0.0163687	1.10E-06	0	0.983559	7.10E-05	0	0	0.00884735	5.65E-07	0	0.991081	7.13E-05	0	0	0.00884735	5.65E-07	0	0.991081	7.13E-05	0	0	0.0163687	1.10E-06	0	0.983559	7.10E-05	0.00884792	0	0.0199581	8.99E-07	0	0.971123	7.04E-05	0.0163698	0	0.0124365	6.06E-07	0	0.971123	7.04E-05	0.0288069	0	0.971123	7.04E-05	0	0	0
1049	0	0	1.65E-06	0.00817033	0	7.04E-05	0.991758	0	0	8.68E-07	0.00408052	0	7.09E-05	0.995848	0	0	8.68E-07	0.00408052	0	7.09E-05	0.995848	0	0	1.65E-06	0.00817033	0	7.04E-05	0.991758	0.00408139	0	1.43E-06	0.0125607	0	6.95E-05	0.983287	0.00817197	0	8.90E-07	0.00847066	0	6.95E-05	0.983287	0.0166435	0	6.95E-05	0.983287	0	0	0
1050	0	0	0.0163687	1.10E-06	0	0.983559	7.10E-05	0	0	0.00884735	5.65E-07	0	0.991081	7.13E-05	0	0	0.00884735	5.65E-07	0	0.991081	7.13E-05	0	0	0.0163687	1.10E-06	0	0.983559	7.10E-05	0.00884792	0	0.0199581	8.99E-07	0	0.971123	7.04E-05	0.0163698	0	0.0124365	6.06E-07	0	0.971123	7.04E-05	0.0288069	0	0.971123	7.04E-05	0	0	0
1051	0	0	1.65E-06	0.00817033	0	7.04E-05	0.991758	0	0	8.69E-07	0.00408052	0	7.09E-05	0.995848	0	0	8.69E-07	0.00408052	0	7.09E-05	0.995848	0	0	1.65E-06	0.00817033	0	7.04E-05	0.991758	0.00408139	0	1.43E-06	0.0125607	0	6.95E-05	0.983287	0.00817198	0	8.90E-07	0.00847066	0	6.95E-05	0.983287	0.0166435	0	6.95E-05	0.983287	0	0	0
1052	0	0	2.12E-06	0.00817101	0	7.04E-05	0.991756	0	0	1.10E-06	0.00408098	0	7.09E-05	0.995847	0	0	1.10E-06	0.00408098	0	7.09E-05	0.995847	0	0	2.12E-06	0.00817101	0	7.04E-05	0.991756	0.00408208	0	1.43E-06	0.0125614	0	6.95E-05	0.983286	0.00817313	0	8.90E-07	0.00847089	0	6.95E-05	0.983286	0.0166449	0	6.95E-05	0.983286	0	0	0
1053	0.276934	0.0144386	0	0	0.708628	0	0	0.282545	0.00810798	0	0	0.709347	0	0	0.279901	0.0107517	0	0	0.709347	0	0	0.274571	0.0168015	0	0	0.708628	0	0	0.290653	0.0110598	0	0	0.698287	0	0	0.291372	0.0103403	0	0	0.698287	0	0	0.301713	0.698287	0	0	0	0	0
1054	0	0	0.0163695	1.60E-06	0	0.983558	7.10E-05	0	0	0.00884792	8.37E-07	0	0.99108	7.13E-05	0	0	0.00884792	8.37E-07	0	0.99108	7.13E-05	0	0	0.0163695	1.60E-06	0	0.983558	7.10E-05	0.00884876	0	0.0199588	8.99E-07	0	0.971121	7.04E-05	0.0163711	0	0.0124367	6.06E-07	0	0.971121	7.04E-05	0.0288084	0	0.971121	7.04E-05	0	0	0
1055	0	0	1.66E-06	0.00817034	0	7.04E-05	0.991758	0	0	8.72E-07	0.00408052	0	7.09E-05	0.995848	0	0	8.71E-07	0.00408053	0	7.09E-05	0.995848	0	0	1.66E-06	0.00817034	0	7.04E-05	0.991758	0.0040814	0	1.43E-06	0.0125607	0	6.95E-05	0.983287	0.00817199	0	8.90E-07	0.00847066	0	6.95E-05	0.983287	0.0166435	0	6.95E-05	0.983287	0	0	0
1056	0	0	0.0163692	1.30E-06	0	0.983558	7.10E-05	0	0	0.00884774	9.37E-07	0	0.99108	7.13E-05	0	0	0.00884784	8.37E-07	0	0.99108	7.13E-05	0	0	0.0163692	1.30E-06	0	0.983558	7.10E-05	0.00884868	0	0.0199583	8.99E-07	0	0.971122	7.04E-05	0.0163705	0	0.0124368	6.06E-07	0	0.971122	7.04E-05	0.0288079	0	0.971122	7.04E-05	0	0	0
1057	0	0	0.568204	5.29E-05	0	0.431707	3.64E-05	0	0	0.000129148	0.999871	0	0	0	0.963009	0.0369915	0	0	0	0	0	0	0	0.568204	5.29E-05	0	0.431707	3.64E-05	1	0	0	0	0	0	0	0.568257	0	0.431707	3.64E-05	0	0	0	1	0	0	0	0	0	0
1058	0	0	0.0163692	1.30E-06	0	0.983558	7.10E-05	0	0	0.00884774	9.37E-07	0	0.99108	7.13E-05	0	0	0.00884784	8.38E-07	0	0.99108	7.13E-05	0	0	0.0163692	1.30E-06	0	0.983558	7.10E-05	0.00884868	0	0.0199583	8.99E-07	0	0.971122	7.04E-05	0.0163705	0	0.0124368	6.06E-07	0	0.971122	7.04E-05	0.0288079	0	0.971122	7.04E-05	0	0	0
1059	0	0	0.0163687	1.10E-06	0	0.983559	7.10E-05	0	0	0.00884735	5.68E-07	0	0.991081	7.13E-05	0	0	0.00884736	5.67E-07	0	0.991081	7.13E-05	0	0	0.0163687	1.10E-06	0	0.983559	7.10E-05	0.00884792	0	0.0199581	8.99E-07	0	0.971123	7.04E-05	0.0163698	0	0.0124365	6.06E-07	0	0.971123	7.04E-05	0.0288069	0	0.971123	7.04E-05	0	0	0
1060	0	0	0.0163687	1.10E-06	0	0.983559	7.10E-05	0	0	0.00884735	5.66E-07	0	0.991081	7.13E-05	0	0	0.00884735	5.66E-07	0	0.991081	7.13E-05	0	0	0.0163687	1.10E-06	0	0.983559	7.10E-05	0.00884792	0	0.0199581	8.99E-07	0	0.971123	7.04E-05	0.0163698	0	0.0124365	6.06E-07	0	0.971123	7.04E-05	0.0288069	0	0.971123	7.04E-05	0	0	0
1061	0	0	0.0163687	1.10E-06	0	0.983559	7.10E-05	0	0	0.00884735	5.66E-07	0	0.991081	7.13E-05	0	0	0.00884735	5.66E-07	0	0.991081	7.13E-05	0	0	0.0163687	1.10E-06	0	0.983559	7.10E-05	0.00884792	0	0.0199581	8.99E-07	0	0.971123	7.04E-05	0.0163698	0	0.0124365	6.06E-07	0	0.971123	7.04E-05	0.0288069	0	0.971123	7.04E-05	0	0	0
1062	0	0	0.0163687	1.10E-06	0	0.983559	7.10E-05	0	0	0.00884735	5.66E-07	0	0.991081	7.13E-05	0	0	0.00884735	5.66E-07	0	0.991081	7.13E-05	0	0	0.0163687	1.10E-06	0	0.983559	7.10E-05	0.00884792	0	0.0199581	8.99E-07	0	0.971123	7.04E-05	0.0163698	0	0.0124365	6.06E-07	0	0.971123	7.04E-05	0.0288069	0	0.971123	7.04E-05	0	0	0
1063	0	0	0.0163687	1.10E-06	0	0.983559	7.10E-05	0	0	0.00884735	5.67E-07	0	0.991081	7.13E-05	0	0	0.00884735	5.67E-07	0	0.991081	7.13E-05	0	0	0.0163687	1.10E-06	0	0.983559	7.10E-05	0.00884792	0	0.0199581	8.99E-07	0	0.971123	7.04E-05	0.0163698	0	0.0124365	6.06E-07	0	0.971123	7.04E-05	0.0288069	0	0.971123	7.04E-05	0	0	0
1064	0	0	0.0163692	1.30E-06	0	0.983559	7.10E-05	0	0	0.00884774	8.38E-07	0	0.99108	7.13E-05	0	0	0.00884774	8.38E-07	0	0.99108	7.13E-05	0	0	0.0163692	1.30E-06	0	0.983559	7.10E-05	0.00884858	0	0.0199584	8.99E-07	0	0.971122	7.04E-05	0.0163705	0	0.0124367	6.06E-07	0	0.971122	7.04E-05	0.0288078	0	0.971122	7.04E-05	0	0	0
1065	0	0	0.568204	5.29E-05	0	0.431707	3.64E-05	0.93647	0.0268732	0	0	0.0366566	0	0	0.927708	0.0356355	0	0	0.0366566	0	0	0	0	0.568204	5.29E-05	0	0.431707	3.64E-05	0.963343	0.0366566	0	0	0	0	0	0.568257	0	0.431707	3.64E-05	0	0	0	1	0	0	0	0	0	0
1066	0	0	0.0163692	1.30E-06	0	0.983559	7.10E-05	0	0	0.00884774	8.37E-07	0	0.99108	7.13E-05	0	0	0.00884774	8.37E-07	0	0.99108	7.13E-05	0	0	0.0163692	1.30E-06	0	0.983559	7.10E-05	0.00884858	0	0.0199584	8.99E-07	0	0.971122	7.04E-05	0.0163705	0	0.0124367	6.06E-07	0	0.971122	7.04E-05	0.0288078	0	0.971122	7.04E-05	0	0	0
1067	0	0	1.65E-06	0.00817033	0	7.04E-05	0.991758	0	0	8.70E-07	0.00408052	0	7.09E-05	0.995848	0	0	8.70E-07	0.00408052	0	7.09E-05	0.995848	0	0	1.65E-06	0.00817033	0	7.04E-05	0.991758	0.00408139	0	1.43E-06	0.0125607	0	6.95E-05	0.983287	0.00817198	0	8.90E-07	0.00847066	0	6.95E-05	0.983287	0.0166435	0	6.95E-05	0.983287	0	0	0
1068	0	0	0.0163687	1.10E-06	0	0.983559	7.10E-05	0	0	0.00884735	5.65E-07	0	0.991081	7.13E-05	0	0	0.00884735	5.65E-07	0	0.991081	7.13E-05	0	0	0.0163687	1.10E-06	0	0.983559	7.10E-05	0.00884792	0	0.0199581	8.99E-07	0	0.971123	7.04E-05	0.0163698	0	0.0124365	6.06E-07	0	0.971123	7.04E-05	0.0288069	0	0.971123	7.04E-05	0	0	0
1069	0	0	0.0163687	1.10E-06	0	0.983559	7.10E-05	0	0	0.00884736	5.67E-07	0	0.991081	7.13E-05	0	0	0.00884736	5.67E-07	0	0.991081	7.13E-05	0	0	0.0163687	1.11E-06	0	0.983559	7.10E-05	0.00884793	0	0.0199581	8.99E-07	0	0.971123	7.04E-05	0.0163698	0	0.0124365	6.06E-07	0	0.971123	7.04E-05	0.0288069	0	0.971123	7.04E-05	0	0	0
1070	0	0	2.35E-06	0.00817167	0	7.04E-05	0.991756	0	0	1.10E-06	0.00408119	0	7.09E-05	0.995847	0	0	1.10E-06	0.00408119	0	7.09E-05	0.995847	0	0	2.78E-06	0.00817124	0	7.04E-05	0.991756	0.0040823	0	1.43E-06	0.0125621	0	6.95E-05	0.983285	0.00817403	0	8.90E-07	0.00847088	0	6.95E-05	0.983285	0.0166458	0	6.95E-05	0.983285	0	0	0
1071	0	0	0.999821	0.000102789	0	4.42E-05	3.24E-05	0.93647	0.0268732	0	0	0.0366566	0	0	0.927708	0.0356355	0	0	0.0366566	0	0	0	0	0.000129732	0.999794	0	4.42E-05	3.24E-05	0.963343	0.0366566	0	0	0	0	0	0.999923	0	4.42E-05	3.24E-05	0	0	0	1	0	0	0	0	0	0
1072	0	0	0.0163702	1.85E-06	0	0.983557	7.10E-05	0	0	0.00884821	8.37E-07	0	0.99108	7.13E-05	0	0	0.00884821	8.37E-07	0	0.99108	7.13E-05	0	0	0.0163697	2.32E-06	0	0.983557	7.10E-05	0.00884905	0	0.0199594	8.99E-07	0	0.97112	7.04E-05	0.016372	0	0.0124367	6.06E-07	0	0.97112	7.04E-05	0.0288093	0	0.97112	7.04E-05	0	0	0
1073	0	0	0.0163687	1.11E-06	0	0.983559	7.10E-05	0	0	0.00884736	5.67E-07	0	0.991081	7.13E-05	0	0	0.00884736	5.69E-07	0	0.991081	7.13E-05	0	0	0.0163687	1.11E-06	0	0.983559	7.10E-05	0.00884793	0	0.0199581	8.99E-07	0	0.971123	7.04E-05	0.0163698	0	0.0124365	6.06E-07	0	0.971123	7.04E-05	0.0288069	0	0.971123	7.04E-05	0	0	0
1074	0	0	0.0163688	1.11E-06	0	0.983559	7.10E-05	0	0	0.00884755	5.68E-07	0	0.991081	7.13E-05	0	0	0.00884736	7.65E-07	0	0.991081	7.13E-05	0	0	0.0163688	1.10E-06	0	0.983559	7.10E-05	0.00884812	0	0.0199581	8.99E-07	0	0.971123	7.04E-05	0.0163699	0	0.0124366	6.06E-07	0	0.971123	7.04E-05	0.0288071	0	0.971123	7.04E-05	0	0	0
1075	0	0	0.0163863	1.79E-06	0	0.983541	7.10E-05	0	0	0.00887816	8.44E-07	0	0.99105	7.13E-05	0	0	0.00884771	3.13E-05	0	0.99105	7.13E-05	0	0	0.0163865	1.61E-06	0	0.983541	7.10E-05	0.008879	0	0.0199583	9.05E-07	0	0.971091	7.04E-05	0.0163881	0	0.0124495	6.08E-07	0	0.971091	7.04E-05	0.0288382	0	0.971091	7.04E-05	0	0	0
1076	0	0	0.000129891	0.99987	0	0	0	0.972104	0.0278958	0	0	0	0	0	0	0	0.995191	0.00480947	0	0	0	0.942337	0.0576632	0	0	0	0	0	1	0	0	0	0	0	0	1	0	0	0	0	0	0	1	0	0	0	0	0	0
1077	0	0	0.0163926	1.80E-06	0	0.983534	7.11E-05	0	0	0.00888946	8.50E-07	0	0.991038	7.14E-05	0	0	0.00884762	4.27E-05	0	0.991038	7.14E-05	0	0	0.0163928	1.61E-06	0	0.983534	7.11E-05	0.00889031	0	0.019958	9.13E-07	0	0.97108	7.05E-05	0.0163944	0	0.0124543	6.09E-07	0	0.97108	7.05E-05	0.0288493	0	0.97108	7.05E-05	0	0	0
1078	0	0	0.0163696	1.32E-06	0	0.983558	7.11E-05	0	0	0.0088483	9.70E-07	0	0.991079	7.14E-05	0	0	0.00884788	1.39E-06	0	0.991079	7.14E-05	0	0	0.0163696	1.32E-06	0	0.983558	7.11E-05	0.00884926	0	0.0199584	9.04E-07	0	0.971121	7.05E-05	0.0163709	0	0.012437	6.08E-07	0	0.971121	7.05E-05	0.0288085	0	0.971121	7.05E-05	0	0	0
1079	0	0	0.568204	5.35E-05	0	0.431706	3.65E-05	0	0	0.999867	0.000133339	0	0	0	0.963009	0.0369915	0	0	0	0	0	0	0	0.568204	5.36E-05	0	0.431706	3.65E-05	1	0	0	0	0	0	0	0.568257	0	0.431706	3.65E-05	0	0	0	1	0	0	0	0	0	0
1080	0	0	0.0164119	2.89E-06	0	0.983514	7.11E-05	0	0	0.00884958	7.30E-05	0	0.991006	7.15E-05	0	0	0.00892038	2.23E-06	0	0.991006	7.15E-05	0	0	0.0164113	3.46E-06	0	0.983514	7.11E-05	0.00892261	0	0.0199594	9.51E-07	0	0.971047	7.05E-05	0.0164148	0	0.0124675	6.28E-07	0	0.971047	7.05E-05	0.0288829	0	0.971047	7.05E-05	0	0	0
1081	0	0	0.999835	0.000165161	0	0	0	0	0	0.306195	0.00298463	0	0.690701	0.000119465	0	0	0.309122	5.84E-05	0	0.690701	0.000119465	0.942337	0.0576632	0	0	0	0	0	0.30918	0	0.690701	0.000119465	0	0	0	1	0	0	0	0	0	0	1	0	0	0	0	0	0
1082	0	0	0.0174447	0.000144716	0	0.982338	7.31E-05	0	0	0.00897157	0.00153986	0	0.98933	0.000158825	0	0	0.0104308	8.07E-05	0	0.98933	0.000158825	0	0	0.0174224	0.00016693	0	0.982338	7.31E-05	0.0105114	0	0.0201213	8.79E-05	0	0.969208	7.10E-05	0.0175894	0	0.0131291	2.11E-06	0	0.969208	7.10E-05	0.0307206	0	0.969208	7.10E-05	0	0	0
1083	0	0	0.0276255	0.0202444	0	0.696675	0.255455	0	0	0.0159038	0.00724566	0	0.713641	0.263209	0	0	0.0159038	0.00724566	0	0.713641	0.263209	0	0	0.0311005	0.0167694	0	0.696675	0.255455	0.0231494	0	0.0306028	0.0151075	0	0.683039	0.248102	0.0478699	0	0.0136368	0.00735297	0	0.683039	0.248102	0.0688597	0	0.683039	0.248102	0	0	0
1084	0.950446	0.0495536	0	0	0	0	0	0	0	0.226603	0.0693412	0	0.502482	0.201573	0	0	0.226603	0.0693412	0	0.502482	0.201573	0	0	0.726726	0.273274	0	0	0	0.295944	0	0.502482	0.201573	0	0	0	1	0	0	0	0	0	0	1	0	0	0	0	0	0
1085	0	0	0.0202514	0.0109195	0	0.414813	0.554016	0	0	0.0110916	0.00812809	0	0.419487	0.561294	0	0	0.00867345	0.0105462	0	0.419487	0.561294	0	0	0.0134074	0.0177635	0	0.414813	0.554016	0.0192197	0	0.0112917	0.0137298	0	0.408195	0.547564	0.0311709	0	0.00661832	0.00645188	0	0.408195	0.547564	0.0442411	0	0.408195	0.547564	0	0	0
1086	0	0	0.437949	0.562051	0	0	0	0.93647	0.0268732	0	0	0.0366566	0	0	0.927708	0.0356355	0	0	0.0366566	0	0	0.942337	0.0576632	0	0	0	0	0	0.963343	0.0366566	0	0	0	0	0	1	0	0	0	0	0	0	1	0	0	0	0	0	0
1087	0	0	0.0094279	0.00355499	0	0.562775	0.424243	0	0	0.005099	0.00178013	0	0.567108	0.426012	0	0	0.00510598	0.00177315	0	0.567108	0.426012	0	0	0.00943261	0.00355029	0	0.562775	0.424243	0.00687913	0	0.0114612	0.00540169	0	0.555647	0.420611	0.0129829	0	0.00712728	0.00363186	0	0.555647	0.420611	0.023742	0	0.555647	0.420611	0	0	0
1088	0	0	0.00943158	0.0035445	0	0.562784	0.424239	0	0	0.00508317	0.00175848	0	0.567133	0.426026	0	0	0.00508329	0.00175836	0	0.567133	0.426026	0	0	0.00941565	0.00356042	0	0.562784	0.424239	0.00684165	0	0.0114649	0.00540991	0	0.555668	0.420616	0.0129761	0	0.00711652	0.00362386	0	0.555668	0.420616	0.0237165	0	0.555668	0.420616	0	0	0
1089	0	0	0.567898	0.423978	0	0.0043308	0.00379294	0	0	0.174489	0.104029	0	0.397723	0.323758	0	0	0.174492	0.104026	0	0.397723	0.323758	0	0	0.424033	0.567844	0	0.0043308	0.00379294	0.278518	0	0.393489	0.320041	0	0.0042341	0.00371715	0.991876	0	9.67E-05	7.58E-05	0	0.0042341	0.00371715	0.992049	0	0.0042341	0.00371715	0	0	0
1090	0	0	0.326219	0.211188	0	0.245992	0.216602	0	0	0.572154	0.427846	0	0	0	0.963009	0.0369915	0	0	0	0	0	0	0	0.326038	0.211369	0	0.245992	0.216602	1	0	0	0	0	0	0	0.537406	0	0.245992	0.216602	0	0	0	1	0	0	0	0	0	0
1091	0	0	0.243656	0.281736	0	0.184189	0.290419	0	0	0.427983	0.572017	0	0	0	0.963009	0.0369915	0	0	0	0	0	0	0	0.24405	0.281342	0	0.184189	0.290419	1	0	0	0	0	0	0	0.525392	0	0.184189	0.290419	0	0	0	1	0	0	0	0	0	0
1092	0	0	0.243494	0.281444	0	0.184379	0.290682	0	0	0.428017	0.571983	0	0	0	0.963009	0.0369915	0	0	0	0	0	0	0	0.243754	0.281185	0	0.184379	0.290682	1	0	0	0	0	0	0	0.524938	0	0.184379	0.290682	0	0	0	1	0	0	0	0	0	0
1093	0	0	0.427586	0.571746	0	0.000298859	0.000370103	0.972104	0.0278958	0	0	0	0	0	0	0	0.427869	0.572131	0	0	0	0	0	0.571782	0.427549	0	0.000298859	0.000370103	1	0	0	0	0	0	0	0.999331	0	0.000298859	0.000370103	0	0	0	1	0	0	0	0	0	0
1094	0	0	0.0094986	0.00355698	0	0.562714	0.42423	0	0	0.00515662	0.00192174	0	0.566968	0.425954	0	0	0.00524459	0.00183377	0	0.566968	0.425954	0	0	0.00948618	0.0035694	0	0.562714	0.42423	0.00707836	0	0.0114445	0.00538805	0	0.555523	0.420566	0.0130556	0	0.00719057	0.00366473	0	0.555523	0.420566	0.0239109	0	0.555523	0.420566	0	0	0
1095	0	0	0.243134	0.280999	0	0.184663	0.291204	0.93647	0.0268732	0	0	0.0366566	0	0	0.927708	0.0356355	0	0	0.0366566	0	0	0	0	0.243178	0.280954	0	0.184663	0.291204	0.963343	0.0366566	0	0	0	0	0	0.524132	0	0.184663	0.291204	0	0	0	1	0	0	0	0	0	0
1096	0	0	0.572125	0.42768	0	0.000113243	8.16E-05	0.93647	0.0268732	0	0	0.0366566	0	0	0.927708	0.0356355	0	0	0.0366566	0	0	0	0	0.427751	0.572054	0	0.000113243	8.16E-05	0.963343	0.0366566	0	0	0	0	0	0.999805	0	0.000113243	8.16E-05	0	0	0	1	0	0	0	0	0	0
1097	0	0	0.319077	0.205432	0	0.253166	0.222325	0	0	0.418142	0.560965	0	0.0112022	0.009691	0	0	0.561044	0.418063	0	0.0112022	0.009691	0	0	0.319043	0.205466	0	0.253166	0.222325	0.979107	0	0.000386422	0.000283146	0	0.0108158	0.00940785	0.524509	0	0.24235	0.212917	0	0.0108158	0.00940785	0.979776	0	0.0108158	0.00940785	0	0	0
1098	0	0	0.00945612	0.00355164	0	0.56277	0.424222	0	0	0.00516816	0.00189484	0	0.567015	0.425922	0	0	0.00521245	0.00185055	0	0.567015	0.425922	0	0	0.00945504	0.00355272	0	0.56277	0.424222	0.007063	0	0.0114255	0.00537829	0	0.555589	0.420544	0.0130078	0	0.00718083	0.00367819	0	0.555589	0.420544	0.0238668	0	0.555589	0.420544	0	0	0
1099	0	0	0.00951517	0.00361441	0	0.562698	0.424173	0	0	0.00517889	0.00187537	0	0.567014	0.425932	0	0	0.00520463	0.00184963	0	0.567014	0.425932	0	0	0.00951448	0.0036151	0	0.562698	0.424173	0.00705426	0	0.011486	0.00542496	0	0.555528	0.420507	0.0131296	0	0.00716947	0.00366614	0	0.555528	0.420507	0.0239652	0	0.555528	0.420507	0	0	0
1100	0	0	0.000763884	0.00796209	0	0.041159	0.950115	0	0	0.000414888	0.00402659	0	0.041481	0.954077	0	0	0.000457813	0.00398367	0	0.041481	0.954077	0	0	0.000764079	0.00796189	0	0.041159	0.950115	0.00444148	0	0.000845595	0.01214	0	0.0406355	0.941937	0.00872597	0	0.000523583	0.00817752	0	0.0406355	0.941937	0.0174271	0	0.0406355	0.941937	0	0	0
1101	0	0	0.000691015	0.00788456	0	0.0411656	0.950259	0	0	0.00037954	0.00401159	0	0.0414826	0.954126	0	0	0.000473124	0.00391801	0	0.0414826	0.954126	0	0	0.000691324	0.00788425	0	0.0411656	0.950259	0.00439113	0	0.000839694	0.0120386	0	0.040643	0.942088	0.00857558	0	0.000522627	0.00817127	0	0.040643	0.942088	0.0172695	0	0.040643	0.942088	0	0	0
1102	0	0	0.0236515	0.46579	0	0.0182546	0.492303	0	0	0.0415851	0.948359	0	0.000498256	0.00955733	0	0	0.948394	0.04155	0	0.000498256	0.00955733	0	0	0.0236618	0.46578	0	0.0182546	0.492303	0.989944	0	0.000171193	0.000125454	0	0.000327063	0.00943187	0.489442	0	0.0179276	0.482872	0	0.000327063	0.00943187	0.990241	0	0.000327063	0.00943187	0	0	0
1103	0.950446	0.0495536	0	0	0	0	0	0	0	0.0129696	0.23675	0	0.028951	0.72133	0	0	0.0152631	0.234456	0	0.028951	0.72133	0	0	0.0419413	0.958059	0	0	0	0.249719	0	0.028951	0.72133	0	0	0	1	0	0	0	0	0	0	1	0	0	0	0	0	0
1104	0	0	0.000686552	0.00783686	0	0.0411618	0.950315	0	0	0.000371335	0.00392406	0	0.0414764	0.954228	0	0	0.000384115	0.00391128	0	0.0414764	0.954228	0	0	0.000686842	0.00783657	0	0.0411618	0.950315	0.00429539	0	0.000835289	0.0120372	0	0.0406411	0.942191	0.00852341	0	0.000520663	0.00812378	0	0.0406411	0.942191	0.0171679	0	0.0406411	0.942191	0	0	0
1105	0	0	0.000685519	0.00782921	0	0.041162	0.950323	0	0	0.000370527	0.00391044	0	0.0414768	0.954242	0	0	0.00037087	0.00391009	0	0.0414768	0.954242	0	0	0.000685522	0.00782921	0	0.041162	0.950323	0.00428096	0	0.000835255	0.012036	0	0.0406415	0.942206	0.00851473	0	0.000520482	0.00811697	0	0.0406415	0.942206	0.0171522	0	0.0406415	0.942206	0	0	0
1106	0	0	0.000687654	0.00784965	0	0.0411599	0.950303	0	0	0.000374692	0.00395099	0	0.0414735	0.954201	0	0	0.000411496	0.00391418	0	0.0414735	0.954201	0	0	0.000687655	0.00784965	0	0.0411599	0.950303	0.00432568	0	0.000835353	0.0120359	0	0.0406381	0.942165	0.0085373	0	0.000521821	0.00813777	0	0.0406381	0.942165	0.0171969	0	0.0406381	0.942165	0	0	0
1107	0	0	0.0235352	0.466883	0	0.0183328	0.491249	0	0	0.0414089	0.950684	0	0.000606198	0.00730128	0	0	0.950712	0.0413808	0	0.000606198	0.00730128	0	0	0.0235353	0.466883	0	0.0183328	0.491249	0.992093	0	0.000133981	9.63E-05	0	0.000472217	0.00720497	0.490418	0	0.0178605	0.484044	0	0.000472217	0.00720497	0.992323	0	0.000472217	0.00720497	0	0	0
1108	0	0	0.000803741	0.00791268	0	0.0410311	0.950253	0	0	0.000581667	0.00407871	0	0.0412524	0.954087	0	0	0.000536909	0.00412347	0	0.0412524	0.954087	0	0	0.000804043	0.00791238	0	0.0410311	0.950253	0.00466038	0	0.000830976	0.012037	0	0.0404214	0.94205	0.00871642	0	0.000609643	0.00820229	0	0.0404214	0.94205	0.0175284	0	0.0404214	0.94205	0	0	0
1109	0	0	0.544482	0.0205548	0	0.413672	0.0212908	0.972104	0.0278958	0	0	0	0	0	0	0	0.958329	0.0416712	0	0	0	0	0	0.54447	0.0205669	0	0.413672	0.0212908	1	0	0	0	0	0	0	0.565037	0	0.413672	0.0212908	0	0	0	1	0	0	0	0	0	0
1110	0	0	0.00100143	0.00803583	0	0.0408247	0.950138	0	0	0.000932467	0.00425871	0	0.0408944	0.953914	0	0	0.000706892	0.00448429	0	0.0408944	0.953914	0	0	0.00104082	0.00799645	0	0.0408247	0.950138	0.00519118	0	0.000828122	0.0120639	0	0.0400663	0.94185	0.00903726	0	0.000758445	0.00828754	0	0.0400663	0.94185	0.0180832	0	0.0400663	0.94185	0	0	0
1111	0	0	0.532141	0.00919792	0	0.426154	0.032507	0	0	0.933501	0.0180708	0	0.024538	0.0238897	0	0	0.0181642	0.933408	0	0.024538	0.0238897	0	0	0.529746	0.0115936	0	0.426154	0.032507	0.951572	0	0.000811152	0.000819393	0	0.0237269	0.0230703	0.541339	0	0.402427	0.0094367	0	0.0237269	0.0230703	0.953203	0	0.0237269	0.0230703	0	0	0
1112	0.917873	0.0478553	0	0	0.0342721	0	0	0	0	0.0241188	0.947153	0	0.0144391	0.0142891	0	0	0.948912	0.0223599	0	0.0144391	0.0142891	0.910041	0.055687	0	0	0.0342721	0	0	0.971272	0	0.0144391	0.0142891	0	0	0	0.965728	0.0342721	0	0	0	0	0	1	0	0	0	0	0	0
1113	0	0	0.0377039	0.00773016	0	0.929076	0.0254902	0	0	0.0186328	0.00466161	0	0.958547	0.0181584	0	0	0.0228264	0.000467999	0	0.958547	0.0181584	0	0	0.0158029	0.0296311	0	0.929076	0.0254902	0.0232944	0	0.041289	0.000424627	0	0.917258	0.0177338	0.045434	0	0.0118176	0.00775638	0	0.917258	0.0177338	0.065008	0	0.917258	0.0177338	0	0	0
1114	0	0	0.0263867	0.973613	0	0	0	0	0	0.00668834	0.240787	0	0.0121039	0.740421	0	0	0.00563048	0.241845	0	0.0121039	0.740421	0.942337	0.0576632	0	0	0	0	0	0.247475	0	0.0121039	0.740421	0	0	0	1	0	0	0	0	0	0	1	0	0	0	0	0	0
1115	0	0	0.000631971	0.0134418	0	0.0162974	0.969629	0	0	0.000212819	0.00538618	0	0.0165241	0.977877	0	0	0.0002035	0.00539549	0	0.0165241	0.977877	0	0	0.00571094	0.00836283	0	0.0162974	0.969629	0.005599	0	0.000435275	0.0165483	0	0.0160888	0.961329	0.0140738	0	0.000208614	0.00830018	0	0.0160888	0.961329	0.0225826	0	0.0160888	0.961329	0	0	0
1116	0	0	0.000459164	0.00823459	0	0.0163917	0.974915	0	0	0.000156862	0.0041048	0	0.016527	0.979211	0	0	0.000156293	0.00410537	0	0.016527	0.979211	0	0	0.000477253	0.00821651	0	0.0163917	0.974915	0.00426167	0	0.000344324	0.0126249	0	0.0161827	0.966586	0.00869376	0	0.000208999	0.00832816	0	0.0161827	0.966586	0.0172309	0	0.0161827	0.966586	0	0	0
1117	0	0	0.979344	0.0166224	0	0.000171357	0.00386267	0	0	0.0051114	0.240178	0	0.011564	0.743146	0	0	0.00511139	0.240178	0	0.011564	0.743146	0	0	0.0167276	0.979238	0	0.000171357	0.00386267	0.24529	0	0.011498	0.739318	0	6.60E-05	0.00382792	0.995966	0	0.000105345	3.47E-05	0	6.60E-05	0.00382792	0.996106	0	6.60E-05	0.00382792	0	0	0
1118	0	0	0.0161006	0.00018329	0	0.967202	0.0165138	0	0	0.00871567	6.86E-05	0	0.974633	0.0165826	0	0	0.00871567	6.86E-05	0	0.974633	0.0165826	0	0	0.0161435	0.000140334	0	0.967202	0.0165138	0.00878431	0	0.0196606	0.00020988	0	0.954972	0.0163727	0.0162838	0	0.0122299	0.000141051	0	0.954972	0.0163727	0.0286548	0	0.954972	0.0163727	0	0	0
1119	0	0	0.0160973	0.000137116	0	0.967251	0.0165144	0	0	0.00870085	6.82E-05	0	0.974648	0.0165825	0	0	0.00870085	6.82E-05	0	0.974648	0.0165825	0	0	0.0160979	0.000136601	0	0.967251	0.0165144	0.00876907	0	0.0196276	0.000209168	0	0.955021	0.0163733	0.0162345	0	0.0122303	0.000141051	0	0.955021	0.0163733	0.0286058	0	0.955021	0.0163733	0	0	0
1120	0	0	0.000273044	0.00803488	0	0.0163778	0.975314	0	0	0.000147557	0.00401287	0	0.016503	0.979337	0	0	0.000147557	0.00401287	0	0.016503	0.979337	0	0	0.000273038	0.00803488	0	0.0163778	0.975314	0.00416043	0	0.000332336	0.0123525	0	0.0161707	0.966984	0.00830792	0	0.000207088	0.00833022	0	0.0161707	0.966984	0.0168452	0	0.0161707	0.966984	0	0	0
1121	0	0	0.000273247	0.0080353	0	0.0163777	0.975314	0	0	0.000147804	0.0040132	0	0.0165029	0.979336	0	0	0.000147804	0.0040132	0	0.0165029	0.979336	0	0	0.000273247	0.0080353	0	0.0163777	0.975314	0.004161	0	0.000332354	0.0123527	0	0.0161706	0.966983	0.00830855	0	0.000207095	0.00833045	0	0.0161706	0.966983	0.0168461	0	0.0161706	0.966983	0	0	0
1122	0	0	0.558784	0.00819199	0	0.424549	0.00847474	0.93647	0.0268732	0	0	0.0366566	0	0	0.927708	0.0356355	0	0	0.0366566	0	0	0	0	0.558784	0.008192	0	0.424549	0.00847474	0.963343	0.0366566	0	0	0	0	0	0.566976	0	0.424549	0.00847474	0	0	0	1	0	0	0	0	0	0
1123	0	0	0.0160988	0.000137081	0	0.967251	0.0165131	0	0	0.00870198	6.90E-05	0	0.974648	0.0165812	0	0	0.00870178	6.92E-05	0	0.974648	0.0165812	0	0	0.0160988	0.000137087	0	0.967251	0.0165131	0.00877103	0	0.0196278	0.000209188	0	0.95502	0.016372	0.0162359	0	0.0122311	0.000141059	0	0.95502	0.016372	0.0286081	0	0.95502	0.016372	0	0	0
1124	0	0	0.558785	0.0081916	0	0.424549	0.00847438	0.972104	0.0278958	0	0	0	0	0	0	0	0.0167055	0.983295	0	0	0	0	0	0.558784	0.00819194	0	0.424549	0.00847438	1	0	0	0	0	0	0	0.566976	0	0.424549	0.00847438	0	0	0	1	0	0	0	0	0	0
1125	0	0	0.0160991	0.000136821	0	0.967252	0.0165125	0	0	0.00870155	6.85E-05	0	0.974649	0.0165807	0	0	0.00870145	6.86E-05	0	0.974649	0.0165807	0	0	0.0160979	0.000137984	0	0.967252	0.0165125	0.00877005	0	0.0196283	0.000209171	0	0.955021	0.0163715	0.0162359	0	0.0122306	0.000141047	0	0.955021	0.0163715	0.0286075	0	0.955021	0.0163715	0	0	0
1126	0	0	0.0161686	0.000139855	0	0.967181	0.0165106	0	0	0.00872284	6.88E-05	0	0.974628	0.01658	0	0	0.00872284	6.88E-05	0	0.974628	0.01658	0	0	0.0160995	0.000208874	0	0.967181	0.0165106	0.00879165	0	0.0196769	0.000210509	0	0.954951	0.0163695	0.0163084	0	0.0122295	0.000141083	0	0.954951	0.0163695	0.028679	0	0.954951	0.0163695	0	0	0
1127	0	0	0.977343	0.0165455	0	0.00589145	0.000219996	0	0	0.300244	0.00406201	0	0.683092	0.0126013	0	0	0.300244	0.00406201	0	0.683092	0.0126013	0	0	0.0165835	0.977305	0	0.00589145	0.000219996	0.304306	0	0.677277	0.0124457	0	0.00581539	0.000155577	0.993889	0	7.61E-05	6.44E-05	0	0.00581539	0.000155577	0.994029	0	0.00581539	0.000155577	0	0	0
1128	0.950446	0.0495536	0	0	0	0	0	0.93647	0.0268732	0	0	0.0366566	0	0	0.927708	0.0356355	0	0	0.0366566	0	0	0	0	0.980872	0.0191283	0	0	0	0.963343	0.0366566	0	0	0	0	0	1	0	0	0	0	0	0	1	0	0	0	0	0	0
1129	0	0	0.0161286	0.000138735	0	0.967235	0.0164978	0	0	0.00871084	6.88E-05	0	0.974654	0.0165666	0	0	0.00871084	6.88E-05	0	0.974654	0.0165666	0	0	0.0160998	0.000167552	0	0.967235	0.0164978	0.00877963	0	0.0196493	0.000209754	0	0.955004	0.0163569	0.0162673	0	0.0122304	0.000140917	0	0.955004	0.0163569	0.0286387	0	0.955004	0.0163569	0	0	0
1130	0	0	0.0160986	0.00013668	0	0.967266	0.0164987	0	0	0.00870136	6.84E-05	0	0.974663	0.0165668	0	0	0.00870136	6.84E-05	0	0.974663	0.0165668	0	0	0.0160981	0.000137162	0	0.967266	0.0164987	0.0087698	0	0.0196281	0.000208985	0	0.955035	0.0163578	0.0162353	0	0.0122307	0.000140921	0	0.955035	0.0163578	0.0286069	0	0.955035	0.0163578	0	0	0
1131	0	0	0.558793	0.00818457	0	0.424556	0.00846719	0.93647	0.0268732	0	0	0.0366566	0	0	0.927708	0.0356355	0	0	0.0366566	0	0	0	0	0.558792	0.00818471	0	0.424556	0.00846719	0.963343	0.0366566	0	0	0	0	0	0.566977	0	0.424556	0.00846719	0	0	0	1	0	0	0	0	0	0
1132	0	0	0.0160989	0.00013694	0	0.967265	0.0164987	0	0	0.0087019	6.90E-05	0	0.974662	0.0165667	0	0	0.0087019	6.90E-05	0	0.974662	0.0165667	0	0	0.0160989	0.000136942	0	0.967265	0.0164987	0.00877087	0	0.0196281	0.00020898	0	0.955034	0.0163577	0.0162359	0	0.0122312	0.000140928	0	0.955034	0.0163577	0.028608	0	0.955034	0.0163577	0	0	0
1133	0	0	0.558792	0.00818453	0	0.424556	0.00846718	0.93647	0.0268732	0	0	0.0366566	0	0	0.927708	0.0356355	0	0	0.0366566	0	0	0	0	0.558792	0.00818453	0	0.424556	0.00846718	0.963343	0.0366566	0	0	0	0	0	0.566977	0	0.424556	0.00846718	0	0	0	1	0	0	0	0	0	0
1134	0	0	0.000272976	0.00803542	0	0.0163623	0.975329	0	0	0.000147653	0.00401326	0	0.0164874	0.979352	0	0	0.000147653	0.00401326	0	0.0164874	0.979352	0	0	0.000272976	0.00803542	0	0.0163623	0.975329	0.00416091	0	0.000332027	0.0123529	0	0.0161554	0.966999	0.00830839	0	0.000206895	0.00833058	0	0.0161554	0.966999	0.0168459	0	0.0161554	0.966999	0	0	0
1135	0	0	0.0160976	0.000136426	0	0.967267	0.0164987	0	0	0.00870081	6.82E-05	0	0.974664	0.0165667	0	0	0.00870081	6.82E-05	0	0.974664	0.0165667	0	0	0.0160976	0.000136426	0	0.967267	0.0164987	0.00876896	0	0.0196275	0.000208958	0	0.955037	0.0163578	0.016234	0	0.0122305	0.000140916	0	0.955037	0.0163578	0.0286054	0	0.955037	0.0163578	0	0	0
1136	0	0	0.0160976	0.000136423	0	0.967267	0.0164987	0	0	0.00870081	6.82E-05	0	0.974664	0.0165667	0	0	0.00870081	6.82E-05	0	0.974664	0.0165667	0	0	0.0160976	0.000136423	0	0.967267	0.0164987	0.00876896	0	0.0196275	0.000208958	0	0.955037	0.0163578	0.016234	0	0.0122305	0.000140916	0	0.955037	0.0163578	0.0286054	0	0.955037	0.0163578	0	0	0
1137	0	0	0.000272776	0.00803508	0	0.0163623	0.97533	0	0	0.000147575	0.00401293	0	0.0164874	0.979352	0	0	0.000147418	0.00401309	0	0.0164874	0.979352	0	0	0.000272776	0.00803508	0	0.0163623	0.97533	0.00416051	0	0.00033202	0.0123526	0	0.0161554	0.966999	0.00830785	0	0.000206893	0.00833043	0	0.0161554	0.966999	0.0168452	0	0.0161554	0.966999	0	0	0
1138	0	0	0.0161135	0.000136664	0	0.967251	0.0164984	0	0	0.00870102	9.70E-05	0	0.974636	0.0165663	0	0	0.0087294	6.86E-05	0	0.974636	0.0165663	0	0	0.0161135	0.000136664	0	0.967251	0.0164984	0.00879804	0	0.0196269	0.000208998	0	0.955009	0.0163573	0.0162502	0	0.0122426	0.00014115	0	0.955009	0.0163573	0.028634	0	0.955009	0.0163573	0	0	0
1139	0	0	0.000319464	0.0101858	0	0.0163147	0.97318	0	0	0.00459965	0.00407854	0	0.0164046	0.974917	0	0	0.000231047	0.00844714	0	0.0164046	0.974917	0	0	0.000319478	0.0101858	0	0.0163147	0.97318	0.00867819	0	0.000331778	0.0122968	0	0.0160729	0.96262	0.0105053	0	0.000241881	0.0105597	0	0.0160729	0.96262	0.0213068	0	0.0160729	0.96262	0	0	0
1140	0	0	0.117961	0.00195657	0	0.865429	0.0146539	0	0	0.0108202	0.184556	0	0.79176	0.012864	0	0	0.191551	0.00382434	0	0.79176	0.012864	0	0	0.11796	0.00195775	0	0.865429	0.0146539	0.195376	0	0.0159513	0.000231112	0	0.775809	0.0126329	0.119917	0	0.0896199	0.00202097	0	0.775809	0.0126329	0.211558	0	0.775809	0.0126329	0	0	0
1141	0	0	0.983365	0.0166346	0	0	0	0	0	0.250283	0.183679	0	0.556239	0.00979871	0	0	0.427067	0.00689525	0	0.556239	0.00979871	0.942337	0.0576632	0	0	0	0	0	0.433963	0	0.556239	0.00979871	0	0	0	1	0	0	0	0	0	0	1	0	0	0	0	0	0
1142	0	0	0.0195974	0.000183346	0	0.9638	0.0164189	0	0	0.0087392	0.00640423	0	0.968417	0.0164396	0	0	0.0149825	0.000160967	0	0.968417	0.0164396	0	0	0.0195966	0.000184078	0	0.9638	0.0164189	0.0151434	0	0.0195052	0.000209557	0	0.948912	0.01623	0.0197807	0	0.0148886	0.000188853	0	0.948912	0.01623	0.0348581	0	0.948912	0.01623	0	0	0
1143	0	0	0.000293784	0.00807422	0	0.0163097	0.975322	0	0	0.000184798	0.0040342	0	0.0164218	0.979359	0	0	0.000157974	0.00406102	0	0.0164218	0.979359	0	0	0.00031161	0.0080564	0	0.0163097	0.975322	0.004219	0	0.000333532	0.0123877	0	0.0160882	0.966972	0.00836801	0	0.000221503	0.00835069	0	0.0160882	0.966972	0.0169402	0	0.0160882	0.966972	0	0	0
1144	0	0	0.017765	0.0002991	0	0.965508	0.0164281	0	0	0.00926032	7.90E-05	0	0.974175	0.0164854	0	0	0.00925889	8.04E-05	0	0.974175	0.0164854	0	0	0.0162023	0.00186183	0	0.965508	0.0164281	0.00933934	0	0.020879	0.000232184	0	0.953296	0.0162532	0.0180641	0	0.0122114	0.000174946	0	0.953296	0.0162532	0.0304505	0	0.953296	0.0162532	0	0	0
1145	0	0	0.0252344	0.974766	0	0	0	0	0	0.00508055	0.241302	0	0.0111796	0.742438	0	0	0.00508092	0.241302	0	0.0111796	0.742438	0.942337	0.0576632	0	0	0	0	0	0.246383	0	0.0111796	0.742438	0	0	0	1	0	0	0	0	0	0	1	0	0	0	0	0	0
1146	0	0	0.270562	0.244325	0	0.204981	0.280132	0	0	0.00347655	0.174091	0	0.0123049	0.810127	0	0	0.00347653	0.174091	0	0.0123049	0.810127	0	0	0.50252	0.0123674	0	0.204981	0.280132	0.177568	0	0.00779369	0.535854	0	0.00451123	0.274273	0.514887	0	0.20047	0.00585877	0	0.00451123	0.274273	0.721216	0	0.00451123	0.274273	0	0	0
1147	0	0	0.514685	0.0135038	0	0.0108081	0.461003	0	0	0.0030376	0.129296	0	0.0127109	0.854956	0	0	0.0030376	0.129296	0	0.0127109	0.854956	0	0	0.0160922	0.512097	0	0.0108081	0.461003	0.132333	0	0.00681104	0.397967	0	0.00589988	0.456989	0.528189	0	0.00490824	0.00401415	0	0.00589988	0.456989	0.537111	0	0.00589988	0.456989	0	0	0
1148	0	0	0.484005	0.143652	0	0.364719	0.00762372	0	0	0.00446483	0.241005	0	0.0112491	0.743282	0	0	0.00446483	0.241005	0	0.0112491	0.743282	0	0	0.616097	0.01156	0	0.364719	0.00762372	0.245469	0	0.0100095	0.741821	0	0.00123964	0.00146063	0.627657	0	0.363479	0.00616309	0	0.00123964	0.00146063	0.9973	0	0.00123964	0.00146063	0	0	0
1149	0	0	0.0162101	0.0018008	0	0.967666	0.0143235	0	0	0.00925071	8.01E-05	0	0.976262	0.0144075	0	0	0.00925071	8.01E-05	0	0.976262	0.0144075	0	0	0.0177964	0.000214527	0	0.967666	0.0143235	0.00933079	0	0.0208493	0.00022011	0	0.955412	0.0141874	0.0180109	0	0.0122532	0.000136095	0	0.955412	0.0141874	0.0304002	0	0.955412	0.0141874	0	0	0
1150	0	0	0.0161347	0.000139229	0	0.969389	0.0143373	0	0	0.00872682	5.97E-05	0	0.976817	0.0143968	0	0	0.00872682	5.97E-05	0	0.976817	0.0143968	0	0	0.0161537	0.0001202	0	0.969389	0.0143373	0.0087865	0	0.0196857	0.000182219	0	0.957131	0.0142146	0.0162739	0	0.0122577	0.000122742	0	0.957131	0.0142146	0.0286544	0	0.957131	0.0142146	0	0	0
1151	0	0	0.0161341	0.000118918	0	0.96941	0.0143374	0	0	0.00872039	5.96E-05	0	0.976823	0.0143966	0	0	0.00872069	5.93E-05	0	0.976823	0.0143966	0	0	0.0161337	0.000119313	0	0.96941	0.0143374	0.00877999	0	0.0196716	0.000181632	0	0.957152	0.0142149	0.016253	0	0.0122578	0.000122495	0	0.957152	0.0142149	0.0286333	0	0.957152	0.0142149	0	0	0
1152	0	0	0.0162107	0.000119722	0	0.969333	0.0143367	0	0	0.00873683	0.000107288	0	0.97676	0.0143958	0	0	0.00878295	6.12E-05	0	0.97676	0.0143958	0	0	0.0161603	0.000170133	0	0.969333	0.0143367	0.00884412	0	0.0197047	0.000181937	0	0.957055	0.0142139	0.0163304	0	0.0122776	0.000122795	0	0.957055	0.0142139	0.0287308	0	0.957055	0.0142139	0	0	0
1153	0	0	0.00819958	0.482456	0	0.00628368	0.503061	0	0	0.978033	0.0143762	0	0.000233878	0.00735683	0	0	0.0144028	0.978006	0	0.000233878	0.00735683	0	0	0.0123969	0.478259	0	0.00628368	0.503061	0.992409	0	0.000129437	9.49E-05	0	0.000104441	0.00726198	0.490656	0	0.00617923	0.495799	0	0.000104441	0.00726198	0.992634	0	0.000104441	0.00726198	0	0	0
1154	0	0	0.0162372	0.000120395	0	0.96932	0.0143229	0	0	0.00874494	0.000107565	0	0.976765	0.0143825	0	0	0.00879119	6.13E-05	0	0.976765	0.0143825	0	0	0.016161	0.000196601	0	0.96932	0.0143229	0.00885251	0	0.0197229	0.000182222	0	0.957042	0.0142003	0.0163576	0	0.0122774	0.000122612	0	0.957042	0.0142003	0.0287576	0	0.957042	0.0142003	0	0	0
1155	0	0	0.016136	0.000119063	0	0.969421	0.0143242	0	0	0.00872113	5.97E-05	0	0.976836	0.0143833	0	0	0.0087215	5.93E-05	0	0.976836	0.0143833	0	0	0.0161342	0.000120878	0	0.969421	0.0143242	0.00878079	0	0.0196732	0.000181446	0	0.957163	0.0142019	0.0162551	0	0.012258	0.000122348	0	0.957163	0.0142019	0.0286354	0	0.957163	0.0142019	0	0	0
1156	0.917873	0.0478553	0	0	0.0342721	0	0	0	0	0.302703	0.00355072	0	0.682845	0.0109008	0	0	0.302703	0.00355066	0	0.682845	0.0109008	0.910041	0.055687	0	0	0.0342721	0	0	0.306254	0	0.682845	0.0109008	0	0	0	0.965728	0.0342721	0	0	0	0	0	1	0	0	0	0	0	0
1157	0	0	0.0161355	0.000120019	0	0.96942	0.0143242	0	0	0.00872137	5.94E-05	0	0.976836	0.0143833	0	0	0.00872137	5.94E-05	0	0.976836	0.0143833	0	0	0.0161351	0.000120414	0	0.96942	0.0143242	0.00878076	0	0.0196735	0.000181446	0	0.957162	0.0142019	0.0162555	0	0.0122579	0.000122346	0	0.957162	0.0142019	0.0286357	0	0.957162	0.0142019	0	0	0
1158	0.950446	0.0495536	0	0	0	0	0	0	0	0.00444971	0.241661	0	0.0100063	0.743883	0	0	0.00444971	0.241661	0	0.0100063	0.743883	0	0	0.0144999	0.9855	0	0	0	0.24611	0	0.0100063	0.743883	0	0	0	1	0	0	0	0	0	0	1	0	0	0	0	0	0
1159	0	0	0.000237373	0.00805364	0	0.0142058	0.977503	0	0	0.0001281	0.00402223	0	0.0143145	0.981535	0	0	0.0001281	0.00402223	0	0.0143145	0.981535	0	0	0.000237551	0.00805346	0	0.0142058	0.977503	0.00415033	0	0.000288269	0.012381	0	0.0140262	0.969154	0.00829101	0	0.000179625	0.00834899	0	0.0140262	0.969154	0.0168196	0	0.0140262	0.969154	0	0	0
1160	0	0	0.0161343	0.000119037	0	0.969422	0.0143242	0	0	0.00872078	5.95E-05	0	0.976836	0.0143833	0	0	0.00872082	5.95E-05	0	0.976836	0.0143833	0	0	0.0161343	0.000119043	0	0.969422	0.0143242	0.00878031	0	0.0196719	0.000181429	0	0.957164	0.0142019	0.0162533	0	0.012258	0.000122348	0	0.957164	0.0142019	0.0286337	0	0.957164	0.0142019	0	0	0
1161	0.276934	0.0144386	0	0	0.708628	0	0	0.282545	0.00810798	0	0	0.709347	0	0	0.279901	0.0107517	0	0	0.709347	0	0	0.274571	0.0168015	0	0	0.708628	0	0	0.290653	0.0110598	0	0	0.698287	0	0	0.291372	0.0103403	0	0	0.698287	0	0	0.301713	0.698287	0	0	0	0	0
1162	0	0	0.0161435	0.0001201	0	0.969412	0.0143241	0	0	0.00872165	7.35E-05	0	0.976822	0.0143833	0	0	0.00873536	5.98E-05	0	0.976822	0.0143833	0	0	0.0161431	0.000120476	0	0.969412	0.0143241	0.00879518	0	0.0196732	0.000181548	0	0.957148	0.0142017	0.0162636	0	0.012264	0.000122404	0	0.957148	0.0142017	0.02865	0	0.957148	0.0142017	0	0	0
1163	0.950446	0.0495536	0	0	0	0	0	0	0	0.00552288	0.241406	0	0.0100009	0.74307	0	0	0.00445679	0.242472	0	0.0100009	0.74307	0	0	0.0145002	0.9855	0	0	0	0.246929	0	0.0100009	0.74307	0	0	0	1	0	0	0	0	0	0	1	0	0	0	0	0	0
1164	0	0	0.0184813	0.000143915	0	0.967075	0.0142994	0	0	0.00873289	0.0043081	0	0.972623	0.0143356	0	0	0.0129317	0.000109291	0	0.972623	0.0143356	0	0	0.018481	0.000144286	0	0.967075	0.0142994	0.013041	0	0.0195883	0.000183329	0	0.953035	0.0141523	0.0186253	0	0.0140402	0.000147088	0	0.953035	0.0141523	0.0328126	0	0.953035	0.0141523	0	0	0
1165	0	0	0.560043	0.00710922	0	0.425501	0.00734635	0.972104	0.0278958	0	0	0	0	0	0	0	0.985531	0.0144693	0	0	0	0	0	0.560043	0.00710934	0	0.425501	0.00734635	1	0	0	0	0	0	0	0.567152	0	0.425501	0.00734635	0	0	0	1	0	0	0	0	0	0
1166	0	0	0.000263273	0.00937663	0	0.0141771	0.976183	0	0	0.00286772	0.00405787	0	0.0142659	0.978808	0	0	0.000174964	0.00675063	0	0.0142659	0.978808	0	0	0.000263274	0.00937663	0	0.0141771	0.976183	0.0069256	0	0.000288128	0.0123463	0	0.0139778	0.966462	0.0096399	0	0.00019928	0.00972084	0	0.0139778	0.966462	0.01956	0	0.0139778	0.966462	0	0	0
1167	0	0	0.000237022	0.00806033	0	0.014203	0.9775	0	0	0.000143265	0.00402214	0	0.0143116	0.981523	0	0	0.000128314	0.00403709	0	0.0143116	0.981523	0	0	0.000237022	0.00806033	0	0.014203	0.9775	0.0041654	0	0.000288231	0.01238	0	0.0140233	0.969143	0.00829735	0	0.00017972	0.00835661	0	0.0140233	0.969143	0.0168337	0	0.0140233	0.969143	0	0	0
1168	0	0	0.000236845	0.00805303	0	0.0142032	0.977507	0	0	0.000128083	0.00402199	0	0.0143118	0.981538	0	0	0.000128098	0.00402197	0	0.0143118	0.981538	0	0	0.000236845	0.00805303	0	0.0142032	0.977507	0.00415007	0	0.000288215	0.0123802	0	0.0140236	0.969158	0.00828987	0	0.000179593	0.00834904	0	0.0140236	0.969158	0.0168185	0	0.0140236	0.969158	0	0	0
1169	0	0	0.0161433	0.000118628	0	0.969417	0.0143215	0	0	0.00873786	5.95E-05	0	0.976822	0.0143804	0	0	0.00872034	7.70E-05	0	0.976822	0.0143804	0	0	0.0161433	0.000118628	0	0.969417	0.0143215	0.00879734	0	0.019671	0.000181421	0	0.957151	0.014199	0.016262	0	0.0122653	0.000122453	0	0.957151	0.014199	0.0286497	0	0.957151	0.014199	0	0	0
1170	0	0	0.000263421	0.00937973	0	0.0141767	0.97618	0	0	0.000175162	0.00675617	0	0.0142661	0.978803	0	0	0.00287347	0.00405786	0	0.0142661	0.978803	0	0	0.000263421	0.00937973	0	0.0141767	0.97618	0.00693133	0	0.000288588	0.0123463	0	0.0139775	0.966456	0.00964315	0	0.000199227	0.00972383	0	0.0139775	0.966456	0.0195662	0	0.0139775	0.966456	0	0	0
1171	0	0	0.00822808	0.483885	0	0.00622342	0.501663	0	0	0.0144812	0.985519	0	0	0	0.963009	0.0369915	0	0	0	0	0	0	0	0.00822808	0.483885	0	0.00622342	0.501663	1	0	0	0	0	0	0	0.492113	0	0.00622342	0.501663	0	0	0	1	0	0	0	0	0	0
1172	0	0	0.0179113	0.000138719	0	0.967688	0.0142622	0	0	0.0119098	0.000100299	0	0.973689	0.0143012	0	0	0.0087337	0.00327635	0	0.973689	0.0143012	0	0	0.0179113	0.000138719	0	0.967688	0.0142622	0.0120101	0	0.019609	0.000181428	0	0.95408	0.0141198	0.0180501	0	0.013608	0.00014244	0	0.95408	0.0141198	0.0318005	0	0.95408	0.0141198	0	0	0
1173	0	0	0.000237041	0.00807422	0	0.0141632	0.977526	0	0	0.000128598	0.00406387	0	0.0142715	0.981536	0	0	0.000169504	0.00402297	0	0.0142715	0.981536	0	0	0.000237041	0.00807422	0	0.0141632	0.977526	0.00419247	0	0.000287676	0.012381	0	0.0139839	0.969155	0.00831126	0	0.000179358	0.00837049	0	0.0139839	0.969155	0.0168611	0	0.0139839	0.969155	0	0	0
1174	0.276934	0.0144386	0	0	0.708628	0	0	0.282545	0.00810798	0	0	0.709347	0	0	0.279901	0.0107517	0	0	0.709347	0	0	0.274571	0.0168015	0	0	0.708628	0	0	0.290653	0.0110598	0	0	0.698287	0	0	0.291372	0.0103403	0	0	0.698287	0	0	0.301713	0.698287	0	0	0	0	0
1175	0	0	0.0161538	0.0001189	0	0.969446	0.0142813	0	0	0.00875452	5.98E-05	0	0.976845	0.0143404	0	0	0.00872125	9.31E-05	0	0.976845	0.0143404	0	0	0.0161538	0.00011889	0	0.969446	0.0142813	0.00881431	0	0.0196721	0.000181197	0	0.957173	0.0141592	0.0162727	0	0.0122728	0.00012217	0	0.957173	0.0141592	0.0286676	0	0.957173	0.0141592	0	0	0
1176	0	0	0.0173254	0.000132893	0	0.968274	0.0142674	0	0	0.0108568	8.69E-05	0	0.974742	0.0143141	0	0	0.00872956	0.00221418	0	0.974742	0.0143141	0	0	0.0173258	0.0001325	0	0.968274	0.0142674	0.0109437	0	0.0196304	0.000182169	0	0.955112	0.0141319	0.0174583	0	0.0131625	0.000135516	0	0.955112	0.0141319	0.0307563	0	0.955112	0.0141319	0	0	0
1177	0.950446	0.0495536	0	0	0	0	0	0.93647	0.0268732	0	0	0.0366566	0	0	0.927708	0.0356355	0	0	0.0366566	0	0	0	0	0.985568	0.0144322	0	0	0	0.963343	0.0366566	0	0	0	0	0	1	0	0	0	0	0	0	1	0	0	0	0	0	0
1178	0.276934	0.0144386	0	0	0.708628	0	0	0.282545	0.00810798	0	0	0.709347	0	0	0.279901	0.0107517	0	0	0.709347	0	0	0.274571	0.0168015	0	0	0.708628	0	0	0.290653	0.0110598	0	0	0.698287	0	0	0.291372	0.0103403	0	0	0.698287	0	0	0.301713	0.698287	0	0	0	0	0
1179	0	0	0.0173153	0.000132251	0	0.96834	0.0142121	0	0	0.0108378	8.64E-05	0	0.974818	0.0142578	0	0	0.00873037	0.00219378	0	0.974818	0.0142578	0	0	0.0173155	0.000132054	0	0.96834	0.0142121	0.0109242	0	0.0196324	0.000180681	0	0.955186	0.0140772	0.0174476	0	0.0131547	0.000134937	0	0.955186	0.0140772	0.0307372	0	0.955186	0.0140772	0	0	0
1180	0	0	0.0161428	0.000117791	0	0.969514	0.0142252	0	0	0.00873481	5.90E-05	0	0.976922	0.0142838	0	0	0.00872113	7.26E-05	0	0.976922	0.0142838	0	0	0.0161428	0.000117789	0	0.969514	0.0142252	0.00879377	0	0.019673	0.000180181	0	0.957249	0.0141036	0.0162605	0	0.0122648	0.000121575	0	0.957249	0.0141036	0.0286469	0	0.957249	0.0141036	0	0	0
1181	0	0	0.000235253	0.00805376	0	0.0141077	0.977603	0	0	0.000127135	0.00402236	0	0.0142155	0.981635	0	0	0.000127211	0.00402229	0	0.0142155	0.981635	0	0	0.000235253	0.00805376	0	0.0141077	0.977603	0.0041495	0	0.000286269	0.0123814	0	0.0139293	0.969254	0.00828902	0	0.000178383	0.00834981	0	0.0139293	0.969254	0.0168172	0	0.0139293	0.969254	0	0	0
1182	0	0	0.000235252	0.00805373	0	0.0141077	0.977603	0	0	0.000127133	0.00402228	0	0.0142155	0.981635	0	0	0.000127133	0.00402228	0	0.0142155	0.981635	0	0	0.000235252	0.00805373	0	0.0141077	0.977603	0.00414942	0	0.000286268	0.0123814	0	0.0139293	0.969254	0.00828898	0	0.000178383	0.00834977	0	0.0139293	0.969254	0.0168171	0	0.0139293	0.969254	0	0	0
1183	0	0	0.000235252	0.00805374	0	0.0141077	0.977603	0	0	0.000127133	0.00402229	0	0.0142155	0.981635	0	0	0.000127133	0.00402229	0	0.0142155	0.981635	0	0	0.000235262	0.00805373	0	0.0141077	0.977603	0.00414942	0	0.000286268	0.0123815	0	0.0139293	0.969254	0.00828899	0	0.000178383	0.00834977	0	0.0139293	0.969254	0.0168171	0	0.0139293	0.969254	0	0	0
1184	0	0	0.000235271	0.00805458	0	0.0141076	0.977603	0	0	0.000127139	0.00402249	0	0.0142155	0.981635	0	0	0.000127139	0.00402249	0	0.0142155	0.981635	0	0	0.000236108	0.00805374	0	0.0141076	0.977603	0.00414963	0	0.000286277	0.0123821	0	0.0139293	0.969253	0.00828985	0	0.000178383	0.00834976	0	0.0139293	0.969253	0.016818	0	0.0139293	0.969253	0	0	0
1185	0	0	0.0162109	0.000119234	0	0.969446	0.0142242	0	0	0.00874448	5.93E-05	0	0.976913	0.0142836	0	0	0.00874438	5.94E-05	0	0.976913	0.0142836	0	0	0.0161357	0.000194389	0	0.969446	0.0142242	0.0088038	0	0.0197252	0.000180943	0	0.957187	0.0141027	0.0163301	0	0.0122583	0.000121501	0	0.957187	0.0141027	0.0287099	0	0.957187	0.0141027	0	0	0
1186	0.950446	0.0495536	0	0	0	0	0	0.972104	0.0278958	0	0	0	0	0	0	0	0.0143985	0.985602	0	0	0	0	0	0.981092	0.018908	0	0	0	1	0	0	0	0	0	0	1	0	0	0	0	0	0	1	0	0	0	0	0	0
1187	0	0	0.000237218	0.00810594	0	0.0141056	0.977551	0	0	0.000127823	0.00403535	0	0.0142145	0.981622	0	0	0.000127909	0.00403526	0	0.0142145	0.981622	0	0	0.000287597	0.00805556	0	0.0141056	0.977551	0.00416317	0	0.000287288	0.0124207	0	0.0139272	0.969202	0.00834315	0	0.000178364	0.0083496	0	0.0139272	0.969202	0.0168711	0	0.0139272	0.969202	0	0	0
1188	0	0	0.0161357	0.000117713	0	0.969522	0.0142246	0	0	0.00872128	5.88E-05	0	0.976937	0.0142833	0	0	0.00872128	5.88E-05	0	0.976937	0.0142833	0	0	0.0161351	0.000118318	0	0.969522	0.0142246	0.00878008	0	0.0196737	0.000180169	0	0.957263	0.0141031	0.0162534	0	0.012259	0.000121494	0	0.957263	0.0141031	0.0286339	0	0.957263	0.0141031	0	0	0
1189	0	0	0.000235243	0.00805374	0	0.0141071	0.977604	0	0	0.000127128	0.00402229	0	0.0142149	0.981636	0	0	0.000127128	0.00402229	0	0.0142149	0.981636	0	0	0.00023525	0.00805373	0	0.0141071	0.977604	0.00414942	0	0.000286256	0.0123815	0	0.0139287	0.969254	0.00828898	0	0.000178375	0.00834977	0	0.0139287	0.969254	0.0168171	0	0.0139287	0.969254	0	0	0
1190	0	0	0.000235251	0.00805375	0	0.0141071	0.977604	0	0	0.00012713	0.00402229	0	0.0142149	0.981636	0	0	0.000127129	0.00402229	0	0.0142149	0.981636	0	0	0.000235257	0.00805374	0	0.0141071	0.977604	0.00414942	0	0.000286256	0.0123815	0	0.0139287	0.969254	0.008289	0	0.000178375	0.00834977	0	0.0139287	0.969254	0.0168171	0	0.0139287	0.969254	0	0	0
1191	0	0	0.0161365	0.000118459	0	0.96952	0.0142246	0	0	0.00872188	5.91E-05	0	0.976936	0.0142833	0	0	0.00872195	5.90E-05	0	0.976936	0.0142833	0	0	0.0161361	0.000118928	0	0.96952	0.0142246	0.00878095	0	0.0196746	0.000180177	0	0.957261	0.0141031	0.016255	0	0.0122592	0.000121498	0	0.957261	0.0141031	0.0286357	0	0.957261	0.0141031	0	0	0
1192	0	0	0.985552	0.014371	0	4.47E-05	3.28E-05	0.972104	0.0278958	0	0	0	0	0	0	0	0.985628	0.0143716	0	0	0	0	0	0.0143983	0.985524	0	4.47E-05	3.28E-05	1	0	0	0	0	0	0	0.999923	0	4.47E-05	3.28E-05	0	0	0	1	0	0	0	0	0	0
1193	0	0	0.000237132	0.00805698	0	0.014107	0.977599	0	0	0.00012773	0.00402396	0	0.0142149	0.981633	0	0	0.00012773	0.00402396	0	0.0142149	0.981633	0	0	0.000237993	0.00805612	0	0.014107	0.977599	0.00415169	0	0.000286304	0.0123848	0	0.0139286	0.969249	0.00829411	0	0.000178387	0.0083503	0	0.0139286	0.969249	0.0168228	0	0.0139286	0.969249	0	0	0
1194	0.917873	0.0478553	0	0	0.0342721	0	0	0	0	0.985628	0.0143716	0	0	0	0.963009	0.0369915	0	0	0	0	0	0.910041	0.055687	0	0	0.0342721	0	0	1	0	0	0	0	0	0	0.965728	0.0342721	0	0	0	0	0	1	0	0	0	0	0	0
1195	0	0	0.0161359	0.000118231	0	0.969521	0.0142246	0	0	0.00872168	5.90E-05	0	0.976936	0.0142833	0	0	0.00872161	5.91E-05	0	0.976936	0.0142833	0	0	0.0161359	0.000118237	0	0.969521	0.0142246	0.00878068	0	0.019674	0.000180167	0	0.957262	0.0141031	0.0162541	0	0.0122592	0.000121498	0	0.957262	0.0141031	0.0286348	0	0.957262	0.0141031	0	0	0
1196	0	0	0.016136	0.000118659	0	0.969521	0.0142246	0	0	0.00872167	5.88E-05	0	0.976936	0.0142833	0	0	0.00872167	5.88E-05	0	0.976936	0.0142833	0	0	0.016136	0.000118659	0	0.969521	0.0142246	0.00878047	0	0.0196745	0.000180176	0	0.957262	0.0141031	0.0162547	0	0.012259	0.000121503	0	0.957262	0.0141031	0.0286352	0	0.957262	0.0141031	0	0	0
1197	0	0	0.0162106	0.000195922	0	0.969371	0.0142229	0	0	0.00876731	5.95E-05	0	0.976891	0.0142827	0	0	0.00876731	5.95E-05	0	0.976891	0.0142827	0	0	0.0162106	0.000195922	0	0.969371	0.0142229	0.0088268	0	0.0197771	0.000181793	0	0.957113	0.0141009	0.0164065	0	0.0122573	0.000121955	0	0.957113	0.0141009	0.0287857	0	0.957113	0.0141009	0	0	0
1198	0	0	0.0229846	0.977015	0	0	0	0	0	0.00442114	0.241687	0	0.0099357	0.743956	0	0	0.00442114	0.241687	0	0.0099357	0.743956	0.942337	0.0576632	0	0	0	0	0	0.246108	0	0.0099357	0.743956	0	0	0	1	0	0	0	0	0	0	1	0	0	0	0	0	0
1199	0	0	0.0162115	0.000224995	0	0.969342	0.0142218	0	0	0.00877657	5.94E-05	0	0.976883	0.0142812	0	0	0.00877657	5.94E-05	0	0.976883	0.0142812	0	0	0.0162389	0.000197584	0	0.969342	0.0142218	0.00883602	0	0.019798	0.000181627	0	0.957085	0.0140996	0.0164365	0	0.0122569	0.000122199	0	0.957085	0.0140996	0.0288157	0	0.957085	0.0140996	0	0	0
1200	0	0	0.000238245	0.00805753	0	0.0141055	0.977599	0	0	0.000127328	0.00402414	0	0.0142133	0.981635	0	0	0.000127392	0.00402407	0	0.0142133	0.981635	0	0	0.000238997	0.00805678	0	0.0141055	0.977599	0.00415147	0	0.000286309	0.0123864	0	0.013927	0.969249	0.00829578	0	0.000178461	0.00834994	0	0.013927	0.969249	0.0168242	0	0.013927	0.969249	0	0	0
1201	0.950446	0.0495536	0	0	0	0	0	0	0	0.98563	0.0143699	0	0	0	0.963009	0.0369915	0	0	0	0	0	0	0	0.985573	0.0144269	0	0	0	1	0	0	0	0	0	0	1	0	0	0	0	0	0	1	0	0	0	0	0	0
1202	0	0	0.0162668	0.00012078	0	0.969392	0.0142206	0	0	0.00876144	5.96E-05	0	0.976898	0.0142811	0	0	0.00876136	5.97E-05	0	0.976898	0.0142811	0	0	0.0161363	0.00025132	0	0.969392	0.0142206	0.00882103	0	0.0197636	0.000181991	0	0.957134	0.0140991	0.0163876	0	0.0122576	0.000121505	0	0.957134	0.0140991	0.0287667	0	0.957134	0.0140991	0	0	0
1203	0	0	0.0368765	0.000383018	0	0.948779	0.013961	0	0	0.0150121	0.000123162	0	0.970647	0.0142176	0	0	0.0150121	0.000123163	0	0.970647	0.0142176	0	0	0.0160558	0.0212038	0	0.948779	0.013961	0.0151353	0	0.0338645	0.000377528	0	0.936783	0.0138401	0.0372596	0	0.0119968	0.000120945	0	0.936783	0.0138401	0.0493773	0	0.936783	0.0138401	0	0	0
1204	0	0	0.0479264	0.000534808	0	0.937729	0.0138102	0	0	0.0183633	0.000160229	0	0.967295	0.014181	0	0	0.0183633	0.000160229	0	0.967295	0.014181	0	0	0.0160248	0.0324364	0	0.937729	0.0138102	0.0185236	0	0.041424	0.000490894	0	0.925871	0.0136902	0.0484612	0	0.0118572	0.000120038	0	0.925871	0.0136902	0.0604385	0	0.925871	0.0136902	0	0	0
1205	0	0	0.000400525	0.0186061	0	0.0139539	0.967039	0	0	0.000177361	0.00658804	0	0.0141758	0.979059	0	0	0.000177361	0.00658804	0	0.0141758	0.979059	0	0	0.0108729	0.0081337	0	0.0139539	0.967039	0.0067654	0	0.000398915	0.0202789	0	0.0137768	0.95878	0.0190066	0	0.000177104	0.00825958	0	0.0137768	0.95878	0.0274433	0	0.0137768	0.95878	0	0	0
1206	0	0	0.0162619	0.000119691	0	0.969384	0.014234	0	0	0.00875954	5.93E-05	0	0.976887	0.0142941	0	0	0.00875954	5.93E-05	0	0.976887	0.0142941	0	0	0.0161347	0.000246928	0	0.969384	0.014234	0.00881884	0	0.01976	0.000181699	0	0.957127	0.0141124	0.0163816	0	0.0122573	0.000121597	0	0.957127	0.0141124	0.0287605	0	0.957127	0.0141124	0	0	0
1207	0	0	0.0161387	0.000118336	0	0.969507	0.0142358	0	0	0.00872247	5.91E-05	0	0.976924	0.0142946	0	0	0.00872247	5.91E-05	0	0.976924	0.0142946	0	0	0.0161357	0.000121338	0	0.969507	0.0142358	0.00878159	0	0.0196757	0.00018034	0	0.957248	0.0141142	0.016257	0	0.0122591	0.000121594	0	0.957248	0.0141142	0.0286377	0	0.957248	0.0141142	0	0	0
1208	0.276934	0.0144386	0	0	0.708628	0	0	0.282545	0.00810798	0	0	0.709347	0	0	0.279901	0.0107517	0	0	0.709347	0	0	0.274571	0.0168015	0	0	0.708628	0	0	0.290653	0.0110598	0	0	0.698287	0	0	0.291372	0.0103403	0	0	0.698287	0	0	0.301713	0.698287	0	0	0	0	0
1209	0	0	0.0161357	0.0001183	0	0.96951	0.0142359	0	0	0.00872157	5.91E-05	0	0.976925	0.0142946	0	0	0.00872157	5.91E-05	0	0.976925	0.0142946	0	0	0.0161357	0.000118321	0	0.96951	0.0142359	0.00878068	0	0.0196737	0.00018031	0	0.957251	0.0141143	0.016254	0	0.0122591	0.000121593	0	0.957251	0.0141143	0.0286347	0	0.957251	0.0141143	0	0	0
1210	0	0	0.000235785	0.00805417	0	0.0141182	0.977592	0	0	0.000127287	0.00402249	0	0.0142262	0.981624	0	0	0.000127287	0.00402249	0	0.0142262	0.981624	0	0	0.000235915	0.00805404	0	0.0141182	0.977592	0.00414978	0	0.000286494	0.0123819	0	0.0139397	0.969242	0.00828995	0	0.000178517	0.00834972	0	0.0139397	0.969242	0.0168182	0	0.0139397	0.969242	0	0	0
1211	0	0	0.985617	0.0143832	0	0	0	0	0	0.302731	0.00352878	0	0.682907	0.0108335	0	0	0.302731	0.00352878	0	0.682907	0.0108335	0.942337	0.0576632	0	0	0	0	0	0.306259	0	0.682907	0.0108335	0	0	0	1	0	0	0	0	0	0	1	0	0	0	0	0	0
1212	0	0	0.0161355	0.00011818	0	0.96951	0.0142359	0	0	0.00872132	5.89E-05	0	0.976925	0.0142946	0	0	0.00872132	5.89E-05	0	0.976925	0.0142946	0	0	0.0161354	0.000118311	0	0.96951	0.0142359	0.00878023	0	0.0196736	0.000180312	0	0.957252	0.0141143	0.0162537	0	0.0122589	0.000121591	0	0.957252	0.0141143	0.0286342	0	0.957252	0.0141143	0	0	0
1213	0	0	0.0161359	0.000119026	0	0.969509	0.0142359	0	0	0.00872186	5.90E-05	0	0.976924	0.0142946	0	0	0.00872178	5.91E-05	0	0.976924	0.0142946	0	0	0.0161364	0.000118577	0	0.969509	0.0142359	0.00878091	0	0.0196744	0.00018032	0	0.95725	0.0141143	0.0162549	0	0.0122591	0.000121594	0	0.95725	0.0141143	0.0286356	0	0.95725	0.0141143	0	0	0
1214	0	0	0.0144091	0.985513	0	4.43E-05	3.31E-05	0	0	0.985617	0.0143829	0	0	0	0.963009	0.0369915	0	0	0	0	0	0	0	0.98554	0.0143828	0	4.43E-05	3.31E-05	1	0	0	0	0	0	0	0.999923	0	4.43E-05	3.31E-05	0	0	0	1	0	0	0	0	0	0
1215	0	0	0.0161381	0.000119054	0	0.969507	0.0142359	0	0	0.00872253	5.91E-05	0	0.976924	0.0142947	0	0	0.00872245	5.91E-05	0	0.976924	0.0142947	0	0	0.0161364	0.00012083	0	0.969507	0.0142359	0.00878159	0	0.0196759	0.000180353	0	0.957248	0.0141143	0.0162572	0	0.012259	0.000121595	0	0.957248	0.0141143	0.0286378	0	0.957248	0.0141143	0	0	0
1216	0	0	0.0162118	0.000118909	0	0.969434	0.0142349	0	0	0.00874432	5.91E-05	0	0.976902	0.0142945	0	0	0.00874432	5.91E-05	0	0.976902	0.0142945	0	0	0.0161348	0.000195892	0	0.969434	0.0142349	0.00880344	0	0.0197256	0.000181122	0	0.957176	0.0141134	0.0163307	0	0.0122579	0.000121585	0	0.957176	0.0141134	0.0287102	0	0.957176	0.0141134	0	0	0
1217	0	0	0.00040353	0.0188325	0	0.0139528	0.966811	0	0	0.000178182	0.00664298	0	0.0141769	0.979002	0	0	0.000178182	0.00664298	0	0.0141769	0.979002	0	0	0.011101	0.00813502	0	0.0139528	0.966811	0.00682116	0	0.000401035	0.0204484	0	0.0137758	0.958554	0.0192361	0	0.000176938	0.00825762	0	0.0137758	0.958554	0.0276706	0	0.0137758	0.958554	0	0	0
1218	0	0	0.000404088	0.0188325	0	0.013954	0.966809	0	0	0.000178195	0.00664316	0	0.0141779	0.979001	0	0	0.000178197	0.00664316	0	0.0141779	0.979001	0	0	0.0111013	0.00813525	0	0.013954	0.966809	0.00682135	0	0.00040106	0.020449	0	0.0137768	0.958552	0.0192366	0	0.000177183	0.0082576	0	0.0137768	0.958552	0.0276714	0	0.0137768	0.958552	0	0	0
1219	0	0	0.000417756	0.0188332	0	0.0139606	0.966788	0	0	0.000178873	0.00664866	0	0.0141786	0.978994	0	0	0.000179093	0.00664844	0	0.0141786	0.978994	0	0	0.0111096	0.00814131	0	0.0139606	0.966788	0.00682754	0	0.000401165	0.0204633	0	0.0137774	0.958531	0.0192509	0	0.000183176	0.0082579	0	0.0137774	0.958531	0.027692	0	0.0137774	0.958531	0	0	0
1220	0	0	0.0328631	0.000921799	0	0.952238	0.0139776	0	0	0.0140134	0.000215809	0	0.971563	0.014208	0	0	0.0139899	0.000239307	0	0.971563	0.014208	0	0	0.0166055	0.0171794	0	0.952238	0.0139776	0.0142292	0	0.0314075	0.000456684	0	0.940155	0.0137513	0.0337849	0	0.0120822	0.000226281	0	0.940155	0.0137513	0.0460934	0	0.940155	0.0137513	0	0	0
1221	0	0	0.029742	0.945245	0	0.0118744	0.0131389	0.93647	0.0268732	0	0	0.0366566	0	0	0.927708	0.0356355	0	0	0.0366566	0	0	0	0	0.948201	0.026786	0	0.0118744	0.0131389	0.963343	0.0366566	0	0	0	0	0	0.974987	0	0.0118744	0.0131389	0	0	0	1	0	0	0	0	0	0
1222	0	0	0.0367125	0.658468	0	0.0160976	0.288722	0.93647	0.0268732	0	0	0.0366566	0	0	0.927708	0.0356355	0	0	0.0366566	0	0	0	0	0.401185	0.293995	0	0.0160976	0.288722	0.963343	0.0366566	0	0	0	0	0	0.69518	0	0.0160976	0.288722	0	0	0	1	0	0	0	0	0	0
1223	0	0	0.0608323	0.939168	0	0	0	0	0	0.250708	0.183723	0	0.0224061	0.543164	0	0	0.0172108	0.417219	0	0.0224061	0.543164	0.942337	0.0576632	0	0	0	0	0	0.43443	0	0.0224061	0.543164	0	0	0	1	0	0	0	0	0	0	1	0	0	0	0	0	0
1224	0	0	0.21182	0.0391574	0	0.66246	0.0865632	0	0	0.0691985	0.0104052	0	0.807649	0.112747	0	0	0.0693179	0.0102858	0	0.807649	0.112747	0	0	0.0482372	0.20274	0	0.66246	0.0865632	0.0796037	0	0.154445	0.0293996	0	0.653204	0.0833472	0.250977	0	0.00925552	0.00321597	0	0.653204	0.0833472	0.263449	0	0.653204	0.0833472	0	0	0
1225	0	0	0.630712	0.0901566	0	0.244938	0.0341927	0.972104	0.0278958	0	0	0	0	0	0	0	0.877201	0.122799	0	0	0	0	0	0.379551	0.341318	0	0.244938	0.0341927	1	0	0	0	0	0	0	0.720869	0	0.244938	0.0341927	0	0	0	1	0	0	0	0	0	0
1226	0	0	0.318706	0.0343519	0	0.558451	0.0884915	0	0	0.100132	0.00860634	0	0.777207	0.114054	0	0	0.100136	0.00860253	0	0.777207	0.114054	0	0	0.0428504	0.310207	0	0.558451	0.0884915	0.108738	0	0.225851	0.0264329	0	0.551356	0.0876213	0.353058	0	0.00709479	0.000870125	0	0.551356	0.0876213	0.361023	0	0.551356	0.0876213	0	0	0
1227	0	0	0.31799	0.0343834	0	0.559141	0.0884863	0	0	0.0999237	0.00860698	0	0.777417	0.114053	0	0	0.0999247	0.00860592	0	0.777417	0.114053	0	0	0.042889	0.309484	0	0.559141	0.0884863	0.108531	0	0.225381	0.0264428	0	0.552036	0.0876099	0.352373	0	0.00710483	0.000876469	0	0.552036	0.0876099	0.360354	0	0.552036	0.0876099	0	0	0
1228	0	0	0.376506	0.0584891	0	0.497967	0.0670376	0	0	0.118925	0.0148639	0	0.757974	0.108238	0	0	0.118926	0.0148633	0	0.757974	0.108238	0	0	0.0649883	0.370007	0	0.497967	0.0670376	0.133789	0	0.266716	0.0436181	0	0.491257	0.0646195	0.434995	0	0.0067101	0.00241813	0	0.491257	0.0646195	0.444123	0	0.491257	0.0646195	0	0	0
1229	0.950446	0.0495536	0	0	0	0	0	0.972104	0.0278958	0	0	0	0	0	0	0	0.814404	0.185596	0	0	0	0	0	0.81751	0.18249	0	0	0	1	0	0	0	0	0	0	1	0	0	0	0	0	0	1	0	0	0	0	0	0
1230	0	0	0.037552	0.0141799	0	0.786186	0.162082	0	0	0.0189081	0.0138562	0	0.795362	0.171874	0	0	0.0212866	0.0114777	0	0.795362	0.171874	0	0	0.0336096	0.0181223	0	0.786186	0.162082	0.0327643	0	0.0277123	0.0149424	0	0.767649	0.156932	0.0517318	0	0.0185369	0.00515026	0	0.767649	0.156932	0.0754189	0	0.767649	0.156932	0	0	0
1231	0	0	0.280053	0.0596288	0	0.54318	0.117138	0	0	0.0416335	0.118074	0	0.424597	0.415695	0	0	0.0416335	0.118074	0	0.424597	0.415695	0	0	0.276697	0.0629847	0	0.54318	0.117138	0.159708	0	0.0900422	0.358186	0	0.334555	0.0575093	0.339682	0	0.208625	0.0596285	0	0.334555	0.0575093	0.607936	0	0.334555	0.0575093	0	0	0
1232	0	0	0.281039	0.0609615	0	0.540592	0.117407	0	0	0.0418277	0.118308	0	0.422359	0.417505	0	0	0.0418277	0.118308	0	0.422359	0.417505	0	0	0.278937	0.0630634	0	0.540592	0.117407	0.160136	0	0.0920526	0.361051	0	0.330307	0.0564538	0.342001	0	0.210285	0.0609537	0	0.330307	0.0564538	0.61324	0	0.330307	0.0564538	0	0	0
1233	0	0	0.771951	0.228049	0	0	0	0	0	0.137518	0.161077	0	0.265957	0.435448	0	0	0.137518	0.161077	0	0.265957	0.435448	0.942337	0.0576632	0	0	0	0	0	0.298595	0	0.265957	0.435448	0	0	0	1	0	0	0	0	0	0	1	0	0	0	0	0	0
1234	0	0	0.0149372	0.00388004	0	0.674401	0.306782	0	0	0.00694315	0.00315297	0	0.678262	0.311641	0	0	0.00694314	0.00315298	0	0.678262	0.311641	0	0	0.0147375	0.00407976	0	0.674401	0.306782	0.0100961	0	0.0141695	0.00766809	0	0.664093	0.303973	0.0188173	0	0.0103078	0.00280871	0	0.664093	0.303973	0.0319337	0	0.664093	0.303973	0	0	0
1235	0	0	0.0113379	0.00258962	0	0.67593	0.310143	0	0	0.00609967	0.00132193	0	0.681066	0.311512	0	0	0.00609964	0.00132197	0	0.681066	0.311512	0	0	0.0113355	0.00259201	0	0.67593	0.310143	0.0074216	0	0.0137259	0.00402275	0	0.66734	0.30749	0.0139275	0	0.00858949	0.00265329	0	0.66734	0.30749	0.0251703	0	0.66734	0.30749	0	0	0
1236	0	0	0.0112561	0.00255824	0	0.675956	0.31023	0	0	0.00608199	0.00127961	0	0.681123	0.311516	0	0	0.00608179	0.0012798	0	0.681123	0.311516	0	0	0.0112557	0.00255868	0	0.675956	0.31023	0.0073616	0	0.0137174	0.00393574	0	0.667405	0.30758	0.0138144	0	0.00855032	0.00265006	0	0.667405	0.30758	0.0250148	0	0.667405	0.30758	0	0	0
1237	0.950446	0.0495536	0	0	0	0	0	0.972104	0.0278958	0	0	0	0	0	0	0	0.312824	0.687176	0	0	0	0	0	0.312821	0.687179	0	0	0	1	0	0	0	0	0	0	1	0	0	0	0	0	0	1	0	0	0	0	0	0
1238	0	0	0.0112506	0.00255669	0	0.675957	0.310236	0	0	0.00608106	0.00127697	0	0.681127	0.311515	0	0	0.00608097	0.00127706	0	0.681127	0.311515	0	0	0.0112504	0.00255686	0	0.675957	0.310236	0.00735803	0	0.0137169	0.00392942	0	0.66741	0.307586	0.0138072	0	0.00854728	0.00264981	0	0.66741	0.307586	0.0250043	0	0.66741	0.307586	0	0	0
1239	0	0	0.0112497	0.00255615	0	0.675958	0.310236	0	0	0.00608048	0.00127664	0	0.681127	0.311516	0	0	0.00608048	0.00127664	0	0.681127	0.311516	0	0	0.0112497	0.00255616	0	0.675958	0.310236	0.00735712	0	0.0137163	0.00392918	0	0.667411	0.307586	0.0138058	0	0.00854708	0.00264975	0	0.667411	0.307586	0.0250026	0	0.667411	0.307586	0	0	0
1240	0	0	0.00512069	0.00561527	0	0.307672	0.681592	0	0	0.00276774	0.00280445	0	0.310024	0.684403	0	0	0.00276774	0.00280445	0	0.310024	0.684403	0	0	0.00512069	0.00561527	0	0.307672	0.681592	0.00557219	0	0.00624318	0.00863244	0	0.303781	0.675771	0.010736	0	0.00389032	0.00582152	0	0.303781	0.675771	0.0204478	0	0.303781	0.675771	0	0	0
1241	0	0	0.00512069	0.00561527	0	0.307672	0.681592	0	0	0.00276774	0.00280445	0	0.310024	0.684403	0	0	0.00276774	0.00280445	0	0.310024	0.684403	0	0	0.00512069	0.00561527	0	0.307672	0.681592	0.00557219	0	0.00624318	0.00863244	0	0.303781	0.675771	0.010736	0	0.00389032	0.00582152	0	0.303781	0.675771	0.0204478	0	0.303781	0.675771	0	0	0
1242	0	0	0.0112496	0.00255615	0	0.675958	0.310236	0	0	0.00608048	0.00127663	0	0.681127	0.311516	0	0	0.00608048	0.00127663	0	0.681127	0.311516	0	0	0.0112496	0.00255615	0	0.675958	0.310236	0.00735711	0	0.0137163	0.00392917	0	0.667411	0.307586	0.0138058	0	0.00854708	0.00264975	0	0.667411	0.307586	0.0250026	0	0.667411	0.307586	0	0	0
1243	0	0	0.0112497	0.00255616	0	0.675958	0.310236	0	0	0.00608048	0.00127664	0	0.681127	0.311516	0	0	0.00608048	0.00127664	0	0.681127	0.311516	0	0	0.0112497	0.00255616	0	0.675958	0.310236	0.00735712	0	0.0137163	0.00392918	0	0.667411	0.307586	0.0138058	0	0.00854708	0.00264975	0	0.667411	0.307586	0.0250026	0	0.667411	0.307586	0	0	0
1244	0	0	0.0112506	0.00255721	0	0.675957	0.310236	0	0	0.00608098	0.00127684	0	0.681127	0.311515	0	0	0.00608098	0.00127684	0	0.681127	0.311515	0	0	0.0112507	0.00255706	0	0.675957	0.310236	0.00735782	0	0.0137173	0.00392956	0	0.667409	0.307586	0.0138078	0	0.00854711	0.00264976	0	0.667409	0.307586	0.0250047	0	0.667409	0.307586	0	0	0
1245	0.950446	0.0495536	0	0	0	0	0	0	0	0.0960804	0.168508	0	0.216719	0.518693	0	0	0.0960804	0.168508	0	0.216719	0.518693	0	0	0.312823	0.687177	0	0	0	0.264588	0	0.216719	0.518693	0	0	0	1	0	0	0	0	0	0	1	0	0	0	0	0	0
1246	0	0	0.0052196	0.00566416	0	0.307623	0.681493	0	0	0.00278269	0.00282904	0	0.31001	0.684379	0	0	0.00278279	0.00282894	0	0.31001	0.684379	0	0	0.00516953	0.00571423	0	0.307623	0.681493	0.00561173	0	0.0062761	0.00870672	0	0.303734	0.675672	0.0108838	0	0.00388986	0.00582094	0	0.303734	0.675672	0.0205946	0	0.303734	0.675672	0	0	0
1247	0	0	0.390228	0.158109	0	0.294065	0.157599	0	0	0.687204	0.312796	0	0	0	0.963009	0.0369915	0	0	0	0	0	0	0	0.393137	0.1552	0	0.294065	0.157599	1	0	0	0	0	0	0	0.548337	0	0.294065	0.157599	0	0	0	1	0	0	0	0	0	0
1248	0	0	0.00942493	0.00744695	0	0.305839	0.677289	0	0	0.0033268	0.00385239	0	0.309467	0.683353	0	0	0.00332654	0.00385266	0	0.309467	0.683353	0	0	0.00695907	0.00991281	0	0.305839	0.677289	0.0071792	0	0.00749836	0.011851	0	0.301969	0.671502	0.0168719	0	0.00386995	0.00578676	0	0.301969	0.671502	0.0265286	0	0.301969	0.671502	0	0	0
1249	0.276934	0.0144386	0	0	0.708628	0	0	0.282545	0.00810798	0	0	0.709347	0	0	0.279901	0.0107517	0	0	0.709347	0	0	0.274571	0.0168015	0	0	0.708628	0	0	0.290653	0.0110598	0	0	0.698287	0	0	0.291372	0.0103403	0	0	0.698287	0	0	0.301713	0.698287	0	0	0	0	0
1250	0.950446	0.0495536	0	0	0	0	0	0	0	0.312948	0.687052	0	0	0	0.963009	0.0369915	0	0	0	0	0	0	0	0.312917	0.687083	0	0	0	1	0	0	0	0	0	0	1	0	0	0	0	0	0	1	0	0	0	0	0	0
1251	0	0	0.328481	0.671519	0	0	0	0	0	0.312918	0.687082	0	0	0	0.963009	0.0369915	0	0	0	0	0	0.942337	0.0576632	0	0	0	0	0	1	0	0	0	0	0	0	1	0	0	0	0	0	0	1	0	0	0	0	0	0
1252	0	0	0.0113057	0.00264924	0	0.675862	0.310183	0	0	0.00610988	0.00129134	0	0.681096	0.311503	0	0	0.00611049	0.00129073	0	0.681096	0.311503	0	0	0.0113424	0.00261251	0	0.675862	0.310183	0.00740122	0	0.0137805	0.00396958	0	0.667316	0.307533	0.0139549	0	0.00854674	0.00264961	0	0.667316	0.307533	0.0251513	0	0.667316	0.307533	0	0	0
1253	0	0	0.687196	0.312804	0	0	0	0	0	0.211072	0.0767042	0	0.476132	0.236091	0	0	0.211073	0.0767041	0	0.476132	0.236091	0.942337	0.0576632	0	0	0	0	0	0.287777	0	0.476132	0.236091	0	0	0	1	0	0	0	0	0	0	1	0	0	0	0	0	0
1254	0	0	0.00512156	0.00561622	0	0.307672	0.681591	0	0	0.00276804	0.00280476	0	0.310025	0.684402	0	0	0.00276804	0.00280476	0	0.310025	0.684402	0	0	0.00512165	0.00561613	0	0.307672	0.681591	0.00557279	0	0.0062437	0.00863318	0	0.303781	0.675769	0.0107378	0	0.00389035	0.00582154	0	0.303781	0.675769	0.0204497	0	0.303781	0.675769	0	0	0
1255	0	0	0.0112496	0.00255616	0	0.675957	0.310237	0	0	0.00608048	0.00127664	0	0.681127	0.311516	0	0	0.00608048	0.00127664	0	0.681127	0.311516	0	0	0.0112496	0.00255616	0	0.675957	0.310237	0.00735711	0	0.0137163	0.00392919	0	0.66741	0.307587	0.0138058	0	0.00854707	0.00264975	0	0.66741	0.307587	0.0250026	0	0.66741	0.307587	0	0	0
1256	0	0	0.0112496	0.00255615	0	0.675957	0.310237	0	0	0.00608047	0.00127664	0	0.681127	0.311516	0	0	0.00608047	0.00127664	0	0.681127	0.311516	0	0	0.0112496	0.00255615	0	0.675957	0.310237	0.00735711	0	0.0137163	0.00392918	0	0.66741	0.307587	0.0138058	0	0.00854707	0.00264975	0	0.66741	0.307587	0.0250026	0	0.66741	0.307587	0	0	0
1257	0	0	0.0051207	0.00561527	0	0.307672	0.681592	0	0	0.00276775	0.00280445	0	0.310025	0.684403	0	0	0.00276775	0.00280445	0	0.310025	0.684403	0	0	0.0051207	0.00561527	0	0.307672	0.681592	0.00557219	0	0.00624319	0.00863243	0	0.303782	0.67577	0.010736	0	0.00389033	0.00582152	0	0.303782	0.67577	0.0204478	0	0.303782	0.67577	0	0	0
1258	0	0	0.0112496	0.00255615	0	0.675957	0.310237	0	0	0.00608047	0.00127664	0	0.681127	0.311516	0	0	0.00608047	0.00127664	0	0.681127	0.311516	0	0	0.0112496	0.00255615	0	0.675957	0.310237	0.00735711	0	0.0137163	0.00392918	0	0.66741	0.307587	0.0138058	0	0.00854707	0.00264975	0	0.66741	0.307587	0.0250026	0	0.66741	0.307587	0	0	0
1259	0	0	0.0112496	0.00255615	0	0.675957	0.310237	0	0	0.00608047	0.00127664	0	0.681127	0.311516	0	0	0.00608047	0.00127664	0	0.681127	0.311516	0	0	0.0112496	0.00255615	0	0.675957	0.310237	0.00735711	0	0.0137163	0.00392918	0	0.66741	0.307587	0.0138058	0	0.00854707	0.00264975	0	0.66741	0.307587	0.0250026	0	0.66741	0.307587	0	0	0
1260	0	0	0.0051207	0.00561527	0	0.307672	0.681592	0	0	0.00276775	0.00280445	0	0.310025	0.684403	0	0	0.00276775	0.00280445	0	0.310025	0.684403	0	0	0.0051207	0.00561527	0	0.307672	0.681592	0.00557219	0	0.00624319	0.00863243	0	0.303782	0.67577	0.010736	0	0.00389033	0.00582151	0	0.303782	0.67577	0.0204478	0	0.303782	0.67577	0	0	0
1261	0	0	0.0051207	0.00561527	0	0.307672	0.681592	0	0	0.00276775	0.00280445	0	0.310025	0.684403	0	0	0.00276775	0.00280445	0	0.310025	0.684403	0	0	0.0051207	0.00561527	0	0.307672	0.681592	0.00557219	0	0.00624319	0.00863243	0	0.303782	0.67577	0.010736	0	0.00389033	0.00582151	0	0.303782	0.67577	0.0204478	0	0.303782	0.67577	0	0	0
1262	0	0	0.0051207	0.00561527	0	0.307672	0.681592	0	0	0.00276775	0.00280445	0	0.310025	0.684403	0	0	0.00276775	0.00280445	0	0.310025	0.684403	0	0	0.0051207	0.00561527	0	0.307672	0.681592	0.00557219	0	0.00624319	0.00863243	0	0.303782	0.67577	0.010736	0	0.00389033	0.00582151	0	0.303782	0.67577	0.0204478	0	0.303782	0.67577	0	0	0
1263	0	0	0.0112496	0.00255615	0	0.675957	0.310237	0	0	0.00608047	0.00127664	0	0.681127	0.311516	0	0	0.00608047	0.00127664	0	0.681127	0.311516	0	0	0.0112496	0.00255615	0	0.675957	0.310237	0.00735711	0	0.0137163	0.00392918	0	0.66741	0.307587	0.0138058	0	0.00854707	0.00264975	0	0.66741	0.307587	0.0250026	0	0.66741	0.307587	0	0	0
1264	0	0	0.0112496	0.00255615	0	0.675957	0.310237	0	0	0.00608047	0.00127664	0	0.681127	0.311516	0	0	0.00608047	0.00127664	0	0.681127	0.311516	0	0	0.0112496	0.00255615	0	0.675957	0.310237	0.00735711	0	0.0137163	0.00392918	0	0.66741	0.307587	0.0138058	0	0.00854707	0.00264975	0	0.66741	0.307587	0.0250026	0	0.66741	0.307587	0	0	0
1265	0	0	0.0112496	0.00255616	0	0.675957	0.310237	0	0	0.00608047	0.00127664	0	0.681127	0.311516	0	0	0.00608047	0.00127664	0	0.681127	0.311516	0	0	0.0112496	0.00255616	0	0.675957	0.310237	0.00735711	0	0.0137163	0.00392918	0	0.66741	0.307587	0.0138058	0	0.00854707	0.00264975	0	0.66741	0.307587	0.0250026	0	0.66741	0.307587	0	0	0
1266	0	0	0.00512118	0.00561596	0	0.307672	0.681591	0	0	0.0027681	0.00280483	0	0.310025	0.684402	0	0	0.0027681	0.00280483	0	0.310025	0.684402	0	0	0.00512133	0.00561581	0	0.307672	0.681591	0.00557293	0	0.00624344	0.00863284	0	0.303781	0.675769	0.0107371	0	0.0038904	0.00582167	0	0.303781	0.675769	0.0204492	0	0.303781	0.675769	0	0	0
1267	0	0	0.687204	0.312796	0	0	0	0.93647	0.0268732	0	0	0.0366566	0	0	0.927708	0.0356355	0	0	0.0366566	0	0	0.942337	0.0576632	0	0	0	0	0	0.963343	0.0366566	0	0	0	0	0	1	0	0	0	0	0	0	1	0	0	0	0	0	0
1268	0	0	0.0112504	0.00255662	0	0.675956	0.310237	0	0	0.00608091	0.00127698	0	0.681126	0.311516	0	0	0.00608091	0.00127698	0	0.681126	0.311516	0	0	0.0112502	0.00255677	0	0.675956	0.310237	0.00735789	0	0.0137167	0.00392944	0	0.667409	0.307587	0.013807	0	0.00854722	0.00264982	0	0.667409	0.307587	0.025004	0	0.667409	0.307587	0	0	0
1269	0	0	0.00512072	0.00561528	0	0.307672	0.681592	0	0	0.00276775	0.00280445	0	0.310025	0.684403	0	0	0.00276775	0.00280445	0	0.310025	0.684403	0	0	0.00512071	0.00561528	0	0.307672	0.681592	0.00557221	0	0.0062432	0.00863244	0	0.303782	0.67577	0.010736	0	0.00389033	0.00582152	0	0.303782	0.67577	0.0204478	0	0.303782	0.67577	0	0	0
1270	0	0	0.01125	0.00255683	0	0.675956	0.310237	0	0	0.00608075	0.00127689	0	0.681126	0.311516	0	0	0.00608086	0.00127678	0	0.681126	0.311516	0	0	0.0112504	0.00255648	0	0.675956	0.310237	0.00735764	0	0.0137168	0.00392937	0	0.667409	0.307587	0.0138069	0	0.00854715	0.00264978	0	0.667409	0.307587	0.0250038	0	0.667409	0.307587	0	0	0
1271	0	0	0.0112921	0.00261534	0	0.675884	0.310209	0	0	0.00611069	0.00131111	0	0.681079	0.3115	0	0	0.0061262	0.0012956	0	0.681079	0.3115	0	0	0.0113195	0.00258795	0	0.675884	0.310209	0.00742179	0	0.0137541	0.00394606	0	0.667325	0.307553	0.0139074	0	0.00855922	0.00265527	0	0.667325	0.307553	0.0251219	0	0.667325	0.307553	0	0	0
1272	0	0	0.401185	0.293995	0	0.209393	0.0954272	0.972104	0.0278958	0	0	0	0	0	0	0	0.686939	0.313061	0	0	0	0	0	0.477546	0.217634	0	0.209393	0.0954272	1	0	0	0	0	0	0	0.69518	0	0.209393	0.0954272	0	0	0	1	0	0	0	0	0	0
1273	0	0	0.0112779	0.00262677	0	0.675268	0.310827	0	0	0.00610241	0.00131771	0	0.680457	0.312123	0	0	0.00612283	0.00129729	0	0.680457	0.312123	0	0	0.0113137	0.00259094	0	0.675268	0.310827	0.00742012	0	0.0137398	0.00395721	0	0.666717	0.308165	0.0139047	0	0.00855081	0.00266162	0	0.666717	0.308165	0.0251171	0	0.666717	0.308165	0	0	0
1274	0	0	0.0112405	0.00256288	0	0.675336	0.310861	0	0	0.00607563	0.00127999	0	0.680501	0.312143	0	0	0.00607596	0.00127966	0	0.680501	0.312143	0	0	0.0112411	0.00256228	0	0.675336	0.310861	0.00735562	0	0.0137048	0.00393769	0	0.666796	0.308206	0.0138034	0	0.00853949	0.00265519	0	0.666796	0.308206	0.0249981	0	0.666796	0.308206	0	0	0
1275	0	0	0.011287	0.00258987	0	0.675282	0.310841	0	0	0.00610566	0.00131206	0	0.680454	0.312129	0	0	0.00611377	0.00130395	0	0.680454	0.312129	0	0	0.0112826	0.00259426	0	0.675282	0.310841	0.00741772	0	0.0137258	0.00394871	0	0.666728	0.30818	0.0138769	0	0.0085546	0.00266077	0	0.666728	0.30818	0.0250923	0	0.666728	0.30818	0	0	0
1276	0	0	0.390837	0.155079	0	0.295236	0.158849	0.972104	0.0278958	0	0	0	0	0	0	0	0.68527	0.31473	0	0	0	0	0	0.390442	0.155474	0	0.295236	0.158849	1	0	0	0	0	0	0	0.545915	0	0.295236	0.158849	0	0	0	1	0	0	0	0	0	0
1277	0	0	0.0146128	0.0107085	0	0.664319	0.310359	0	0	0.00848308	0.00222386	0	0.674971	0.314322	0	0	0.00853554	0.0021714	0	0.674971	0.314322	0	0	0.0192507	0.00607068	0	0.664319	0.310359	0.0107069	0	0.0190929	0.00662433	0	0.655878	0.307697	0.0253214	0	0.00844096	0.00266185	0	0.655878	0.307697	0.0364242	0	0.655878	0.307697	0	0	0
1278	0	0	0.0112108	0.00264221	0	0.672222	0.313925	0	0	0.00606377	0.0012984	0	0.6774	0.315238	0	0	0.00606416	0.00129801	0	0.6774	0.315238	0	0	0.011243	0.00261008	0	0.672222	0.313925	0.00736217	0	0.0136781	0.00399431	0	0.663722	0.311243	0.013853	0	0.00849996	0.00268162	0	0.663722	0.311243	0.0250346	0	0.663722	0.311243	0	0	0
1279	0	0	0.00518382	0.00558587	0	0.311354	0.677877	0	0	0.00280141	0.00278989	0	0.313735	0.680674	0	0	0.0028014	0.00278989	0	0.313735	0.680674	0	0	0.00518314	0.00558655	0	0.311354	0.677877	0.0055913	0	0.00631853	0.0085868	0	0.307417	0.672087	0.0107697	0	0.00393698	0.00578996	0	0.307417	0.672087	0.0204966	0	0.307417	0.672087	0	0	0
1280	0.276934	0.0144386	0	0	0.708628	0	0	0.282545	0.00810798	0	0	0.709347	0	0	0.279901	0.0107517	0	0	0.709347	0	0	0.274571	0.0168015	0	0	0.708628	0	0	0.290653	0.0110598	0	0	0.698287	0	0	0.291372	0.0103403	0	0	0.698287	0	0	0.301713	0.698287	0	0	0	0	0
1281	0	0	0.011189	0.00258734	0	0.672273	0.313951	0	0	0.00604781	0.00129226	0	0.677414	0.315246	0	0	0.00604781	0.00129226	0	0.677414	0.315246	0	0	0.011189	0.00258733	0	0.672273	0.313951	0.00734007	0	0.013642	0.00397646	0	0.663772	0.311269	0.0137764	0	0.00850065	0.00268155	0	0.663772	0.311269	0.0249586	0	0.663772	0.311269	0	0	0
1282	0	0	0.00518202	0.00558468	0	0.311356	0.677877	0	0	0.00280089	0.00278917	0	0.313737	0.680673	0	0	0.00280089	0.00278917	0	0.313737	0.680673	0	0	0.00518202	0.00558469	0	0.311356	0.677877	0.00559006	0	0.00631795	0.0085854	0	0.307419	0.672088	0.0107667	0	0.00393691	0.00578979	0	0.307419	0.672088	0.0204934	0	0.307419	0.672088	0	0	0
1283	0	0	0.0111885	0.00258732	0	0.672273	0.313951	0	0	0.00604754	0.00129197	0	0.677414	0.315246	0	0	0.00604753	0.00129197	0	0.677414	0.315246	0	0	0.0111889	0.00258688	0	0.672273	0.313951	0.0073395	0	0.013642	0.00397631	0	0.663772	0.31127	0.0137758	0	0.00850051	0.00268148	0	0.663772	0.31127	0.0249578	0	0.663772	0.31127	0	0	0
1284	0	0	0.00522907	0.00559699	0	0.311347	0.677827	0	0	0.00280578	0.00280378	0	0.313734	0.680656	0	0	0.0028067	0.00280285	0	0.313734	0.680656	0	0	0.00519284	0.00563322	0	0.311347	0.677827	0.00560955	0	0.00632432	0.00862115	0	0.30741	0.672035	0.0108261	0	0.00393721	0.00579175	0	0.30741	0.672035	0.020555	0	0.30741	0.672035	0	0	0
1285	0.950446	0.0495536	0	0	0	0	0	0	0	0.682921	0.31651	0	0.000328265	0.000240535	0	0	0.316578	0.682853	0	0.000328265	0.000240535	0	0	0.683317	0.316683	0	0	0	0.999431	0	0.000328265	0.000240535	0	0	0	1	0	0	0	0	0	0	1	0	0	0	0	0	0
1286	0	0	0.323375	0.676625	0	0	0	0	0	0.0974315	0.167635	0	0.219478	0.515455	0	0	0.0974829	0.167584	0	0.219478	0.515455	0.942337	0.0576632	0	0	0	0	0	0.265067	0	0.219478	0.515455	0	0	0	1	0	0	0	0	0	0	1	0	0	0	0	0	0
1287	0.950446	0.0495536	0	0	0	0	0	0	0	0.0974344	0.167579	0	0.219541	0.515445	0	0	0.097458	0.167555	0	0.219541	0.515445	0	0	0.317087	0.682913	0	0	0	0.265013	0	0.219541	0.515445	0	0	0	1	0	0	0	0	0	0	1	0	0	0	0	0	0
1288	0	0	0.191979	0.332029	0	0.1354	0.340593	0.93647	0.0268732	0	0	0.0366566	0	0	0.927708	0.0356355	0	0	0.0366566	0	0	0	0	0.181736	0.342272	0	0.1354	0.340593	0.963343	0.0366566	0	0	0	0	0	0.524008	0	0.1354	0.340593	0	0	0	1	0	0	0	0	0	0
1289	0	0	0.678872	0.315317	0	0.0022838	0.00352711	0.93647	0.0268732	0	0	0.0366566	0	0	0.927708	0.0356355	0	0	0.0366566	0	0	0	0	0.314921	0.679268	0	0.0022838	0.00352711	0.963343	0.0366566	0	0	0	0	0	0.994189	0	0.0022838	0.00352711	0	0	0	1	0	0	0	0	0	0
1290	0	0	0.0113406	0.00282557	0	0.671491	0.314343	0	0	0.00611941	0.00133477	0	0.676794	0.315751	0	0	0.00611921	0.00133498	0	0.676794	0.315751	0	0	0.0114102	0.00275593	0	0.671491	0.314343	0.00745418	0	0.0137973	0.00409947	0	0.662997	0.311652	0.0141661	0	0.00849429	0.00269057	0	0.662997	0.311652	0.025351	0	0.662997	0.311652	0	0	0
1291	0	0	0.0114054	0.00281082	0	0.67142	0.314364	0	0	0.00618138	0.00136009	0	0.67671	0.315748	0	0	0.0061575	0.00138397	0	0.67671	0.315748	0	0	0.0114276	0.00278857	0	0.67142	0.314364	0.00754147	0	0.0138145	0.00408297	0	0.662896	0.311665	0.0142162	0	0.00852443	0.00269833	0	0.662896	0.311665	0.025439	0	0.662896	0.311665	0	0	0
1292	0	0	0.186443	0.330853	0	0.13813	0.344575	0	0	0.31519	0.672549	0	0.00415906	0.00810195	0	0	0.672746	0.314993	0	0.00415906	0.00810195	0	0	0.183236	0.334059	0	0.13813	0.344575	0.987739	0	0.000957243	0.00070149	0	0.00320182	0.00740046	0.517295	0	0.134928	0.337174	0	0.00320182	0.00740046	0.989398	0	0.00320182	0.00740046	0	0	0
1293	0.950446	0.0495536	0	0	0	0	0	0	0	0.0991744	0.168073	0	0.221656	0.511097	0	0	0.100302	0.166945	0	0.221656	0.511097	0	0	0.325779	0.674221	0	0	0	0.267247	0	0.221656	0.511097	0	0	0	1	0	0	0	0	0	0	1	0	0	0	0	0	0
1294	0	0	0.00532502	0.00561648	0	0.31597	0.673089	0	0	0.00286191	0.00280373	0	0.318409	0.675925	0	0	0.00286796	0.00279768	0	0.318409	0.675925	0	0	0.00533267	0.00560883	0	0.31597	0.673089	0.00566564	0	0.00644015	0.00859051	0	0.311969	0.667335	0.0109415	0	0.00400091	0.0057539	0	0.311969	0.667335	0.0206963	0	0.311969	0.667335	0	0	0
1295	0	0	0.00526108	0.00554874	0	0.316016	0.673174	0	0	0.00284322	0.0027707	0	0.318434	0.675952	0	0	0.00284325	0.00277067	0	0.318434	0.675952	0	0	0.00526254	0.00554727	0	0.316016	0.673174	0.00561392	0	0.0064133	0.00852825	0	0.31202	0.667424	0.0108098	0	0.00399599	0.00574966	0	0.31202	0.667424	0.0205555	0	0.31202	0.667424	0	0	0
1296	0	0	0.00527851	0.00561376	0	0.315999	0.673109	0	0	0.00284856	0.00278646	0	0.318428	0.675937	0	0	0.00284856	0.00278646	0	0.318428	0.675937	0	0	0.00532769	0.00556458	0	0.315999	0.673109	0.00563502	0	0.0064253	0.0085768	0	0.312003	0.66736	0.0108923	0	0.00399571	0.00574914	0	0.312003	0.66736	0.0206371	0	0.312003	0.66736	0	0	0
1297	0.950446	0.0495536	0	0	0	0	0	0	0	0.0986866	0.166427	0	0.222598	0.512289	0	0	0.0986866	0.166427	0	0.222598	0.512289	0	0	0.32574	0.67426	0	0	0	0.265114	0	0.222598	0.512289	0	0	0	1	0	0	0	0	0	0	1	0	0	0	0	0	0
1298	0	0	0.0111629	0.00264892	0	0.667558	0.31863	0	0	0.00602134	0.00131699	0	0.6727	0.319961	0	0	0.00602134	0.00131699	0	0.6727	0.319961	0	0	0.0111335	0.00267829	0	0.667558	0.31863	0.00733833	0	0.0135827	0.00405315	0	0.659118	0.315908	0.0138118	0	0.00844093	0.00272147	0	0.659118	0.315908	0.0249742	0	0.659118	0.315908	0	0	0
1299	0	0	0.00525988	0.00554652	0	0.316019	0.673175	0	0	0.00284291	0.00276997	0	0.318435	0.675952	0	0	0.00284291	0.00276997	0	0.318435	0.675952	0	0	0.00526019	0.00554622	0	0.316019	0.673175	0.00561287	0	0.00641275	0.00852628	0	0.312023	0.667425	0.0108064	0	0.00399586	0.00574963	0	0.312023	0.667425	0.0205519	0	0.312023	0.667425	0	0	0
1300	0	0	0.00525961	0.00554594	0	0.316019	0.673176	0	0	0.00284283	0.00276982	0	0.318436	0.675952	0	0	0.00284283	0.00276982	0	0.318436	0.675952	0	0	0.00525961	0.00554594	0	0.316019	0.673176	0.00561265	0	0.00641256	0.00852584	0	0.312023	0.667426	0.0108056	0	0.00399587	0.00574963	0	0.312023	0.667426	0.020551	0	0.312023	0.667426	0	0	0
1301	0	0	0.0052596	0.00554594	0	0.316019	0.673176	0	0	0.00284282	0.00276982	0	0.318436	0.675952	0	0	0.00284282	0.00276982	0	0.318436	0.675952	0	0	0.0052596	0.00554594	0	0.316019	0.673176	0.00561265	0	0.00641256	0.00852584	0	0.312023	0.667426	0.0108055	0	0.00399587	0.00574963	0	0.312023	0.667426	0.020551	0	0.312023	0.667426	0	0	0
1302	0	0	0.0111107	0.00262548	0	0.667611	0.318653	0	0	0.00600539	0.00131126	0	0.672716	0.319967	0	0	0.00600539	0.00131126	0	0.672716	0.319967	0	0	0.0111107	0.00262548	0	0.667611	0.318653	0.00731666	0	0.013547	0.00403577	0	0.659169	0.315931	0.0137362	0	0.00844153	0.00272163	0	0.659169	0.315931	0.0248994	0	0.659169	0.315931	0	0	0
1303	0	0	0.00525961	0.00554595	0	0.316019	0.673176	0	0	0.00284283	0.00276983	0	0.318436	0.675952	0	0	0.00284283	0.00276983	0	0.318436	0.675952	0	0	0.00525961	0.00554595	0	0.316019	0.673176	0.00561266	0	0.00641256	0.00852584	0	0.312023	0.667426	0.0108056	0	0.00399587	0.00574964	0	0.312023	0.667426	0.0205511	0	0.312023	0.667426	0	0	0
1304	0	0	0.0111121	0.00262621	0	0.667609	0.318652	0	0	0.0060064	0.00131248	0	0.672715	0.319967	0	0	0.00600678	0.0013121	0	0.672715	0.319967	0	0	0.0111119	0.00262637	0	0.667609	0.318652	0.00731888	0	0.0135475	0.00403596	0	0.659167	0.315931	0.0137383	0	0.0084421	0.00272191	0	0.659167	0.315931	0.0249023	0	0.659167	0.315931	0	0	0
1305	0.950446	0.0495536	0	0	0	0	0	0	0	0.321235	0.67854	0	0.000129874	9.52E-05	0	0	0.678566	0.321209	0	0.000129874	9.52E-05	0	0	0.321308	0.678692	0	0	0	0.999775	0	0.000129874	9.52E-05	0	0	0	1	0	0	0	0	0	0	1	0	0	0	0	0	0
1306	0	0	0.0111123	0.00262634	0	0.667609	0.318652	0	0	0.00600645	0.00131253	0	0.672715	0.319966	0	0	0.00600684	0.00131214	0	0.672715	0.319966	0	0	0.0111121	0.00262652	0	0.667609	0.318652	0.00731898	0	0.0135476	0.00403607	0	0.659167	0.31593	0.0137386	0	0.00844211	0.00272191	0	0.659167	0.31593	0.0249026	0	0.659167	0.31593	0	0	0
1307	0	0	0.00526521	0.00555274	0	0.316012	0.67317	0	0	0.00284517	0.00277135	0	0.318433	0.67595	0	0	0.002845	0.00277152	0	0.318433	0.67595	0	0	0.00526625	0.0055517	0	0.316012	0.67317	0.00561652	0	0.00641706	0.00853001	0	0.312016	0.66742	0.010818	0	0.00399586	0.00574978	0	0.312016	0.66742	0.0205636	0	0.312016	0.66742	0	0	0
1308	0	0	0.00576041	0.0061184	0	0.315466	0.672655	0	0	0.00306399	0.00291416	0	0.318249	0.675773	0	0	0.00303134	0.00294681	0	0.318249	0.675773	0	0	0.00581184	0.00606697	0	0.315466	0.672655	0.00597815	0	0.0067817	0.00889359	0	0.311467	0.66688	0.0118788	0	0.00399932	0.00577531	0	0.311467	0.66688	0.0216534	0	0.311467	0.66688	0	0	0
1309	0	0	0.406035	0.179785	0	0.273856	0.140324	0.93647	0.0268732	0	0	0.0366566	0	0	0.927708	0.0356355	0	0	0.0366566	0	0	0	0	0.404877	0.180943	0	0.273856	0.140324	0.963343	0.0366566	0	0	0	0	0	0.58582	0	0.273856	0.140324	0	0	0	1	0	0	0	0	0	0
1310	0	0	0.402423	0.248873	0	0.239248	0.109456	0	0	0.314464	0.658359	0	0.0199065	0.00727033	0	0	0.658501	0.314323	0	0.0199065	0.00727033	0	0	0.43942	0.211876	0	0.239248	0.109456	0.972823	0	0.000688538	0.000504571	0	0.019218	0.00676576	0.651296	0	0.22003	0.10269	0	0.019218	0.00676576	0.974016	0	0.019218	0.00676576	0	0	0
1311	0.950446	0.0495536	0	0	0	0	0	0	0	0.206656	0.0845998	0	0.462376	0.246368	0	0	0.209532	0.0817245	0	0.462376	0.246368	0	0	0.675236	0.324764	0	0	0	0.291256	0	0.462376	0.246368	0	0	0	1	0	0	0	0	0	0	1	0	0	0	0	0	0
1312	0	0	0.00839829	0.00670778	0	0.323867	0.661026	0	0	0.0033563	0.00344777	0	0.32725	0.665946	0	0	0.00333356	0.0034705	0	0.32725	0.665946	0	0	0.00666253	0.00844354	0	0.323867	0.661026	0.00680407	0	0.00748964	0.0105719	0	0.31976	0.655374	0.0151061	0	0.00410752	0.00565204	0	0.31976	0.655374	0.0248656	0	0.31976	0.655374	0	0	0
1313	0	0	0.0109716	0.0027375	0	0.658403	0.327888	0	0	0.00593342	0.00135315	0	0.663462	0.329252	0	0	0.00593357	0.001353	0	0.663462	0.329252	0	0	0.0109934	0.00271573	0	0.658403	0.327888	0.00728657	0	0.0133844	0.00416396	0	0.650077	0.325088	0.0137091	0	0.00832515	0.00280064	0	0.650077	0.325088	0.0248349	0	0.650077	0.325088	0	0	0
1314	0	0	0.00541267	0.0054699	0	0.325192	0.663925	0	0	0.0029254	0.00273186	0	0.327679	0.666663	0	0	0.0029254	0.00273186	0	0.327679	0.666663	0	0	0.00541244	0.00547014	0	0.325192	0.663925	0.00565726	0	0.00659883	0.00840897	0	0.32108	0.658254	0.0108826	0	0.00411186	0.00567062	0	0.32108	0.658254	0.0206651	0	0.32108	0.658254	0	0	0
1315	0	0	0.00541227	0.00546974	0	0.325193	0.663925	0	0	0.00292534	0.00273177	0	0.327679	0.666664	0	0	0.00292534	0.00273177	0	0.327679	0.666664	0	0	0.00541227	0.00546974	0	0.325193	0.663925	0.00565711	0	0.00659871	0.00840869	0	0.321081	0.658255	0.010882	0	0.00411186	0.00567063	0	0.321081	0.658255	0.0206645	0	0.321081	0.658255	0	0	0
1316	0	0	0.0109581	0.00270168	0	0.658437	0.327903	0	0	0.00592288	0.00134932	0	0.663472	0.329255	0	0	0.00592288	0.00134932	0	0.663472	0.329255	0	0	0.0109581	0.00270168	0	0.658437	0.327903	0.00727219	0	0.0133608	0.00415293	0	0.650112	0.325103	0.0136597	0	0.00832554	0.00280064	0	0.650112	0.325103	0.0247859	0	0.650112	0.325103	0	0	0
1317	0	0	0.0109581	0.00270168	0	0.658437	0.327903	0	0	0.00592288	0.00134932	0	0.663472	0.329255	0	0	0.00592288	0.00134932	0	0.663472	0.329255	0	0	0.0109581	0.00270168	0	0.658437	0.327903	0.00727219	0	0.0133608	0.00415293	0	0.650112	0.325103	0.0136597	0	0.00832554	0.00280064	0	0.650112	0.325103	0.0247859	0	0.650112	0.325103	0	0	0
1318	0	0	0.00541227	0.00546974	0	0.325193	0.663925	0	0	0.00292534	0.00273177	0	0.327679	0.666664	0	0	0.00292534	0.00273177	0	0.327679	0.666664	0	0	0.00541227	0.00546974	0	0.325193	0.663925	0.00565711	0	0.00659871	0.00840868	0	0.321081	0.658255	0.010882	0	0.00411186	0.00567063	0	0.321081	0.658255	0.0206645	0	0.321081	0.658255	0	0	0
1319	0	0	0.00541227	0.00546974	0	0.325193	0.663925	0	0	0.00292534	0.00273177	0	0.327679	0.666664	0	0	0.00292534	0.00273177	0	0.327679	0.666664	0	0	0.00541227	0.00546974	0	0.325193	0.663925	0.00565711	0	0.00659871	0.00840868	0	0.321081	0.658255	0.010882	0	0.00411186	0.00567063	0	0.321081	0.658255	0.0206645	0	0.321081	0.658255	0	0	0
1320	0	0	0.0109581	0.00270168	0	0.658437	0.327903	0	0	0.00592288	0.00134932	0	0.663472	0.329255	0	0	0.00592288	0.00134932	0	0.663472	0.329255	0	0	0.0109581	0.00270168	0	0.658437	0.327903	0.00727219	0	0.0133608	0.00415293	0	0.650112	0.325103	0.0136597	0	0.00832554	0.00280064	0	0.650112	0.325103	0.0247859	0	0.650112	0.325103	0	0	0
1321	0	0	0.00541227	0.00546974	0	0.325193	0.663925	0	0	0.00292534	0.00273177	0	0.327679	0.666664	0	0	0.00292534	0.00273177	0	0.327679	0.666664	0	0	0.00541227	0.00546974	0	0.325193	0.663925	0.00565711	0	0.00659871	0.00840868	0	0.321081	0.658255	0.010882	0	0.00411186	0.00567063	0	0.321081	0.658255	0.0206645	0	0.321081	0.658255	0	0	0
1322	0	0	0.0109581	0.00270168	0	0.658437	0.327903	0	0	0.00592288	0.00134932	0	0.663472	0.329255	0	0	0.00592288	0.00134932	0	0.663472	0.329255	0	0	0.0109581	0.00270168	0	0.658437	0.327903	0.00727219	0	0.0133608	0.00415293	0	0.650112	0.325103	0.0136597	0	0.00832554	0.00280064	0	0.650112	0.325103	0.0247859	0	0.650112	0.325103	0	0	0
1323	0	0	0.0109581	0.00270169	0	0.658437	0.327903	0	0	0.00592288	0.00134932	0	0.663472	0.329255	0	0	0.00592288	0.00134932	0	0.663472	0.329255	0	0	0.0109581	0.00270169	0	0.658437	0.327903	0.0072722	0	0.0133608	0.00415293	0	0.650112	0.325103	0.0136598	0	0.00832554	0.00280064	0	0.650112	0.325103	0.0247859	0	0.650112	0.325103	0	0	0
1324	0	0	0.00541278	0.00547025	0	0.325192	0.663925	0	0	0.00292551	0.00273198	0	0.327679	0.666663	0	0	0.00292551	0.00273198	0	0.327679	0.666663	0	0	0.00541278	0.00547025	0	0.325192	0.663925	0.00565749	0	0.00659893	0.00840915	0	0.32108	0.658254	0.010883	0	0.00411188	0.00567066	0	0.32108	0.658254	0.0206656	0	0.32108	0.658254	0	0	0
1325	0.917873	0.0478553	0	0	0.0342721	0	0	0	0	0.205602	0.0810712	0	0.463792	0.249535	0	0	0.205602	0.0810712	0	0.463792	0.249535	0.910041	0.055687	0	0	0.0342721	0	0	0.286673	0	0.463792	0.249535	0	0	0	0.965728	0.0342721	0	0	0	0	0	1	0	0	0	0	0	0
1326	0	0	0.0109586	0.00270222	0	0.658436	0.327903	0	0	0.00592315	0.00134946	0	0.663472	0.329255	0	0	0.00592315	0.00134946	0	0.663472	0.329255	0	0	0.0109586	0.00270221	0	0.658436	0.327903	0.00727261	0	0.0133613	0.00415316	0	0.650111	0.325102	0.0136608	0	0.00832556	0.00280066	0	0.650111	0.325102	0.024787	0	0.650111	0.325102	0	0	0
1327	0	0	0.0109584	0.00270233	0	0.658436	0.327903	0	0	0.00592308	0.00134939	0	0.663472	0.329255	0	0	0.00592308	0.00134939	0	0.663472	0.329255	0	0	0.0109587	0.00270198	0	0.658436	0.327903	0.00727247	0	0.0133613	0.00415313	0	0.650111	0.325102	0.0136607	0	0.00832553	0.00280064	0	0.650111	0.325102	0.0247869	0	0.650111	0.325102	0	0	0
1328	0	0	0.0109833	0.00275404	0	0.658384	0.327879	0	0	0.00593925	0.00135545	0	0.663456	0.32925	0	0	0.00593926	0.00135544	0	0.663456	0.32925	0	0	0.0110099	0.0027274	0	0.658384	0.327879	0.0072947	0	0.0133972	0.00417102	0	0.650059	0.325079	0.0137373	0	0.00832507	0.00280049	0	0.650059	0.325079	0.0248629	0	0.650059	0.325079	0	0	0
1329	0.950446	0.0495536	0	0	0	0	0	0	0	0.101572	0.164152	0	0.229056	0.505219	0	0	0.101571	0.164153	0	0.229056	0.505219	0	0	0.330733	0.669267	0	0	0	0.265724	0	0.229056	0.505219	0	0	0	1	0	0	0	0	0	0	1	0	0	0	0	0	0
1330	0.276934	0.0144386	0	0	0.708628	0	0	0.282545	0.00810798	0	0	0.709347	0	0	0.279901	0.0107517	0	0	0.709347	0	0	0.274571	0.0168015	0	0	0.708628	0	0	0.290653	0.0110598	0	0	0.698287	0	0	0.291372	0.0103403	0	0	0.698287	0	0	0.301713	0.698287	0	0	0	0	0
1331	0.950446	0.0495536	0	0	0	0	0	0	0	0.1016	0.164161	0	0.229055	0.505184	0	0	0.101591	0.16417	0	0.229055	0.505184	0	0	0.330765	0.669235	0	0	0	0.265761	0	0.229055	0.505184	0	0	0	1	0	0	0	0	0	0	1	0	0	0	0	0	0
1332	0	0	0.380802	0.163453	0	0.288188	0.167557	0.972104	0.0278958	0	0	0	0	0	0	0	0.669362	0.330638	0	0	0	0	0	0.381141	0.163114	0	0.288188	0.167557	1	0	0	0	0	0	0	0.544255	0	0.288188	0.167557	0	0	0	1	0	0	0	0	0	0
1333	0	0	0.00543339	0.00548756	0	0.325206	0.663873	0	0	0.0029314	0.00273709	0	0.327705	0.666627	0	0	0.00293127	0.00273722	0	0.327705	0.666627	0	0	0.00543077	0.00549019	0	0.325206	0.663873	0.00566849	0	0.00661121	0.00842391	0	0.321094	0.658203	0.010921	0	0.00411223	0.00567043	0	0.321094	0.658203	0.0207036	0	0.321094	0.658203	0	0	0
1334	0	0	0.0109577	0.00270219	0	0.658406	0.327934	0	0	0.00592268	0.0013495	0	0.663441	0.329287	0	0	0.00592268	0.0013495	0	0.663441	0.329287	0	0	0.0109578	0.00270214	0	0.658406	0.327934	0.00727217	0	0.0133603	0.00415347	0	0.650081	0.325133	0.0136599	0	0.00832514	0.00280091	0	0.650081	0.325133	0.024786	0	0.650081	0.325133	0	0	0
1335	0	0	0.00541279	0.00546948	0	0.325223	0.663894	0	0	0.00292562	0.00273164	0	0.327711	0.666632	0	0	0.00292562	0.00273164	0	0.327711	0.666632	0	0	0.00541279	0.00546949	0	0.325223	0.663894	0.00565726	0	0.00659934	0.00840829	0	0.321111	0.658224	0.0108823	0	0.00411225	0.00567036	0	0.321111	0.658224	0.0206649	0	0.321111	0.658224	0	0	0
1336	0	0	0.0109577	0.00270198	0	0.658406	0.327934	0	0	0.00592278	0.00134951	0	0.663441	0.329287	0	0	0.00592267	0.00134963	0	0.663441	0.329287	0	0	0.0109577	0.00270198	0	0.658406	0.327934	0.0072723	0	0.0133602	0.00415332	0	0.650081	0.325133	0.0136596	0	0.00832522	0.00280094	0	0.650081	0.325133	0.0247858	0	0.650081	0.325133	0	0	0
1337	0	0	0.0109736	0.0027084	0	0.65839	0.327928	0	0	0.00595072	0.00136155	0	0.663413	0.329275	0	0	0.00593471	0.00137756	0	0.663413	0.329275	0	0	0.0109738	0.00270822	0	0.65839	0.327928	0.00731227	0	0.0133602	0.00415338	0	0.650053	0.325121	0.013682	0	0.00833697	0.00280691	0	0.650053	0.325121	0.0248259	0	0.650053	0.325121	0	0	0
1338	0	0	0.330668	0.669332	0	0	0	0.972104	0.0278958	0	0	0	0	0	0	0	0.577095	0.422905	0	0	0	0.942337	0.0576632	0	0	0	0	0	1	0	0	0	0	0	0	1	0	0	0	0	0	0	1	0	0	0	0	0	0
1339	0	0	0.0109735	0.00270843	0	0.658384	0.327934	0	0	0.00595064	0.00136158	0	0.663407	0.329281	0	0	0.00593461	0.00137761	0	0.663407	0.329281	0	0	0.0109737	0.00270826	0	0.658384	0.327934	0.00731222	0	0.01336	0.00415352	0	0.650047	0.325127	0.0136819	0	0.00833689	0.00280695	0	0.650047	0.325127	0.0248258	0	0.650047	0.325127	0	0	0
1340	0	0	0.00541293	0.00546951	0	0.325229	0.663888	0	0	0.00292575	0.00273177	0	0.327716	0.666626	0	0	0.00292583	0.00273169	0	0.327716	0.666626	0	0	0.00541293	0.00546952	0	0.325229	0.663888	0.00565752	0	0.00659946	0.00840822	0	0.321117	0.658218	0.0108824	0	0.00411236	0.00567039	0	0.321117	0.658218	0.0206652	0	0.321117	0.658218	0	0	0
1341	0	0	0.0109574	0.00270199	0	0.6584	0.32794	0	0	0.00592255	0.00134947	0	0.663435	0.329293	0	0	0.00592255	0.00134947	0	0.663435	0.329293	0	0	0.0109574	0.00270199	0	0.6584	0.32794	0.00727202	0	0.0133601	0.0041534	0	0.650075	0.325139	0.0136594	0	0.00832507	0.00280096	0	0.650075	0.325139	0.0247855	0	0.650075	0.325139	0	0	0
1342	0	0	0.0109574	0.00270199	0	0.6584	0.32794	0	0	0.00592254	0.00134947	0	0.663435	0.329293	0	0	0.00592254	0.00134947	0	0.663435	0.329293	0	0	0.0109574	0.00270199	0	0.6584	0.32794	0.00727202	0	0.0133601	0.0041534	0	0.650075	0.325139	0.0136594	0	0.00832507	0.00280096	0	0.650075	0.325139	0.0247855	0	0.650075	0.325139	0	0	0
1343	0	0	0.00541288	0.00546943	0	0.325229	0.663888	0	0	0.00292567	0.00273161	0	0.327717	0.666626	0	0	0.00292567	0.00273161	0	0.327717	0.666626	0	0	0.00541288	0.00546943	0	0.325229	0.663888	0.00565729	0	0.00659946	0.00840821	0	0.321117	0.658218	0.0108823	0	0.00411233	0.00567031	0	0.321117	0.658218	0.020665	0	0.321117	0.658218	0	0	0
1344	0	0	0.00541288	0.00546943	0	0.325229	0.663888	0	0	0.00292567	0.00273161	0	0.327717	0.666626	0	0	0.00292567	0.00273161	0	0.327717	0.666626	0	0	0.00541288	0.00546943	0	0.325229	0.663888	0.00565729	0	0.00659946	0.00840821	0	0.321117	0.658218	0.0108823	0	0.00411233	0.00567031	0	0.321117	0.658218	0.020665	0	0.321117	0.658218	0	0	0
1345	0	0	0.0109574	0.00270199	0	0.6584	0.32794	0	0	0.00592254	0.00134947	0	0.663435	0.329293	0	0	0.00592254	0.00134947	0	0.663435	0.329293	0	0	0.0109574	0.00270199	0	0.6584	0.32794	0.00727202	0	0.0133601	0.0041534	0	0.650075	0.325139	0.0136594	0	0.00832507	0.00280096	0	0.650075	0.325139	0.0247855	0	0.650075	0.325139	0	0	0
1346	0	0	0.00541288	0.00546943	0	0.325229	0.663888	0	0	0.00292567	0.00273161	0	0.327717	0.666626	0	0	0.00292567	0.00273161	0	0.327717	0.666626	0	0	0.00541288	0.00546943	0	0.325229	0.663888	0.00565729	0	0.00659946	0.00840821	0	0.321117	0.658218	0.0108823	0	0.00411233	0.00567031	0	0.321117	0.658218	0.020665	0	0.321117	0.658218	0	0	0
1347	0	0	0.00541288	0.00546943	0	0.325229	0.663888	0	0	0.00292567	0.00273161	0	0.327717	0.666626	0	0	0.00292567	0.00273161	0	0.327717	0.666626	0	0	0.00541288	0.00546943	0	0.325229	0.663888	0.00565729	0	0.00659946	0.00840821	0	0.321117	0.658218	0.0108823	0	0.00411233	0.00567031	0	0.321117	0.658218	0.020665	0	0.321117	0.658218	0	0	0
1348	0	0	0.00541288	0.00546943	0	0.325229	0.663888	0	0	0.00292567	0.00273161	0	0.327717	0.666626	0	0	0.00292567	0.00273161	0	0.327717	0.666626	0	0	0.00541288	0.00546943	0	0.325229	0.663888	0.00565729	0	0.00659946	0.00840821	0	0.321117	0.658218	0.0108823	0	0.00411233	0.00567031	0	0.321117	0.658218	0.020665	0	0.321117	0.658218	0	0	0
1349	0	0	0.00541288	0.00546943	0	0.325229	0.663888	0	0	0.00292567	0.00273161	0	0.327717	0.666626	0	0	0.00292567	0.00273161	0	0.327717	0.666626	0	0	0.00541288	0.00546943	0	0.325229	0.663888	0.00565729	0	0.00659946	0.00840821	0	0.321117	0.658218	0.0108823	0	0.00411233	0.00567031	0	0.321117	0.658218	0.020665	0	0.321117	0.658218	0	0	0
1350	0	0	0.0109574	0.00270199	0	0.6584	0.32794	0	0	0.00592254	0.00134947	0	0.663435	0.329293	0	0	0.00592254	0.00134947	0	0.663435	0.329293	0	0	0.0109574	0.00270199	0	0.6584	0.32794	0.00727202	0	0.0133601	0.0041534	0	0.650075	0.325139	0.0136594	0	0.00832507	0.00280096	0	0.650075	0.325139	0.0247855	0	0.650075	0.325139	0	0	0
1351	0	0	0.00541288	0.00546943	0	0.325229	0.663888	0	0	0.00292567	0.00273161	0	0.327717	0.666626	0	0	0.00292567	0.00273161	0	0.327717	0.666626	0	0	0.00541288	0.00546943	0	0.325229	0.663888	0.00565729	0	0.00659946	0.00840821	0	0.321117	0.658218	0.0108823	0	0.00411233	0.00567031	0	0.321117	0.658218	0.020665	0	0.321117	0.658218	0	0	0
1352	0	0	0.0109575	0.00270199	0	0.6584	0.32794	0	0	0.00592255	0.00134947	0	0.663435	0.329293	0	0	0.00592255	0.00134947	0	0.663435	0.329293	0	0	0.0109574	0.002702	0	0.6584	0.32794	0.00727202	0	0.0133601	0.0041534	0	0.650075	0.325139	0.0136595	0	0.00832507	0.00280096	0	0.650075	0.325139	0.0247855	0	0.650075	0.325139	0	0	0
1353	0	0	0.00541291	0.00547051	0	0.325229	0.663887	0	0	0.00292577	0.00273196	0	0.327716	0.666626	0	0	0.00292595	0.00273178	0	0.327716	0.666626	0	0	0.00541393	0.00546948	0	0.325229	0.663887	0.00565773	0	0.00659966	0.00840874	0	0.321117	0.658217	0.0108834	0	0.00411235	0.00567036	0	0.321117	0.658217	0.0206661	0	0.321117	0.658217	0	0	0
1354	0	0	0.0110559	0.00270528	0	0.658327	0.327912	0	0	0.00597004	0.00135536	0	0.663396	0.329279	0	0	0.00594067	0.00138474	0	0.663396	0.329279	0	0	0.010967	0.00279412	0	0.658327	0.327912	0.00732541	0	0.0134009	0.0041715	0	0.649995	0.325108	0.0137611	0	0.00833233	0.00280434	0	0.649995	0.325108	0.0248978	0	0.649995	0.325108	0	0	0
1355	0	0	0.00596494	0.0137752	0	0.322483	0.657777	0	0	0.00350342	0.00800778	0	0.325854	0.662635	0	0	0.00775724	0.00375396	0	0.325854	0.662635	0	0	0.0132809	0.0064592	0	0.322483	0.657777	0.0115112	0	0.00790194	0.0115542	0	0.317952	0.651081	0.0197401	0	0.00453133	0.00669591	0	0.317952	0.651081	0.0309674	0	0.317952	0.651081	0	0	0
1356	0.950446	0.0495536	0	0	0	0	0	0.972104	0.0278958	0	0	0	0	0	0	0	0.716923	0.283077	0	0	0	0	0	0.71693	0.28307	0	0	0	1	0	0	0	0	0	0	1	0	0	0	0	0	0	1	0	0	0	0	0	0
1357	0	0	0.0216021	0.0022119	0	0.976185	1.13E-06	0	0	0.0125837	0.00129864	0	0.986116	1.43E-06	0	0	0.0117212	0.00216117	0	0.986116	1.43E-06	0	0	0.0200863	0.00372769	0	0.976185	1.13E-06	0.0138823	0	0.0235127	6.86E-07	0	0.962604	7.41E-07	0.023814	0	0.0135813	3.90E-07	0	0.962604	7.41E-07	0.0373957	0	0.962604	7.41E-07	0	0	0
1358	0	0	0.0164556	3.94E-05	0	0.983504	7.76E-07	0	0	0.00890368	1.89E-05	0	0.991077	8.10E-07	0	0	0.00889594	2.66E-05	0	0.991077	8.10E-07	0	0	0.0164298	6.53E-05	0	0.983504	7.76E-07	0.00892255	0	0.0200258	6.30E-08	0	0.971051	7.47E-07	0.016495	0	0.0124534	2.86E-08	0	0.971051	7.47E-07	0.0289484	0	0.971051	7.47E-07	0	0	0
1359	0	0	0.568246	2.96E-05	0	0.431724	3.92E-07	0.972104	0.0278958	0	0	0	0	0	0	0	0.999957	4.28E-05	0	0	0	0	0	0.568238	3.73E-05	0	0.431724	3.92E-07	1	0	0	0	0	0	0	0.568275	0	0.431724	3.92E-07	0	0	0	1	0	0	0	0	0	0
1360	0	0	0.0163706	8.72E-07	0	0.983628	7.48E-07	0	0	0.00884849	6.13E-07	0	0.99115	7.52E-07	0	0	0.00884855	5.51E-07	0	0.99115	7.52E-07	0	0	0.0163705	9.68E-07	0	0.983628	7.48E-07	0.0088491	0	0.01996	9.87E-09	0	0.97119	7.42E-07	0.0163715	0	0.0124376	6.59E-09	0	0.97119	7.42E-07	0.0288091	0	0.97119	7.42E-07	0	0	0
1361	0	0	0.0163706	9.05E-07	0	0.983628	7.48E-07	0	0	0.00884845	5.57E-07	0	0.99115	7.51E-07	0	0	0.00884853	4.81E-07	0	0.99115	7.51E-07	0	0	0.0163705	1.05E-06	0	0.983628	7.48E-07	0.00884901	0	0.0199601	9.63E-09	0	0.97119	7.41E-07	0.0163715	0	0.0124376	6.48E-09	0	0.97119	7.41E-07	0.0288091	0	0.97119	7.41E-07	0	0	0
1362	0	0	0.999967	3.29E-05	0	0	0	0.972104	0.0278958	0	0	0	0	0	0	0	0.999968	3.21E-05	0	0	0	0.942337	0.0576632	0	0	0	0	0	1	0	0	0	0	0	0	1	0	0	0	0	0	0	1	0	0	0	0	0	0
1363	0	0	0.0163736	2.86E-06	0	0.983623	7.46E-07	0	0	0.00885045	1.63E-06	0	0.991147	7.50E-07	0	0	0.00885076	1.32E-06	0	0.991147	7.50E-07	0	0	0.0163734	3.04E-06	0	0.983623	7.46E-07	0.00885209	0	0.0199627	1.06E-08	0	0.971184	7.39E-07	0.0163765	0	0.0124383	7.10E-09	0	0.971184	7.39E-07	0.0288148	0	0.971184	7.39E-07	0	0	0
1364	0	0	0.999903	9.73E-05	0	0	0	0.972104	0.0278958	0	0	0	0	0	0	0	0.999923	7.71E-05	0	0	0	0.942337	0.0576632	0	0	0	0	0	1	0	0	0	0	0	0	1	0	0	0	0	0	0	1	0	0	0	0	0	0
1365	0	0	0.999846	0.000153631	0	0	0	0.972104	0.0278958	0	0	0	0	0	0	0	0.999892	0.000107639	0	0	0	0.942337	0.0576632	0	0	0	0	0	1	0	0	0	0	0	0	1	0	0	0	0	0	0	1	0	0	0	0	0	0
1366	0	0	0.0164207	0.00017721	0	0.983401	7.33E-07	0	0	0.00899551	8.39E-07	0	0.991003	7.52E-07	0	0	0.00890051	9.58E-05	0	0.991003	7.52E-07	0	0	0.0165963	1.56E-06	0	0.983401	7.33E-07	0.00899635	0	0.0200768	4.51E-08	0	0.970926	7.07E-07	0.0165979	0	0.0124752	2.64E-08	0	0.970926	7.07E-07	0.0290732	0	0.970926	7.07E-07	0	0	0
1367	0	0	0.0163917	7.85E-05	0	0.983529	4.07E-07	0	0	0.0089128	2.84E-07	0	0.991087	4.11E-07	0	0	0.00887085	4.22E-05	0	0.991087	4.11E-07	0	0	0.0164696	5.36E-07	0	0.983529	4.07E-07	0.00891309	0	0.0200111	9.37E-09	0	0.971075	4.01E-07	0.0164702	0	0.012454	6.15E-09	0	0.971075	4.01E-07	0.0289242	0	0.971075	4.01E-07	0	0	0
[truncated: 513,656 more chars]
