# Supplementary material for: Preferential retention of genes from one parental genome after polyploidy illustrates the nature and scope of the genomic conflicts induced by hybridization
Source: PLoS Genet. 2018 Mar 28;14(3):e1007267. doi: 10.1371/journal.pgen.1007267 (PMC5891031; doi:10.1371/journal.pgen.1007267)
Supplement: S3 Data — (GZ) [file pgen.1007267.s011.gz › yeast_11spp_WGDbias_fix_bilevel.tre]

#NEXUS

Begin trees; 
 [!
>Tree from search_WGX_assigns (fixed tree)
>WGD_bias_fix_bilevel_genome
>FixRate: 0.1343
>Copy2Bias_0: 0.9999
>Copy2Bias_1: 0.4690
>SwitchProb: 0.0016
>Final ln likelihood: -19368.7313
]
	Translate
	1 'S_cerevisiae',
	2 'S_kudriavzevii',
	3 'S_uvarum',
	4 'C_glabrata',
	5 'N_dairenensis',
	6 'N_castellii',
	7 'K_africana',
	8 'K_naganishii',
	9 'V_polyspora',
	10 'T_blattae',
	11 'T_phaffii'
	;

tree PAUP_1 = [&R] (((((1:0.0107723,2:0.0107738):0.00366861,3:0.00730297):0.431342,4:0.782982):0.252641,((7:0.240299,8:0.324292):0.302005,(6:0.106294,5:0.17772):0.276941):0.253317):0.499369,((9:0.282772,11:0.389263):0.85062,10:1.1947):0.240958):0.0752871;
End;
