# Supplementary material for: Preferential retention of genes from one parental genome after polyploidy illustrates the nature and scope of the genomic conflicts induced by hybridization
Source: PLoS Genet. 2018 Mar 28;14(3):e1007267. doi: 10.1371/journal.pgen.1007267 (PMC5891031; doi:10.1371/journal.pgen.1007267)
Supplement: S3 Data — (GZ) [file pgen.1007267.s011.gz › yeast_11spp_WGDbias_fix_bilevel_condprobs.txt]

Site	S_cerevisiae	0.0107723	B1	B1	B1	B1	B1	S_kudriavzevii	0.0107738	B2	B2	B2	B2	B2	S_uvarum	0.00730297	B3	B3	B3	B3	B3	C_glabrata	0.782982	B4	B4	B4	B4	B4	N_dairenensis	0.17772	B5	B5	B5	B5	B5	N_castellii	0.106294	B6	B6	B6	B6	B6	K_africana	0.240299	B7	B7	B7	B7	B7	K_naganishii	0.324292	B8	B8	B8	B8	B8	V_polyspora	0.282772	B9	B9	B9	B9	B9	T_blattae	1.1947	B10	B10	B10	B10	B10	T_phaffii	0.389263	B11	B11	B11	B11	B11	NONE	0.00366861	B12	B12	B12	B12	B12	NONE	0.431342	B13	B13	B13	B13	B13	NONE	0.252641	B14	B14	B14	B14	B14	NONE	0.302005	B15	B15	B15	B15	B15	NONE	0.276941	B16	B16	B16	B16	B16	NONE	0.253317	B17	B17	B17	B17	B17	NONE	0.499369	B18	B18	B18	B18	B18	NONE	0.85062	B19	B19	B19	B19	B19	NONE	0.240958	B20	B20	B20	B20	B20	Root	0.0752871	B21	B21	B21	B21	B21
Site	Dupl-->Dupl	Dupl-->DuplFix	Dupl-->Copy1	Dupl-->Copy2	DuplFix-->DuplFix	Copy1-->Copy1	Copy2-->Copy2	Dupl-->Dupl	Dupl-->DuplFix	Dupl-->Copy1	Dupl-->Copy2	DuplFix-->DuplFix	Copy1-->Copy1	Copy2-->Copy2	Dupl-->Dupl	Dupl-->DuplFix	Dupl-->Copy1	Dupl-->Copy2	DuplFix-->DuplFix	Copy1-->Copy1	Copy2-->Copy2	Dupl-->Dupl	Dupl-->DuplFix	Dupl-->Copy1	Dupl-->Copy2	DuplFix-->DuplFix	Copy1-->Copy1	Copy2-->Copy2	Dupl-->Dupl	Dupl-->DuplFix	Dupl-->Copy1	Dupl-->Copy2	DuplFix-->DuplFix	Copy1-->Copy1	Copy2-->Copy2	Dupl-->Dupl	Dupl-->DuplFix	Dupl-->Copy1	Dupl-->Copy2	DuplFix-->DuplFix	Copy1-->Copy1	Copy2-->Copy2	Dupl-->Dupl	Dupl-->DuplFix	Dupl-->Copy1	Dupl-->Copy2	DuplFix-->DuplFix	Copy1-->Copy1	Copy2-->Copy2	Dupl-->Dupl	Dupl-->DuplFix	Dupl-->Copy1	Dupl-->Copy2	DuplFix-->DuplFix	Copy1-->Copy1	Copy2-->Copy2	Dupl-->Dupl	Dupl-->DuplFix	Dupl-->Copy1	Dupl-->Copy2	DuplFix-->DuplFix	Copy1-->Copy1	Copy2-->Copy2	Dupl-->Dupl	Dupl-->DuplFix	Dupl-->Copy1	Dupl-->Copy2	DuplFix-->DuplFix	Copy1-->Copy1	Copy2-->Copy2	Dupl-->Dupl	Dupl-->DuplFix	Dupl-->Copy1	Dupl-->Copy2	DuplFix-->DuplFix	Copy1-->Copy1	Copy2-->Copy2	Dupl-->Dupl	Dupl-->DuplFix	Dupl-->Copy1	Dupl-->Copy2	DuplFix-->DuplFix	Copy1-->Copy1	Copy2-->Copy2	Dupl-->Dupl	Dupl-->DuplFix	Dupl-->Copy1	Dupl-->Copy2	DuplFix-->DuplFix	Copy1-->Copy1	Copy2-->Copy2	Dupl-->Dupl	Dupl-->DuplFix	Dupl-->Copy1	Dupl-->Copy2	DuplFix-->DuplFix	Copy1-->Copy1	Copy2-->Copy2	Dupl-->Dupl	Dupl-->DuplFix	Dupl-->Copy1	Dupl-->Copy2	DuplFix-->DuplFix	Copy1-->Copy1	Copy2-->Copy2	Dupl-->Dupl	Dupl-->DuplFix	Dupl-->Copy1	Dupl-->Copy2	DuplFix-->DuplFix	Copy1-->Copy1	Copy2-->Copy2	Dupl-->Dupl	Dupl-->DuplFix	Dupl-->Copy1	Dupl-->Copy2	DuplFix-->DuplFix	Copy1-->Copy1	Copy2-->Copy2	Dupl-->Dupl	Dupl-->DuplFix	Dupl-->Copy1	Dupl-->Copy2	DuplFix-->DuplFix	Copy1-->Copy1	Copy2-->Copy2	Dupl-->Dupl	Dupl-->DuplFix	Dupl-->Copy1	Dupl-->Copy2	DuplFix-->DuplFix	Copy1-->Copy1	Copy2-->Copy2	Dupl-->Dupl	Dupl-->DuplFix	Dupl-->Copy1	Dupl-->Copy2	DuplFix-->DuplFix	Copy1-->Copy1	Copy2-->Copy2	Dupl-->Dupl	Dupl-->DuplFix	Dupl-->Copy1	Dupl-->Copy2	DuplFix-->DuplFix	Copy1-->Copy1	Copy2-->Copy2
0	0	0	1.76E-10	1.65E-08	0	0.00924197	0.990758	0	0	1.76E-10	1.65E-08	0	0.00924197	0.990758	0	0	5.86E-09	5.51E-07	0	0.00924197	0.990757	0	0	0.000151948	0.0142658	0	0.00911293	0.976469	0	0	3.08E-06	0.000289687	0	0.00923937	0.990468	0	0	3.08E-06	0.000289687	0	0.00923937	0.990468	0	0	8.06E-06	0.000758044	0	0.00923513	0.989999	0	0	8.06E-06	0.000758044	0	0.00923513	0.989999	0	0	0.000218368	0.0204749	0	0.00906801	0.970239	0	0	0.866843	0.0395107	0	0.00112036	0.0925257	0	0	0.000218368	0.0204749	0	0.00906801	0.970239	1.67E-08	0	4.84E-09	5.35E-07	0	0.00924197	0.990757	5.57E-07	0	0.000129033	0.0142882	0	0.00911293	0.976469	0.0144178	0	0.000402173	0.0445342	0	0.00871076	0.931935	0.000766106	0	6.59E-05	0.00729558	0	0.00916923	0.982703	0.000292767	0	7.01E-05	0.00776468	0	0.00916923	0.982703	0.00812759	0	0.00045847	0.0507681	0	0.00871076	0.931935	0.0593541	0	0.00809978	0.896929	0	0.000610981	0.0350063	0.0206933	0	0.00794765	0.877713	0	0.00112036	0.0925257	0.906354	0	0.000509378	0.0575194	0	0.000610981	0.0350063	0.964383	0	0.000610981	0.0350063	0	0	0
1	0	0	9.79E-11	1.28E-08	0	0.00924197	0.990758	0	0	9.79E-11	1.28E-08	0	0.00924197	0.990758	0	0	3.28E-09	4.29E-07	0	0.00924197	0.990758	0	0	8.52E-05	0.0111191	0	0.00915704	0.979639	0	0	1.72E-06	0.000225285	0	0.00924025	0.990533	0	0	1.72E-06	0.000225285	0	0.00924025	0.990533	0	0	4.51E-06	0.000589629	0	0.00923747	0.990168	0	0	4.51E-06	0.000589629	0	0.00923747	0.990168	0	0	6.58E-05	0.00776278	0	0.00918179	0.98299	0	0	0.120334	0.223611	0	0.00636767	0.649687	0	0	6.58E-05	0.00776278	0	0.00918179	0.98299	1.29E-08	0	3.18E-09	4.16E-07	0	0.00924197	0.990758	4.32E-07	0	8.49E-05	0.011119	0	0.00915704	0.979639	0.0112043	0	0.000265118	0.0347114	0	0.00889192	0.944927	0.000594134	0	4.34E-05	0.00568387	0	0.00919405	0.984485	0.000227006	0	4.62E-05	0.00604821	0	0.00919405	0.984485	0.00632142	0	0.00030213	0.0395572	0	0.00889192	0.944927	0.0461808	0	0.00533979	0.699136	0	0.00355214	0.245792	0.00782859	0	0.00281412	0.333303	0	0.00636767	0.649687	0.343946	0	0.00281553	0.403895	0	0.00355214	0.245792	0.750656	0	0.00355214	0.245792	0	0	0
2	0	0	9.78E-11	1.28E-08	0	0.00924197	0.990758	0	0	9.78E-11	1.28E-08	0	0.00924197	0.990758	0	0	3.27E-09	4.29E-07	0	0.00924197	0.990758	0	0	8.49E-05	0.011114	0	0.00915711	0.979644	0	0	1.72E-06	0.000225181	0	0.00924025	0.990533	0	0	1.72E-06	0.000225181	0	0.00924025	0.990533	0	0	4.50E-06	0.000589357	0	0.00923747	0.990169	0	0	4.50E-06	0.000589357	0	0.00923747	0.990169	0	0	6.53E-05	0.00774222	0	0.00918019	0.983012	0	0	0.119137	0.223905	0	0.00637596	0.650582	0	0	6.53E-05	0.00774222	0	0.00918019	0.983012	1.29E-08	0	3.17E-09	4.16E-07	0	0.00924197	0.990758	4.32E-07	0	8.49E-05	0.0111136	0	0.00915711	0.979644	0.0111989	0	0.000264898	0.0346956	0	0.00889222	0.944948	0.000593858	0	4.34E-05	0.00568125	0	0.00919409	0.984487	0.000226901	0	4.62E-05	0.00604543	0	0.00919409	0.984487	0.00631849	0	0.000301878	0.039539	0	0.00889222	0.944948	0.0461594	0	0.00533536	0.698818	0	0.00355686	0.246131	0.00780757	0	0.00280423	0.33243	0	0.00637596	0.650582	0.343042	0	0.0028191	0.404452	0	0.00355686	0.246131	0.750313	0	0.00355686	0.246131	0	0	0
3	0	0	1.49E-10	1.65E-08	0	0.00924197	0.990758	0	0	1.49E-10	1.65E-08	0	0.00924197	0.990758	0	0	4.99E-09	5.51E-07	0	0.00924197	0.990757	0	0	0.000129311	0.0142913	0	0.0091127	0.976467	0	0	2.62E-06	0.000289556	0	0.00923935	0.990468	0	0	2.62E-06	0.000289556	0	0.00923935	0.990468	0	0	6.86E-06	0.000757841	0	0.00923512	0.99	0	0	6.86E-06	0.000757841	0	0.00923512	0.99	0	0	0.000186311	0.0205487	0	0.00905822	0.970207	0	0	0.873047	0.0379911	0	0.00106151	0.0879005	0	0	0.000186311	0.0205487	0	0.00905822	0.970207	1.66E-08	0	4.84E-09	5.35E-07	0	0.00924197	0.990757	5.56E-07	0	0.000129269	0.0142908	0	0.0091127	0.976467	0.0144206	0	0.000403559	0.0446143	0	0.00870914	0.931852	0.000764699	0	6.61E-05	0.00730541	0	0.00916903	0.982695	0.000292176	0	7.03E-05	0.00777369	0	0.00916903	0.982695	0.00813619	0	0.000459896	0.0508424	0	0.00870914	0.931852	0.0594385	0	0.00812816	0.898595	0	0.000580976	0.033257	0.020735	0	0.0079967	0.882306	0	0.00106151	0.0879005	0.911038	0	0.000480538	0.0546434	0	0.000580976	0.033257	0.966162	0	0.000580976	0.033257	0	0	0
4	0	0	1.49E-10	1.65E-08	0	0.00924197	0.990758	0	0	1.49E-10	1.65E-08	0	0.00924197	0.990758	0	0	4.99E-09	5.51E-07	0	0.00924197	0.990757	0	0	0.000129383	0.0142964	0	0.00911263	0.976462	0	0	2.62E-06	0.000289659	0	0.00923935	0.990468	0	0	2.62E-06	0.000289659	0	0.00923935	0.990468	0	0	6.86E-06	0.000758112	0	0.00923511	0.99	0	0	6.86E-06	0.000758112	0	0.00923511	0.99	0	0	0.000186507	0.0205693	0	0.00905668	0.970188	0	0	0.874257	0.0376927	0	0.00105221	0.0869979	0	0	0.000186507	0.0205693	0	0.00905668	0.970188	1.66E-08	0	4.84E-09	5.35E-07	0	0.00924197	0.990757	5.56E-07	0	0.00012934	0.0142959	0	0.00911263	0.976462	0.0144258	0	0.000403782	0.0446302	0	0.00870884	0.931831	0.000764973	0	6.61E-05	0.00730801	0	0.00916899	0.982692	0.00029228	0	7.04E-05	0.00777647	0	0.00916899	0.982692	0.0081391	0	0.00046015	0.0508606	0	0.00870884	0.931831	0.0594598	0	0.00813264	0.898916	0	0.000576205	0.0329156	0.0207558	0	0.00800446	0.88319	0	0.00105221	0.0869979	0.91195	0	0.00047601	0.0540823	0	0.000576205	0.0329156	0.966508	0	0.000576205	0.0329156	0	0	0
5	0	0	1.50E-10	1.65E-08	0	0.00924197	0.990758	0	0	1.50E-10	1.65E-08	0	0.00924197	0.990758	0	0	5.01E-09	5.52E-07	0	0.00924197	0.990757	0	0	0.000129821	0.0143193	0	0.00911219	0.976439	0	0	2.63E-06	0.000290123	0	0.00923934	0.990468	0	0	2.63E-06	0.000290123	0	0.00923934	0.990468	0	0	6.88E-06	0.000759327	0	0.00923509	0.989999	0	0	6.88E-06	0.000759327	0	0.00923509	0.989999	0	0	0.000187716	0.0206618	0	0.00905208	0.970098	0	0	0.879695	0.0363687	0	0.000997734	0.0829381	0	0	0.000187716	0.0206618	0	0.00905208	0.970098	1.66E-08	0	4.85E-09	5.36E-07	0	0.00924197	0.990757	5.57E-07	0	0.000129778	0.0143188	0	0.00911219	0.976439	0.0144492	0	0.000405149	0.0447018	0	0.00870704	0.931737	0.000766211	0	6.63E-05	0.00731973	0	0.00916875	0.982679	0.000292754	0	7.06E-05	0.00778894	0	0.00916875	0.982679	0.00815229	0	0.000461708	0.0509421	0	0.00870704	0.931737	0.0595561	0	0.00816018	0.900357	0	0.000546863	0.0313796	0.0208495	0	0.00805435	0.88716	0	0.000997734	0.0829381	0.916064	0	0.000450871	0.0515585	0	0.000546863	0.0313796	0.968074	0	0.000546863	0.0313796	0	0	0
6	0	0	9.46E-11	1.27E-08	0	0.00924197	0.990758	0	0	9.46E-11	1.27E-08	0	0.00924197	0.990758	0	0	3.17E-09	4.24E-07	0	0.00924197	0.990758	0	0	8.22E-05	0.0109969	0	0.00915985	0.979761	0	0	1.66E-06	0.000222808	0	0.00924031	0.990535	0	0	1.66E-06	0.000222808	0	0.00924031	0.990535	0	0	4.36E-06	0.000583145	0	0.00923762	0.990175	0	0	4.36E-06	0.000583145	0	0.00923762	0.990175	0	0	5.76E-05	0.00727049	0	0.00917283	0.983499	0	0	0.0913901	0.230584	0	0.00670099	0.671325	0	0	5.76E-05	0.00727049	0	0.00917283	0.983499	1.28E-08	0	3.07E-09	4.11E-07	0	0.00924197	0.990758	4.27E-07	0	8.21E-05	0.0109965	0	0.00915985	0.979761	0.0110791	0	0.000256364	0.0343299	0	0.00890348	0.945431	0.000587501	0	4.20E-05	0.00562138	0	0.00919564	0.984554	0.000224472	0	4.47E-05	0.00598171	0	0.00919564	0.984554	0.00625086	0	0.000292152	0.0391223	0	0.00890348	0.945431	0.0456653	0	0.00516347	0.691453	0	0.00374001	0.253979	0.00732814	0	0.00247184	0.312174	0	0.00670099	0.671325	0.321974	0	0.00296098	0.417347	0	0.00374001	0.253979	0.742281	0	0.00374001	0.253979	0	0	0
7	0	0	1.53E-10	1.66E-08	0	0.00924197	0.990758	0	0	1.53E-10	1.66E-08	0	0.00924197	0.990758	0	0	5.11E-09	5.57E-07	0	0.00924197	0.990757	0	0	0.00013254	0.014433	0	0.00910947	0.976325	0	0	2.69E-06	0.000292426	0	0.00923929	0.990466	0	0	2.69E-06	0.000292426	0	0.00923929	0.990466	0	0	7.03E-06	0.000765355	0	0.00923494	0.989993	0	0	7.03E-06	0.000765355	0	0.00923494	0.989993	0	0	0.000194971	0.0211201	0	0.00903307	0.969652	0	0	0.906639	0.0298844	0	0.000666333	0.0628105	0	0	0.000194971	0.0211201	0	0.00903307	0.969652	1.68E-08	0	4.96E-09	5.40E-07	0	0.00924197	0.990757	5.62E-07	0	0.000132497	0.0144325	0	0.00910947	0.976325	0.0145655	0	0.000413636	0.0450566	0	0.00869583	0.931268	0.000772383	0	6.77E-05	0.00737783	0	0.00916721	0.982615	0.000295112	0	7.21E-05	0.00785076	0	0.00916721	0.982615	0.00821795	0	0.00047138	0.0513465	0	0.00869583	0.931268	0.0600358	0	0.00833113	0.907504	0	0.000364706	0.0237643	0.0213151	0	0.00836673	0.906841	0	0.000666333	0.0628105	0.936523	0	0.000301627	0.0390462	0	0.000364706	0.0237643	0.975871	0	0.000364706	0.0237643	0	0	0
8	0	0	9.15E-11	1.25E-08	0	0.00924197	0.990758	0	0	9.15E-11	1.25E-08	0	0.00924197	0.990758	0	0	3.06E-09	4.20E-07	0	0.00924197	0.990758	0	0	7.94E-05	0.0108832	0	0.00916257	0.979875	0	0	1.61E-06	0.000220503	0	0.00924036	0.990538	0	0	1.61E-06	0.000220503	0	0.00924036	0.990538	0	0	4.21E-06	0.000577113	0	0.00923776	0.990181	0	0	4.21E-06	0.000577113	0	0.00923776	0.990181	0	0	5.00E-05	0.00681221	0	0.00917124	0.983967	0	0	0.0644415	0.237064	0	0.00702492	0.691469	0	0	5.00E-05	0.00681221	0	0.00917124	0.983967	1.26E-08	0	2.97E-09	4.07E-07	0	0.00924197	0.990758	4.23E-07	0	7.94E-05	0.0108828	0	0.00916257	0.979875	0.0109626	0	0.000247874	0.0339748	0	0.00891469	0.9459	0.000581325	0	4.06E-05	0.00556323	0	0.00919717	0.984618	0.000222112	0	4.32E-05	0.00591984	0	0.00919717	0.984618	0.00618514	0	0.000282477	0.0387176	0	0.00891469	0.9459	0.0451852	0	0.00499247	0.6843	0	0.00392223	0.2616	0.00686226	0	0.00214631	0.292497	0	0.00702492	0.691469	0.301506	0	0.0031027	0.429869	0	0.00392223	0.2616	0.734478	0	0.00392223	0.2616	0	0	0
9	0	0	9.10E-11	1.25E-08	0	0.00924197	0.990758	0	0	9.10E-11	1.25E-08	0	0.00924197	0.990758	0	0	3.05E-09	4.19E-07	0	0.00924197	0.990758	0	0	7.90E-05	0.0108601	0	0.00916301	0.979898	0	0	1.60E-06	0.000220037	0	0.00924037	0.990538	0	0	1.60E-06	0.000220037	0	0.00924037	0.990538	0	0	4.19E-06	0.000575891	0	0.00923778	0.990182	0	0	4.19E-06	0.000575891	0	0.00923778	0.990182	0	0	4.88E-05	0.00671936	0	0.00917075	0.984061	0	0	0.0589795	0.238393	0	0.00707744	0.69555	0	0	4.88E-05	0.00671936	0	0.00917075	0.984061	1.26E-08	0	2.95E-09	4.06E-07	0	0.00924197	0.990758	4.22E-07	0	7.90E-05	0.0108597	0	0.00916301	0.979898	0.0109391	0	0.000246501	0.0339028	0	0.00891651	0.945995	0.00058008	0	4.04E-05	0.00555145	0	0.00919742	0.984631	0.000221638	0	4.30E-05	0.00590731	0	0.00919742	0.984631	0.0061719	0	0.000280912	0.0386357	0	0.00891651	0.945995	0.0450885	0	0.00496481	0.682851	0	0.00395169	0.263144	0.00676814	0	0.00209331	0.288511	0	0.00707744	0.69555	0.297373	0	0.00312574	0.432406	0	0.00395169	0.263144	0.732904	0	0.00395169	0.263144	0	0	0
10	0.906099	0.00132606	0	0	0.0925745	0	0	0.906099	0.00132624	0	0	0.0925745	0	0	0.906998	0.000896542	0	0	0.0921059	0	0	0	0	0.00924459	0.990755	0	0	0	0.892431	0.0259031	0	0	0.0816662	0	0	0.90385	0.0144835	0	0	0.0816662	0	0	0	0	0.000868873	0.0931185	0	0.00837333	0.897639	0	0	0.000868873	0.0931185	0	0.00837333	0.897639	0	0	0.000203884	0.0217284	0	0.0090152	0.969052	0	0	0.934974	0.0286717	0	0.000264046	0.0360904	0	0	0.000203884	0.0217284	0	0.0090152	0.969052	0.907425	0.000468588	0	0	0.0921059	0	0	0.907894	0.0921059	0	0	0	0	0	1	0	0	0	0	0	0	0.0939873	0	0.00837333	0.897639	0	0	0	0.918334	0.0816662	0	0	0	0	0	1	0	0	0	0	0	0	1	0	0	0	0	0	0	0.0219323	0	0.00875115	0.932962	0	0.000264046	0.0360904	0.963646	0	0.000264046	0.0360904	0	0	0	1	0	0	0	0	0	0
11	0	0	1.66E-08	1.57E-10	0	0.990758	0.00924197	0	0	1.66E-08	1.57E-10	0	0.990758	0.00924197	0	0	5.57E-07	5.27E-09	0	0.990757	0.00924197	0	0	0.0144342	0.000136606	0	0.976324	0.00910551	0	0	0.000292457	2.77E-06	0	0.990466	0.00923921	0	0	0.000292457	2.77E-06	0	0.990466	0.00923921	0	0	0.00076543	7.24E-06	0	0.989993	0.00923473	0	0	0.00076543	7.24E-06	0	0.989993	0.00923473	0	0	0.0215949	0.000203691	0	0.969187	0.00901414	0	0	0.018899	0.938852	0	0.0419731	0.000275537	0	0	0.0215949	0.000203691	0	0.969187	0.00901414	1.68E-08	0	5.40E-07	5.10E-09	0	0.990757	0.00924197	5.62E-07	0	0.0144338	0.000136452	0	0.976324	0.00910551	0.0145708	0	0.0450599	0.000425984	0	0.931264	0.00867953	0.00077267	0	0.00737846	6.98E-05	0	0.982614	0.00916498	0.000295224	0	0.00785144	7.42E-05	0	0.982614	0.00916498	0.00822089	0	0.0513503	0.000485452	0	0.931264	0.00867953	0.0600566	0	0.907559	0.00857992	0	0.0237052	9.96E-05	0.0217986	0	0.927214	0.00873861	0	0.0419731	0.000275537	0.957751	0	0.018268	0.000175933	0	0.0237052	9.96E-05	0.976195	0	0.0237052	9.96E-05	0	0	0
12	0.998539	0.00146134	0	0	0	0	0	0	0	0.00924449	0.990756	0	0	0	0.999013	0.000987496	0	0	0	0	0	0	0	0.0092446	0.990755	0	0	0	0.543207	0.0157668	0	0	0.441026	0	0	0.550158	0.00881587	0	0	0.441026	0	0	0.498517	0.0210196	0	0	0.480464	0	0	0.488838	0.0306978	0	0	0.480464	0	0	0.433238	0.0225872	0	0	0.544174	0	0	0	0	0.959474	0.0405262	0	0	0	0.421476	0.0343493	0	0	0.544174	0	0	1	0	0	0	0	0	0	1	0	0	0	0	0	0	1	0	0	0	0	0	0	0.519536	0.0891462	0	0	0.391318	0	0	0.558974	0.0497088	0	0	0.391318	0	0	0.608682	0.391318	0	0	0	0	0	1	0	0	0	0	0	0	0.455826	0.544174	0	0	0	0	0	1	0	0	0	0	0	0	1	0	0	0	0	0	0
13	0	0	1.70E-08	1.58E-10	0	0.990758	0.00924197	0	0	1.70E-08	1.58E-10	0	0.990758	0.00924197	0	0	5.70E-07	5.29E-09	0	0.990757	0.00924197	0	0	0.0147871	0.000137309	0	0.975971	0.00910474	0	0	0.000299606	2.78E-06	0	0.990458	0.00923919	0	0	0.000299606	2.78E-06	0	0.990458	0.00923919	0	0	0.000784145	7.28E-06	0	0.989974	0.00923469	0	0	0.000784145	7.28E-06	0	0.989974	0.00923469	0	0	7.51E-05	0.00816679	0	0.00912863	0.982629	0	0	0.0142683	0.347853	0	0.00590732	0.631972	0	0	7.51E-05	0.00816679	0	0.00912863	0.982629	1.72E-08	0	5.53E-07	5.13E-09	0	0.990757	0.00924197	5.75E-07	0	0.0147866	0.000137226	0	0.975971	0.00910474	0.0149244	0	0.0461617	0.000428403	0	0.929809	0.00867634	0.000791426	0	0.00755887	7.01E-05	0	0.982415	0.00916454	0.000302388	0	0.00804341	7.46E-05	0	0.982415	0.00916454	0.00842044	0	0.0526059	0.000488208	0	0.929809	0.00867634	0.0615145	0	0.92975	0.00862864	0	5.89E-05	4.77E-05	0.00824192	0	0.00322131	0.350658	0	0.00590732	0.631972	0.362121	0	0.00584839	0.631924	0	5.89E-05	4.77E-05	0.999893	0	5.89E-05	4.77E-05	0	0	0
14	0	0	1.70E-08	1.58E-10	0	0.990758	0.00924197	0	0	1.70E-08	1.58E-10	0	0.990758	0.00924197	0	0	5.70E-07	5.29E-09	0	0.990757	0.00924197	0	0	0.0147871	0.000137268	0	0.975971	0.00910474	0	0	0.000299605	2.78E-06	0	0.990458	0.00923919	0	0	0.000299605	2.78E-06	0	0.990458	0.00923919	0	0	0.000784142	7.28E-06	0	0.989974	0.00923469	0	0	0.000784142	7.28E-06	0	0.989974	0.00923469	0	0	7.43E-05	0.00805996	0	0.00912814	0.982738	0	0	0.00701212	0.350384	0	0.00593934	0.636664	0	0	7.43E-05	0.00805996	0	0.00912814	0.982738	1.72E-08	0	5.53E-07	5.13E-09	0	0.990757	0.00924197	5.75E-07	0	0.0147866	0.000137223	0	0.975971	0.00910474	0.0149244	0	0.0461617	0.000428396	0	0.929809	0.00867635	0.000791421	0	0.00755886	7.01E-05	0	0.982415	0.00916455	0.000302386	0	0.0080434	7.46E-05	0	0.982415	0.00916455	0.00842043	0	0.0526058	0.000488199	0	0.929809	0.00867635	0.0615144	0	0.92975	0.00862849	0	5.91E-05	4.79E-05	0.00813425	0	0.00318881	0.346073	0	0.00593934	0.636664	0.357396	0	0.00588026	0.636617	0	5.91E-05	4.79E-05	0.999893	0	5.91E-05	4.79E-05	0	0	0
15	0	0	1.70E-08	1.58E-10	0	0.990758	0.00924197	0	0	1.70E-08	1.58E-10	0	0.990758	0.00924197	0	0	5.70E-07	5.29E-09	0	0.990757	0.00924197	0	0	0.0147871	0.000137267	0	0.975971	0.00910474	0	0	0.000299605	2.78E-06	0	0.990458	0.00923919	0	0	0.000299605	2.78E-06	0	0.990458	0.00923919	0	0	0.000784142	7.28E-06	0	0.989974	0.00923469	0	0	0.000784142	7.28E-06	0	0.989974	0.00923469	0	0	7.40E-05	0.00802204	0	0.00912796	0.982776	0	0	0.00443614	0.351283	0	0.00595066	0.63833	0	0	7.40E-05	0.00802204	0	0.00912796	0.982776	1.72E-08	0	5.53E-07	5.13E-09	0	0.990757	0.00924197	5.75E-07	0	0.0147866	0.000137223	0	0.975971	0.00910474	0.0149244	0	0.0461617	0.000428394	0	0.929809	0.00867635	0.000791421	0	0.00755886	7.01E-05	0	0.982415	0.00916455	0.000302386	0	0.0080434	7.46E-05	0	0.982415	0.00916455	0.00842043	0	0.0526058	0.000488197	0	0.929809	0.00867635	0.0615144	0	0.92975	0.00862846	0	5.91E-05	4.79E-05	0.00809607	0	0.00317731	0.344446	0	0.00595066	0.63833	0.355719	0	0.00589156	0.638282	0	5.91E-05	4.79E-05	0.999893	0	5.91E-05	4.79E-05	0	0	0
16	0	0	9.28E-09	1.15E-10	0	0.990758	0.00924197	0	0	9.28E-09	1.15E-10	0	0.990758	0.00924197	0	0	3.10E-07	3.85E-09	0	0.990758	0.00924197	0	0	0.00805225	9.98E-05	0	0.982706	0.00914219	0	0	0.000163149	2.02E-06	0	0.990595	0.00923995	0	0	0.000163149	2.02E-06	0	0.990595	0.00923995	0	0	0.000427002	5.29E-06	0	0.990331	0.00923668	0	0	0.000427002	5.29E-06	0	0.990331	0.00923668	0	0	0.00436305	5.37E-05	0	0.986435	0.00914808	0	0	0.191425	0.00263442	0	0.799099	0.0068414	0	0	0.00436305	5.37E-05	0	0.986435	0.00914808	9.39E-09	0	3.01E-07	3.73E-09	0	0.990758	0.00924197	3.14E-07	0	0.00805198	9.98E-05	0	0.982706	0.00914219	0.00815207	0	0.0251371	0.000311483	0	0.957569	0.00883071	0.000432295	0	0.00411614	5.10E-05	0	0.986215	0.00918568	0.000165171	0	0.00437999	5.43E-05	0	0.986215	0.00918568	0.00459944	0	0.0286462	0.000354965	0	0.957569	0.00883071	0.0336006	0	0.50629	0.0062737	0	0.451278	0.00255701	0.00441678	0	0.187336	0.00230668	0	0.799099	0.0068414	0.194059	0	0.347821	0.00428439	0	0.451278	0.00255701	0.546165	0	0.451278	0.00255701	0	0	0
17	0.998539	0.00146134	0	0	0	0	0	0	0	0.00924449	0.990756	0	0	0	0.999013	0.000987496	0	0	0	0	0	0	0	0.00924459	0.990755	0	0	0	0.892431	0.0259031	0	0	0.0816662	0	0	0.90385	0.0144835	0	0	0.0816662	0	0	0.959542	0.0404584	0	0	0	0	0	0	0	0.0092445	0.990756	0	0	0	0	0	0.0080065	7.44E-05	0	0.982792	0.00912741	0	0	0.351683	0.00336622	0	0.639017	0.00593473	0	0	0.0080065	7.44E-05	0	0.982792	0.00912741	1	0	0	0	0	0	0	1	0	0	0	0	0	0	1	0	0	0	0	0	0	1	0	0	0	0	0	0	0.918334	0.0816662	0	0	0	0	0	1	0	0	0	0	0	0	1	0	0	0	0	0	0	0.00808088	0	0.343775	0.00319268	0	0.639017	0.00593473	0.355049	0	0.639017	0.00593473	0	0	0	1	0	0	0	0	0	0
18	0	0	1.70E-08	1.58E-10	0	0.990758	0.00924197	0	0	1.70E-08	1.58E-10	0	0.990758	0.00924197	0	0	5.70E-07	5.30E-09	0	0.990757	0.00924197	0	0	0.0147871	0.000137381	0	0.975971	0.00910474	0	0	0.000299608	2.78E-06	0	0.990458	0.00923919	0	0	0.000299608	2.78E-06	0	0.990458	0.00923919	0	0	0.00078415	7.29E-06	0	0.989974	0.00923469	0	0	0.00078415	7.29E-06	0	0.989974	0.00923469	0	0	7.39E-05	0.00800507	0	0.00912788	0.982793	0	0	0.00328285	0.351685	0	0.00595604	0.639076	0	0	7.39E-05	0.00800507	0	0.00912788	0.982793	1.72E-08	0	5.53E-07	5.13E-09	0	0.990757	0.00924197	5.75E-07	0	0.0147867	0.000137224	0	0.975971	0.00910474	0.0149245	0	0.0461617	0.000428393	0	0.929809	0.00867635	0.000791435	0	0.00755888	7.01E-05	0	0.982415	0.00916455	0.000302391	0	0.00804343	7.46E-05	0	0.982415	0.00916455	0.00842046	0	0.0526059	0.000488197	0	0.929809	0.00867635	0.0615146	0	0.92975	0.00862844	0	5.91E-05	4.79E-05	0.00807896	0	0.00317184	0.343717	0	0.00595604	0.639076	0.354968	0	0.00589695	0.639028	0	5.91E-05	4.79E-05	0.999893	0	5.91E-05	4.79E-05	0	0	0
19	0.0278272	4.07E-05	0	0	0.972132	0	0	0.0278272	4.07E-05	0	0	0.972132	0	0	0.0278548	2.75E-05	0	0	0.972118	0	0	0.0241493	0.00656171	0	0	0.969289	0	0	0.0243139	0.00070572	0	0	0.97498	0	0	0.024625	0.000394598	0	0	0.97498	0	0	0.0223136	0.000940836	0	0	0.976746	0	0	0.0218804	0.00137403	0	0	0.976746	0	0	0	0	7.44E-05	0.00800513	0	0.00912739	0.982793	0	0	0.00328175	0.35171	0	0.00593519	0.639074	0	0	7.44E-05	0.00800513	0	0.00912739	0.982793	0.0278679	1.44E-05	0	0	0.972118	0	0	0.0278823	0.00282867	0	0	0.969289	0	0	0.030711	0.0140489	0	0	0.95524	0	0	0.0232544	0.00399017	0	0	0.972755	0	0	0.0250196	0.00222496	0	0	0.972755	0	0	0.0272446	0.0175153	0	0	0.95524	0	0	0.0447599	0.95524	0	0	0	0	0	0.0080795	0	0.0031922	0.34372	0	0.00593519	0.639074	0.354991	0	0.00593519	0.639074	0	0	0	1	0	0	0	0	0	0
20	0	0	1.70E-08	1.58E-10	0	0.990758	0.00924197	0	0	1.70E-08	1.58E-10	0	0.990758	0.00924197	0	0	5.70E-07	5.29E-09	0	0.990757	0.00924197	0	0	0.0147871	0.000137305	0	0.975971	0.00910474	0	0	0.000299606	2.78E-06	0	0.990458	0.00923919	0	0	0.000299606	2.78E-06	0	0.990458	0.00923919	0	0	0.000784145	7.28E-06	0	0.989974	0.00923469	0	0	0.000784145	7.28E-06	0	0.989974	0.00923469	0	0	7.39E-05	0.00800463	0	0.00912786	0.982794	0	0	0.00325316	0.351695	0	0.0059562	0.639095	0	0	7.39E-05	0.00800463	0	0.00912786	0.982794	1.72E-08	0	5.53E-07	5.13E-09	0	0.990757	0.00924197	5.75E-07	0	0.0147866	0.000137223	0	0.975971	0.00910474	0.0149244	0	0.0461617	0.000428393	0	0.929809	0.00867635	0.000791425	0	0.00755887	7.01E-05	0	0.982415	0.00916455	0.000302388	0	0.00804341	7.46E-05	0	0.982415	0.00916455	0.00842044	0	0.0526058	0.000488197	0	0.929809	0.00867635	0.0615145	0	0.92975	0.00862844	0	5.91E-05	4.79E-05	0.00807852	0	0.00317166	0.343698	0	0.0059562	0.639095	0.354948	0	0.00589712	0.639048	0	5.91E-05	4.79E-05	0.999893	0	5.91E-05	4.79E-05	0	0	0
21	0	0	8.79E-11	1.22E-08	0	0.00924197	0.990758	0	0	8.79E-11	1.22E-08	0	0.00924197	0.990758	0	0	2.94E-09	4.09E-07	0	0.00924197	0.990758	0	0	7.63E-05	0.0106191	0	0.00916573	0.980139	0	0	1.55E-06	0.000215154	0	0.00924043	0.990543	0	0	1.55E-06	0.000215154	0	0.00924043	0.990543	0	0	4.04E-06	0.000563112	0	0.00923793	0.990195	0	0	4.04E-06	0.000563112	0	0.00923793	0.990195	0	0	4.10E-05	0.00574854	0	0.00916076	0.98505	0	0	0.00180459	0.252571	0	0.0074027	0.738222	0	0	4.10E-05	0.00574854	0	0.00916076	0.98505	1.23E-08	0	2.85E-09	3.97E-07	0	0.00924197	0.990758	4.12E-07	0	7.62E-05	0.0106188	0	0.00916573	0.980139	0.0106954	0	0.000238011	0.0331506	0	0.00892772	0.946988	0.000567157	0	3.90E-05	0.00542827	0	0.00919895	0.984767	0.000216699	0	4.15E-05	0.00577623	0	0.00919895	0.984767	0.0060344	0	0.000271237	0.0377784	0	0.00892772	0.946988	0.044084	0	0.00479382	0.667699	0	0.0041339	0.279289	0.0057895	0	0.00175807	0.246828	0	0.0074027	0.738222	0.254375	0	0.0032688	0.458933	0	0.0041339	0.279289	0.716577	0	0.0041339	0.279289	0	0	0
22	0	0	8.79E-11	1.22E-08	0	0.00924197	0.990758	0	0	8.79E-11	1.22E-08	0	0.00924197	0.990758	0	0	2.94E-09	4.09E-07	0	0.00924197	0.990758	0	0	7.63E-05	0.0106192	0	0.00916573	0.980139	0	0	1.55E-06	0.000215154	0	0.00924043	0.990543	0	0	1.55E-06	0.000215154	0	0.00924043	0.990543	0	0	4.04E-06	0.000563113	0	0.00923793	0.990195	0	0	4.04E-06	0.000563113	0	0.00923793	0.990195	0	0	4.10E-05	0.00574861	0	0.00916074	0.98505	0	0	0.0018086	0.25257	0	0.00740267	0.738219	0	0	4.10E-05	0.00574861	0	0.00916074	0.98505	1.23E-08	0	2.85E-09	3.97E-07	0	0.00924197	0.990758	4.12E-07	0	7.62E-05	0.0106188	0	0.00916573	0.980139	0.0106954	0	0.000238011	0.0331506	0	0.00892772	0.946988	0.000567158	0	3.90E-05	0.00542828	0	0.00919895	0.984767	0.000216699	0	4.15E-05	0.00577624	0	0.00919895	0.984767	0.00603441	0	0.000271238	0.0377784	0	0.00892772	0.946988	0.0440841	0	0.00479383	0.6677	0	0.00413389	0.279288	0.00578957	0	0.00175807	0.24683	0	0.00740267	0.738219	0.254378	0	0.00326877	0.458931	0	0.00413389	0.279288	0.716578	0	0.00413389	0.279288	0	0	0
23	0	0	8.79E-11	1.22E-08	0	0.00924197	0.990758	0	0	8.79E-11	1.22E-08	0	0.00924197	0.990758	0	0	2.94E-09	4.09E-07	0	0.00924197	0.990758	0	0	7.63E-05	0.0106192	0	0.00916573	0.980139	0	0	1.55E-06	0.000215156	0	0.00924043	0.990543	0	0	1.55E-06	0.000215156	0	0.00924043	0.990543	0	0	4.05E-06	0.000563119	0	0.00923793	0.990195	0	0	4.05E-06	0.000563119	0	0.00923793	0.990195	0	0	4.10E-05	0.00574895	0	0.00916069	0.985049	0	0	0.00182746	0.252565	0	0.00740254	0.738205	0	0	4.10E-05	0.00574895	0	0.00916069	0.985049	1.23E-08	0	2.85E-09	3.97E-07	0	0.00924197	0.990758	4.12E-07	0	7.62E-05	0.0106189	0	0.00916573	0.980139	0.0106955	0	0.000238013	0.0331509	0	0.00892771	0.946988	0.000567165	0	3.90E-05	0.00542832	0	0.00919895	0.984767	0.000216702	0	4.15E-05	0.00577629	0	0.00919895	0.984767	0.00603446	0	0.00027124	0.0377787	0	0.00892771	0.946988	0.0440844	0	0.00479387	0.667705	0	0.00413385	0.279282	0.00578993	0	0.00175815	0.246844	0	0.00740254	0.738205	0.254392	0	0.00326869	0.458923	0	0.00413385	0.279282	0.716584	0	0.00413385	0.279282	0	0	0
24	0.00327355	4.79E-06	0	0	0.996722	0	0	0.00327355	4.79E-06	0	0	0.996722	0	0	0.0032768	3.24E-06	0	0	0.99672	0	0	0.00284089	0.000771909	0	0	0.996387	0	0	0.00286025	8.30E-05	0	0	0.997057	0	0	0.00289685	4.64E-05	0	0	0.997057	0	0	0.00262493	0.000110679	0	0	0.997264	0	0	0.00257397	0.000161639	0	0	0.997264	0	0	0.0121026	0.000630978	0	0	0.987266	0	0	0.0160286	0.0119065	0	0	0.972065	0	0	0.011774	0.000959552	0	0	0.987266	0	0	0.00327834	1.69E-06	0	0	0.99672	0	0	0.00328004	0.00033276	0	0	0.996387	0	0	0.0036128	0.00165269	0	0	0.994735	0	0	0.00273561	0.000469398	0	0	0.996795	0	0	0.00294327	0.000261741	0	0	0.996795	0	0	0.00320501	0.00206048	0	0	0.994735	0	0	0.00526549	0.112373	0	0	0.882362	0	0	0.0127336	0.0152016	0	0	0.972065	0	0	0.0279352	0.0897033	0	0	0.882362	0	0	0.117638	0.882362	0	0	0	0	0
25	0	0	1.70E-08	1.58E-10	0	0.990758	0.00924197	0	0	1.70E-08	1.58E-10	0	0.990758	0.00924197	0	0	5.70E-07	5.30E-09	0	0.990757	0.00924197	0	0	0.0147871	0.000137381	0	0.975971	0.00910474	0	0	0.000299608	2.78E-06	0	0.990458	0.00923919	0	0	0.000299608	2.78E-06	0	0.990458	0.00923919	0	0	0.00078415	7.29E-06	0	0.989974	0.00923469	0	0	0.00078415	7.29E-06	0	0.989974	0.00923469	0	0	7.40E-05	0.00800714	0	0.00912735	0.982792	0	0	0.00341847	0.351638	0	0.00595499	0.638989	0	0	7.40E-05	0.00800714	0	0.00912735	0.982792	1.72E-08	0	5.53E-07	5.13E-09	0	0.990757	0.00924197	5.75E-07	0	0.0147867	0.000137224	0	0.975971	0.00910474	0.0149245	0	0.0461617	0.000428394	0	0.929809	0.00867635	0.000791435	0	0.00755888	7.01E-05	0	0.982415	0.00916455	0.000302392	0	0.00804343	7.46E-05	0	0.982415	0.00916455	0.00842046	0	0.0526059	0.000488198	0	0.929809	0.00867635	0.0615146	0	0.92975	0.00862845	0	5.88E-05	4.79E-05	0.00808111	0	0.00317236	0.343803	0	0.00595499	0.638989	0.355056	0	0.00589621	0.638941	0	5.88E-05	4.79E-05	0.999893	0	5.88E-05	4.79E-05	0	0	0
26	0.00327355	4.79E-06	0	0	0.996722	0	0	0.00327355	4.79E-06	0	0	0.996722	0	0	0.0032768	3.24E-06	0	0	0.99672	0	0	0.00284089	0.000771909	0	0	0.996387	0	0	0.00286025	8.30E-05	0	0	0.997057	0	0	0.00289685	4.64E-05	0	0	0.997057	0	0	0.00262493	0.000110679	0	0	0.997264	0	0	0.00257397	0.000161639	0	0	0.997264	0	0	0.0121026	0.000630978	0	0	0.987266	0	0	0.0160286	0.0119065	0	0	0.972065	0	0	0.011774	0.000959552	0	0	0.987266	0	0	0.00327834	1.69E-06	0	0	0.99672	0	0	0.00328004	0.00033276	0	0	0.996387	0	0	0.0036128	0.00165269	0	0	0.994735	0	0	0.00273561	0.000469398	0	0	0.996795	0	0	0.00294327	0.000261741	0	0	0.996795	0	0	0.00320501	0.00206048	0	0	0.994735	0	0	0.00526549	0.112373	0	0	0.882362	0	0	0.0127336	0.0152016	0	0	0.972065	0	0	0.0279352	0.0897033	0	0	0.882362	0	0	0.117638	0.882362	0	0	0	0	0
27	0	0	8.79E-11	1.22E-08	0	0.00924197	0.990758	0	0	8.79E-11	1.22E-08	0	0.00924197	0.990758	0	0	2.94E-09	4.10E-07	0	0.00924197	0.990758	0	0	7.63E-05	0.0106215	0	0.0091657	0.980136	0	0	1.55E-06	0.000215203	0	0.00924043	0.990543	0	0	1.55E-06	0.000215203	0	0.00924043	0.990543	0	0	4.05E-06	0.000563241	0	0.00923793	0.990195	0	0	4.05E-06	0.000563241	0	0.00923793	0.990195	0	0	4.11E-05	0.00575822	0	0.00915831	0.985042	0	0	0.00237053	0.252431	0	0.00739764	0.737801	0	0	4.11E-05	0.00575822	0	0.00915831	0.985042	1.23E-08	0	2.85E-09	3.97E-07	0	0.00924197	0.990758	4.12E-07	0	7.63E-05	0.0106212	0	0.0091657	0.980136	0.0106978	0	0.000238088	0.033158	0	0.00892761	0.946978	0.000567288	0	3.90E-05	0.00542949	0	0.00919894	0.984765	0.000216749	0	4.15E-05	0.00577753	0	0.00919894	0.984765	0.00603576	0	0.000271325	0.0377868	0	0.00892761	0.946978	0.0440939	0	0.00479537	0.667849	0	0.00413225	0.27913	0.00579928	0	0.00176068	0.247242	0	0.00739764	0.737801	0.254802	0	0.00326539	0.458671	0	0.00413225	0.27913	0.716738	0	0.00413225	0.27913	0	0	0
28	0	0	1.58E-10	1.70E-08	0	0.00924197	0.990758	0	0	1.58E-10	1.70E-08	0	0.00924197	0.990758	0	0	5.28E-09	5.70E-07	0	0.00924197	0.990757	0	0	0.000136947	0.0147872	0	0.00910518	0.975971	0	0	2.77E-06	0.000299605	0	0.0092392	0.990458	0	0	2.77E-06	0.000299605	0	0.0092392	0.990458	0	0	7.26E-06	0.000784138	0	0.00923472	0.989974	0	0	7.26E-06	0.000784138	0	0.00923472	0.989974	0	0	0.00802458	7.44E-05	0	0.982777	0.00912359	0	0	0.351221	0.00460802	0	0.638234	0.00593719	0	0	0.00802458	7.44E-05	0	0.982777	0.00912359	1.72E-08	0	5.12E-09	5.53E-07	0	0.00924197	0.990757	5.75E-07	0	0.000136787	0.0147868	0	0.00910518	0.975971	0.0149241	0	0.000427026	0.0461623	0	0.00867815	0.929808	0.000791395	0	6.99E-05	0.0075589	0	0.00916479	0.982415	0.00030238	0	7.44E-05	0.00804343	0	0.00916479	0.982415	0.00842022	0	0.00048664	0.0526066	0	0.00867815	0.929808	0.0615134	0	0.00860081	0.929774	0	7.73E-05	3.49E-05	0.00809899	0	0.344543	0.0031864	0	0.638234	0.00593719	0.355829	0	0.638157	0.0059023	0	7.73E-05	3.49E-05	0.999888	0	7.73E-05	3.49E-05	0	0	0
29	0.6217	0.000909844	0	0	0.377391	0	0	0.621699	0.000909972	0	0	0.377391	0	0	0.622316	0.000615142	0	0	0.377069	0	0	0.53953	0.146598	0	0	0.313873	0	0	0.971793	0.0282067	0	0	0	0	0	0	0	0.00924954	0.99075	0	0	0	0	0	0.000869355	0.0931188	0	0.00837333	0.897638	0	0	0.000869355	0.0931188	0	0.00837333	0.897638	0.433238	0.0225872	0	0	0.544174	0	0	0	0	0.987266	0.0127344	0	0	0	0.421476	0.0343493	0	0	0.544174	0	0	0.622609	0.000321511	0	0	0.377069	0	0	0.622931	0.0631964	0	0	0.313873	0	0	0.686127	0.313873	0	0	0	0	0	0.0939882	0	0.00837333	0.897638	0	0	0	1	0	0	0	0	0	0	1	0	0	0	0	0	0	1	0	0	0	0	0	0	0.455826	0.544174	0	0	0	0	0	1	0	0	0	0	0	0	1	0	0	0	0	0	0
30	0.906099	0.00132606	0	0	0.0925745	0	0	0.906099	0.00132624	0	0	0.0925745	0	0	0.906998	0.000896542	0	0	0.0921059	0	0	0	0	0.990748	0.00925221	0	0	0	0.543207	0.0157668	0	0	0.441026	0	0	0.550158	0.00881587	0	0	0.441026	0	0	0.498517	0.0210196	0	0	0.480464	0	0	0.488838	0.0306978	0	0	0.480464	0	0	0.950448	0.0495523	0	0	0	0	0	0	0	0.0149186	0.985081	0	0	0	0	0	0.00916795	0.990832	0	0	0	0.907425	0.000468588	0	0	0.0921059	0	0	0.907894	0.0921059	0	0	0	0	0	1	0	0	0	0	0	0	0.519536	0.0891462	0	0	0.391318	0	0	0.558974	0.0497088	0	0	0.391318	0	0	0.608682	0.391318	0	0	0	0	0	1	0	0	0	0	0	0	1	0	0	0	0	0	0	1	0	0	0	0	0	0	1	0	0	0	0	0	0
31	0.906099	0.00132606	0	0	0.0925745	0	0	0.906099	0.00132624	0	0	0.0925745	0	0	0.906998	0.000896542	0	0	0.0921059	0	0	0	0	0.99075	0.00924969	0	0	0	0.892431	0.0259031	0	0	0.0816662	0	0	0.90385	0.0144835	0	0	0.0816662	0	0	0	0	0.00924725	0.990753	0	0	0	0.940913	0.0590869	0	0	0	0	0	0.10288	0.0053637	0	0	0.891757	0	0	0.136253	0.101213	0	0	0.762534	0	0	0.100086	0.00815679	0	0	0.891757	0	0	0.907425	0.000468588	0	0	0.0921059	0	0	0.907894	0.0921059	0	0	0	0	0	1	0	0	0	0	0	0	1	0	0	0	0	0	0	0.918334	0.0816662	0	0	0	0	0	1	0	0	0	0	0	0	1	0	0	0	0	0	0	0.108243	0.129223	0	0	0.762534	0	0	0.237466	0.762534	0	0	0	0	0	1	0	0	0	0	0	0
32	0	0	1.59E-10	1.70E-08	0	0.00924197	0.990758	0	0	1.59E-10	1.70E-08	0	0.00924197	0.990758	0	0	5.32E-09	5.70E-07	0	0.00924197	0.990757	0	0	0.0001381	0.0147877	0	0.00910402	0.97597	0	0	2.80E-06	0.000299616	0	0.00923918	0.990458	0	0	2.80E-06	0.000299616	0	0.00923918	0.990458	0	0	7.32E-06	0.00078417	0	0.00923466	0.989974	0	0	7.32E-06	0.00078417	0	0.00923466	0.989974	0	0	0.000208201	0.0225528	0	0.00890952	0.96833	0.57378	0.42622	0	0	0	0	0	0	0	0.000208201	0.0225528	0	0.00890952	0.96833	1.72E-08	0	5.16E-09	5.53E-07	0	0.00924197	0.990757	5.76E-07	0	0.000137941	0.0147873	0	0.00910402	0.97597	0.0149258	0	0.00043063	0.0461639	0	0.00867339	0.929806	0.000791491	0	7.05E-05	0.00755916	0	0.00916414	0.982415	0.000302414	0	7.50E-05	0.00804372	0	0.00916414	0.982415	0.00842117	0	0.000490747	0.0526084	0	0.00867339	0.929806	0.0615204	0	0.00867339	0.929806	0	0	0	0.022761	0	0.00890952	0.96833	0	0	0	1	0	0	0	0	0	0	1	0	0	0	0	0	0
33	0	0	1.59E-10	1.70E-08	0	0.00924197	0.990758	0	0	1.59E-10	1.70E-08	0	0.00924197	0.990758	0	0	5.32E-09	5.70E-07	0	0.00924197	0.990757	0	0	0.000137964	0.0147876	0	0.00910405	0.97597	0	0	2.80E-06	0.000299611	0	0.00923918	0.990458	0	0	2.80E-06	0.000299611	0	0.00923918	0.990458	0	0	7.32E-06	0.000784159	0	0.00923466	0.989974	0	0	7.32E-06	0.000784159	0	0.00923466	0.989974	0	0	0.0223697	0.000205586	0	0.968518	0.00890648	0	0	0.0134066	0.978475	0	0.00803463	8.38E-05	0	0	0.0223697	0.000205586	0	0.968518	0.00890648	1.72E-08	0	5.16E-09	5.53E-07	0	0.00924197	0.990757	5.76E-07	0	0.000137919	0.0147871	0	0.00910405	0.97597	0.0149256	0	0.000430562	0.0461636	0	0.00867348	0.929807	0.000791475	0	7.05E-05	0.0075591	0	0.00916415	0.982415	0.000302406	0	7.50E-05	0.00804365	0	0.00916415	0.982415	0.00842108	0	0.000490669	0.052608	0	0.00867348	0.929807	0.0615198	0	0.00867203	0.9298	0	1.45E-06	6.30E-06	0.0225752	0	0.960484	0.00882268	0	0.00803463	8.38E-05	0.991882	0	0.00803318	7.75E-05	0	1.45E-06	6.30E-06	0.999992	0	1.45E-06	6.30E-06	0	0	0
34	0	0	1.69E-08	1.58E-10	0	0.990758	0.00924197	0	0	1.69E-08	1.58E-10	0	0.990758	0.00924197	0	0	5.67E-07	5.30E-09	0	0.990757	0.00924197	0	0	0.0146983	0.000137517	0	0.97606	0.00910449	0	0	0.000297804	2.79E-06	0	0.99046	0.00923919	0	0	0.000297804	2.79E-06	0	0.99046	0.00923919	0	0	0.00077943	7.29E-06	0	0.989979	0.00923468	0	0	0.00077943	7.29E-06	0	0.989979	0.00923468	0	0	0.0223102	0.000205199	0	0.96858	0.00890493	0	0	0.011527	0.977729	0	0.0106466	9.72E-05	0	0	0.0223102	0.000205199	0	0.96858	0.00890493	1.71E-08	0	5.50E-07	5.14E-09	0	0.990757	0.00924197	5.72E-07	0	0.0146977	0.000137473	0	0.97606	0.00910449	0.0148358	0	0.0458843	0.000429175	0	0.930175	0.00867532	0.000786722	0	0.00751344	7.03E-05	0	0.982465	0.0091644	0.000300591	0	0.00799507	7.48E-05	0	0.982465	0.0091644	0.00837044	0	0.0522897	0.000489088	0	0.930175	0.00867532	0.0611492	0	0.924163	0.0086442	0	0.00601214	3.11E-05	0.0225154	0	0.957933	0.00880768	0	0.0106466	9.72E-05	0.989256	0	0.00463449	6.61E-05	0	0.00601214	3.11E-05	0.993957	0	0.00601214	3.11E-05	0	0	0
35	0	0	1.59E-10	1.70E-08	0	0.00924197	0.990758	0	0	1.59E-10	1.70E-08	0	0.00924197	0.990758	0	0	5.32E-09	5.70E-07	0	0.00924197	0.990757	0	0	0.000137962	0.0147876	0	0.00910405	0.97597	0	0	2.80E-06	0.000299611	0	0.00923918	0.990458	0	0	2.80E-06	0.000299611	0	0.00923918	0.990458	0	0	7.32E-06	0.000784158	0	0.00923466	0.989974	0	0	7.32E-06	0.000784158	0	0.00923466	0.989974	0	0	0.0223598	0.00020538	0	0.968531	0.00890402	0	0	0.0136345	0.97781	0	0.00846691	8.86E-05	0	0	0.0223598	0.00020538	0	0.968531	0.00890402	1.72E-08	0	5.16E-09	5.53E-07	0	0.00924197	0.990757	5.76E-07	0	0.000137918	0.0147871	0	0.00910405	0.97597	0.0149256	0	0.00043056	0.0461636	0	0.00867349	0.929807	0.000791474	0	7.05E-05	0.0075591	0	0.00916415	0.982415	0.000302406	0	7.50E-05	0.00804365	0	0.00916415	0.982415	0.00842107	0	0.000490667	0.052608	0	0.00867349	0.929807	0.0615197	0	0.00867199	0.9298	0	1.49E-06	6.55E-06	0.0225652	0	0.960064	0.00881541	0	0.00846691	8.86E-05	0.991444	0	0.00846542	8.21E-05	0	1.49E-06	6.55E-06	0.999992	0	1.49E-06	6.55E-06	0	0	0
36	0	0	1.58E-10	1.70E-08	0	0.00924197	0.990758	0	0	1.58E-10	1.70E-08	0	0.00924197	0.990758	0	0	5.29E-09	5.68E-07	0	0.00924197	0.990757	0	0	0.000137267	0.0147349	0	0.00910475	0.976023	0	0	2.78E-06	0.000298543	0	0.00923919	0.990459	0	0	2.78E-06	0.000298543	0	0.00923919	0.990459	0	0	7.28E-06	0.000781364	0	0.00923469	0.989977	0	0	7.28E-06	0.000781364	0	0.00923469	0.989977	0	0	0.000205103	0.0223396	0	0.00890271	0.968553	0	0	0.978371	0.0121782	0	0.000100252	0.00935029	0	0	0.000205103	0.0223396	0	0.00890271	0.968553	1.71E-08	0	5.13E-09	5.51E-07	0	0.00924197	0.990757	5.73E-07	0	0.000137214	0.0147344	0	0.00910475	0.976023	0.0148722	0	0.000428362	0.0459991	0	0.00867639	0.930024	0.000788643	0	7.01E-05	0.00753216	0	0.00916455	0.982445	0.000301324	0	7.46E-05	0.00801498	0	0.00916455	0.982445	0.00839095	0	0.000488161	0.0524205	0	0.00867639	0.930024	0.0612996	0	0.00862772	0.926487	0	4.87E-05	0.00353723	0.0225447	0	0.00880246	0.959202	0	0.000100252	0.00935029	0.990549	0	5.16E-05	0.00581305	0	4.87E-05	0.00353723	0.996414	0	4.87E-05	0.00353723	0	0	0
37	0	0	2.77E-07	2.58E-09	0	0.990758	0.00924197	0	0	2.77E-07	2.58E-09	0	0.990758	0.00924197	0	0	9.27E-06	8.65E-08	0	0.990749	0.00924188	0	0	0.240373	0.00224286	0	0.750384	0.00699974	0	0	0.035579	0.000331976	0	0.955179	0.00891009	0	0	0.035579	0.000331976	0	0.955179	0.00891009	0	0	0.000868873	0.0931185	0	0.00837334	0.897639	0	0	0.000868873	0.0931185	0	0.00837334	0.897639	0	0	0.000205847	0.0224044	0	0.00889775	0.968492	0	0	0.980841	0.0125838	0	6.59E-05	0.00650951	0	0	0.000205847	0.0224044	0	0.00889775	0.968492	2.79E-07	0	8.99E-06	8.39E-08	0	0.990749	0.00924188	9.35E-06	0	0.240365	0.00224215	0	0.750384	0.00699974	0.242616	0	0.750384	0.00699974	0	7.42E-10	6.91E-12	0.0939873	0	0.00837333	0.897639	0	7.84E-10	5.06E-11	0.035911	0	0.955179	0.00891009	0	7.84E-10	5.06E-11	1	0	4.24E-11	4.37E-11	0	7.42E-10	6.91E-12	1	0	7.42E-10	6.91E-12	0	1.18E-14	7.82E-16	0.0226102	0	0.00883187	0.961983	0	6.59E-05	0.00650951	0.993425	0	6.59E-05	0.00650951	0	1.18E-14	7.82E-16	1	0	1.18E-14	7.82E-16	0	0	0
38	0	0	8.80E-11	1.22E-08	0	0.00924197	0.990758	0	0	8.80E-11	1.22E-08	0	0.00924197	0.990758	0	0	2.95E-09	4.10E-07	0	0.00924197	0.990758	0	0	7.64E-05	0.0106318	0	0.00916558	0.980126	0	0	1.55E-06	0.000215411	0	0.00924042	0.990543	0	0	1.55E-06	0.000215411	0	0.00924042	0.990543	0	0	4.05E-06	0.000563786	0	0.00923792	0.990194	0	0	4.05E-06	0.000563786	0	0.00923792	0.990194	0	0	4.06E-05	0.0058023	0	0.00905133	0.985106	0	0	0.00488802	0.251829	0	0.00731057	0.735973	0	0	4.06E-05	0.0058023	0	0.00905133	0.985106	1.23E-08	0	2.86E-09	3.98E-07	0	0.00924197	0.990758	4.13E-07	0	7.64E-05	0.0106315	0	0.00916558	0.980126	0.0107083	0	0.000238477	0.0331902	0	0.0089271	0.946936	0.000567839	0	3.91E-05	0.00543476	0	0.00919887	0.984759	0.00021696	0	4.16E-05	0.00578314	0	0.00919887	0.984759	0.00604165	0	0.000271768	0.0378236	0	0.0089271	0.946936	0.044137	0	0.00480321	0.668498	0	0.0041239	0.278438	0.00584293	0	0.00174076	0.249133	0	0.00731057	0.735973	0.256717	0	0.00318667	0.457535	0	0.0041239	0.278438	0.717438	0	0.0041239	0.278438	0	0	0
39	0	0	1.58E-10	1.70E-08	0	0.00924197	0.990758	0	0	1.58E-10	1.70E-08	0	0.00924197	0.990758	0	0	5.28E-09	5.70E-07	0	0.00924197	0.990757	0	0	0.000136932	0.0147876	0	0.00910518	0.97597	0	0	2.77E-06	0.000299612	0	0.0092392	0.990458	0	0	2.77E-06	0.000299615	0	0.0092392	0.990458	0	0	7.26E-06	0.000784162	0	0.00923472	0.989974	0	0	7.26E-06	0.000784162	0	0.00923472	0.989974	0	0	0.00802533	7.36E-05	0	0.982886	0.00901531	0	0	0.351259	0.00458211	0	0.638303	0.00585595	0	0	0.00802533	7.36E-05	0	0.982886	0.00901531	1.72E-08	0	5.12E-09	5.53E-07	0	0.00924197	0.990757	5.75E-07	0	0.000136784	0.0147872	0	0.00910518	0.97597	0.0149246	0	0.000427017	0.0461637	0	0.00867816	0.929807	0.000791418	0	6.99E-05	0.00755913	0	0.00916479	0.982415	0.000302387	0	7.44E-05	0.00804368	0	0.00916479	0.982415	0.00842047	0	0.00048663	0.0526082	0	0.00867816	0.929807	0.0615153	0	0.00860063	0.929802	0	7.75E-05	4.03E-06	0.00809896	0	0.344583	0.00315936	0	0.638303	0.00585595	0.355841	0	0.638226	0.00585193	0	7.75E-05	4.03E-06	0.999918	0	7.75E-05	4.03E-06	0	0	0
40	0	0	1.07E-08	1.14E-06	0	0.00924196	0.990757	0	0	1.07E-08	1.14E-06	0	0.00924196	0.990757	0	0	3.57E-07	3.82E-05	0	0.00924161	0.99072	0.78634	0.21366	0	0	0	0	0	0	0	5.32E-05	0.00487027	0	0.00919647	0.98588	0	0	4.56E-05	0.00487791	0	0.00919647	0.98588	0	0	0.000118979	0.0127471	0	0.00912306	0.978011	0	0	0.000118979	0.0127471	0	0.00912306	0.978011	0	0	0.00801677	7.36E-05	0	0.982895	0.00901428	0	0	0.351504	0.00395724	0	0.638681	0.00585729	0	0	0.00801677	7.36E-05	0	0.982895	0.00901428	1.15E-06	0	3.46E-07	3.71E-05	0	0.00924161	0.99072	3.86E-05	0	0.00924161	0.99072	0	0	0	1	0	0	0	0	0	0	0.0128661	0	0.00114625	0.122879	0	0.00797682	0.855132	0.00492351	0	0.00121966	0.130748	0	0.00797682	0.855132	0.136891	0	0.00797682	0.855132	0	0	0	1	0	0	0	0	0	0	0.00809035	0	0.344214	0.00315699	0	0.638681	0.00585729	0.355461	0	0.638681	0.00585729	0	0	0	1	0	0	0	0	0	0
41	0.0278272	4.07E-05	0	0	0.972132	0	0	0.0278272	4.07E-05	0	0	0.972132	0	0	0.0278548	2.75E-05	0	0	0.972118	0	0	0.0241493	0.00656171	0	0	0.969289	0	0	0.0243139	0.00070572	0	0	0.97498	0	0	0.024625	0.000394598	0	0	0.97498	0	0	0.0223136	0.000940836	0	0	0.976746	0	0	0.0218804	0.00137403	0	0	0.976746	0	0	0.433238	0.0225872	0	0	0.544174	0	0	0	0	0.990403	0.00959694	0	0	0	0.421476	0.0343493	0	0	0.544174	0	0	0.0278679	1.44E-05	0	0	0.972118	0	0	0.0278823	0.00282867	0	0	0.969289	0	0	0.030711	0.0140489	0	0	0.95524	0	0	0.0232544	0.00399017	0	0	0.972755	0	0	0.0250196	0.00222496	0	0	0.972755	0	0	0.0272446	0.0175153	0	0	0.95524	0	0	0.0447599	0.95524	0	0	0	0	0	0.455826	0.544174	0	0	0	0	0	1	0	0	0	0	0	0	1	0	0	0	0	0	0
42	0	0	2.77E-07	2.59E-09	0	0.990758	0.00924197	0	0	2.77E-07	2.59E-09	0	0.990758	0.00924197	0	0	9.27E-06	8.66E-08	0	0.990749	0.00924188	0	0	0.240365	0.00224779	0	0.750387	0.00699976	0	0	0.000392979	0.0355761	0	0.00893899	0.955092	0	0	0.000332631	0.0356364	0	0.00893899	0.955092	0	0	0.0931168	0.000869174	0	0.897641	0.00837337	0	0	0.0931168	0.000869174	0	0.897641	0.00837337	0	0	7.35E-05	0.00801013	0	0.0090128	0.982904	0	0	0.00351515	0.351655	0	0.00585917	0.63897	0	0	7.35E-05	0.00801013	0	0.0090128	0.982904	2.80E-07	0	8.99E-06	8.39E-08	0	0.990749	0.00924188	9.35E-06	0	0.240362	0.00224212	0	0.750387	0.00699976	0.242613	0	0.750359	0.0069995	0	2.79E-05	2.62E-07	0.093986	0	0.897611	0.00837309	0	2.95E-05	2.82E-07	0.035969	0	0.0089095	0.955092	0	2.95E-05	2.82E-07	0.99997	0	1.58E-06	2.00E-08	0	2.79E-05	2.62E-07	0.999972	0	2.79E-05	2.60E-07	0	3.56E-10	2.01E-09	0.00808363	0	0.00315363	0.343933	0	0.00585917	0.63897	0.35517	0	0.00585917	0.63897	0	3.56E-10	2.01E-09	1	0	3.56E-10	2.01E-09	0	0	0
43	0.906099	0.00132606	0	0	0.0925745	0	0	0.906099	0.00132624	0	0	0.0925745	0	0	0.906998	0.000896542	0	0	0.0921059	0	0	0	0	0.990749	0.00925083	0	0	0	0	0	0.000336367	0.0355777	0	0.00893827	0.955148	0	0	0.000332322	0.0355817	0	0.00893827	0.955148	0	0	0.0931172	0.000869176	0	0.89764	0.00837336	0	0	0.0931172	0.000869176	0	0.89764	0.00837336	0	0	7.35E-05	0.008009	0	0.00901265	0.982905	0	0	0.00344022	0.351681	0	0.00585947	0.639019	0	0	7.35E-05	0.008009	0	0.00901265	0.982905	0.907425	0.000468588	0	0	0.0921059	0	0	0.907894	0.0921059	0	0	0	0	0	1	0	0	0	0	0	0	0.0939864	0	0.897616	0.00837313	0	2.47E-05	2.37E-07	0.0359141	0	0.00891356	0.955147	0	2.47E-05	2.37E-07	0.999975	0	2.47E-05	2.37E-07	0	0	0	1	0	0	0	0	0	0	0.00808246	0	0.00315317	0.343886	0	0.00585947	0.639019	0.355121	0	0.00585947	0.639019	0	0	0	1	0	0	0	0	0	0
44	0.6217	0.000909844	0	0	0.377391	0	0	0.621699	0.000909972	0	0	0.377391	0	0	0.622316	0.000615142	0	0	0.377069	0	0	0.53953	0.146598	0	0	0.313873	0	0	0	0	0.990739	0.00926095	0	0	0	0.984228	0.0157715	0	0	0	0	0	0.819009	0.034533	0	0	0.146458	0	0	0.803109	0.0504331	0	0	0.146458	0	0	0	0	0.0225531	0.000206856	0	0.968361	0.0088792	0.57378	0.42622	0	0	0	0	0	0	0	0.0225531	0.000206856	0	0.968361	0.0088792	0.622609	0.000321511	0	0	0.377069	0	0	0.622931	0.0631964	0	0	0.313873	0	0	0.686127	0.313873	0	0	0	0	0	0.853542	0.146458	0	0	0	0	0	1	0	0	0	0	0	0	1	0	0	0	0	0	0	1	0	0	0	0	0	0	0.0227599	0	0.968361	0.0088792	0	0	0	1	0	0	0	0	0	0	1	0	0	0	0	0	0
45	0	0	1.59E-10	1.70E-08	0	0.00924197	0.990758	0	0	1.59E-10	1.70E-08	0	0.00924197	0.990758	0	0	5.33E-09	5.70E-07	0	0.00924197	0.990757	0	0	0.000138231	0.0147878	0	0.00910402	0.97597	0	0	2.82E-06	0.000299625	0	0.0092394	0.990458	0	0	2.82E-06	0.000299627	0	0.0092394	0.990458	0	0	7.32E-06	0.000784194	0	0.00923466	0.989974	0	0	7.32E-06	0.000784194	0	0.00923466	0.989974	0	0	0.0225531	0.000206855	0	0.968361	0.0088791	0.57378	0.42622	0	0	0	0	0	0	0	0.0225531	0.000206855	0	0.968361	0.0088791	1.72E-08	0	5.16E-09	5.53E-07	0	0.00924197	0.990757	5.76E-07	0	0.000137943	0.0147875	0	0.00910402	0.97597	0.014926	0	0.000430632	0.0461641	0	0.00867339	0.929806	0.000791514	0	7.05E-05	0.00755941	0	0.00916414	0.982414	0.000302442	0	7.53E-05	0.00804373	0	0.00916414	0.982414	0.00842144	0	0.000490748	0.0526085	0	0.00867339	0.929806	0.0615207	0	0.00867339	0.929806	0	0	0	0.0227599	0	0.968361	0.0088791	0	0	0	1	0	0	0	0	0	0	1	0	0	0	0	0	0
46	0.6217	0.000909844	0	0	0.377391	0	0	0.621699	0.000909972	0	0	0.377391	0	0	0.622316	0.000615142	0	0	0.377069	0	0	0.53953	0.146598	0	0	0.313873	0	0	0	0	0.990755	0.00924462	0	0	0	0.984228	0.0157715	0	0	0	0	0	0	0	0.000868873	0.0931185	0	0.00837333	0.897639	0	0	0.000868873	0.0931185	0	0.00837333	0.897639	0	0	0.0225508	0.00020683	0	0.968363	0.00887903	0	0	0.00914047	0.990757	0	0.000101954	9.28E-07	0	0	0.0225508	0.00020683	0	0.968363	0.00887903	0.622609	0.000321511	0	0	0.377069	0	0	0.622931	0.0631964	0	0	0.313873	0	0	0.686127	0.313873	0	0	0	0	0	0.0939873	0	0.00837333	0.897639	0	0	0	1	0	0	0	0	0	0	1	0	0	0	0	0	0	1	0	0	0	0	0	0	0.0227576	0	0.968261	0.0088781	0	0.000101954	9.28E-07	0.999897	0	0.000101954	9.28E-07	0	0	0	1	0	0	0	0	0	0
47	0	0	1.58E-10	1.70E-08	0	0.00924197	0.990758	0	0	1.58E-10	1.70E-08	0	0.00924197	0.990758	0	0	5.28E-09	5.70E-07	0	0.00924197	0.990757	0	0	0.000136867	0.0147876	0	0.00910518	0.97597	0	0	2.77E-06	0.000299613	0	0.0092392	0.990458	0	0	2.77E-06	0.000299613	0	0.0092392	0.990458	0	0	7.26E-06	0.000784161	0	0.00923472	0.989974	0	0	7.26E-06	0.000784161	0	0.00923472	0.989974	0	0	0.00800614	7.34E-05	0	0.982908	0.00901222	0	0	0.351712	0.00327727	0	0.639149	0.00586147	0	0	0.00800614	7.34E-05	0	0.982908	0.00901222	1.72E-08	0	5.12E-09	5.53E-07	0	0.00924197	0.990757	5.75E-07	0	0.000136782	0.0147872	0	0.00910518	0.97597	0.0149245	0	0.000427012	0.0461637	0	0.00867817	0.929807	0.000791417	0	6.99E-05	0.00755912	0	0.00916479	0.982415	0.000302386	0	7.44E-05	0.00804367	0	0.00916479	0.982415	0.00842046	0	0.000486623	0.0526082	0	0.00867817	0.929807	0.0615153	0	0.00860053	0.929803	0	7.76E-05	3.93E-06	0.00807954	0	0.343759	0.00315075	0	0.639149	0.00586147	0.35499	0	0.639071	0.00585754	0	7.76E-05	3.93E-06	0.999918	0	7.76E-05	3.93E-06	0	0	0
48	0	0	8.79E-11	1.22E-08	0	0.00924197	0.990758	0	0	8.79E-11	1.22E-08	0	0.00924197	0.990758	0	0	2.94E-09	4.09E-07	0	0.00924197	0.990758	0	0	7.63E-05	0.0106187	0	0.00916572	0.980139	0	0	1.55E-06	0.000215146	0	0.00924043	0.990543	0	0	1.55E-06	0.000215146	0	0.00924043	0.990543	0	0	4.05E-06	0.000563093	0	0.00923793	0.990195	0	0	4.05E-06	0.000563093	0	0.00923793	0.990195	0	0	4.00E-05	0.0057494	0	0.00904551	0.985165	0	0	0.00177398	0.252598	0	0.0073276	0.738301	0	0	4.00E-05	0.0057494	0	0.00904551	0.985165	1.23E-08	0	2.85E-09	3.97E-07	0	0.00924197	0.990758	4.12E-07	0	7.62E-05	0.0106184	0	0.00916572	0.980139	0.010695	0	0.000238023	0.0331492	0	0.0089277	0.94699	0.00056714	0	3.90E-05	0.00542805	0	0.00919895	0.984767	0.000216693	0	4.15E-05	0.005776	0	0.00919895	0.984767	0.00603417	0	0.000271251	0.0377768	0	0.0089277	0.94699	0.0440822	0	0.00479406	0.667671	0	0.00413364	0.279319	0.00578942	0	0.00171791	0.246864	0	0.0073276	0.738301	0.254372	0	0.00319396	0.458982	0	0.00413364	0.279319	0.716548	0	0.00413364	0.279319	0	0	0
49	0.906099	0.00132606	0	0	0.0925745	0	0	0.906099	0.00132624	0	0	0.0925745	0	0	0.906998	0.000896542	0	0	0.0921059	0	0	0	0	0.00924709	0.990753	0	0	0	0.543207	0.0157668	0	0	0.441026	0	0	0.550158	0.00881587	0	0	0.441026	0	0	0.498517	0.0210196	0	0	0.480464	0	0	0.488838	0.0306978	0	0	0.480464	0	0	0	0	0.00800608	7.34E-05	0	0.982908	0.00901208	0	0	0.351756	0.0032323	0	0.639151	0.00586027	0	0	0.00800608	7.34E-05	0	0.982908	0.00901208	0.907425	0.000468588	0	0	0.0921059	0	0	0.907894	0.0921059	0	0	0	0	0	1	0	0	0	0	0	0	0.519536	0.0891462	0	0	0.391318	0	0	0.558974	0.0497088	0	0	0.391318	0	0	0.608682	0.391318	0	0	0	0	0	1	0	0	0	0	0	0	0.00807951	0	0.343757	0.00315181	0	0.639151	0.00586027	0.354988	0	0.639151	0.00586027	0	0	0	1	0	0	0	0	0	0
50	0.906099	0.00132606	0	0	0.0925745	0	0	0.906099	0.00132624	0	0	0.0925745	0	0	0.906998	0.000896542	0	0	0.0921059	0	0	0	0	0.00924709	0.990753	0	0	0	0.892431	0.0259031	0	0	0.0816662	0	0	0.90385	0.0144835	0	0	0.0816662	0	0	0	0	0.00924702	0.990753	0	0	0	0.940913	0.0590869	0	0	0	0	0	0	0	0.00800603	7.34E-05	0	0.982908	0.00901207	0	0	0.351757	0.00322908	0	0.639154	0.00586027	0	0	0.00800603	7.34E-05	0	0.982908	0.00901207	0.907425	0.000468588	0	0	0.0921059	0	0	0.907894	0.0921059	0	0	0	0	0	1	0	0	0	0	0	0	1	0	0	0	0	0	0	0.918334	0.0816662	0	0	0	0	0	1	0	0	0	0	0	0	1	0	0	0	0	0	0	0.00807946	0	0.343755	0.00315179	0	0.639154	0.00586027	0.354986	0	0.639154	0.00586027	0	0	0	1	0	0	0	0	0	0
51	0	0	9.27E-09	1.15E-10	0	0.990758	0.00924197	0	0	9.27E-09	1.15E-10	0	0.990758	0.00924197	0	0	3.10E-07	3.85E-09	0	0.990758	0.00924197	0	0	0.0080496	9.98E-05	0	0.982708	0.0091422	0	0	0.000163096	2.02E-06	0	0.990595	0.00923995	0	0	0.000163096	2.02E-06	0	0.990595	0.00923995	0	0	0.000426863	5.29E-06	0	0.990331	0.00923668	0	0	0.000426863	5.29E-06	0	0.990331	0.00923668	0	0	0.00435853	5.28E-05	0	0.986556	0.00903272	0	0	0.191498	0.00232004	0	0.799414	0.00676815	0	0	0.00435853	5.28E-05	0	0.986556	0.00903272	9.39E-09	0	3.01E-07	3.73E-09	0	0.990758	0.00924197	3.14E-07	0	0.00804937	9.98E-05	0	0.982708	0.0091422	0.00814945	0	0.0251288	0.000311457	0	0.95758	0.00883074	0.000432157	0	0.00411479	5.10E-05	0	0.986216	0.00918568	0.000165118	0	0.00437856	5.43E-05	0	0.986216	0.00918568	0.00459795	0	0.0286368	0.000354936	0	0.95758	0.00883074	0.0335897	0	0.506124	0.00627318	0	0.451456	0.00255756	0.00441128	0	0.187142	0.00226456	0	0.799414	0.00676815	0.193818	0	0.347958	0.00421059	0	0.451456	0.00255756	0.545986	0	0.451456	0.00255756	0	0	0
52	0	0	2.58E-09	2.77E-07	0	0.00924197	0.990758	0	0	2.58E-09	2.77E-07	0	0.00924197	0.990758	0	0	8.65E-08	9.27E-06	0	0.00924188	0.990749	0	0	0.0022429	0.240371	0	0.00699972	0.750386	0	0	0.00487025	4.54E-05	0	0.985888	0.00919654	0	0	0.00487025	4.54E-05	0	0.985888	0.00919654	0	0	0.0127467	0.000118934	0	0.978011	0.00912307	0	0	0.0127467	0.000118934	0	0.978011	0.00912307	0	0	0.00800607	7.34E-05	0	0.982908	0.00901204	0	0	0.351756	0.00323155	0	0.639152	0.00586023	0	0	0.00800607	7.34E-05	0	0.982908	0.00901204	2.79E-07	0	8.39E-08	8.99E-06	0	0.00924188	0.990749	9.35E-06	0	0.00224216	0.240363	0	0.00699972	0.750386	0.242614	0	0.00699972	0.750386	0	6.50E-20	4.67E-20	0.0128656	0	0.122874	0.00114618	0	0.855138	0.00797689	0.00491569	0	0.13075	0.00121965	0	0.855138	0.00797689	0.136885	0	0.855138	0.00797689	0	6.50E-20	4.67E-20	1	0	3.46E-20	4.66E-20	0	3.04E-20	6.12E-23	0.0080795	0	0.343756	0.00315181	0	0.639152	0.00586023	0.354988	0	0.639152	0.00586023	0	3.04E-20	6.12E-23	1	0	3.04E-20	6.12E-23	0	0	0
53	0	0	1.70E-08	1.59E-10	0	0.990758	0.00924197	0	0	1.70E-08	1.59E-10	0	0.990758	0.00924197	0	0	5.70E-07	5.32E-09	0	0.990757	0.00924197	0	0	0.014788	0.000138038	0	0.97597	0.00910403	0	0	0.000299624	2.80E-06	0	0.990458	0.00923918	0	0	0.000299624	2.80E-06	0	0.990458	0.00923918	0	0	0.000784192	7.32E-06	0	0.989974	0.00923466	0	0	0.000784192	7.32E-06	0	0.989974	0.00923466	0	0	0.000206839	0.0225526	0	0.00887865	0.968362	0	0	0.990899	0.00909079	0	1.27E-07	1.01E-05	0	0	0.000206839	0.0225526	0	0.00887865	0.968362	1.72E-08	0	5.53E-07	5.16E-09	0	0.990757	0.00924197	5.76E-07	0	0.0147875	0.000137938	0	0.97597	0.00910403	0.014926	0	0.0461644	0.000430625	0	0.929806	0.0086734	0.00079151	0	0.00755932	7.05E-05	0	0.982415	0.00916414	0.00030242	0	0.00804389	7.50E-05	0	0.982415	0.00916414	0.00842134	0	0.052609	0.000490741	0	0.929806	0.0086734	0.0615211	0	0.929805	0.0086734	0	1.75E-08	1.24E-09	0.0227595	0	0.00887852	0.968352	0	1.27E-07	1.01E-05	0.99999	0	1.10E-07	1.01E-05	0	1.75E-08	1.24E-09	1	0	1.75E-08	1.24E-09	0	0	0
54	0.906099	0.00132606	0	0	0.0925745	0	0	0.906099	0.00132624	0	0	0.0925745	0	0	0.906998	0.000896542	0	0	0.0921059	0	0	0	0	0.990755	0.00924456	0	0	0	0.543207	0.0157668	0	0	0.441026	0	0	0.550158	0.00881587	0	0	0.441026	0	0	0.498517	0.0210196	0	0	0.480464	0	0	0.488838	0.0306978	0	0	0.480464	0	0	0	0	0.00800607	7.34E-05	0	0.982909	0.00901199	0	0	0.351756	0.00323122	0	0.639152	0.0058602	0	0	0.00800607	7.34E-05	0	0.982909	0.00901199	0.907425	0.000468588	0	0	0.0921059	0	0	0.907894	0.0921059	0	0	0	0	0	1	0	0	0	0	0	0	0.519536	0.0891462	0	0	0.391318	0	0	0.558974	0.0497088	0	0	0.391318	0	0	0.608682	0.391318	0	0	0	0	0	1	0	0	0	0	0	0	0.00807949	0	0.343756	0.00315179	0	0.639152	0.0058602	0.354988	0	0.639152	0.0058602	0	0	0	1	0	0	0	0	0	0
55	0	0	9.27E-09	1.15E-10	0	0.990758	0.00924197	0	0	9.27E-09	1.15E-10	0	0.990758	0.00924197	0	0	3.10E-07	3.85E-09	0	0.990758	0.00924197	0	0	0.00804959	9.98E-05	0	0.982708	0.0091422	0	0	0.000163095	2.02E-06	0	0.990595	0.00923995	0	0	0.000163095	2.02E-06	0	0.990595	0.00923995	0	0	0.000426861	5.29E-06	0	0.990331	0.00923668	0	0	0.000426861	5.29E-06	0	0.990331	0.00923668	0	0	0.00435852	5.28E-05	0	0.986556	0.00903264	0	0	0.191498	0.0023194	0	0.799414	0.00676811	0	0	0.00435852	5.28E-05	0	0.986556	0.00903264	9.39E-09	0	3.01E-07	3.73E-09	0	0.990758	0.00924197	3.14E-07	0	0.00804932	9.98E-05	0	0.982708	0.0091422	0.0081494	0	0.0251288	0.000311457	0	0.95758	0.00883074	0.000432154	0	0.00411478	5.10E-05	0	0.986216	0.00918568	0.000165117	0	0.00437855	5.43E-05	0	0.986216	0.00918568	0.00459794	0	0.0286368	0.000354936	0	0.95758	0.00883074	0.0335896	0	0.506123	0.00627318	0	0.451456	0.00255756	0.00441127	0	0.187142	0.00226453	0	0.799414	0.00676811	0.193818	0	0.347958	0.00421054	0	0.451456	0.00255756	0.545986	0	0.451456	0.00255756	0	0	0
56	0	0	1.58E-10	1.70E-08	0	0.00924197	0.990758	0	0	1.58E-10	1.70E-08	0	0.00924197	0.990758	0	0	5.28E-09	5.70E-07	0	0.00924197	0.990757	0	0	0.000136825	0.0147876	0	0.00910518	0.97597	0	0	2.77E-06	0.000299612	0	0.0092392	0.990458	0	0	2.77E-06	0.000299612	0	0.0092392	0.990458	0	0	7.26E-06	0.000784161	0	0.00923472	0.989974	0	0	7.26E-06	0.000784161	0	0.00923472	0.989974	0	0	0.00800538	7.34E-05	0	0.982909	0.009012	0	0	0.35173	0.00322587	0	0.639182	0.0058616	0	0	0.00800538	7.34E-05	0	0.982909	0.009012	1.72E-08	0	5.12E-09	5.53E-07	0	0.00924197	0.990757	5.75E-07	0	0.000136781	0.0147871	0	0.00910518	0.97597	0.0149245	0	0.000427012	0.0461637	0	0.00867817	0.929807	0.000791416	0	6.99E-05	0.00755912	0	0.00916479	0.982415	0.000302384	0	7.44E-05	0.00804367	0	0.00916479	0.982415	0.00842046	0	0.000486623	0.0526081	0	0.00867817	0.929807	0.0615152	0	0.00860052	0.929803	0	7.76E-05	3.89E-06	0.00807877	0	0.343727	0.0031504	0	0.639182	0.0058616	0.354956	0	0.639105	0.00585771	0	7.76E-05	3.89E-06	0.999918	0	7.76E-05	3.89E-06	0	0	0
57	0	0	1.58E-10	1.70E-08	0	0.00924197	0.990758	0	0	1.58E-10	1.70E-08	0	0.00924197	0.990758	0	0	5.28E-09	5.70E-07	0	0.00924197	0.990757	0	0	0.000136825	0.0147876	0	0.00910518	0.97597	0	0	2.77E-06	0.000299612	0	0.0092392	0.990458	0	0	2.77E-06	0.000299612	0	0.0092392	0.990458	0	0	7.26E-06	0.000784161	0	0.00923472	0.989974	0	0	7.26E-06	0.000784161	0	0.00923472	0.989974	0	0	0.00800538	7.34E-05	0	0.982909	0.009012	0	0	0.35173	0.00322579	0	0.639182	0.0058616	0	0	0.00800538	7.34E-05	0	0.982909	0.009012	1.72E-08	0	5.12E-09	5.53E-07	0	0.00924197	0.990757	5.75E-07	0	0.000136781	0.0147871	0	0.00910518	0.97597	0.0149245	0	0.000427012	0.0461637	0	0.00867817	0.929807	0.000791416	0	6.99E-05	0.00755912	0	0.00916479	0.982415	0.000302384	0	7.44E-05	0.00804367	0	0.00916479	0.982415	0.00842046	0	0.000486623	0.0526081	0	0.00867817	0.929807	0.0615152	0	0.00860052	0.929803	0	7.76E-05	3.89E-06	0.00807877	0	0.343727	0.0031504	0	0.639182	0.0058616	0.354956	0	0.639105	0.00585771	0	7.76E-05	3.89E-06	0.999918	0	7.76E-05	3.89E-06	0	0	0
58	0	0	1.58E-10	1.70E-08	0	0.00924197	0.990758	0	0	1.58E-10	1.70E-08	0	0.00924197	0.990758	0	0	5.28E-09	5.70E-07	0	0.00924197	0.990757	0	0	0.000136825	0.0147876	0	0.00910518	0.97597	0	0	2.77E-06	0.000299612	0	0.0092392	0.990458	0	0	2.77E-06	0.000299612	0	0.0092392	0.990458	0	0	7.26E-06	0.000784161	0	0.00923472	0.989974	0	0	7.26E-06	0.000784161	0	0.00923472	0.989974	0	0	0.00800537	7.34E-05	0	0.982909	0.00901199	0	0	0.35173	0.00322554	0	0.639183	0.0058616	0	0	0.00800537	7.34E-05	0	0.982909	0.00901199	1.72E-08	0	5.12E-09	5.53E-07	0	0.00924197	0.990757	5.75E-07	0	0.000136781	0.0147871	0	0.00910518	0.97597	0.0149245	0	0.000427012	0.0461637	0	0.00867817	0.929807	0.000791416	0	6.99E-05	0.00755912	0	0.00916479	0.982415	0.000302384	0	7.44E-05	0.00804367	0	0.00916479	0.982415	0.00842046	0	0.000486623	0.0526081	0	0.00867817	0.929807	0.0615152	0	0.00860052	0.929803	0	7.76E-05	3.89E-06	0.00807877	0	0.343727	0.00315039	0	0.639183	0.0058616	0.354956	0	0.639105	0.00585771	0	7.76E-05	3.89E-06	0.999918	0	7.76E-05	3.89E-06	0	0	0
59	0	0	9.27E-09	1.15E-10	0	0.990758	0.00924197	0	0	9.27E-09	1.15E-10	0	0.990758	0.00924197	0	0	3.10E-07	3.85E-09	0	0.990758	0.00924197	0	0	0.00804959	9.98E-05	0	0.982708	0.0091422	0	0	0.000163094	2.02E-06	0	0.990595	0.00923995	0	0	0.000163094	2.02E-06	0	0.990595	0.00923995	0	0	0.000426859	5.29E-06	0	0.990331	0.00923668	0	0	0.000426859	5.29E-06	0	0.990331	0.00923668	0	0	0.0043585	5.28E-05	0	0.986556	0.00903262	0	0	0.191498	0.00231834	0	0.799415	0.0067681	0	0	0.0043585	5.28E-05	0	0.986556	0.00903262	9.39E-09	0	3.01E-07	3.73E-09	0	0.990758	0.00924197	3.14E-07	0	0.0080493	9.98E-05	0	0.982708	0.0091422	0.00814938	0	0.0251288	0.000311457	0	0.95758	0.00883074	0.000432151	0	0.00411478	5.10E-05	0	0.986216	0.00918568	0.000165116	0	0.00437854	5.43E-05	0	0.986216	0.00918568	0.00459793	0	0.0286367	0.000354936	0	0.95758	0.00883074	0.0335896	0	0.506123	0.00627318	0	0.451457	0.00255757	0.00441125	0	0.187141	0.00226451	0	0.799415	0.0067681	0.193817	0	0.347958	0.00421054	0	0.451457	0.00255757	0.545986	0	0.451457	0.00255757	0	0	0
60	0	0	1.58E-10	1.70E-08	0	0.00924197	0.990758	0	0	1.58E-10	1.70E-08	0	0.00924197	0.990758	0	0	5.28E-09	5.70E-07	0	0.00924197	0.990757	0	0	0.000136825	0.0147876	0	0.00910518	0.97597	0	0	2.77E-06	0.000299612	0	0.0092392	0.990458	0	0	2.77E-06	0.000299612	0	0.0092392	0.990458	0	0	7.26E-06	0.000784161	0	0.00923472	0.989974	0	0	7.26E-06	0.000784161	0	0.00923472	0.989974	0	0	0.00800537	7.34E-05	0	0.982909	0.00901198	0	0	0.35173	0.0032252	0	0.639183	0.00586159	0	0	0.00800537	7.34E-05	0	0.982909	0.00901198	1.72E-08	0	5.12E-09	5.53E-07	0	0.00924197	0.990757	5.75E-07	0	0.000136781	0.0147871	0	0.00910518	0.97597	0.0149245	0	0.000427012	0.0461637	0	0.00867817	0.929807	0.000791416	0	6.99E-05	0.00755912	0	0.00916479	0.982415	0.000302384	0	7.44E-05	0.00804367	0	0.00916479	0.982415	0.00842046	0	0.000486623	0.0526081	0	0.00867817	0.929807	0.0615152	0	0.00860052	0.929803	0	7.76E-05	3.89E-06	0.00807876	0	0.343726	0.00315039	0	0.639183	0.00586159	0.354956	0	0.639105	0.00585771	0	7.76E-05	3.89E-06	0.999918	0	7.76E-05	3.89E-06	0	0	0
61	0	0	9.27E-09	1.15E-10	0	0.990758	0.00924197	0	0	9.27E-09	1.15E-10	0	0.990758	0.00924197	0	0	3.10E-07	3.85E-09	0	0.990758	0.00924197	0	0	0.00804958	9.98E-05	0	0.982708	0.0091422	0	0	0.000163094	2.02E-06	0	0.990595	0.00923995	0	0	0.000163094	2.02E-06	0	0.990595	0.00923995	0	0	0.000426859	5.29E-06	0	0.990331	0.00923668	0	0	0.000426859	5.29E-06	0	0.990331	0.00923668	0	0	0.0043585	5.28E-05	0	0.986556	0.00903261	0	0	0.191498	0.00231813	0	0.799415	0.0067681	0	0	0.0043585	5.28E-05	0	0.986556	0.00903261	9.39E-09	0	3.01E-07	3.73E-09	0	0.990758	0.00924197	3.14E-07	0	0.00804929	9.98E-05	0	0.982708	0.0091422	0.00814937	0	0.0251288	0.000311457	0	0.95758	0.00883074	0.00043215	0	0.00411477	5.10E-05	0	0.986216	0.00918568	0.000165116	0	0.00437854	5.43E-05	0	0.986216	0.00918568	0.00459792	0	0.0286367	0.000354936	0	0.95758	0.00883074	0.0335896	0	0.506123	0.00627318	0	0.451457	0.00255757	0.00441125	0	0.187141	0.00226451	0	0.799415	0.0067681	0.193816	0	0.347959	0.00421053	0	0.451457	0.00255757	0.545986	0	0.451457	0.00255757	0	0	0
62	0	0	9.27E-09	1.15E-10	0	0.990758	0.00924197	0	0	9.27E-09	1.15E-10	0	0.990758	0.00924197	0	0	3.10E-07	3.85E-09	0	0.990758	0.00924197	0	0	0.00804958	9.98E-05	0	0.982708	0.0091422	0	0	0.000163094	2.02E-06	0	0.990595	0.00923995	0	0	0.000163094	2.02E-06	0	0.990595	0.00923995	0	0	0.000426859	5.29E-06	0	0.990331	0.00923668	0	0	0.000426859	5.29E-06	0	0.990331	0.00923668	0	0	0.0043585	5.28E-05	0	0.986556	0.0090326	0	0	0.191498	0.00231804	0	0.799415	0.0067681	0	0	0.0043585	5.28E-05	0	0.986556	0.0090326	9.39E-09	0	3.01E-07	3.73E-09	0	0.990758	0.00924197	3.14E-07	0	0.00804929	9.98E-05	0	0.982708	0.0091422	0.00814937	0	0.0251288	0.000311457	0	0.95758	0.00883074	0.00043215	0	0.00411477	5.10E-05	0	0.986216	0.00918568	0.000165116	0	0.00437854	5.43E-05	0	0.986216	0.00918568	0.00459792	0	0.0286367	0.000354936	0	0.95758	0.00883074	0.0335896	0	0.506123	0.00627318	0	0.451457	0.00255757	0.00441125	0	0.187141	0.00226451	0	0.799415	0.0067681	0.193816	0	0.347959	0.00421053	0	0.451457	0.00255757	0.545985	0	0.451457	0.00255757	0	0	0
63	0	0	9.27E-09	1.15E-10	0	0.990758	0.00924197	0	0	9.27E-09	1.15E-10	0	0.990758	0.00924197	0	0	3.10E-07	3.85E-09	0	0.990758	0.00924197	0	0	0.00804958	9.98E-05	0	0.982708	0.0091422	0	0	0.000163095	2.02E-06	0	0.990595	0.00923995	0	0	0.000163095	2.02E-06	0	0.990595	0.00923995	0	0	0.00042686	5.29E-06	0	0.990331	0.00923668	0	0	0.00042686	5.29E-06	0	0.990331	0.00923668	0	0	0.0043585	5.28E-05	0	0.986556	0.0090326	0	0	0.191498	0.00231813	0	0.799415	0.0067681	0	0	0.0043585	5.28E-05	0	0.986556	0.0090326	9.39E-09	0	3.01E-07	3.73E-09	0	0.990758	0.00924197	3.14E-07	0	0.00804932	9.98E-05	0	0.982708	0.0091422	0.0081494	0	0.0251288	0.000311457	0	0.95758	0.00883074	0.000432153	0	0.00411478	5.10E-05	0	0.986216	0.00918568	0.000165117	0	0.00437854	5.43E-05	0	0.986216	0.00918568	0.00459793	0	0.0286367	0.000354936	0	0.95758	0.00883074	0.0335896	0	0.506123	0.00627318	0	0.451457	0.00255757	0.00441125	0	0.187141	0.00226451	0	0.799415	0.0067681	0.193816	0	0.347959	0.00421053	0	0.451457	0.00255757	0.545986	0	0.451457	0.00255757	0	0	0
64	0.906099	0.00132606	0	0	0.0925745	0	0	0.906099	0.00132624	0	0	0.0925745	0	0	0.906998	0.000896542	0	0	0.0921059	0	0	0	0	0.990755	0.00924453	0	0	0	0.892431	0.0259031	0	0	0.0816662	0	0	0.90385	0.0144835	0	0	0.0816662	0	0	0.959542	0.0404584	0	0	0	0	0	0	0	0.00924449	0.990756	0	0	0	0	0	0.008006	7.34E-05	0	0.982909	0.00901194	0	0	0.351758	0.00322656	0	0.639155	0.0058602	0	0	0.008006	7.34E-05	0	0.982909	0.00901194	0.907425	0.000468588	0	0	0.0921059	0	0	0.907894	0.0921059	0	0	0	0	0	1	0	0	0	0	0	0	1	0	0	0	0	0	0	0.918334	0.0816662	0	0	0	0	0	1	0	0	0	0	0	0	1	0	0	0	0	0	0	0.00807942	0	0.343753	0.00315173	0	0.639155	0.0058602	0.354985	0	0.639155	0.0058602	0	0	0	1	0	0	0	0	0	0
65	0	0	9.27E-09	1.15E-10	0	0.990758	0.00924197	0	0	9.27E-09	1.15E-10	0	0.990758	0.00924197	0	0	3.10E-07	3.85E-09	0	0.990758	0.00924197	0	0	0.00804959	9.98E-05	0	0.982708	0.0091422	0	0	0.000163095	2.02E-06	0	0.990595	0.00923995	0	0	0.000163095	2.02E-06	0	0.990595	0.00923995	0	0	0.00042686	5.29E-06	0	0.990331	0.00923668	0	0	0.00042686	5.29E-06	0	0.990331	0.00923668	0	0	0.0043585	5.28E-05	0	0.986556	0.0090326	0	0	0.191498	0.00231827	0	0.799415	0.00676809	0	0	0.0043585	5.28E-05	0	0.986556	0.0090326	9.39E-09	0	3.01E-07	3.73E-09	0	0.990758	0.00924197	3.14E-07	0	0.00804932	9.98E-05	0	0.982708	0.0091422	0.0081494	0	0.0251288	0.000311457	0	0.95758	0.00883074	0.000432153	0	0.00411478	5.10E-05	0	0.986216	0.00918568	0.000165117	0	0.00437855	5.43E-05	0	0.986216	0.00918568	0.00459793	0	0.0286367	0.000354936	0	0.95758	0.00883074	0.0335896	0	0.506123	0.00627318	0	0.451457	0.00255757	0.00441125	0	0.187141	0.00226451	0	0.799415	0.00676809	0.193817	0	0.347958	0.00421053	0	0.451457	0.00255757	0.545986	0	0.451457	0.00255757	0	0	0
66	0	0	1.58E-10	1.70E-08	0	0.00924197	0.990758	0	0	1.58E-10	1.70E-08	0	0.00924197	0.990758	0	0	5.28E-09	5.70E-07	0	0.00924197	0.990757	0	0	0.000136825	0.0147876	0	0.00910518	0.97597	0	0	2.77E-06	0.000299612	0	0.0092392	0.990458	0	0	2.77E-06	0.000299612	0	0.0092392	0.990458	0	0	7.26E-06	0.000784161	0	0.00923472	0.989974	0	0	7.26E-06	0.000784161	0	0.00923472	0.989974	0	0	0.00800537	7.34E-05	0	0.982909	0.00901197	0	0	0.35173	0.00322524	0	0.639183	0.00586158	0	0	0.00800537	7.34E-05	0	0.982909	0.00901197	1.72E-08	0	5.12E-09	5.53E-07	0	0.00924197	0.990757	5.75E-07	0	0.000136781	0.0147871	0	0.00910518	0.97597	0.0149245	0	0.000427012	0.0461637	0	0.00867817	0.929807	0.000791416	0	6.99E-05	0.00755912	0	0.00916479	0.982415	0.000302384	0	7.44E-05	0.00804367	0	0.00916479	0.982415	0.00842046	0	0.000486623	0.0526081	0	0.00867817	0.929807	0.0615152	0	0.00860052	0.929803	0	7.76E-05	3.88E-06	0.00807876	0	0.343726	0.00315039	0	0.639183	0.00586158	0.354956	0	0.639105	0.0058577	0	7.76E-05	3.88E-06	0.999918	0	7.76E-05	3.88E-06	0	0	0
67	0	0	9.27E-09	1.15E-10	0	0.990758	0.00924197	0	0	9.27E-09	1.15E-10	0	0.990758	0.00924197	0	0	3.10E-07	3.85E-09	0	0.990758	0.00924197	0	0	0.00804958	9.98E-05	0	0.982708	0.0091422	0	0	0.000163094	2.02E-06	0	0.990595	0.00923995	0	0	0.000163094	2.02E-06	0	0.990595	0.00923995	0	0	0.000426859	5.29E-06	0	0.990331	0.00923668	0	0	0.000426859	5.29E-06	0	0.990331	0.00923668	0	0	0.0043585	5.28E-05	0	0.986556	0.0090326	0	0	0.191498	0.00231833	0	0.799415	0.00676809	0	0	0.0043585	5.28E-05	0	0.986556	0.0090326	9.39E-09	0	3.01E-07	3.73E-09	0	0.990758	0.00924197	3.14E-07	0	0.0080493	9.98E-05	0	0.982708	0.0091422	0.00814938	0	0.0251288	0.000311457	0	0.95758	0.00883074	0.000432151	0	0.00411478	5.10E-05	0	0.986216	0.00918568	0.000165116	0	0.00437854	5.43E-05	0	0.986216	0.00918568	0.00459793	0	0.0286367	0.000354936	0	0.95758	0.00883074	0.0335896	0	0.506123	0.00627318	0	0.451457	0.00255757	0.00441125	0	0.187141	0.00226451	0	0.799415	0.00676809	0.193817	0	0.347958	0.00421052	0	0.451457	0.00255757	0.545986	0	0.451457	0.00255757	0	0	0
68	0	0	1.58E-10	1.70E-08	0	0.00924197	0.990758	0	0	1.58E-10	1.70E-08	0	0.00924197	0.990758	0	0	5.28E-09	5.70E-07	0	0.00924197	0.990757	0	0	0.000136985	0.0147876	0	0.00910518	0.97597	0	0	2.77E-06	0.000299613	0	0.0092392	0.990458	0	0	2.77E-06	0.000299613	0	0.0092392	0.990458	0	0	7.26E-06	0.000784164	0	0.00923472	0.989974	0	0	7.26E-06	0.000784164	0	0.00923472	0.989974	0	0	0.00800537	7.34E-05	0	0.982909	0.00901197	0	0	0.35173	0.00322549	0	0.639183	0.00586158	0	0	0.00800537	7.34E-05	0	0.982909	0.00901197	1.72E-08	0	5.12E-09	5.53E-07	0	0.00924197	0.990757	5.75E-07	0	0.000136783	0.0147873	0	0.00910518	0.97597	0.0149246	0	0.000427012	0.0461637	0	0.00867817	0.929806	0.000791422	0	6.99E-05	0.00755914	0	0.00916479	0.982415	0.000302385	0	7.44E-05	0.00804369	0	0.00916479	0.982415	0.00842048	0	0.000486624	0.0526083	0	0.00867817	0.929806	0.0615154	0	0.00860052	0.929803	0	7.76E-05	3.88E-06	0.00807877	0	0.343727	0.00315039	0	0.639183	0.00586158	0.354956	0	0.639105	0.0058577	0	7.76E-05	3.88E-06	0.999918	0	7.76E-05	3.88E-06	0	0	0
69	0	0	1.06E-08	1.14E-06	0	0.00924196	0.990757	0	0	1.06E-08	1.14E-06	0	0.00924196	0.990757	0	0	3.56E-07	3.82E-05	0	0.00924161	0.99072	0	0	0.990747	0.00924449	0	7.63E-08	8.18E-06	0	0	0.000331979	0.0355787	0	0.00891008	0.955179	0	0	0.000331979	0.0355787	0	0.00891008	0.955179	0	0	0.0092445	0.990756	0	0	0	0.940913	0.0590869	0	0	0	0	0	0	0	0.008006	7.34E-05	0	0.982909	0.00901193	0	0	0.351758	0.00322701	0	0.639155	0.0058602	0	0	0.008006	7.34E-05	0	0.982909	0.00901193	1.15E-06	0	3.46E-07	3.71E-05	0	0.00924161	0.99072	3.86E-05	0	0.00924154	0.990712	0	7.63E-08	8.18E-06	0.999992	0	7.63E-08	8.18E-06	0	0	0	1	0	0	0	0	0	0	0.0359106	0	0.00891008	0.955179	0	0	0	1	0	0	0	0	0	0	1	0	0	0	0	0	0	0.00807943	0	0.343754	0.00315173	0	0.639155	0.0058602	0.354985	0	0.639155	0.0058602	0	0	0	1	0	0	0	0	0	0
70	0	0	1.58E-10	1.70E-08	0	0.00924197	0.990758	0	0	1.58E-10	1.70E-08	0	0.00924197	0.990758	0	0	5.28E-09	5.70E-07	0	0.00924197	0.990757	0	0	0.000136985	0.0147876	0	0.00910518	0.97597	0	0	2.77E-06	0.000299613	0	0.0092392	0.990458	0	0	2.77E-06	0.000299613	0	0.0092392	0.990458	0	0	7.26E-06	0.000784164	0	0.00923472	0.989974	0	0	7.26E-06	0.000784164	0	0.00923472	0.989974	0	0	0.00800537	7.34E-05	0	0.982909	0.00901196	0	0	0.35173	0.00322544	0	0.639183	0.00586158	0	0	0.00800537	7.34E-05	0	0.982909	0.00901196	1.72E-08	0	5.12E-09	5.53E-07	0	0.00924197	0.990757	5.75E-07	0	0.000136783	0.0147873	0	0.00910518	0.97597	0.0149246	0	0.000427012	0.0461637	0	0.00867817	0.929806	0.000791422	0	6.99E-05	0.00755914	0	0.00916479	0.982415	0.000302385	0	7.44E-05	0.00804369	0	0.00916479	0.982415	0.00842048	0	0.000486624	0.0526083	0	0.00867817	0.929806	0.0615154	0	0.00860052	0.929803	0	7.76E-05	3.88E-06	0.00807877	0	0.343727	0.00315039	0	0.639183	0.00586158	0.354956	0	0.639105	0.0058577	0	7.76E-05	3.88E-06	0.999918	0	7.76E-05	3.88E-06	0	0	0
71	0	0	9.27E-09	1.15E-10	0	0.990758	0.00924197	0	0	9.27E-09	1.15E-10	0	0.990758	0.00924197	0	0	3.10E-07	3.85E-09	0	0.990758	0.00924197	0	0	0.00804958	9.98E-05	0	0.982708	0.0091422	0	0	0.000163094	2.02E-06	0	0.990595	0.00923995	0	0	0.000163094	2.02E-06	0	0.990595	0.00923995	0	0	0.000426859	5.29E-06	0	0.990331	0.00923668	0	0	0.000426859	5.29E-06	0	0.990331	0.00923668	0	0	0.0043585	5.28E-05	0	0.986556	0.0090326	0	0	0.191498	0.00231817	0	0.799415	0.00676809	0	0	0.0043585	5.28E-05	0	0.986556	0.0090326	9.39E-09	0	3.01E-07	3.73E-09	0	0.990758	0.00924197	3.14E-07	0	0.0080493	9.98E-05	0	0.982708	0.0091422	0.00814938	0	0.0251288	0.000311457	0	0.95758	0.00883074	0.000432151	0	0.00411477	5.10E-05	0	0.986216	0.00918568	0.000165116	0	0.00437854	5.43E-05	0	0.986216	0.00918568	0.00459793	0	0.0286367	0.000354936	0	0.95758	0.00883074	0.0335896	0	0.506123	0.00627318	0	0.451457	0.00255757	0.00441125	0	0.187141	0.0022645	0	0.799415	0.00676809	0.193817	0	0.347958	0.00421052	0	0.451457	0.00255757	0.545986	0	0.451457	0.00255757	0	0	0
72	0	0	9.27E-09	1.15E-10	0	0.990758	0.00924197	0	0	9.27E-09	1.15E-10	0	0.990758	0.00924197	0	0	3.10E-07	3.85E-09	0	0.990758	0.00924197	0	0	0.00804958	9.98E-05	0	0.982708	0.0091422	0	0	0.000163094	2.02E-06	0	0.990595	0.00923995	0	0	0.000163094	2.02E-06	0	0.990595	0.00923995	0	0	0.000426859	5.29E-06	0	0.990331	0.00923668	0	0	0.000426859	5.29E-06	0	0.990331	0.00923668	0	0	0.0043585	5.28E-05	0	0.986556	0.00903259	0	0	0.191498	0.00231805	0	0.799415	0.00676809	0	0	0.0043585	5.28E-05	0	0.986556	0.00903259	9.39E-09	0	3.01E-07	3.73E-09	0	0.990758	0.00924197	3.14E-07	0	0.00804929	9.98E-05	0	0.982708	0.0091422	0.00814937	0	0.0251288	0.000311457	0	0.95758	0.00883074	0.00043215	0	0.00411477	5.10E-05	0	0.986216	0.00918568	0.000165116	0	0.00437854	5.43E-05	0	0.986216	0.00918568	0.00459792	0	0.0286367	0.000354936	0	0.95758	0.00883074	0.0335896	0	0.506123	0.00627318	0	0.451457	0.00255757	0.00441125	0	0.187141	0.0022645	0	0.799415	0.00676809	0.193816	0	0.347959	0.00421052	0	0.451457	0.00255757	0.545985	0	0.451457	0.00255757	0	0	0
73	0	0	9.27E-09	1.15E-10	0	0.990758	0.00924197	0	0	9.27E-09	1.15E-10	0	0.990758	0.00924197	0	0	3.10E-07	3.85E-09	0	0.990758	0.00924197	0	0	0.00804958	9.98E-05	0	0.982708	0.0091422	0	0	0.000163094	2.02E-06	0	0.990595	0.00923995	0	0	0.000163094	2.02E-06	0	0.990595	0.00923995	0	0	0.000426859	5.29E-06	0	0.990331	0.00923668	0	0	0.000426859	5.29E-06	0	0.990331	0.00923668	0	0	0.0043585	5.28E-05	0	0.986556	0.00903259	0	0	0.191498	0.00231813	0	0.799415	0.00676809	0	0	0.0043585	5.28E-05	0	0.986556	0.00903259	9.39E-09	0	3.01E-07	3.73E-09	0	0.990758	0.00924197	3.14E-07	0	0.0080493	9.98E-05	0	0.982708	0.0091422	0.00814938	0	0.0251288	0.000311457	0	0.95758	0.00883074	0.000432151	0	0.00411478	5.10E-05	0	0.986216	0.00918568	0.000165116	0	0.00437854	5.43E-05	0	0.986216	0.00918568	0.00459793	0	0.0286367	0.000354936	0	0.95758	0.00883074	0.0335896	0	0.506123	0.00627318	0	0.451457	0.00255757	0.00441125	0	0.187141	0.0022645	0	0.799415	0.00676809	0.193816	0	0.347959	0.00421052	0	0.451457	0.00255757	0.545986	0	0.451457	0.00255757	0	0	0
74	0	0	2.77E-07	2.58E-09	0	0.990758	0.00924197	0	0	2.77E-07	2.58E-09	0	0.990758	0.00924197	0	0	9.27E-06	8.65E-08	0	0.990749	0.00924188	0	0	0.240373	0.00224286	0	0.750384	0.00699974	0	0	4.54E-05	0.00487015	0	0.00919654	0.985888	0	0	4.54E-05	0.00487015	0	0.00919654	0.985888	0	0	0.000118936	0.0127464	0	0.00912307	0.978012	0	0	0.000118936	0.0127464	0	0.00912307	0.978012	0	0	0.008006	7.34E-05	0	0.982909	0.00901193	0	0	0.351758	0.00322656	0	0.639155	0.0058602	0	0	0.008006	7.34E-05	0	0.982909	0.00901193	2.79E-07	0	8.99E-06	8.39E-08	0	0.990749	0.00924188	9.35E-06	0	0.240365	0.00224215	0	0.750384	0.00699974	0.242616	0	0.750384	0.00699974	0	1.47E-21	7.96E-22	0.0128654	0	0.00114619	0.122873	0	0.00797688	0.855139	0.0049156	0	0.00121966	0.130749	0	0.00797688	0.855139	0.136884	0	0.00797688	0.855139	0	1.47E-21	7.96E-22	1	0	7.78E-22	7.92E-22	0	6.87E-22	3.17E-24	0.00807942	0	0.343753	0.00315173	0	0.639155	0.0058602	0.354985	0	0.639155	0.0058602	0	6.87E-22	3.17E-24	1	0	6.87E-22	3.17E-24	0	0	0
75	0	0	9.27E-09	1.15E-10	0	0.990758	0.00924197	0	0	9.27E-09	1.15E-10	0	0.990758	0.00924197	0	0	3.10E-07	3.85E-09	0	0.990758	0.00924197	0	0	0.00804958	9.98E-05	0	0.982708	0.0091422	0	0	0.000163094	2.02E-06	0	0.990595	0.00923995	0	0	0.000163094	2.02E-06	0	0.990595	0.00923995	0	0	0.000426859	5.29E-06	0	0.990331	0.00923668	0	0	0.000426859	5.29E-06	0	0.990331	0.00923668	0	0	0.0043585	5.28E-05	0	0.986556	0.00903259	0	0	0.191498	0.00231828	0	0.799415	0.00676809	0	0	0.0043585	5.28E-05	0	0.986556	0.00903259	9.39E-09	0	3.01E-07	3.73E-09	0	0.990758	0.00924197	3.14E-07	0	0.0080493	9.98E-05	0	0.982708	0.0091422	0.00814938	0	0.0251288	0.000311457	0	0.95758	0.00883074	0.000432151	0	0.00411478	5.10E-05	0	0.986216	0.00918568	0.000165116	0	0.00437854	5.43E-05	0	0.986216	0.00918568	0.00459793	0	0.0286367	0.000354936	0	0.95758	0.00883074	0.0335896	0	0.506123	0.00627318	0	0.451457	0.00255757	0.00441125	0	0.187141	0.0022645	0	0.799415	0.00676809	0.193817	0	0.347958	0.00421052	0	0.451457	0.00255757	0.545986	0	0.451457	0.00255757	0	0	0
76	0	0	9.27E-09	1.15E-10	0	0.990758	0.00924197	0	0	9.27E-09	1.15E-10	0	0.990758	0.00924197	0	0	3.10E-07	3.85E-09	0	0.990758	0.00924197	0	0	0.00804959	9.98E-05	0	0.982708	0.0091422	0	0	0.000163094	2.02E-06	0	0.990595	0.00923995	0	0	0.000163094	2.02E-06	0	0.990595	0.00923995	0	0	0.00042686	5.29E-06	0	0.990331	0.00923668	0	0	0.00042686	5.29E-06	0	0.990331	0.00923668	0	0	0.00435852	5.28E-05	0	0.986556	0.00903259	0	0	0.191498	0.00231881	0	0.799415	0.00676809	0	0	0.00435852	5.28E-05	0	0.986556	0.00903259	9.39E-09	0	3.01E-07	3.73E-09	0	0.990758	0.00924197	3.14E-07	0	0.00804932	9.98E-05	0	0.982708	0.0091422	0.0081494	0	0.0251288	0.000311457	0	0.95758	0.00883074	0.000432153	0	0.00411478	5.10E-05	0	0.986216	0.00918568	0.000165116	0	0.00437855	5.43E-05	0	0.986216	0.00918568	0.00459793	0	0.0286368	0.000354936	0	0.95758	0.00883074	0.0335896	0	0.506123	0.00627318	0	0.451457	0.00255757	0.00441128	0	0.187141	0.00226451	0	0.799415	0.00676809	0.193817	0	0.347958	0.00421052	0	0.451457	0.00255757	0.545986	0	0.451457	0.00255757	0	0	0
77	0.6217	0.000909844	0	0	0.377391	0	0	0.621699	0.000909972	0	0	0.377391	0	0	0.622316	0.000615142	0	0	0.377069	0	0	0.53953	0.146598	0	0	0.313873	0	0	0	0	0.035579	0.000331976	0	0.955179	0.00891009	0	0	0.035579	0.000331976	0	0.955179	0.00891009	0.819009	0.034533	0	0	0.146458	0	0	0.803109	0.0504331	0	0	0.146458	0	0	0.10288	0.0053637	0	0	0.891757	0	0	0.136253	0.101213	0	0	0.762534	0	0	0.100086	0.00815679	0	0	0.891757	0	0	0.622609	0.000321511	0	0	0.377069	0	0	0.622931	0.0631964	0	0	0.313873	0	0	0.686127	0.313873	0	0	0	0	0	0.853542	0.146458	0	0	0	0	0	0.035911	0	0.955179	0.00891009	0	0	0	1	0	0	0	0	0	0	1	0	0	0	0	0	0	0.108243	0.129223	0	0	0.762534	0	0	0.237466	0.762534	0	0	0	0	0	1	0	0	0	0	0	0
78	0	0	1.58E-10	1.70E-08	0	0.00924197	0.990758	0	0	1.58E-10	1.70E-08	0	0.00924197	0.990758	0	0	5.28E-09	5.70E-07	0	0.00924197	0.990757	0	0	0.000136864	0.0147876	0	0.00910518	0.97597	0	0	2.77E-06	0.000299612	0	0.0092392	0.990458	0	0	2.77E-06	0.000299612	0	0.0092392	0.990458	0	0	7.26E-06	0.000784163	0	0.00923472	0.989974	0	0	7.26E-06	0.000784163	0	0.00923472	0.989974	0	0	0.00800541	7.34E-05	0	0.982909	0.00901196	0	0	0.35173	0.00322666	0	0.639182	0.00586157	0	0	0.00800541	7.34E-05	0	0.982909	0.00901196	1.72E-08	0	5.12E-09	5.53E-07	0	0.00924197	0.990757	5.75E-07	0	0.000136782	0.0147872	0	0.00910518	0.97597	0.0149245	0	0.000427012	0.0461637	0	0.00867817	0.929807	0.000791421	0	6.99E-05	0.00755912	0	0.00916479	0.982415	0.000302384	0	7.44E-05	0.00804368	0	0.00916479	0.982415	0.00842046	0	0.000486623	0.0526082	0	0.00867817	0.929807	0.0615153	0	0.00860052	0.929803	0	7.76E-05	3.88E-06	0.00807883	0	0.343727	0.00315039	0	0.639182	0.00586157	0.354957	0	0.639104	0.00585769	0	7.76E-05	3.88E-06	0.999918	0	7.76E-05	3.88E-06	0	0	0
79	0	0	1.58E-10	1.70E-08	0	0.00924197	0.990758	0	0	1.58E-10	1.70E-08	0	0.00924197	0.990758	0	0	5.28E-09	5.70E-07	0	0.00924197	0.990757	0	0	0.000136826	0.0147876	0	0.00910518	0.97597	0	0	2.77E-06	0.000299612	0	0.0092392	0.990458	0	0	2.77E-06	0.000299612	0	0.0092392	0.990458	0	0	7.26E-06	0.000784161	0	0.00923472	0.989974	0	0	7.26E-06	0.000784161	0	0.00923472	0.989974	0	0	0.00800538	7.34E-05	0	0.982909	0.00901196	0	0	0.35173	0.00322575	0	0.639182	0.00586157	0	0	0.00800538	7.34E-05	0	0.982909	0.00901196	1.72E-08	0	5.12E-09	5.53E-07	0	0.00924197	0.990757	5.75E-07	0	0.000136781	0.0147871	0	0.00910518	0.97597	0.0149245	0	0.000427012	0.0461637	0	0.00867817	0.929807	0.000791416	0	6.99E-05	0.00755912	0	0.00916479	0.982415	0.000302384	0	7.44E-05	0.00804367	0	0.00916479	0.982415	0.00842046	0	0.000486623	0.0526081	0	0.00867817	0.929807	0.0615152	0	0.00860052	0.929803	0	7.76E-05	3.88E-06	0.00807877	0	0.343727	0.00315039	0	0.639182	0.00586157	0.354956	0	0.639105	0.00585769	0	7.76E-05	3.88E-06	0.999918	0	7.76E-05	3.88E-06	0	0	0
80	0	0	9.27E-09	1.15E-10	0	0.990758	0.00924197	0	0	9.27E-09	1.15E-10	0	0.990758	0.00924197	0	0	3.10E-07	3.85E-09	0	0.990758	0.00924197	0	0	0.00804958	9.98E-05	0	0.982708	0.0091422	0	0	0.000163094	2.02E-06	0	0.990595	0.00923995	0	0	0.000163094	2.02E-06	0	0.990595	0.00923995	0	0	0.000426859	5.29E-06	0	0.990331	0.00923668	0	0	0.000426859	5.29E-06	0	0.990331	0.00923668	0	0	0.0043585	5.28E-05	0	0.986556	0.00903259	0	0	0.191498	0.00231823	0	0.799415	0.00676809	0	0	0.0043585	5.28E-05	0	0.986556	0.00903259	9.39E-09	0	3.01E-07	3.73E-09	0	0.990758	0.00924197	3.14E-07	0	0.00804929	9.98E-05	0	0.982708	0.0091422	0.00814937	0	0.0251288	0.000311457	0	0.95758	0.00883074	0.000432151	0	0.00411477	5.10E-05	0	0.986216	0.00918568	0.000165116	0	0.00437854	5.43E-05	0	0.986216	0.00918568	0.00459793	0	0.0286367	0.000354936	0	0.95758	0.00883074	0.0335896	0	0.506123	0.00627318	0	0.451457	0.00255757	0.00441125	0	0.187141	0.0022645	0	0.799415	0.00676809	0.193817	0	0.347958	0.00421052	0	0.451457	0.00255757	0.545986	0	0.451457	0.00255757	0	0	0
81	0	0	9.27E-09	1.15E-10	0	0.990758	0.00924197	0	0	9.27E-09	1.15E-10	0	0.990758	0.00924197	0	0	3.10E-07	3.85E-09	0	0.990758	0.00924197	0	0	0.00804958	9.98E-05	0	0.982708	0.0091422	0	0	0.000163094	2.02E-06	0	0.990595	0.00923995	0	0	0.000163094	2.02E-06	0	0.990595	0.00923995	0	0	0.000426859	5.29E-06	0	0.990331	0.00923668	0	0	0.000426859	5.29E-06	0	0.990331	0.00923668	0	0	0.0043585	5.28E-05	0	0.986556	0.00903259	0	0	0.191498	0.00231803	0	0.799416	0.00676809	0	0	0.0043585	5.28E-05	0	0.986556	0.00903259	9.39E-09	0	3.01E-07	3.73E-09	0	0.990758	0.00924197	3.14E-07	0	0.00804929	9.98E-05	0	0.982708	0.0091422	0.00814937	0	0.0251288	0.000311457	0	0.95758	0.00883074	0.00043215	0	0.00411477	5.10E-05	0	0.986216	0.00918568	0.000165116	0	0.00437854	5.43E-05	0	0.986216	0.00918568	0.00459792	0	0.0286367	0.000354936	0	0.95758	0.00883074	0.0335896	0	0.506123	0.00627318	0	0.451457	0.00255757	0.00441125	0	0.187141	0.0022645	0	0.799416	0.00676809	0.193816	0	0.347959	0.00421052	0	0.451457	0.00255757	0.545985	0	0.451457	0.00255757	0	0	0
82	0	0	9.27E-09	1.15E-10	0	0.990758	0.00924197	0	0	9.27E-09	1.15E-10	0	0.990758	0.00924197	0	0	3.10E-07	3.85E-09	0	0.990758	0.00924197	0	0	0.00804958	9.98E-05	0	0.982708	0.0091422	0	0	0.000163094	2.02E-06	0	0.990595	0.00923995	0	0	0.000163094	2.02E-06	0	0.990595	0.00923995	0	0	0.000426859	5.29E-06	0	0.990331	0.00923668	0	0	0.000426859	5.29E-06	0	0.990331	0.00923668	0	0	0.00435849	5.28E-05	0	0.986556	0.00903259	0	0	0.191498	0.002318	0	0.799416	0.00676809	0	0	0.00435849	5.28E-05	0	0.986556	0.00903259	9.39E-09	0	3.01E-07	3.73E-09	0	0.990758	0.00924197	3.14E-07	0	0.00804929	9.98E-05	0	0.982708	0.0091422	0.00814937	0	0.0251288	0.000311457	0	0.95758	0.00883074	0.00043215	0	0.00411477	5.10E-05	0	0.986216	0.00918568	0.000165116	0	0.00437854	5.43E-05	0	0.986216	0.00918568	0.00459792	0	0.0286367	0.000354936	0	0.95758	0.00883074	0.0335896	0	0.506123	0.00627318	0	0.451457	0.00255757	0.00441125	0	0.187141	0.0022645	0	0.799416	0.00676809	0.193816	0	0.347959	0.00421052	0	0.451457	0.00255757	0.545985	0	0.451457	0.00255757	0	0	0
83	0	0	9.27E-09	1.15E-10	0	0.990758	0.00924197	0	0	9.27E-09	1.15E-10	0	0.990758	0.00924197	0	0	3.10E-07	3.85E-09	0	0.990758	0.00924197	0	0	0.00804958	9.98E-05	0	0.982708	0.0091422	0	0	0.000163094	2.02E-06	0	0.990595	0.00923995	0	0	0.000163094	2.02E-06	0	0.990595	0.00923995	0	0	0.000426859	5.29E-06	0	0.990331	0.00923668	0	0	0.000426859	5.29E-06	0	0.990331	0.00923668	0	0	0.00435849	5.28E-05	0	0.986556	0.00903259	0	0	0.191498	0.00231799	0	0.799416	0.00676809	0	0	0.00435849	5.28E-05	0	0.986556	0.00903259	9.39E-09	0	3.01E-07	3.73E-09	0	0.990758	0.00924197	3.14E-07	0	0.00804929	9.98E-05	0	0.982708	0.0091422	0.00814937	0	0.0251288	0.000311457	0	0.95758	0.00883074	0.00043215	0	0.00411477	5.10E-05	0	0.986216	0.00918568	0.000165116	0	0.00437854	5.43E-05	0	0.986216	0.00918568	0.00459792	0	0.0286367	0.000354936	0	0.95758	0.00883074	0.0335896	0	0.506123	0.00627318	0	0.451457	0.00255757	0.00441125	0	0.187141	0.0022645	0	0.799416	0.00676809	0.193816	0	0.347959	0.00421052	0	0.451457	0.00255757	0.545985	0	0.451457	0.00255757	0	0	0
84	0	0	9.27E-09	1.15E-10	0	0.990758	0.00924197	0	0	9.27E-09	1.15E-10	0	0.990758	0.00924197	0	0	3.10E-07	3.85E-09	0	0.990758	0.00924197	0	0	0.00804958	9.98E-05	0	0.982708	0.0091422	0	0	0.000163094	2.02E-06	0	0.990595	0.00923995	0	0	0.000163094	2.02E-06	0	0.990595	0.00923995	0	0	0.000426859	5.29E-06	0	0.990331	0.00923668	0	0	0.000426859	5.29E-06	0	0.990331	0.00923668	0	0	0.00435849	5.28E-05	0	0.986556	0.00903259	0	0	0.191498	0.00231799	0	0.799416	0.00676809	0	0	0.00435849	5.28E-05	0	0.986556	0.00903259	9.39E-09	0	3.01E-07	3.73E-09	0	0.990758	0.00924197	3.14E-07	0	0.00804929	9.98E-05	0	0.982708	0.0091422	0.00814937	0	0.0251288	0.000311457	0	0.95758	0.00883074	0.00043215	0	0.00411477	5.10E-05	0	0.986216	0.00918568	0.000165116	0	0.00437854	5.43E-05	0	0.986216	0.00918568	0.00459792	0	0.0286367	0.000354936	0	0.95758	0.00883074	0.0335896	0	0.506123	0.00627318	0	0.451457	0.00255757	0.00441125	0	0.187141	0.0022645	0	0.799416	0.00676809	0.193816	0	0.347959	0.00421052	0	0.451457	0.00255757	0.545985	0	0.451457	0.00255757	0	0	0
85	0	0	9.27E-09	1.15E-10	0	0.990758	0.00924197	0	0	9.27E-09	1.15E-10	0	0.990758	0.00924197	0	0	3.10E-07	3.85E-09	0	0.990758	0.00924197	0	0	0.00804958	9.98E-05	0	0.982708	0.0091422	0	0	0.000163094	2.02E-06	0	0.990595	0.00923995	0	0	0.000163094	2.02E-06	0	0.990595	0.00923995	0	0	0.000426859	5.29E-06	0	0.990331	0.00923668	0	0	0.000426859	5.29E-06	0	0.990331	0.00923668	0	0	0.00435849	5.28E-05	0	0.986556	0.00903259	0	0	0.191498	0.00231799	0	0.799416	0.00676809	0	0	0.00435849	5.28E-05	0	0.986556	0.00903259	9.39E-09	0	3.01E-07	3.73E-09	0	0.990758	0.00924197	3.14E-07	0	0.00804929	9.98E-05	0	0.982708	0.0091422	0.00814937	0	0.0251288	0.000311457	0	0.95758	0.00883074	0.00043215	0	0.00411477	5.10E-05	0	0.986216	0.00918568	0.000165116	0	0.00437854	5.43E-05	0	0.986216	0.00918568	0.00459792	0	0.0286367	0.000354936	0	0.95758	0.00883074	0.0335896	0	0.506123	0.00627318	0	0.451457	0.00255757	0.00441125	0	0.187141	0.0022645	0	0.799416	0.00676809	0.193816	0	0.347959	0.00421052	0	0.451457	0.00255757	0.545985	0	0.451457	0.00255757	0	0	0
86	0	0	9.27E-09	1.15E-10	0	0.990758	0.00924197	0	0	9.27E-09	1.15E-10	0	0.990758	0.00924197	0	0	3.10E-07	3.85E-09	0	0.990758	0.00924197	0	0	0.00804958	9.98E-05	0	0.982708	0.0091422	0	0	0.000163094	2.02E-06	0	0.990595	0.00923995	0	0	0.000163094	2.02E-06	0	0.990595	0.00923995	0	0	0.000426859	5.29E-06	0	0.990331	0.00923668	0	0	0.000426859	5.29E-06	0	0.990331	0.00923668	0	0	0.0043585	5.28E-05	0	0.986556	0.00903259	0	0	0.191498	0.00231802	0	0.799416	0.00676809	0	0	0.0043585	5.28E-05	0	0.986556	0.00903259	9.39E-09	0	3.01E-07	3.73E-09	0	0.990758	0.00924197	3.14E-07	0	0.00804929	9.98E-05	0	0.982708	0.0091422	0.00814937	0	0.0251288	0.000311457	0	0.95758	0.00883074	0.00043215	0	0.00411477	5.10E-05	0	0.986216	0.00918568	0.000165116	0	0.00437854	5.43E-05	0	0.986216	0.00918568	0.00459792	0	0.0286367	0.000354936	0	0.95758	0.00883074	0.0335896	0	0.506123	0.00627318	0	0.451457	0.00255757	0.00441125	0	0.187141	0.0022645	0	0.799416	0.00676809	0.193816	0	0.347959	0.00421052	0	0.451457	0.00255757	0.545985	0	0.451457	0.00255757	0	0	0
87	0	0	9.27E-09	1.15E-10	0	0.990758	0.00924197	0	0	9.27E-09	1.15E-10	0	0.990758	0.00924197	0	0	3.10E-07	3.85E-09	0	0.990758	0.00924197	0	0	0.00804958	9.98E-05	0	0.982708	0.0091422	0	0	0.000163094	2.02E-06	0	0.990595	0.00923995	0	0	0.000163094	2.02E-06	0	0.990595	0.00923995	0	0	0.000426859	5.29E-06	0	0.990331	0.00923668	0	0	0.000426859	5.29E-06	0	0.990331	0.00923668	0	0	0.0043585	5.28E-05	0	0.986556	0.00903259	0	0	0.191498	0.00231815	0	0.799415	0.00676809	0	0	0.0043585	5.28E-05	0	0.986556	0.00903259	9.39E-09	0	3.01E-07	3.73E-09	0	0.990758	0.00924197	3.14E-07	0	0.00804929	9.98E-05	0	0.982708	0.0091422	0.00814937	0	0.0251288	0.000311457	0	0.95758	0.00883074	0.00043215	0	0.00411477	5.10E-05	0	0.986216	0.00918568	0.000165116	0	0.00437854	5.43E-05	0	0.986216	0.00918568	0.00459792	0	0.0286367	0.000354936	0	0.95758	0.00883074	0.0335896	0	0.506123	0.00627318	0	0.451457	0.00255757	0.00441125	0	0.187141	0.0022645	0	0.799415	0.00676809	0.193817	0	0.347958	0.00421052	0	0.451457	0.00255757	0.545986	0	0.451457	0.00255757	0	0	0
88	0	0	1.58E-10	1.70E-08	0	0.00924197	0.990758	0	0	1.58E-10	1.70E-08	0	0.00924197	0.990758	0	0	5.28E-09	5.70E-07	0	0.00924197	0.990757	0	0	0.000136825	0.0147876	0	0.00910518	0.97597	0	0	2.77E-06	0.000299612	0	0.0092392	0.990458	0	0	2.77E-06	0.000299612	0	0.0092392	0.990458	0	0	7.26E-06	0.000784161	0	0.00923472	0.989974	0	0	7.26E-06	0.000784161	0	0.00923472	0.989974	0	0	0.00800537	7.34E-05	0	0.982909	0.00901196	0	0	0.35173	0.00322535	0	0.639183	0.00586158	0	0	0.00800537	7.34E-05	0	0.982909	0.00901196	1.72E-08	0	5.12E-09	5.53E-07	0	0.00924197	0.990757	5.75E-07	0	0.000136781	0.0147871	0	0.00910518	0.97597	0.0149245	0	0.000427012	0.0461637	0	0.00867817	0.929807	0.000791416	0	6.99E-05	0.00755912	0	0.00916479	0.982415	0.000302384	0	7.44E-05	0.00804367	0	0.00916479	0.982415	0.00842046	0	0.000486623	0.0526081	0	0.00867817	0.929807	0.0615152	0	0.00860052	0.929803	0	7.76E-05	3.88E-06	0.00807876	0	0.343727	0.00315039	0	0.639183	0.00586158	0.354956	0	0.639105	0.0058577	0	7.76E-05	3.88E-06	0.999918	0	7.76E-05	3.88E-06	0	0	0
89	0	0	1.58E-10	1.70E-08	0	0.00924197	0.990758	0	0	1.58E-10	1.70E-08	0	0.00924197	0.990758	0	0	5.28E-09	5.70E-07	0	0.00924197	0.990757	0	0	0.000136825	0.0147876	0	0.00910518	0.97597	0	0	2.77E-06	0.000299612	0	0.0092392	0.990458	0	0	2.77E-06	0.000299612	0	0.0092392	0.990458	0	0	7.26E-06	0.000784161	0	0.00923472	0.989974	0	0	7.26E-06	0.000784161	0	0.00923472	0.989974	0	0	0.00800537	7.34E-05	0	0.982909	0.00901196	0	0	0.35173	0.00322535	0	0.639183	0.00586158	0	0	0.00800537	7.34E-05	0	0.982909	0.00901196	1.72E-08	0	5.12E-09	5.53E-07	0	0.00924197	0.990757	5.75E-07	0	0.000136781	0.0147871	0	0.00910518	0.97597	0.0149245	0	0.000427012	0.0461637	0	0.00867817	0.929807	0.000791416	0	6.99E-05	0.00755912	0	0.00916479	0.982415	0.000302384	0	7.44E-05	0.00804367	0	0.00916479	0.982415	0.00842046	0	0.000486623	0.0526081	0	0.00867817	0.929807	0.0615152	0	0.00860052	0.929803	0	7.76E-05	3.88E-06	0.00807876	0	0.343727	0.00315039	0	0.639183	0.00586158	0.354956	0	0.639105	0.0058577	0	7.76E-05	3.88E-06	0.999918	0	7.76E-05	3.88E-06	0	0	0
90	0	0	9.27E-09	1.15E-10	0	0.990758	0.00924197	0	0	9.27E-09	1.15E-10	0	0.990758	0.00924197	0	0	3.10E-07	3.85E-09	0	0.990758	0.00924197	0	0	0.00804958	9.98E-05	0	0.982708	0.0091422	0	0	0.000163094	2.02E-06	0	0.990595	0.00923995	0	0	0.000163094	2.02E-06	0	0.990595	0.00923995	0	0	0.000426859	5.29E-06	0	0.990331	0.00923668	0	0	0.000426859	5.29E-06	0	0.990331	0.00923668	0	0	0.0043585	5.28E-05	0	0.986556	0.0090326	0	0	0.191498	0.00231815	0	0.799415	0.00676809	0	0	0.0043585	5.28E-05	0	0.986556	0.0090326	9.39E-09	0	3.01E-07	3.73E-09	0	0.990758	0.00924197	3.14E-07	0	0.00804929	9.98E-05	0	0.982708	0.0091422	0.00814937	0	0.0251288	0.000311457	0	0.95758	0.00883074	0.00043215	0	0.00411477	5.10E-05	0	0.986216	0.00918568	0.000165116	0	0.00437854	5.43E-05	0	0.986216	0.00918568	0.00459792	0	0.0286367	0.000354936	0	0.95758	0.00883074	0.0335896	0	0.506123	0.00627318	0	0.451457	0.00255757	0.00441125	0	0.187141	0.0022645	0	0.799415	0.00676809	0.193817	0	0.347958	0.00421053	0	0.451457	0.00255757	0.545986	0	0.451457	0.00255757	0	0	0
91	0	0	9.27E-09	1.15E-10	0	0.990758	0.00924197	0	0	9.27E-09	1.15E-10	0	0.990758	0.00924197	0	0	3.10E-07	3.85E-09	0	0.990758	0.00924197	0	0	0.00804958	9.98E-05	0	0.982708	0.0091422	0	0	0.000163094	2.02E-06	0	0.990595	0.00923995	0	0	0.000163094	2.02E-06	0	0.990595	0.00923995	0	0	0.000426859	5.29E-06	0	0.990331	0.00923668	0	0	0.000426859	5.29E-06	0	0.990331	0.00923668	0	0	0.0043585	5.28E-05	0	0.986556	0.0090326	0	0	0.191498	0.00231803	0	0.799416	0.00676809	0	0	0.0043585	5.28E-05	0	0.986556	0.0090326	9.39E-09	0	3.01E-07	3.73E-09	0	0.990758	0.00924197	3.14E-07	0	0.00804929	9.98E-05	0	0.982708	0.0091422	0.00814937	0	0.0251288	0.000311457	0	0.95758	0.00883074	0.00043215	0	0.00411477	5.10E-05	0	0.986216	0.00918568	0.000165116	0	0.00437854	5.43E-05	0	0.986216	0.00918568	0.00459792	0	0.0286367	0.000354936	0	0.95758	0.00883074	0.0335896	0	0.506123	0.00627318	0	0.451457	0.00255757	0.00441125	0	0.187141	0.0022645	0	0.799416	0.00676809	0.193816	0	0.347959	0.00421053	0	0.451457	0.00255757	0.545985	0	0.451457	0.00255757	0	0	0
92	0	0	9.27E-09	1.15E-10	0	0.990758	0.00924197	0	0	9.27E-09	1.15E-10	0	0.990758	0.00924197	0	0	3.10E-07	3.85E-09	0	0.990758	0.00924197	0	0	0.00804958	9.98E-05	0	0.982708	0.0091422	0	0	0.000163094	2.02E-06	0	0.990595	0.00923995	0	0	0.000163094	2.02E-06	0	0.990595	0.00923995	0	0	0.000426859	5.29E-06	0	0.990331	0.00923668	0	0	0.000426859	5.29E-06	0	0.990331	0.00923668	0	0	0.0043585	5.28E-05	0	0.986556	0.0090326	0	0	0.191498	0.00231804	0	0.799415	0.0067681	0	0	0.0043585	5.28E-05	0	0.986556	0.0090326	9.39E-09	0	3.01E-07	3.73E-09	0	0.990758	0.00924197	3.14E-07	0	0.0080493	9.98E-05	0	0.982708	0.0091422	0.00814937	0	0.0251288	0.000311457	0	0.95758	0.00883074	0.000432151	0	0.00411477	5.10E-05	0	0.986216	0.00918568	0.000165116	0	0.00437854	5.43E-05	0	0.986216	0.00918568	0.00459792	0	0.0286367	0.000354936	0	0.95758	0.00883074	0.0335896	0	0.506123	0.00627318	0	0.451457	0.00255757	0.00441125	0	0.187141	0.00226451	0	0.799415	0.0067681	0.193816	0	0.347959	0.00421053	0	0.451457	0.00255757	0.545985	0	0.451457	0.00255757	0	0	0
93	0	0	9.27E-09	1.15E-10	0	0.990758	0.00924197	0	0	9.27E-09	1.15E-10	0	0.990758	0.00924197	0	0	3.10E-07	3.85E-09	0	0.990758	0.00924197	0	0	0.00804975	1.00E-04	0	0.982708	0.0091422	0	0	0.00016312	2.02E-06	0	0.990595	0.00923995	0	0	0.00016312	2.02E-06	0	0.990595	0.00923995	0	0	0.000426876	5.98E-06	0	0.99033	0.00923667	0	0	0.000427544	5.31E-06	0	0.99033	0.00923667	0	0	0.0043585	5.28E-05	0	0.986556	0.0090326	0	0	0.191498	0.0023182	0	0.799415	0.0067681	0	0	0.0043585	5.28E-05	0	0.986556	0.0090326	9.39E-09	0	3.01E-07	3.73E-09	0	0.990758	0.00924197	3.14E-07	0	0.00804965	9.98E-05	0	0.982708	0.0091422	0.00814974	0	0.0251293	0.000311463	0	0.957579	0.00883073	0.000432851	0	0.0041148	5.10E-05	0	0.986216	0.00918567	0.000165142	0	0.00437923	5.43E-05	0	0.986216	0.00918567	0.00459865	0	0.0286369	0.000354937	0	0.957579	0.00883073	0.0335905	0	0.506122	0.00627317	0	0.451456	0.00255756	0.00441125	0	0.187141	0.00226451	0	0.799415	0.0067681	0.193817	0	0.347959	0.00421053	0	0.451456	0.00255756	0.545986	0	0.451456	0.00255756	0	0	0
94	0	0	1.73E-08	1.89E-10	0	0.990758	0.00924197	0	0	1.73E-08	1.89E-10	0	0.990758	0.00924197	0	0	5.78E-07	6.29E-09	0	0.990757	0.00924197	0	0	0.0149698	0.000163097	0	0.975764	0.00910283	0	0	0.000328692	3.58E-06	0	0.990429	0.00923894	0	0	0.000328692	3.58E-06	0	0.990429	0.00923894	0	0	0.000792472	0.000792464	0	0.989176	0.0092394	0	0	0.00156787	1.71E-05	0	0.989176	0.0092394	0	0	7.34E-05	0.00800548	0	0.009012	0.982909	0	0	0.00322476	0.351738	0	0.00586241	0.639174	0	0	7.34E-05	0.00800548	0	0.009012	0.982909	1.75E-08	0	5.62E-07	5.21E-09	0	0.990757	0.00924197	5.84E-07	0	0.0149931	0.000139131	0	0.975764	0.00910283	0.0151328	0	0.0467311	0.000433649	0	0.929033	0.00866919	0.00158494	0	0.00755694	8.22E-05	0	0.981619	0.00915716	0.000332269	0	0.00881007	8.18E-05	0	0.981619	0.00915716	0.00922411	0	0.0525855	0.000487977	0	0.929033	0.00866919	0.0622976	0	0.929027	0.00862117	0	6.28E-06	4.80E-05	0.00807886	0	0.00314958	0.343735	0	0.00586241	0.639174	0.354963	0	0.00585614	0.639126	0	6.28E-06	4.80E-05	0.999946	0	6.28E-06	4.80E-05	0	0	0
95	0	0	1.05E-07	1.05E-07	0	0.634299	0.365701	0	0	1.05E-07	1.05E-07	0	0.634299	0.365701	0	0	1.81E-06	1.81E-06	0	0.634297	0.365699	0	0	0.0228334	0.0228332	0	0.611465	0.342868	0	0	0.00107192	0.00107191	0	0.633227	0.364629	0	0	0.00107192	0.00107191	0	0.633227	0.364629	0	0	0.00265656	0.00265654	0	0.631642	0.363045	0	0	0.00265656	0.00265654	0	0.631642	0.363045	0	0	0.00582497	6.25E-05	0	0.98509	0.00902292	0	0	0.255929	0.00274574	0	0.734983	0.00634197	0	0	0.00582497	6.25E-05	0	0.98509	0.00902292	2.10E-07	0	1.71E-06	1.71E-06	0	0.634297	0.365699	3.63E-06	0	0.0228316	0.0228314	0	0.611465	0.342868	0.0456666	0	0.0356388	0.0356384	0	0.575827	0.30723	0.0053131	0	0.0128043	0.0128042	0	0.618838	0.350241	0.00214384	0	0.0143889	0.0143888	0	0.618838	0.350241	0.0309215	0	0.0430113	0.0430109	0	0.575827	0.30723	0.116944	0	0.305876	0.305872	0	0.269951	0.00135715	0.00588743	0	0.250107	0.00268095	0	0.734983	0.00634197	0.258675	0	0.465032	0.00498481	0	0.269951	0.00135715	0.728692	0	0.269951	0.00135715	0	0	0
96	0	0	1.68E-08	7.72E-09	0	0.792693	0.207307	0	0	1.68E-08	7.72E-09	0	0.792693	0.207307	0	0	5.60E-07	2.57E-07	0	0.792693	0.207307	0	0	0.0144982	0.00666671	0	0.778183	0.200653	0	0	0.000798616	0.000798608	0	0.775723	0.222679	0	0	0.000798616	0.000798608	0	0.775723	0.222679	0	0	0.00197922	0.0019792	0	0.774543	0.221499	0	0	0.00197922	0.0019792	0	0.774543	0.221499	0	0	0.00522017	5.78E-05	0	0.985694	0.00902756	0	0	0.229353	0.00254499	0	0.761556	0.00654558	0	0	0.00522017	5.78E-05	0	0.985694	0.00902756	2.45E-08	0	5.44E-07	2.49E-07	0	0.792693	0.207307	8.17E-07	0	0.0145101	0.00665397	0	0.778183	0.200653	0.0211649	0	0.0452242	0.0207376	0	0.732958	0.179915	0.00395842	0	0.00953958	0.00953949	0	0.765003	0.211959	0.00159722	0	0.0107202	0.0107201	0	0.765003	0.211959	0.0230375	0	0.0320447	0.0320444	0	0.732958	0.179915	0.0871267	0	0.388144	0.177984	0	0.344814	0.00193082	0.00527798	0	0.224138	0.00248198	0	0.761556	0.00654558	0.231898	0	0.416742	0.00461476	0	0.344814	0.00193082	0.653255	0	0.344814	0.00193082	0	0	0
97	0	0	8.99E-09	4.18E-09	0	0.792693	0.207307	0	0	8.99E-09	4.18E-09	0	0.792693	0.207307	0	0	3.01E-07	1.40E-07	0	0.792693	0.207307	0	0	0.00780688	0.00362589	0	0.784886	0.203681	0	0	0.00033096	0.000148793	0	0.792251	0.207269	0	0	0.00033096	0.000148793	0	0.792251	0.207269	0	0	0.00106422	0.00122412	0	0.788516	0.209196	0	0	0.00114417	0.00114416	0	0.788516	0.209196	0	0	0.0051158	5.70E-05	0	0.985799	0.00902836	0	0	0.224756	0.00252205	0	0.766142	0.00657969	0	0	0.0051158	5.70E-05	0	0.985799	0.00902836	1.32E-08	0	2.92E-07	1.36E-07	0	0.792693	0.207307	4.41E-07	0	0.00780652	0.00362582	0	0.784886	0.203681	0.0114328	0	0.0243689	0.0113172	0	0.760518	0.192364	0.00228834	0	0.00512939	0.00590009	0	0.783387	0.203296	0.000479753	0	0.00886431	0.00397376	0	0.783387	0.203296	0.0133178	0	0.022869	0.010932	0	0.760518	0.192364	0.0471188	0	0.402765	0.190336	0	0.357753	0.00202717	0.00517284	0	0.219657	0.00244867	0	0.766142	0.00657969	0.227279	0	0.408389	0.00455253	0	0.357753	0.00202717	0.64022	0	0.357753	0.00202717	0	0	0
98	0	0	2.20E-07	5.73E-08	0	0.792693	0.207307	0	0	2.20E-07	5.73E-08	0	0.792693	0.207307	0	0	7.35E-06	1.92E-06	0	0.792686	0.207305	0	0	0.190711	0.0497113	0	0.601981	0.157597	0	0	0.0282165	0.0073559	0	0.764366	0.200062	0	0	0.0282165	0.0073559	0	0.764366	0.200062	0	0	0.0351977	0.135008	0	0.176494	0.6533	0	0	0.0851031	0.0851023	0	0.176494	0.6533	0	0	0.00798178	7.33E-05	0	0.982933	0.00901222	0	0	0.35063	0.00328046	0	0.640222	0.00586709	0	0	0.00798173	7.33E-05	0	0.982933	0.00901222	2.77E-07	0	7.13E-06	1.86E-06	0	0.792686	0.207305	9.27E-06	0	0.190705	0.0497078	0	0.601981	0.157597	0.240422	0	0.595346	0.155177	0	0.00663508	0.00242038	0.170205	0	0.169648	0.650719	0	0.00684621	0.00258074	0.0355724	0	0.757519	0.197481	0	0.00684621	0.00258074	0.990573	0	0.00021113	0.000160365	0	0.00663508	0.00242038	0.990945	0	0.00351717	0.00239972	0	0.00311791	2.07E-05	0.00805507	0	0.34271	0.00314513	0	0.640222	0.00586709	0.353911	0	0.637104	0.00584644	0	0.00311791	2.07E-05	0.996861	0	0.00311791	2.07E-05	0	0	0
99	0	0	9.01E-09	4.18E-09	0	0.792693	0.207307	0	0	9.01E-09	4.18E-09	0	0.792693	0.207307	0	0	3.02E-07	1.40E-07	0	0.792693	0.207307	0	0	0.00781391	0.00364032	0	0.784871	0.203674	0	0	0.000330306	0.000148057	0	0.792252	0.20727	0	0	0.000330306	0.000148057	0	0.792252	0.20727	0	0	0.00106455	0.00122431	0	0.788515	0.209196	0	0	0.00114443	0.00114442	0	0.788515	0.209196	0	0	0.00512709	6.02E-05	0	0.985784	0.00902849	0	0	0.224726	0.00269744	0	0.765998	0.00657819	0	0	0.0051219	6.54E-05	0	0.985784	0.00902849	1.32E-08	0	2.93E-07	1.36E-07	0	0.792693	0.207307	4.42E-07	0	0.00782153	0.00363226	0	0.784871	0.203674	0.0114542	0	0.0243696	0.0113161	0	0.760502	0.192358	0.00228885	0	0.00513098	0.00590099	0	0.783384	0.203295	0.000478363	0	0.00886762	0.00397484	0	0.783384	0.203295	0.0133208	0	0.0228825	0.0109367	0	0.760502	0.192358	0.04714	0	0.402813	0.190332	0	0.357689	0.00202669	0.00518727	0	0.219786	0.0024503	0	0.765998	0.00657819	0.227423	0	0.408309	0.00455149	0	0.357689	0.00202669	0.640284	0	0.357689	0.00202669	0	0	0
100	0	0	2.22E-07	5.80E-08	0	0.792693	0.207307	0	0	2.22E-07	5.80E-08	0	0.792693	0.207307	0	0	7.42E-06	1.94E-06	0	0.792686	0.207305	0	0	0.192275	0.0505638	0	0.600188	0.156974	0	0	0.00191689	0.00733116	0	0.205501	0.785251	0	0	0.00191689	0.00733116	0	0.205501	0.785251	0	0	0.0221251	0.0221249	0	0.26068	0.69507	0	0	0.0221251	0.0221249	0	0.26068	0.69507	0	0	0.0158946	0.000171361	0	0.974448	0.0094865	0	0	0.356945	0.00403557	0	0.633212	0.00580761	0	0	0.00803302	0.00803294	0	0.974448	0.0094865	2.80E-07	0	7.20E-06	1.88E-06	0	0.792686	0.207305	9.36E-06	0	0.192498	0.0503311	0	0.600188	0.156974	0.242838	0	0.599977	0.156873	0	0.000210657	0.000100239	0.04425	0	0.10664	0.106639	0	0.15404	0.588431	0.00924805	0	0.0514617	0.196819	0	0.15404	0.588431	0.257529	0	0.153829	0.588331	0	0.000210657	0.000100239	0.999689	0	0.000112245	9.95E-05	0	9.84E-05	7.60E-07	0.016066	0	0.341236	0.0036789	0	0.633212	0.00580761	0.36098	0	0.633114	0.00580685	0	9.84E-05	7.60E-07	0.999901	0	9.84E-05	7.60E-07	0	0	0
101	0	0	1.33E-08	3.59E-09	0	0.792693	0.207307	0	0	1.33E-08	3.59E-09	0	0.792693	0.207307	0	0	4.44E-07	1.20E-07	0	0.792693	0.207307	0	0	0.0115025	0.00312333	0	0.781187	0.204187	0	0	0.000236424	7.11E-05	0	0.792345	0.207347	0	0	0.000236424	7.11E-05	0	0.792345	0.207347	0	0	0.00062924	0.000176043	0	0.792063	0.207132	0	0	0.000629612	0.000175671	0	0.792063	0.207132	0	0	0.00193676	0.00597175	0	0.261416	0.730676	0	0	0.0848806	0.261509	0	0.178802	0.474809	0	0	0.00193676	0.00597175	0	0.261416	0.730676	1.68E-08	0	4.30E-07	1.17E-07	0	0.792693	0.207307	5.64E-07	0	0.0115053	0.00311991	0	0.781187	0.204187	0.0146258	0	0.035904	0.00973622	0	0.745283	0.194451	0.000805283	0	0.00605132	0.00167907	0	0.786011	0.205453	0.000307478	0	0.00633393	0.00189427	0	0.786011	0.205453	0.00853567	0	0.0407277	0.0110026	0	0.745283	0.194451	0.060266	0	0.719748	0.19444	0	0.025535	1.01E-05	0.00790851	0	0.0826139	0.255867	0	0.178802	0.474809	0.346389	0	0.153267	0.474799	0	0.025535	1.01E-05	0.974455	0	0.025535	1.01E-05	0	0	0
102	0	0	8.96E-09	2.92E-09	0	0.792693	0.207307	0	0	8.96E-09	2.92E-09	0	0.792693	0.207307	0	0	3.00E-07	9.76E-08	0	0.792693	0.207307	0	0	0.00778175	0.00253203	0	0.784911	0.204775	0	0	0.000364524	0.00036452	0	0.789652	0.209619	0	0	0.000364524	0.00036452	0	0.789652	0.209619	0	0	0.000746108	0.00024436	0	0.791946	0.207064	0	0	0.000747292	0.000243177	0	0.791946	0.207064	0	0	0.00325507	0.00165949	0	0.733399	0.261686	0	0	0.142962	0.072964	0	0.593639	0.190435	0	0	0.00325507	0.00165949	0	0.733399	0.261686	1.19E-08	0	2.91E-07	9.47E-08	0	0.792693	0.207307	3.98E-07	0	0.00778149	0.00253189	0	0.784911	0.204775	0.0103138	0	0.0242926	0.00790423	0	0.760619	0.196871	0.000990469	0	0.00718647	0.00233839	0	0.784759	0.204726	0.000729043	0	0.00489316	0.00489312	0	0.784759	0.204726	0.0105153	0	0.0241403	0.00785496	0	0.760619	0.196871	0.0425106	0	0.42665	0.138823	0	0.333969	0.058048	0.00491456	0	0.13976	0.071251	0	0.593639	0.190435	0.215926	0	0.259671	0.132387	0	0.333969	0.058048	0.607983	0	0.333969	0.058048	0	0	0
103	0	0	7.86E-09	2.56E-09	0	0.792693	0.207307	0	0	7.86E-09	2.56E-09	0	0.792693	0.207307	0	0	2.63E-07	8.57E-08	0	0.792693	0.207307	0	0	0.00682209	0.00222214	0	0.785871	0.205085	0	0	0.000138533	4.53E-05	0	0.792555	0.207262	0	0	0.000138533	4.53E-05	0	0.792555	0.207262	0	0	0.000361985	0.000118424	0	0.792331	0.207189	0	0	0.000362375	0.000118034	0	0.792331	0.207189	0	0	0.00324026	0.00165578	0	0.733414	0.26169	0	0	0.142358	0.0727591	0	0.594288	0.190595	0	0	0.00324026	0.00165578	0	0.733414	0.26169	1.04E-08	0	2.55E-07	8.31E-08	0	0.792693	0.207307	3.49E-07	0	0.00682184	0.00222204	0	0.785871	0.205085	0.00904423	0	0.0212968	0.00693695	0	0.764574	0.198148	0.000480409	0	0.00348759	0.00113599	0	0.788843	0.206053	0.000183854	0	0.00371127	0.00120886	0	0.788843	0.206053	0.00510398	0	0.024269	0.00790505	0	0.764574	0.198148	0.037278	0	0.428927	0.139715	0	0.335647	0.0584329	0.00489604	0	0.139127	0.0710946	0	0.594288	0.190595	0.215117	0	0.25864	0.132162	0	0.335647	0.0584329	0.60592	0	0.335647	0.0584329	0	0	0
104	0	0	3.56E-09	1.34E-08	0	0.207307	0.792693	0	0	3.56E-09	1.34E-08	0	0.207307	0.792693	0	0	1.19E-07	4.47E-07	0	0.207307	0.792693	0	0	0.0030942	0.0115956	0	0.204213	0.781098	0	0	6.27E-05	0.000234937	0	0.207244	0.792458	0	0	6.27E-05	0.000234937	0	0.207244	0.792458	0	0	0.000164074	0.00061489	0	0.207143	0.792078	0	0	0.000164074	0.00061489	0	0.207143	0.792078	0	0	0.00595172	0.00200002	0	0.730703	0.261345	0	0	0.261497	0.0878781	0	0.475154	0.175471	0	0	0.00595172	0.00200002	0	0.730703	0.261345	1.69E-08	0	1.16E-07	4.34E-07	0	0.207307	0.792693	5.66E-07	0	0.00309395	0.0115952	0	0.204213	0.781098	0.0146898	0	0.00965871	0.0361986	0	0.194554	0.744899	0.000778964	0	0.0015816	0.00592738	0	0.205561	0.786151	0.000297626	0	0.00168298	0.00630734	0	0.205561	0.786151	0.00828794	0	0.0110071	0.041252	0	0.194554	0.744899	0.060547	0	0.194538	0.72909	0	1.63E-05	0.0158089	0.00795174	0	0.255549	0.0858748	0	0.475154	0.175471	0.349375	0	0.475138	0.159662	0	1.63E-05	0.0158089	0.984175	0	1.63E-05	0.0158089	0	0	0
105	0	0	7.87E-09	2.56E-09	0	0.792693	0.207307	0	0	7.87E-09	2.56E-09	0	0.792693	0.207307	0	0	2.63E-07	8.58E-08	0	0.792693	0.207307	0	0	0.00682522	0.00223305	0	0.785861	0.205081	0	0	0.000138269	4.50E-05	0	0.792555	0.207262	0	0	0.000138269	4.50E-05	0	0.792555	0.207262	0	0	0.000361885	0.000117875	0	0.792331	0.207189	0	0	0.000361885	0.000117875	0	0.792331	0.207189	0	0	0.00323992	0.00165559	0	0.733415	0.26169	0	0	0.142351	0.0727423	0	0.594303	0.190604	0	0	0.00323992	0.00165559	0	0.733415	0.26169	1.04E-08	0	2.56E-07	8.33E-08	0	0.792693	0.207307	3.49E-07	0	0.00683243	0.00222549	0	0.785861	0.205081	0.00905827	0	0.0212953	0.00693645	0	0.764565	0.198145	0.000479759	0	0.00348843	0.00113626	0	0.788843	0.206053	0.000183306	0	0.00371205	0.0012091	0	0.788843	0.206053	0.00510445	0	0.0242777	0.00790789	0	0.764565	0.198145	0.03729	0	0.428913	0.13971	0	0.335652	0.0584348	0.00489551	0	0.139112	0.0710858	0	0.594303	0.190604	0.215093	0	0.25865	0.132169	0	0.335652	0.0584348	0.605913	0	0.335652	0.0584348	0	0	0
106	0.906099	0.00132606	0	0	0.0925745	0	0	0.906099	0.00132624	0	0	0.0925745	0	0	0.906998	0.000896542	0	0	0.0921059	0	0	0	0	0.791749	0.208251	0	0	0	0.543207	0.0157668	0	0	0.441026	0	0	0.550158	0.00881587	0	0	0.441026	0	0	0.498517	0.0210196	0	0	0.480464	0	0	0.488838	0.0306978	0	0	0.480464	0	0	0	0	0.736653	0.263347	0	0	0	0.57378	0.42622	0	0	0	0	0	0.924644	0.0753561	0	0	0	0	0	0.907425	0.000468588	0	0	0.0921059	0	0	0.907894	0.0921059	0	0	0	0	0	1	0	0	0	0	0	0	0.519536	0.0891462	0	0	0.391318	0	0	0.558974	0.0497088	0	0	0.391318	0	0	0.608682	0.391318	0	0	0	0	0	1	0	0	0	0	0	0	1	0	0	0	0	0	0	1	0	0	0	0	0	0	1	0	0	0	0	0	0
107	0	0	1.56E-08	5.07E-09	0	0.792693	0.207307	0	0	1.56E-08	5.07E-09	0	0.792693	0.207307	0	0	5.21E-07	1.70E-07	0	0.792693	0.207307	0	0	0.0089596	0.00895951	0	0.779171	0.20291	0	0	0.000170225	5.53E-05	0	0.792523	0.207251	0	0	0.000170225	5.53E-05	0	0.792523	0.207251	0	0	0.000445522	0.000144865	0	0.792248	0.207162	0	0	0.000445522	0.000144865	0	0.792248	0.207162	0	0	0.00326171	0.00166056	0	0.733393	0.261685	0	0	0.143308	0.0729608	0	0.593345	0.190386	0	0	0.00326171	0.00166056	0	0.733393	0.261685	2.06E-08	0	5.06E-07	1.64E-07	0	0.792693	0.207307	6.91E-07	0	0.0135217	0.0043967	0	0.779171	0.20291	0.0179191	0	0.0211066	0.006863	0	0.758064	0.196047	0.000590387	0	0.00429466	0.00139643	0	0.787953	0.205765	0.000225575	0	0.00456996	0.00148595	0	0.787953	0.205765	0.00628148	0	0.0298887	0.00971857	0	0.758064	0.196047	0.0458887	0	0.425112	0.13823	0	0.332953	0.0578165	0.00492228	0	0.140047	0.0712994	0	0.593345	0.190386	0.216269	0	0.260393	0.132569	0	0.332953	0.0578165	0.609231	0	0.332953	0.0578165	0	0	0
108	0	0	3.57E-09	1.34E-08	0	0.207307	0.792693	0	0	3.57E-09	1.34E-08	0	0.207307	0.792693	0	0	1.19E-07	4.48E-07	0	0.207307	0.792693	0	0	0.00311314	0.0116003	0	0.204208	0.781079	0	0	6.27E-05	0.000235024	0	0.207244	0.792458	0	0	6.27E-05	0.000235024	0	0.207244	0.792458	0	0	0.000164135	0.000615119	0	0.207143	0.792078	0	0	0.000164135	0.000615119	0	0.207143	0.792078	0	0	0.00595168	0.00199999	0	0.730703	0.261346	0	0	0.261495	0.0878741	0	0.475158	0.175474	0	0	0.00595168	0.00199999	0	0.730703	0.261346	1.69E-08	0	1.16E-07	4.34E-07	0	0.207307	0.792693	5.67E-07	0	0.00309894	0.011614	0	0.204208	0.781079	0.0147135	0	0.00965847	0.0361977	0	0.194549	0.744881	0.000779254	0	0.00158219	0.0059296	0	0.20556	0.786148	0.000297737	0	0.00168361	0.00630969	0	0.20556	0.786148	0.00829104	0	0.0110112	0.0412674	0	0.194549	0.744881	0.0605696	0	0.194533	0.729072	0	1.63E-05	0.0158088	0.00795167	0	0.255545	0.085872	0	0.475158	0.175474	0.349369	0	0.475141	0.159665	0	1.63E-05	0.0158088	0.984175	0	1.63E-05	0.0158088	0	0	0
109	0	0	3.56E-09	1.36E-08	0	0.207307	0.792693	0	0	3.56E-09	1.36E-08	0	0.207307	0.792693	0	0	1.19E-07	4.56E-07	0	0.207307	0.792693	0	0	0.00309494	0.0118316	0	0.204212	0.780861	0	0	6.27E-05	0.000239722	0	0.207244	0.792453	0	0	6.27E-05	0.000239722	0	0.207244	0.792453	0	0	0.000164092	0.000627412	0	0.207143	0.792066	0	0	0.000164092	0.000627412	0	0.207143	0.792066	0.10288	0.0053637	0	0	0.891757	0	0	0.136253	0.101213	0	0	0.762534	0	0	0.100086	0.00815679	0	0	0.891757	0	0	1.72E-08	0	1.16E-07	4.43E-07	0	0.207307	0.792693	5.76E-07	0	0.00309431	0.0118317	0	0.204212	0.780861	0.0149266	0	0.00965946	0.0369352	0	0.194553	0.743926	0.000791504	0	0.00158174	0.00604806	0	0.205561	0.786018	0.000302418	0	0.00168313	0.00643575	0	0.205561	0.786018	0.0084213	0	0.0110081	0.0420918	0	0.194553	0.743926	0.0615212	0	0.194553	0.743926	0	0	0	0.108243	0.129223	0	0	0.762534	0	0	0.237466	0.762534	0	0	0	0	0	1	0	0	0	0	0	0
110	0.6217	0.000909844	0	0	0.377391	0	0	0.621699	0.000909972	0	0	0.377391	0	0	0.622316	0.000615142	0	0	0.377069	0	0	0.53953	0.146598	0	0	0.313873	0	0	0	0	0.20731	0.79269	0	0	0	0.984228	0.0157715	0	0	0	0	0	0.959542	0.0404584	0	0	0	0	0	0	0	0.20731	0.79269	0	0	0	0.10288	0.0053637	0	0	0.891757	0	0	0.136253	0.101213	0	0	0.762534	0	0	0.100086	0.00815679	0	0	0.891757	0	0	0.622609	0.000321511	0	0	0.377069	0	0	0.622931	0.0631964	0	0	0.313873	0	0	0.686127	0.313873	0	0	0	0	0	1	0	0	0	0	0	0	1	0	0	0	0	0	0	1	0	0	0	0	0	0	1	0	0	0	0	0	0	0.108243	0.129223	0	0	0.762534	0	0	0.237466	0.762534	0	0	0	0	0	1	0	0	0	0	0	0
111	0	0	5.79E-08	2.22E-07	0	0.207307	0.792693	0	0	5.79E-08	2.22E-07	0	0.207307	0.792693	0	0	1.94E-06	7.42E-06	0	0.207305	0.792686	0	0	0.0502969	0.192318	0	0.157011	0.600374	0.892431	0.0259031	0	0	0.0816662	0	0	0.90385	0.0144835	0	0	0.0816662	0	0	0	0	0.20731	0.79269	0	0	0	0.940913	0.0590869	0	0	0	0	0	0	0	0.00595182	0.00212771	0	0.730703	0.261218	0	0	0.2615	0.0934863	0	0.475152	0.169862	0	0	0.00595182	0.00212771	0	0.730703	0.261218	2.79E-07	0	1.88E-06	7.19E-06	0	0.207305	0.792686	9.35E-06	0	0.0502941	0.192312	0	0.157011	0.600374	0.242615	0	0.157011	0.600374	0	0	0	1	0	0	0	0	0	0	0.918334	0.0816662	0	0	0	0	0	1	0	0	0	0	0	0	1	0	0	0	0	0	0	0.00807953	0	0.255551	0.091356	0	0.475152	0.169862	0.354987	0	0.475152	0.169862	0	0	0	1	0	0	0	0	0	0
112	0	0	1.32E-08	3.56E-09	0	0.792693	0.207307	0	0	1.32E-08	3.56E-09	0	0.792693	0.207307	0	0	4.42E-07	1.19E-07	0	0.792693	0.207307	0	0	0.0114503	0.00309408	0	0.781243	0.204213	0	0	0.000231999	6.27E-05	0	0.792461	0.207244	0	0	0.000231999	6.27E-05	0	0.792461	0.207244	0	0	0.0006072	0.000164077	0	0.792086	0.207143	0	0	0.0006072	0.000164077	0	0.792086	0.207143	0	0	0.00192126	0.00595158	0	0.261424	0.730703	0	0	0.0844157	0.261495	0	0.178932	0.475158	0	0	0.00192126	0.00595158	0	0.261424	0.730703	1.68E-08	0	4.28E-07	1.16E-07	0	0.792693	0.207307	5.61E-07	0	0.0114499	0.00309393	0	0.781243	0.204213	0.0145444	0	0.035745	0.0096589	0	0.745498	0.194554	0.000771277	0	0.00585316	0.0015816	0	0.786233	0.205561	0.000294689	0	0.00622836	0.00168299	0	0.786233	0.205561	0.00820604	0	0.040735	0.0110073	0	0.745498	0.194554	0.0599483	0	0.719946	0.194544	0	0.0255517	1.01E-05	0.00787284	0	0.0824923	0.255545	0	0.178932	0.475158	0.34591	0	0.15338	0.475147	0	0.0255517	1.01E-05	0.974438	0	0.0255517	1.01E-05	0	0	0
113	0	0	1.32E-08	3.56E-09	0	0.792693	0.207307	0	0	1.32E-08	3.56E-09	0	0.792693	0.207307	0	0	4.42E-07	1.19E-07	0	0.792693	0.207307	0	0	0.0114503	0.00309407	0	0.781243	0.204213	0	0	0.000231997	6.27E-05	0	0.792461	0.207244	0	0	0.000231997	6.27E-05	0	0.792461	0.207244	0	0	0.000607196	0.000164072	0	0.792086	0.207143	0	0	0.000607196	0.000164072	0	0.792086	0.207143	0	0	0.00192126	0.00595159	0	0.261424	0.730703	0	0	0.0844161	0.261495	0	0.178932	0.475157	0	0	0.00192126	0.00595159	0	0.261424	0.730703	1.68E-08	0	4.28E-07	1.16E-07	0	0.792693	0.207307	5.61E-07	0	0.0114499	0.00309393	0	0.781243	0.204213	0.0145444	0	0.035745	0.0096589	0	0.745498	0.194554	0.000771268	0	0.00585316	0.0015816	0	0.786233	0.205561	0.000294686	0	0.00622836	0.00168299	0	0.786233	0.205561	0.00820603	0	0.040735	0.0110073	0	0.745498	0.194554	0.0599483	0	0.719946	0.194544	0	0.0255517	1.01E-05	0.00787285	0	0.0824923	0.255546	0	0.178932	0.475157	0.345911	0	0.15338	0.475147	0	0.0255517	1.01E-05	0.974438	0	0.0255517	1.01E-05	0	0	0
114	0	0	1.94E-09	1.01E-08	0	0.207307	0.792693	0	0	1.94E-09	1.01E-08	0	0.207307	0.792693	0	0	6.50E-08	3.37E-07	0	0.207307	0.792693	0	0	0.00168467	0.0087318	0	0.205622	0.783961	0	0	3.41E-05	0.000176915	0	0.207273	0.792516	0	0	3.41E-05	0.000176915	0	0.207273	0.792516	0	0	8.93E-05	0.000463031	0	0.207217	0.79223	0	0	8.93E-05	0.000463031	0	0.207217	0.79223	0	0	0.00136463	0.00427384	0	0.261981	0.732381	0	0	0.0599612	0.187777	0	0.203388	0.548873	0	0	0.00136463	0.00427384	0	0.261981	0.732381	1.20E-08	0	6.30E-08	3.27E-07	0	0.207307	0.792693	4.02E-07	0	0.00168449	0.00873157	0	0.205622	0.783961	0.0104165	0	0.00525868	0.0272586	0	0.200364	0.756703	0.000552361	0	0.000861099	0.0044635	0	0.206356	0.787767	0.000211046	0	0.000916297	0.00474962	0	0.206356	0.787767	0.00587696	0	0.00599281	0.031064	0	0.200364	0.756703	0.0429338	0	0.105916	0.549027	0	0.0944476	0.207675	0.00563847	0	0.0585925	0.183508	0	0.203388	0.548873	0.247739	0	0.108941	0.341198	0	0.0944476	0.207675	0.697877	0	0.0944476	0.207675	0	0	0
115	0	0	1.32E-08	3.57E-09	0	0.792693	0.207307	0	0	1.32E-08	3.57E-09	0	0.792693	0.207307	0	0	4.42E-07	1.19E-07	0	0.792693	0.207307	0	0	0.011453	0.00310445	0	0.781233	0.20421	0	0	0.000232046	6.27E-05	0	0.792461	0.207244	0	0	0.000232046	6.27E-05	0	0.792461	0.207244	0	0	0.000607322	0.000164107	0	0.792086	0.207143	0	0	0.000607322	0.000164107	0	0.792086	0.207143	0	0	0.00192135	0.00595181	0	0.261424	0.730703	0	0	0.0844282	0.261495	0	0.178929	0.475148	0	0	0.00192135	0.00595181	0	0.261424	0.730703	1.68E-08	0	4.29E-07	1.16E-07	0	0.792693	0.207307	5.61E-07	0	0.0114602	0.00309671	0	0.781233	0.20421	0.0145575	0	0.0357445	0.00965877	0	0.745488	0.194551	0.000771429	0	0.00585438	0.00158193	0	0.786232	0.205561	0.000294749	0	0.00622965	0.00168334	0	0.786232	0.205561	0.00820774	0	0.0407435	0.0110096	0	0.745488	0.194551	0.0599608	0	0.719937	0.194541	0	0.0255511	1.01E-05	0.00787316	0	0.0824956	0.255554	0	0.178929	0.475148	0.345923	0	0.153378	0.475138	0	0.0255511	1.01E-05	0.974439	0	0.0255511	1.01E-05	0	0	0
116	0.6217	0.000909844	0	0	0.377391	0	0	0.621699	0.000909972	0	0	0.377391	0	0	0.622316	0.000615142	0	0	0.377069	0	0	0.53953	0.146598	0	0	0.313873	0	0	0.892431	0.0259031	0	0	0.0816662	0	0	0.90385	0.0144835	0	0	0.0816662	0	0	0	0	0.0745036	0.0194844	0	0.718189	0.187823	0	0	0.0745036	0.0194844	0	0.718189	0.187823	0.10288	0.0053637	0	0	0.891757	0	0	0.136253	0.101213	0	0	0.762534	0	0	0.100086	0.00815679	0	0	0.891757	0	0	0.622609	0.000321511	0	0	0.377069	0	0	0.622931	0.0631964	0	0	0.313873	0	0	0.686127	0.313873	0	0	0	0	0	0.093988	0	0.718189	0.187823	0	0	0	0.918334	0.0816662	0	0	0	0	0	1	0	0	0	0	0	0	1	0	0	0	0	0	0	0.108243	0.129223	0	0	0.762534	0	0	0.237466	0.762534	0	0	0	0	0	1	0	0	0	0	0	0
117	0	0	9.12E-07	2.38E-07	0	0.792692	0.207307	0	0	9.12E-07	2.38E-07	0	0.792692	0.207307	0	0	3.05E-05	7.98E-06	0	0.792663	0.207299	0	0	0.206951	0.791265	0	0.00141282	0.000371388	0	0	0.00389005	0.00101734	0	0.788803	0.206289	0	0	0.00389005	0.00101734	0	0.788803	0.206289	0	0	0.0101812	0.00266255	0	0.782512	0.204644	0	0	0.0101812	0.00266255	0	0.782512	0.204644	0	0	0.0167651	0.00599331	0	0.719889	0.257352	0	0	0.263342	0.73659	0	4.89E-05	1.94E-05	0	0	0.0167651	0.00599331	0	0.719889	0.257352	1.15E-06	0	2.96E-05	7.74E-06	0	0.792663	0.207299	3.85E-05	0	0.79125	0.206927	0	0.00141282	0.000371388	0.998216	0	6.68E-05	1.76E-05	0	0.001346	0.000353822	0.0128437	0	0.0981428	0.0256661	0	0.684369	0.178978	0.00490739	0	0.104434	0.0273113	0	0.684369	0.178978	0.136653	0	0.683023	0.178624	0	0.001346	0.000353822	0.9983	0	0.00134588	0.000353806	0	1.15E-07	1.64E-08	0.0227584	0	0.719841	0.257333	0	4.89E-05	1.94E-05	0.999932	0	4.87E-05	1.94E-05	0	1.15E-07	1.64E-08	1	0	1.15E-07	1.64E-08	0	0	0
118	0	0	9.12E-07	2.39E-07	0	0.792692	0.207307	0	0	9.12E-07	2.39E-07	0	0.792692	0.207307	0	0	3.05E-05	7.98E-06	0	0.792663	0.207299	0	0	0.207283	0.791599	0	0.000885014	0.000232917	0.892431	0.0259031	0	0	0.0816662	0	0	0.90385	0.0144835	0	0	0.0816662	0	0	0	0	0.0194845	0.074503	0	0.187822	0.71819	0	0	0.0194845	0.074503	0	0.187822	0.71819	0	0	0.0167651	0.00599327	0	0.71989	0.257352	0	0	0.263341	0.736594	0	4.58E-05	1.88E-05	0	0	0.0167651	0.00599327	0	0.71989	0.257352	1.15E-06	0	2.96E-05	7.75E-06	0	0.792663	0.207299	3.85E-05	0	0.791778	0.207066	0	0.000885014	0.000232917	0.998882	0	0.000885014	0.000232917	0	0	0	0.0939875	0	0.187822	0.71819	0	0	0	0.918334	0.0816662	0	0	0	0	0	1	0	0	0	0	0	0	1	0	0	0	0	0	0	0.0227584	0	0.719844	0.257333	0	4.58E-05	1.88E-05	0.999935	0	4.58E-05	1.88E-05	0	0	0	1	0	0	0	0	0	0
119	0	0	7.89E-09	2.57E-09	0	0.792693	0.207307	0	0	7.89E-09	2.57E-09	0	0.792693	0.207307	0	0	2.64E-07	8.60E-08	0	0.792693	0.207307	0	0	0.00683123	0.0022515	0	0.785842	0.205075	0	0	0.00013836	4.51E-05	0	0.792555	0.207262	0	0	0.00013836	4.51E-05	0	0.792555	0.207262	0	0	0.000362121	0.000117949	0	0.792331	0.207189	0	0	0.000362121	0.000117949	0	0.792331	0.207189	0	0	0.00324043	0.00165578	0	0.733414	0.261689	0	0	0.14236	0.0727647	0	0.59428	0.190595	0	0	0.00324043	0.00165578	0	0.733414	0.261689	1.05E-08	0	2.56E-07	8.35E-08	0	0.792693	0.207307	3.50E-07	0	0.00685091	0.00223146	0	0.785842	0.205075	0.00908273	0	0.0212953	0.00693636	0	0.764547	0.198139	0.000480071	0	0.00349072	0.00113699	0	0.78884	0.206052	0.000183426	0	0.00371449	0.00120987	0	0.78884	0.206052	0.00510779	0	0.0242937	0.00791297	0	0.764547	0.198139	0.0373144	0	0.428913	0.139708	0	0.335634	0.0584309	0.00489621	0	0.139134	0.0710944	0	0.59428	0.190595	0.215125	0	0.258646	0.132164	0	0.335634	0.0584309	0.605935	0	0.335634	0.0584309	0	0	0
120	0	0	9.13E-07	2.39E-07	0	0.792692	0.207307	0	0	9.13E-07	2.39E-07	0	0.792692	0.207307	0	0	3.06E-05	7.99E-06	0	0.792663	0.207299	0.78634	0.21366	0	0	0	0	0	0	0	0.00101906	0.00389655	0	0.206288	0.788797	0	0	0.00101906	0.00389655	0	0.206288	0.788797	0	0	0.00266715	0.0101983	0	0.20464	0.782495	0	0	0.00266715	0.0101983	0	0.20464	0.782495	0	0	0.00599381	0.0167661	0	0.257351	0.719889	0.57378	0.42622	0	0	0	0	0	0	0	0.00599381	0.0167661	0	0.257351	0.719889	1.15E-06	0	2.97E-05	7.75E-06	0	0.792663	0.207299	3.86E-05	0	0.792663	0.207299	0	0	0	1	0	0	0	0	0	0	0.0128654	0	0.0257102	0.0983088	0	0.17893	0.684186	0.00491561	0	0.0273582	0.104611	0	0.17893	0.684186	0.136884	0	0.17893	0.684186	0	0	0	1	0	0	0	0	0	0	0.0227599	0	0.257351	0.719889	0	0	0	1	0	0	0	0	0	0	1	0	0	0	0	0	0
121	0	0	2.39E-07	9.13E-07	0	0.207307	0.792692	0	0	2.39E-07	9.13E-07	0	0.207307	0.792692	0	0	7.99E-06	3.06E-05	0	0.207299	0.792663	0.78634	0.21366	0	0	0	0	0	0	0	0.00389663	0.00101904	0	0.788797	0.206288	0	0	0.00389663	0.00101904	0	0.788797	0.206288	0	0	0.0101985	0.0026671	0	0.782495	0.20464	0	0	0.0101985	0.0026671	0	0.782495	0.20464	0.10288	0.0053637	0	0	0.891757	0	0	0.136253	0.101213	0	0	0.762534	0	0	0.100086	0.00815679	0	0	0.891757	0	0	1.15E-06	0	7.75E-06	2.97E-05	0	0.207299	0.792663	3.86E-05	0	0.207299	0.792663	0	0	0	1	0	0	0	0	0	0	0.0128656	0	0.0983097	0.0257099	0	0.684185	0.17893	0.00491567	0	0.104612	0.027358	0	0.684185	0.17893	0.136885	0	0.684185	0.17893	0	0	0	1	0	0	0	0	0	0	0.108243	0.129223	0	0	0.762534	0	0	0.237466	0.762534	0	0	0	0	0	1	0	0	0	0	0	0
122	0	0	1.94E-09	1.01E-08	0	0.207307	0.792693	0	0	1.94E-09	1.01E-08	0	0.207307	0.792693	0	0	6.50E-08	3.37E-07	0	0.207307	0.792693	0	0	0.00168472	0.0087318	0	0.205622	0.783961	0	0	3.41E-05	0.000176915	0	0.207273	0.792516	0	0	3.41E-05	0.000176915	0	0.207273	0.792516	0	0	8.93E-05	0.000463031	0	0.207217	0.79223	0	0	8.93E-05	0.000463031	0	0.207217	0.79223	0	0	0.00136465	0.00427384	0	0.261981	0.732381	0	0	0.0599599	0.187778	0	0.203388	0.548874	0	0	0.00136465	0.00427384	0	0.261981	0.732381	1.20E-08	0	6.30E-08	3.27E-07	0	0.207307	0.792693	4.02E-07	0	0.0016845	0.00873162	0	0.205622	0.783961	0.0104165	0	0.00525867	0.0272586	0	0.200364	0.756703	0.000552361	0	0.000861099	0.0044635	0	0.206356	0.787767	0.000211046	0	0.000916298	0.00474962	0	0.206356	0.787767	0.00587697	0	0.00599281	0.031064	0	0.200364	0.756703	0.0429338	0	0.105916	0.549027	0	0.0944478	0.207676	0.00563849	0	0.0585927	0.183507	0	0.203388	0.548874	0.247738	0	0.10894	0.341198	0	0.0944478	0.207676	0.697877	0	0.0944478	0.207676	0	0	0
123	0	0	7.86E-09	2.56E-09	0	0.792693	0.207307	0	0	7.86E-09	2.56E-09	0	0.792693	0.207307	0	0	2.63E-07	8.57E-08	0	0.792693	0.207307	0	0	0.00682172	0.00222214	0	0.785871	0.205085	0	0	0.000138216	4.50E-05	0	0.792555	0.207262	0	0	0.000138216	4.50E-05	0	0.792555	0.207262	0	0	0.000361747	0.000117829	0	0.792331	0.207189	0	0	0.000361747	0.000117829	0	0.792331	0.207189	0	0	0.00323984	0.00165554	0	0.733415	0.26169	0	0	0.142348	0.0727402	0	0.594306	0.190606	0	0	0.00323984	0.00165554	0	0.733415	0.26169	1.04E-08	0	2.55E-07	8.31E-08	0	0.792693	0.207307	3.49E-07	0	0.00682157	0.00222194	0	0.785871	0.205085	0.00904386	0	0.0212956	0.00693655	0	0.764576	0.198148	0.000479576	0	0.00348711	0.00113583	0	0.788844	0.206053	0.000183236	0	0.00371065	0.00120864	0	0.788844	0.206053	0.00510253	0	0.0242685	0.00790491	0	0.764576	0.198148	0.037276	0	0.428918	0.139712	0	0.335658	0.0584364	0.00489537	0	0.139109	0.071084	0	0.594306	0.190606	0.215088	0	0.258648	0.132169	0	0.335658	0.0584364	0.605906	0	0.335658	0.0584364	0	0	0
124	0	0	1.94E-09	1.01E-08	0	0.207307	0.792693	0	0	1.94E-09	1.01E-08	0	0.207307	0.792693	0	0	6.51E-08	3.37E-07	0	0.207307	0.792693	0	0	0.00169863	0.00873433	0	0.20562	0.783947	0	0	3.41E-05	0.00017698	0	0.207273	0.792516	0	0	3.41E-05	0.00017698	0	0.207273	0.792516	0	0	8.94E-05	0.000463201	0	0.207217	0.79223	0	0	8.94E-05	0.000463201	0	0.207217	0.79223	0	0	0.00136462	0.00427381	0	0.261981	0.732381	0	0	0.0599579	0.187779	0	0.203388	0.548875	0	0	0.00136462	0.00427381	0	0.261981	0.732381	1.20E-08	0	6.31E-08	3.27E-07	0	0.207307	0.792693	4.02E-07	0	0.00168717	0.00874539	0	0.20562	0.783947	0.010433	0	0.00525859	0.0272581	0	0.200361	0.756689	0.000552565	0	0.000861419	0.00446515	0	0.206356	0.787765	0.000211124	0	0.000916638	0.00475137	0	0.206356	0.787765	0.00587913	0	0.00599504	0.0310755	0	0.200361	0.756689	0.0429496	0	0.105914	0.549017	0	0.0944469	0.207673	0.00563843	0	0.0585922	0.183506	0	0.203388	0.548875	0.247737	0	0.108941	0.341202	0	0.0944469	0.207673	0.69788	0	0.0944469	0.207673	0	0	0
125	0	0	1.37E-08	3.58E-09	0	0.792693	0.207307	0	0	1.37E-08	3.58E-09	0	0.792693	0.207307	0	0	4.58E-07	1.20E-07	0	0.792693	0.207307	0	0	0.0118411	0.00313212	0	0.780824	0.204203	0	0	0.0002399	6.27E-05	0	0.792453	0.207244	0	0	0.0002399	6.27E-05	0	0.792453	0.207244	0	0	0.00062788	0.000164201	0	0.792065	0.207143	0	0	0.00062788	0.000164201	0	0.792065	0.207143	0	0	0.00599375	0.016766	0	0.257351	0.719889	0.57378	0.42622	0	0	0	0	0	0	0	0.00599375	0.016766	0	0.257351	0.719889	1.72E-08	0	4.44E-07	1.16E-07	0	0.792693	0.207307	5.77E-07	0	0.0118688	0.00310389	0	0.780824	0.204203	0.0149732	0	0.0369338	0.0096589	0	0.74389	0.194544	0.00079208	0	0.00605254	0.00158284	0	0.786013	0.20556	0.000302638	0	0.00644052	0.0016843	0	0.786013	0.20556	0.00842746	0	0.0421226	0.0110159	0	0.74389	0.194544	0.0615659	0	0.74389	0.194544	0	0	0	0.0227598	0	0.257351	0.719889	0	0	0	1	0	0	0	0	0	0	1	0	0	0	0	0	0
126	0.906099	0.00132606	0	0	0.0925745	0	0	0.906099	0.00132624	0	0	0.0925745	0	0	0.906998	0.000896542	0	0	0.0921059	0	0	0	0	0.207322	0.792678	0	0	0	0	0	0.00101906	0.00389655	0	0.206288	0.788797	0	0	0.00101906	0.00389655	0	0.206288	0.788797	0	0	0.00266715	0.0101983	0	0.20464	0.782495	0	0	0.00266715	0.0101983	0	0.20464	0.782495	0	0	0.00595178	0.00212768	0	0.730703	0.261218	0	0	0.261501	0.0934859	0	0.475152	0.169861	0	0	0.00595178	0.00212768	0	0.730703	0.261218	0.907425	0.000468588	0	0	0.0921059	0	0	0.907894	0.0921059	0	0	0	0	0	1	0	0	0	0	0	0	0.0128654	0	0.0257102	0.0983088	0	0.17893	0.684186	0.00491561	0	0.0273582	0.104611	0	0.17893	0.684186	0.136884	0	0.17893	0.684186	0	0	0	1	0	0	0	0	0	0	0.00807946	0	0.255551	0.0913564	0	0.475152	0.169861	0.354987	0	0.475152	0.169861	0	0	0	1	0	0	0	0	0	0
127	0	0	7.86E-09	2.56E-09	0	0.792693	0.207307	0	0	7.86E-09	2.56E-09	0	0.792693	0.207307	0	0	2.63E-07	8.57E-08	0	0.792693	0.207307	0	0	0.00682177	0.00222219	0	0.785871	0.205085	0	0	0.000138217	4.50E-05	0	0.792555	0.207262	0	0	0.000138217	4.50E-05	0	0.792555	0.207262	0	0	0.000361749	0.00011783	0	0.792331	0.207189	0	0	0.000361749	0.00011783	0	0.792331	0.207189	0	0	0.0032399	0.00165557	0	0.733415	0.26169	0	0	0.142349	0.0727431	0	0.594303	0.190604	0	0	0.0032399	0.00165557	0	0.733415	0.26169	1.04E-08	0	2.55E-07	8.31E-08	0	0.792693	0.207307	3.49E-07	0	0.00682165	0.00222197	0	0.785871	0.205085	0.00904397	0	0.0212956	0.00693656	0	0.764576	0.198148	0.000479578	0	0.00348713	0.00113584	0	0.788844	0.206053	0.000183237	0	0.00371067	0.00120865	0	0.788844	0.206053	0.00510255	0	0.0242687	0.00790495	0	0.764576	0.198148	0.0372762	0	0.428919	0.139712	0	0.335656	0.058436	0.00489547	0	0.139111	0.0710856	0	0.594303	0.190604	0.215093	0	0.258647	0.132168	0	0.335656	0.058436	0.605908	0	0.335656	0.058436	0	0	0
128	0	0	1.36E-08	3.56E-09	0	0.792693	0.207307	0	0	1.36E-08	3.56E-09	0	0.792693	0.207307	0	0	4.56E-07	1.19E-07	0	0.792693	0.207307	0	0	0.0118317	0.00309422	0	0.780861	0.204213	0	0	0.000239724	6.27E-05	0	0.792453	0.207244	0	0	0.000239724	6.27E-05	0	0.792453	0.207244	0	0	0.000627419	0.00016408	0	0.792066	0.207143	0	0	0.000627419	0.00016408	0	0.792066	0.207143	0	0	0.00599361	0.0167658	0	0.257352	0.719889	0	0	0.736639	0.263343	0	6.23E-06	1.16E-05	0	0	0.00599361	0.0167658	0	0.257352	0.719889	1.72E-08	0	4.43E-07	1.16E-07	0	0.792693	0.207307	5.76E-07	0	0.0118313	0.00309408	0	0.780861	0.204213	0.0149259	0	0.0369355	0.00965937	0	0.743926	0.194553	0.000791499	0	0.0060481	0.00158168	0	0.786018	0.205561	0.000302416	0	0.0064358	0.00168307	0	0.786018	0.205561	0.00842128	0	0.0420917	0.0110078	0	0.743926	0.194553	0.0615208	0	0.743924	0.194553	0	1.54E-06	1.30E-09	0.0227594	0	0.257345	0.719877	0	6.23E-06	1.16E-05	0.999982	0	4.69E-06	1.16E-05	0	1.54E-06	1.30E-09	0.999998	0	1.54E-06	1.30E-09	0	0	0
129	0	0	1.36E-08	3.56E-09	0	0.792693	0.207307	0	0	1.36E-08	3.56E-09	0	0.792693	0.207307	0	0	4.56E-07	1.19E-07	0	0.792693	0.207307	0	0	0.0118317	0.00309425	0	0.780861	0.204213	0	0	0.000239725	6.27E-05	0	0.792453	0.207244	0	0	0.000239725	6.27E-05	0	0.792453	0.207244	0	0	0.000627421	0.000164081	0	0.792066	0.207143	0	0	0.000627421	0.000164081	0	0.792066	0.207143	0	0	0.00599375	0.016766	0	0.257352	0.719889	0.57378	0.42622	0	0	0	0	0	0	0	0.00599375	0.016766	0	0.257352	0.719889	1.72E-08	0	4.43E-07	1.16E-07	0	0.792693	0.207307	5.76E-07	0	0.0118313	0.00309408	0	0.780861	0.204213	0.014926	0	0.0369356	0.00965937	0	0.743926	0.194553	0.000791501	0	0.00604812	0.00158168	0	0.786018	0.205561	0.000302418	0	0.00643581	0.00168307	0	0.786018	0.205561	0.0084213	0	0.0420918	0.0110078	0	0.743926	0.194553	0.0615209	0	0.743926	0.194553	0	0	0	0.0227598	0	0.257352	0.719889	0	0	0	1	0	0	0	0	0	0	1	0	0	0	0	0	0
130	0.906099	0.00132606	0	0	0.0925745	0	0	0.906099	0.00132624	0	0	0.0925745	0	0	0.906998	0.000896542	0	0	0.0921059	0	0	0	0	0.207308	0.792692	0	0	0	0.892431	0.0259031	0	0	0.0816662	0	0	0.90385	0.0144835	0	0	0.0816662	0	0	0	0	0.0745036	0.0194844	0	0.718189	0.187823	0	0	0.0745036	0.0194844	0	0.718189	0.187823	0	0	0.00212772	0.0059517	0	0.261218	0.730703	0	0	0.0934878	0.261499	0	0.16986	0.475153	0	0	0.00212772	0.0059517	0	0.261218	0.730703	0.907425	0.000468588	0	0	0.0921059	0	0	0.907894	0.0921059	0	0	0	0	0	1	0	0	0	0	0	0	0.093988	0	0.718189	0.187823	0	0	0	0.918334	0.0816662	0	0	0	0	0	1	0	0	0	0	0	0	1	0	0	0	0	0	0	0.00807942	0	0.0913571	0.25555	0	0.16986	0.475153	0.354987	0	0.16986	0.475153	0	0	0	1	0	0	0	0	0	0
131	0	0	1.94E-09	1.01E-08	0	0.207307	0.792693	0	0	1.94E-09	1.01E-08	0	0.207307	0.792693	0	0	6.50E-08	3.37E-07	0	0.207307	0.792693	0	0	0.00168457	0.00873176	0	0.205622	0.783961	0	0	3.41E-05	0.000176914	0	0.207273	0.792516	0	0	3.41E-05	0.000176914	0	0.207273	0.792516	0	0	8.93E-05	0.000463029	0	0.207217	0.79223	0	0	8.93E-05	0.000463029	0	0.207217	0.79223	0	0	0.00136461	0.00427378	0	0.261981	0.732381	0	0	0.0599576	0.187778	0	0.203389	0.548876	0	0	0.00136461	0.00427378	0	0.261981	0.732381	1.20E-08	0	6.30E-08	3.27E-07	0	0.207307	0.792693	4.02E-07	0	0.00168447	0.00873146	0	0.205622	0.783961	0.0104163	0	0.00525865	0.0272586	0	0.200364	0.756703	0.000552358	0	0.000861093	0.00446348	0	0.206356	0.787767	0.000211046	0	0.000916291	0.0047496	0	0.206356	0.787767	0.00587693	0	0.00599277	0.0310639	0	0.200364	0.756703	0.0429336	0	0.105915	0.549026	0	0.0944481	0.207676	0.00563839	0	0.0585918	0.183505	0	0.203389	0.548876	0.247735	0	0.108941	0.341199	0	0.0944481	0.207676	0.697875	0	0.0944481	0.207676	0	0	0
132	0	0	7.86E-09	2.56E-09	0	0.792693	0.207307	0	0	7.86E-09	2.56E-09	0	0.792693	0.207307	0	0	2.63E-07	8.57E-08	0	0.792693	0.207307	0	0	0.00682169	0.002222	0	0.785872	0.205085	0	0	0.000138216	4.50E-05	0	0.792555	0.207262	0	0	0.000138216	4.50E-05	0	0.792555	0.207262	0	0	0.000361745	0.000117829	0	0.792331	0.207189	0	0	0.000361745	0.000117829	0	0.792331	0.207189	0	0	0.00323983	0.00165553	0	0.733415	0.26169	0	0	0.142348	0.0727402	0	0.594306	0.190606	0	0	0.00323983	0.00165553	0	0.733415	0.26169	1.04E-08	0	2.55E-07	8.31E-08	0	0.792693	0.207307	3.49E-07	0	0.00682144	0.00222191	0	0.785872	0.205085	0.00904369	0	0.0212956	0.00693655	0	0.764576	0.198148	0.000479574	0	0.0034871	0.00113583	0	0.788844	0.206053	0.000183235	0	0.00371063	0.00120864	0	0.788844	0.206053	0.0051025	0	0.0242684	0.00790488	0	0.764576	0.198148	0.0372758	0	0.428918	0.139712	0	0.335658	0.0584364	0.00489536	0	0.139108	0.0710839	0	0.594306	0.190606	0.215088	0	0.258648	0.132169	0	0.335658	0.0584364	0.605905	0	0.335658	0.0584364	0	0	0
133	0	0	1.36E-08	3.56E-09	0	0.792693	0.207307	0	0	1.36E-08	3.56E-09	0	0.792693	0.207307	0	0	4.56E-07	1.19E-07	0	0.792693	0.207307	0	0	0.0118317	0.00309422	0	0.780861	0.204213	0	0	0.000239724	6.27E-05	0	0.792453	0.207244	0	0	0.000239724	6.27E-05	0	0.792453	0.207244	0	0	0.00062742	0.00016408	0	0.792066	0.207143	0	0	0.00062742	0.00016408	0	0.792066	0.207143	0	0	0.0167662	0.00599369	0	0.719889	0.257352	0.57378	0.42622	0	0	0	0	0	0	0	0.0167662	0.00599369	0	0.719889	0.257352	1.72E-08	0	4.43E-07	1.16E-07	0	0.792693	0.207307	5.76E-07	0	0.0118313	0.00309408	0	0.780861	0.204213	0.0149259	0	0.0369356	0.00965937	0	0.743926	0.194553	0.0007915	0	0.00604811	0.00158168	0	0.786018	0.205561	0.000302416	0	0.00643581	0.00168307	0	0.786018	0.205561	0.00842129	0	0.0420918	0.0110078	0	0.743926	0.194553	0.0615209	0	0.743926	0.194553	0	0	0	0.0227599	0	0.719889	0.257352	0	0	0	1	0	0	0	0	0	0	1	0	0	0	0	0	0
134	0	0	1.32E-08	3.56E-09	0	0.792693	0.207307	0	0	1.32E-08	3.56E-09	0	0.792693	0.207307	0	0	4.42E-07	1.19E-07	0	0.792693	0.207307	0	0	0.0114503	0.00309407	0	0.781243	0.204213	0	0	0.000231997	6.27E-05	0	0.792461	0.207244	0	0	0.000231997	6.27E-05	0	0.792461	0.207244	0	0	0.000607196	0.000164073	0	0.792086	0.207143	0	0	0.000607196	0.000164073	0	0.792086	0.207143	0	0	0.00192126	0.00595158	0	0.261424	0.730703	0	0	0.0844155	0.261495	0	0.178932	0.475158	0	0	0.00192126	0.00595158	0	0.261424	0.730703	1.68E-08	0	4.28E-07	1.16E-07	0	0.792693	0.207307	5.61E-07	0	0.0114499	0.00309393	0	0.781243	0.204213	0.0145444	0	0.035745	0.0096589	0	0.745498	0.194554	0.000771269	0	0.00585316	0.0015816	0	0.786233	0.205561	0.000294686	0	0.00622836	0.00168299	0	0.786233	0.205561	0.00820603	0	0.040735	0.0110073	0	0.745498	0.194554	0.0599483	0	0.719946	0.194544	0	0.0255514	9.98E-06	0.00787284	0	0.0824923	0.255545	0	0.178932	0.475158	0.345911	0	0.15338	0.475148	0	0.0255514	9.98E-06	0.974439	0	0.0255514	9.98E-06	0	0	0
135	0	0	3.56E-09	1.34E-08	0	0.207307	0.792693	0	0	3.56E-09	1.34E-08	0	0.207307	0.792693	0	0	1.19E-07	4.47E-07	0	0.207307	0.792693	0	0	0.00309417	0.0115956	0	0.204213	0.781098	0	0	6.27E-05	0.000234942	0	0.207244	0.792458	0	0	6.27E-05	0.000234942	0	0.207244	0.792458	0	0	0.000164123	0.000615016	0	0.207143	0.792078	0	0	0.000164201	0.000614938	0	0.207143	0.792078	0	0	0.00595165	0.00199996	0	0.730703	0.261345	0	0	0.261495	0.0878733	0	0.475158	0.175474	0	0	0.00595165	0.00199996	0	0.730703	0.261345	1.69E-08	0	1.16E-07	4.34E-07	0	0.207307	0.792693	5.66E-07	0	0.00309394	0.0115952	0	0.204213	0.781098	0.0146897	0	0.00965874	0.0361987	0	0.194554	0.744899	0.000779139	0	0.0015816	0.00592738	0	0.205561	0.786151	0.000297632	0	0.00168301	0.00630746	0	0.205561	0.786151	0.00828811	0	0.0110071	0.0412519	0	0.194554	0.744899	0.0605471	0	0.194538	0.72909	0	1.61E-05	0.015809	0.00795161	0	0.255545	0.0858715	0	0.475158	0.175474	0.349368	0	0.475142	0.159665	0	1.61E-05	0.015809	0.984175	0	1.61E-05	0.015809	0	0	0
136	0	0	9.13E-07	2.39E-07	0	0.792692	0.207307	0	0	9.13E-07	2.39E-07	0	0.792692	0.207307	0	0	3.06E-05	7.99E-06	0	0.792663	0.207299	0	0	0.207307	0.792685	0	6.51E-06	1.71E-06	0	0	0.00744336	0.0284612	0	0.199863	0.764232	0	0	0.00744336	0.0284612	0	0.199863	0.764232	0	0	0.207262	0.792516	0	6.05E-05	0.000161498	0	0	0.792516	0.207262	0	6.05E-05	0.000161498	0.950448	0.0495523	0	0	0	0	0	0.57378	0.42622	0	0	0	0	0	0	0	0.263347	0.736653	0	0	0	1.15E-06	0	2.97E-05	7.75E-06	0	0.792663	0.207299	3.86E-05	0	0.792656	0.207297	0	6.51E-06	1.71E-06	0.999992	0	6.51E-06	1.71E-06	0	3.22E-19	3.20E-19	0.999778	0	2.48E-05	2.48E-05	0	3.58E-05	0.000136715	0.0359045	0	0.199828	0.764095	0	3.58E-05	0.000136715	0.999828	0	3.58E-05	0.000136715	0	3.22E-19	3.20E-19	1	0	3.22E-19	3.20E-19	0	0	0	1	0	0	0	0	0	0	1	0	0	0	0	0	0	1	0	0	0	0	0	0
137	0	0	7.86E-09	2.56E-09	0	0.792693	0.207307	0	0	7.86E-09	2.56E-09	0	0.792693	0.207307	0	0	2.63E-07	8.57E-08	0	0.792693	0.207307	0	0	0.00682173	0.00222208	0	0.785871	0.205085	0	0	0.000138219	4.50E-05	0	0.792555	0.207262	0	0	0.000138219	4.50E-05	0	0.792555	0.207262	0	0	0.000361822	0.000117862	0	0.792331	0.207189	0	0	0.00036178	0.000117904	0	0.792331	0.207189	0	0	0.00323984	0.00165554	0	0.733415	0.26169	0	0	0.142347	0.0727402	0	0.594306	0.190606	0	0	0.00323984	0.00165554	0	0.733415	0.26169	1.04E-08	0	2.55E-07	8.31E-08	0	0.792693	0.207307	3.49E-07	0	0.00682153	0.00222194	0	0.785871	0.205085	0.00904382	0	0.0212956	0.00693657	0	0.764576	0.198148	0.000479684	0	0.00348711	0.00113583	0	0.788844	0.206053	0.00018324	0	0.00371072	0.00120867	0	0.788844	0.206053	0.00510262	0	0.0242685	0.0079049	0	0.764576	0.198148	0.037276	0	0.428918	0.139712	0	0.335658	0.0584364	0.00489539	0	0.139108	0.0710838	0	0.594306	0.190606	0.215088	0	0.258648	0.13217	0	0.335658	0.0584364	0.605905	0	0.335658	0.0584364	0	0	0
138	0	0	1.94E-09	1.01E-08	0	0.207307	0.792693	0	0	1.94E-09	1.01E-08	0	0.207307	0.792693	0	0	6.50E-08	3.37E-07	0	0.207307	0.792693	0	0	0.00168455	0.00873176	0	0.205622	0.783961	0	0	3.41E-05	0.000176914	0	0.207273	0.792516	0	0	3.41E-05	0.000176914	0	0.207273	0.792516	0	0	8.93E-05	0.000463028	0	0.207217	0.79223	0	0	8.93E-05	0.000463028	0	0.207217	0.79223	0	0	0.00136461	0.00427378	0	0.261981	0.732381	0	0	0.0599575	0.187777	0	0.203389	0.548876	0	0	0.00136461	0.00427378	0	0.261981	0.732381	1.20E-08	0	6.30E-08	3.27E-07	0	0.207307	0.792693	4.02E-07	0	0.00168446	0.00873144	0	0.205622	0.783961	0.0104163	0	0.00525865	0.0272586	0	0.200364	0.756703	0.000552358	0	0.000861092	0.00446348	0	0.206356	0.787767	0.000211045	0	0.000916289	0.00474959	0	0.206356	0.787767	0.00587693	0	0.00599276	0.0310639	0	0.200364	0.756703	0.0429335	0	0.105915	0.549026	0	0.0944482	0.207676	0.00563839	0	0.0585916	0.183505	0	0.203389	0.548876	0.247735	0	0.108941	0.3412	0	0.0944482	0.207676	0.697875	0	0.0944482	0.207676	0	0	0
139	0	0	3.56E-09	1.34E-08	0	0.207307	0.792693	0	0	3.56E-09	1.34E-08	0	0.207307	0.792693	0	0	1.19E-07	4.47E-07	0	0.207307	0.792693	0	0	0.00309404	0.0115955	0	0.204213	0.781098	0	0	6.27E-05	0.000234936	0	0.207244	0.792458	0	0	6.27E-05	0.000234936	0	0.207244	0.792458	0	0	0.000164073	0.000614888	0	0.207143	0.792078	0	0	0.000164073	0.000614888	0	0.207143	0.792078	0	0	0.00595166	0.00199995	0	0.730703	0.261345	0	0	0.261494	0.087875	0	0.475157	0.175474	0	0	0.00595166	0.00199995	0	0.730703	0.261345	1.69E-08	0	1.16E-07	4.34E-07	0	0.207307	0.792693	5.66E-07	0	0.0030939	0.0115951	0	0.204213	0.781098	0.0146895	0	0.00965872	0.0361986	0	0.194554	0.744899	0.00077896	0	0.00158159	0.00592736	0	0.205561	0.786151	0.000297625	0	0.00168298	0.00630732	0	0.205561	0.786151	0.00828792	0	0.0110071	0.0412518	0	0.194554	0.744899	0.0605468	0	0.194538	0.72909	0	1.61E-05	0.0158089	0.0079516	0	0.255546	0.0858719	0	0.475157	0.175474	0.349369	0	0.475141	0.159665	0	1.61E-05	0.0158089	0.984175	0	1.61E-05	0.0158089	0	0	0
140	0	0	1.94E-09	1.01E-08	0	0.207307	0.792693	0	0	1.94E-09	1.01E-08	0	0.207307	0.792693	0	0	6.50E-08	3.37E-07	0	0.207307	0.792693	0	0	0.00168456	0.0087318	0	0.205622	0.783961	0	0	3.41E-05	0.000176914	0	0.207273	0.792516	0	0	3.41E-05	0.000176914	0	0.207273	0.792516	0	0	8.93E-05	0.000463031	0	0.207217	0.79223	0	0	8.93E-05	0.000463031	0	0.207217	0.79223	0	0	0.00136466	0.00427394	0	0.261981	0.732381	0	0	0.0599663	0.187778	0	0.203387	0.548869	0	0	0.00136466	0.00427394	0	0.261981	0.732381	1.20E-08	0	6.30E-08	3.27E-07	0	0.207307	0.792693	4.02E-07	0	0.00168448	0.00873148	0	0.205622	0.783961	0.0104164	0	0.00525869	0.0272587	0	0.200364	0.756703	0.00055236	0	0.000861099	0.0044635	0	0.206356	0.787767	0.000211046	0	0.000916297	0.00474962	0	0.206356	0.787767	0.00587696	0	0.00599281	0.031064	0	0.200364	0.756703	0.0429338	0	0.105916	0.549029	0	0.0944473	0.207674	0.00563861	0	0.058594	0.183512	0	0.203387	0.548869	0.247744	0	0.108939	0.341195	0	0.0944473	0.207674	0.697879	0	0.0944473	0.207674	0	0	0
141	0	0	3.56E-09	1.36E-08	0	0.207307	0.792693	0	0	3.56E-09	1.36E-08	0	0.207307	0.792693	0	0	1.19E-07	4.56E-07	0	0.207307	0.792693	0	0	0.00309444	0.0118315	0	0.204212	0.780862	0	0	6.27E-05	0.000239717	0	0.207244	0.792453	0	0	6.27E-05	0.000239717	0	0.207244	0.792453	0	0	0.000164086	0.000627401	0	0.207143	0.792066	0	0	0.000164086	0.000627401	0	0.207143	0.792066	0	0	0.0167656	0.00599347	0	0.719889	0.257352	0	0	0.263345	0.73662	0	2.56E-05	1.00E-05	0	0	0.0167656	0.00599347	0	0.719889	0.257352	1.72E-08	0	1.16E-07	4.43E-07	0	0.207307	0.792693	5.76E-07	0	0.00309418	0.0118312	0	0.204212	0.780862	0.0149259	0	0.00965947	0.0369351	0	0.194553	0.743926	0.000791487	0	0.00158172	0.00604799	0	0.205561	0.786018	0.000302411	0	0.00168311	0.00643567	0	0.205561	0.786018	0.0084212	0	0.011008	0.0420913	0	0.194553	0.743926	0.0615205	0	0.194553	0.743925	0	2.97E-09	1.27E-06	0.0227591	0	0.719863	0.257342	0	2.56E-05	1.00E-05	0.999964	0	2.56E-05	8.74E-06	0	2.97E-09	1.27E-06	0.999999	0	2.97E-09	1.27E-06	0	0	0
142	0	0	2.39E-07	9.13E-07	0	0.207307	0.792692	0	0	2.39E-07	9.13E-07	0	0.207307	0.792692	0	0	7.99E-06	3.06E-05	0	0.207299	0.792663	0	0	0.792683	0.207307	0	2.10E-06	8.04E-06	0	0	0.0284663	0.00744457	0	0.764227	0.199862	0	0	0.0284663	0.00744457	0	0.764227	0.199862	0	0	0.0194845	0.074503	0	0.187822	0.71819	0	0	0.0194845	0.074503	0	0.187822	0.71819	0	0	0.0167656	0.00599348	0	0.719889	0.257352	0	0	0.263345	0.736619	0	2.62E-05	9.64E-06	0	0	0.0167656	0.00599348	0	0.719889	0.257352	1.15E-06	0	7.75E-06	2.97E-05	0	0.207299	0.792663	3.86E-05	0	0.207297	0.792655	0	2.10E-06	8.04E-06	0.99999	0	2.10E-06	8.04E-06	0	2.37E-15	9.06E-15	0.0939875	0	0.187822	0.71819	0	4.87E-11	4.83E-11	0.0359109	0	0.764227	0.199862	0	4.87E-11	4.83E-11	1	0	4.87E-11	4.83E-11	0	2.37E-15	9.06E-15	1	0	2.37E-15	9.06E-15	0	6.00E-23	2.01E-20	0.0227591	0	0.719863	0.257342	0	2.62E-05	9.64E-06	0.999964	0	2.62E-05	9.64E-06	0	6.00E-23	2.01E-20	1	0	6.00E-23	2.01E-20	0	0	0
143	0	0	2.22E-07	5.79E-08	0	0.792693	0.207307	0	0	2.22E-07	5.79E-08	0	0.792693	0.207307	0	0	7.42E-06	1.94E-06	0	0.792686	0.207305	0	0	0.19232	0.0502979	0	0.600371	0.157011	0	0	0.00101906	0.00389655	0	0.206288	0.788797	0	0	0.00101906	0.00389655	0	0.206288	0.788797	0	0	0.00266715	0.0101983	0	0.20464	0.782495	0	0	0.00266715	0.0101983	0	0.20464	0.782495	0	0	0.00212777	0.00595185	0	0.261218	0.730703	0	0	0.093497	0.261498	0	0.169859	0.475146	0	0	0.00212777	0.00595185	0	0.261218	0.730703	2.79E-07	0	7.19E-06	1.88E-06	0	0.792686	0.207305	9.35E-06	0	0.192314	0.0502941	0	0.600371	0.157011	0.242618	0	0.600371	0.157011	0	1.79E-20	1.32E-20	0.0128654	0	0.0257102	0.0983088	0	0.17893	0.684186	0.00491562	0	0.0273582	0.104611	0	0.17893	0.684186	0.136884	0	0.17893	0.684186	0	1.79E-20	1.32E-20	1	0	1.39E-20	1.08E-20	0	4.04E-21	2.40E-21	0.00807961	0	0.0913592	0.255557	0	0.169859	0.475146	0.354995	0	0.169859	0.475146	0	4.04E-21	2.40E-21	1	0	4.04E-21	2.40E-21	0	0	0
144	0	0	1.32E-08	3.56E-09	0	0.792693	0.207307	0	0	1.32E-08	3.56E-09	0	0.792693	0.207307	0	0	4.42E-07	1.19E-07	0	0.792693	0.207307	0	0	0.0114503	0.00309411	0	0.781243	0.204213	0	0	0.000231997	6.27E-05	0	0.792461	0.207244	0	0	0.000231997	6.27E-05	0	0.792461	0.207244	0	0	0.000607196	0.000164073	0	0.792086	0.207143	0	0	0.000607196	0.000164073	0	0.792086	0.207143	0	0	0.00192128	0.00595163	0	0.261424	0.730703	0	0	0.084419	0.261495	0	0.178931	0.475155	0	0	0.00192128	0.00595163	0	0.261424	0.730703	1.68E-08	0	4.28E-07	1.16E-07	0	0.792693	0.207307	5.61E-07	0	0.0114499	0.00309394	0	0.781243	0.204213	0.0145444	0	0.035745	0.0096589	0	0.745498	0.194554	0.000771269	0	0.00585316	0.00158161	0	0.786233	0.205561	0.000294686	0	0.00622836	0.00168299	0	0.786233	0.205561	0.00820604	0	0.040735	0.0110073	0	0.745498	0.194554	0.0599483	0	0.719946	0.194544	0	0.0255515	9.98E-06	0.00787291	0	0.0824931	0.255548	0	0.178931	0.475155	0.345914	0	0.15338	0.475145	0	0.0255515	9.98E-06	0.974439	0	0.0255515	9.98E-06	0	0	0
145	0	0	3.56E-09	1.34E-08	0	0.207307	0.792693	0	0	3.56E-09	1.34E-08	0	0.207307	0.792693	0	0	1.19E-07	4.47E-07	0	0.207307	0.792693	0	0	0.00309404	0.0115955	0	0.204213	0.781098	0	0	6.27E-05	0.000234936	0	0.207244	0.792458	0	0	6.27E-05	0.000234936	0	0.207244	0.792458	0	0	0.000164073	0.000614887	0	0.207143	0.792078	0	0	0.000164073	0.000614887	0	0.207143	0.792078	0	0	0.00595164	0.00199994	0	0.730703	0.261346	0	0	0.261494	0.087874	0	0.475158	0.175474	0	0	0.00595164	0.00199994	0	0.730703	0.261346	1.69E-08	0	1.16E-07	4.34E-07	0	0.207307	0.792693	5.66E-07	0	0.0030939	0.0115951	0	0.204213	0.781098	0.0146895	0	0.00965872	0.0361986	0	0.194554	0.744899	0.00077896	0	0.00158159	0.00592736	0	0.205561	0.786151	0.000297625	0	0.00168298	0.00630731	0	0.205561	0.786151	0.00828791	0	0.0110071	0.0412518	0	0.194554	0.744899	0.0605468	0	0.194538	0.72909	0	1.61E-05	0.0158091	0.00795158	0	0.255545	0.0858716	0	0.475158	0.175474	0.349368	0	0.475141	0.159665	0	1.61E-05	0.0158091	0.984175	0	1.61E-05	0.0158091	0	0	0
146	0	0	1.94E-09	1.01E-08	0	0.207307	0.792693	0	0	1.94E-09	1.01E-08	0	0.207307	0.792693	0	0	6.50E-08	3.37E-07	0	0.207307	0.792693	0	0	0.00168457	0.00873177	0	0.205622	0.783961	0	0	3.41E-05	0.000176914	0	0.207273	0.792516	0	0	3.41E-05	0.000176914	0	0.207273	0.792516	0	0	8.93E-05	0.00046303	0	0.207217	0.79223	0	0	8.93E-05	0.00046303	0	0.207217	0.79223	0	0	0.00136461	0.00427379	0	0.261981	0.732381	0	0	0.0599582	0.187777	0	0.203389	0.548875	0	0	0.00136461	0.00427379	0	0.261981	0.732381	1.20E-08	0	6.30E-08	3.27E-07	0	0.207307	0.792693	4.02E-07	0	0.00168447	0.00873147	0	0.205622	0.783961	0.0104163	0	0.00525865	0.0272586	0	0.200364	0.756703	0.000552361	0	0.000861093	0.00446348	0	0.206356	0.787767	0.000211046	0	0.000916291	0.0047496	0	0.206356	0.787767	0.00587694	0	0.00599276	0.0310639	0	0.200364	0.756703	0.0429336	0	0.105915	0.549027	0	0.0944481	0.207676	0.0056384	0	0.0585918	0.183505	0	0.203389	0.548875	0.247735	0	0.108941	0.341199	0	0.0944481	0.207676	0.697876	0	0.0944481	0.207676	0	0	0
147	0.0278272	4.07E-05	0	0	0.972132	0	0	0.0278272	4.07E-05	0	0	0.972132	0	0	0.0278548	2.75E-05	0	0	0.972118	0	0	0.0241493	0.00656171	0	0	0.969289	0	0	0.0243139	0.00070572	0	0	0.97498	0	0	0.024625	0.000394598	0	0	0.97498	0	0	0.0223136	0.000940836	0	0	0.976746	0	0	0.0218804	0.00137403	0	0	0.976746	0	0	0	0	0.0167662	0.0059937	0	0.719888	0.257352	0.57378	0.42622	0	0	0	0	0	0	0	0.0167662	0.0059937	0	0.719888	0.257352	0.0278679	1.44E-05	0	0	0.972118	0	0	0.0278823	0.00282867	0	0	0.969289	0	0	0.030711	0.0140489	0	0	0.95524	0	0	0.0232544	0.00399017	0	0	0.972755	0	0	0.0250196	0.00222496	0	0	0.972755	0	0	0.0272446	0.0175153	0	0	0.95524	0	0	0.0447599	0.95524	0	0	0	0	0	0.0227599	0	0.719888	0.257352	0	0	0	1	0	0	0	0	0	0	1	0	0	0	0	0	0
148	0	0	1.94E-09	1.01E-08	0	0.207307	0.792693	0	0	1.94E-09	1.01E-08	0	0.207307	0.792693	0	0	6.50E-08	3.37E-07	0	0.207307	0.792693	0	0	0.0016848	0.00873181	0	0.205622	0.783961	0	0	3.41E-05	0.000176917	0	0.207273	0.792516	0	0	3.41E-05	0.000176917	0	0.207273	0.792516	0	0	8.93E-05	0.000463036	0	0.207217	0.79223	0	0	8.93E-05	0.000463036	0	0.207217	0.79223	0	0	0.00136461	0.00427379	0	0.261981	0.732381	0	0	0.0599582	0.187777	0	0.203389	0.548875	0	0	0.00136461	0.00427379	0	0.261981	0.732381	1.20E-08	0	6.30E-08	3.27E-07	0	0.207307	0.792693	4.02E-07	0	0.00168451	0.0087317	0	0.205622	0.783961	0.0104166	0	0.00525865	0.0272586	0	0.200364	0.756703	0.00055237	0	0.000861099	0.00446351	0	0.206356	0.787767	0.00021105	0	0.000916298	0.00474964	0	0.206356	0.787767	0.00587698	0	0.0059928	0.0310641	0	0.200364	0.756703	0.0429339	0	0.105915	0.549026	0	0.0944481	0.207676	0.0056384	0	0.0585919	0.183505	0	0.203389	0.548875	0.247736	0	0.108941	0.341199	0	0.0944481	0.207676	0.697876	0	0.0944481	0.207676	0	0	0
149	0.906099	0.00132606	0	0	0.0925745	0	0	0.906099	0.00132624	0	0	0.0925745	0	0	0.906998	0.000896542	0	0	0.0921059	0	0	0	0	0.207315	0.792685	0	0	0	0.543207	0.0157668	0	0	0.441026	0	0	0.550158	0.00881587	0	0	0.441026	0	0	0.498517	0.0210196	0	0	0.480464	0	0	0.488838	0.0306978	0	0	0.480464	0	0	0	0	0.00212771	0.00595167	0	0.261218	0.730703	0	0	0.0934864	0.261499	0	0.169861	0.475154	0	0	0.00212771	0.00595167	0	0.261218	0.730703	0.907425	0.000468588	0	0	0.0921059	0	0	0.907894	0.0921059	0	0	0	0	0	1	0	0	0	0	0	0	0.519536	0.0891462	0	0	0.391318	0	0	0.558974	0.0497088	0	0	0.391318	0	0	0.608682	0.391318	0	0	0	0	0	1	0	0	0	0	0	0	0.00807938	0	0.0913567	0.255549	0	0.169861	0.475154	0.354985	0	0.169861	0.475154	0	0	0	1	0	0	0	0	0	0
150	0	0	9.13E-07	2.39E-07	0	0.792692	0.207307	0	0	9.13E-07	2.39E-07	0	0.792692	0.207307	0	0	3.06E-05	7.99E-06	0	0.792663	0.207299	0	0	0.207306	0.792677	0	1.30E-05	3.40E-06	0	0	0.00101908	0.00389657	0	0.206288	0.788797	0	0	0.00101908	0.00389657	0	0.206288	0.788797	0	0	0.00266718	0.0101983	0	0.20464	0.782495	0	0	0.00266718	0.0101983	0	0.20464	0.782495	0	0	0.00595181	0.0021277	0	0.730702	0.261218	0	0	0.261501	0.0934884	0	0.47515	0.169861	0	0	0.00595181	0.0021277	0	0.730702	0.261218	1.15E-06	0	2.97E-05	7.75E-06	0	0.792663	0.207299	3.86E-05	0	0.79265	0.207295	0	1.30E-05	3.40E-06	0.999984	0	1.30E-05	3.40E-06	0	1.83E-15	7.20E-15	0.0128655	0	0.0257102	0.0983088	0	0.178929	0.684186	0.00491564	0	0.0273582	0.104611	0	0.178929	0.684186	0.136884	0	0.178929	0.684186	0	1.83E-15	7.20E-15	1	0	1.83E-15	6.99E-15	0	2.82E-19	2.09E-16	0.00807951	0	0.255553	0.0913571	0	0.47515	0.169861	0.354989	0	0.47515	0.169861	0	2.82E-19	2.09E-16	1	0	2.82E-19	2.09E-16	0	0	0
151	0	0	3.56E-09	1.36E-08	0	0.207307	0.792693	0	0	3.56E-09	1.36E-08	0	0.207307	0.792693	0	0	1.19E-07	4.56E-07	0	0.207307	0.792693	0	0	0.00309454	0.0118315	0	0.204212	0.780861	0	0	6.27E-05	0.000239718	0	0.207244	0.792453	0	0	6.27E-05	0.000239718	0	0.207244	0.792453	0	0	0.000164087	0.000627403	0	0.207143	0.792066	0	0	0.000164087	0.000627403	0	0.207143	0.792066	0	0	0.0167659	0.00599359	0	0.719888	0.257352	0	0	0.263344	0.736641	0	9.97E-06	5.02E-06	0	0	0.0167659	0.00599359	0	0.719888	0.257352	1.72E-08	0	1.16E-07	4.43E-07	0	0.207307	0.792693	5.76E-07	0	0.00309421	0.0118313	0	0.204212	0.780861	0.0149261	0	0.00965947	0.0369351	0	0.194553	0.743926	0.000791489	0	0.00158172	0.00604801	0	0.205561	0.786018	0.000302412	0	0.00168311	0.00643569	0	0.205561	0.786018	0.00842122	0	0.011008	0.0420915	0	0.194553	0.743926	0.0615207	0	0.194553	0.743926	0	1.99E-09	6.96E-07	0.0227595	0	0.719878	0.257347	0	9.97E-06	5.02E-06	0.999985	0	9.97E-06	4.33E-06	0	1.99E-09	6.96E-07	0.999999	0	1.99E-09	6.96E-07	0	0	0
152	0	0	7.86E-09	2.56E-09	0	0.792693	0.207307	0	0	7.86E-09	2.56E-09	0	0.792693	0.207307	0	0	2.63E-07	8.57E-08	0	0.792693	0.207307	0	0	0.00682176	0.00222208	0	0.785871	0.205085	0	0	0.000138218	4.50E-05	0	0.792555	0.207262	0	0	0.000138218	4.50E-05	0	0.792555	0.207262	0	0	0.000361753	0.000117833	0	0.792331	0.207189	0	0	0.000361753	0.000117833	0	0.792331	0.207189	0	0	0.00324	0.00165564	0	0.733414	0.26169	0	0	0.14235	0.0727462	0	0.5943	0.190603	0	0	0.00324	0.00165564	0	0.733414	0.26169	1.04E-08	0	2.55E-07	8.31E-08	0	0.792693	0.207307	3.49E-07	0	0.00682155	0.00222194	0	0.785871	0.205085	0.00904384	0	0.0212957	0.00693658	0	0.764576	0.198148	0.000479586	0	0.00348713	0.00113584	0	0.788844	0.206053	0.000183239	0	0.00371067	0.00120865	0	0.788844	0.206053	0.00510256	0	0.0242687	0.00790494	0	0.764576	0.198148	0.0372762	0	0.428921	0.139713	0	0.335655	0.0584357	0.00489564	0	0.139114	0.0710869	0	0.5943	0.190603	0.215096	0	0.258646	0.132168	0	0.335655	0.0584357	0.60591	0	0.335655	0.0584357	0	0	0
153	0.0278272	4.07E-05	0	0	0.972132	0	0	0.0278272	4.07E-05	0	0	0.972132	0	0	0.0278548	2.75E-05	0	0	0.972118	0	0	0.0241493	0.00656171	0	0	0.969289	0	0	0.0243139	0.00070572	0	0	0.97498	0	0	0.024625	0.000394598	0	0	0.97498	0	0	0.0223136	0.000940836	0	0	0.976746	0	0	0.0218804	0.00137403	0	0	0.976746	0	0	0.433238	0.0225872	0	0	0.544174	0	0	0	0	0.263353	0.736647	0	0	0	0.421476	0.0343493	0	0	0.544174	0	0	0.0278679	1.44E-05	0	0	0.972118	0	0	0.0278823	0.00282867	0	0	0.969289	0	0	0.030711	0.0140489	0	0	0.95524	0	0	0.0232544	0.00399017	0	0	0.972755	0	0	0.0250196	0.00222496	0	0	0.972755	0	0	0.0272446	0.0175153	0	0	0.95524	0	0	0.0447599	0.95524	0	0	0	0	0	0.455826	0.544174	0	0	0	0	0	1	0	0	0	0	0	0	1	0	0	0	0	0	0
154	0.6217	0.000909844	0	0	0.377391	0	0	0.621699	0.000909972	0	0	0.377391	0	0	0.622316	0.000615142	0	0	0.377069	0	0	0.53953	0.146598	0	0	0.313873	0	0	0.892431	0.0259031	0	0	0.0816662	0	0	0.90385	0.0144835	0	0	0.0816662	0	0	0	0	0.207313	0.792687	0	0	0	0.940913	0.0590869	0	0	0	0	0	0.433238	0.0225872	0	0	0.544174	0	0	0	0	0.263354	0.736646	0	0	0	0.421476	0.0343493	0	0	0.544174	0	0	0.622609	0.000321511	0	0	0.377069	0	0	0.622931	0.0631964	0	0	0.313873	0	0	0.686127	0.313873	0	0	0	0	0	1	0	0	0	0	0	0	0.918334	0.0816662	0	0	0	0	0	1	0	0	0	0	0	0	1	0	0	0	0	0	0	0.455826	0.544174	0	0	0	0	0	1	0	0	0	0	0	0	1	0	0	0	0	0	0
155	0	0	0.792689	0.207311	0	0	0	0.998538	0.00146155	0	0	0	0	0	0.999013	0.000987496	0	0	0	0	0	0	0	0.792689	0.207311	0	0	0	0	0	0.0284665	0.00744475	0	0.764227	0.199862	0	0	0.0284665	0.00744475	0	0.764227	0.199862	0.819009	0.034533	0	0	0.146458	0	0	0.803109	0.0504331	0	0	0.146458	0	0	0.10288	0.0053637	0	0	0.891757	0	0	0.136253	0.101213	0	0	0.762534	0	0	0.100086	0.00815679	0	0	0.891757	0	0	1	0	0	0	0	0	0	1	0	0	0	0	0	0	1	0	0	0	0	0	0	0.853542	0.146458	0	0	0	0	0	0.0359113	0	0.764227	0.199862	0	0	0	1	0	0	0	0	0	0	1	0	0	0	0	0	0	0.108243	0.129223	0	0	0.762534	0	0	0.237466	0.762534	0	0	0	0	0	1	0	0	0	0	0	0
156	0	0	7.86E-09	2.56E-09	0	0.792693	0.207307	0	0	7.86E-09	2.56E-09	0	0.792693	0.207307	0	0	2.63E-07	8.57E-08	0	0.792693	0.207307	0	0	0.00682174	0.00222208	0	0.785871	0.205085	0	0	0.000138217	4.50E-05	0	0.792555	0.207262	0	0	0.000138217	4.50E-05	0	0.792555	0.207262	0	0	0.000361756	0.000117838	0	0.792331	0.207189	0	0	0.000361756	0.000117838	0	0.792331	0.207189	0	0	0.0032399	0.0016556	0	0.733414	0.261691	0	0	0.142348	0.072742	0	0.594304	0.190606	0	0	0.0032399	0.0016556	0	0.733414	0.261691	1.04E-08	0	2.55E-07	8.31E-08	0	0.792693	0.207307	3.49E-07	0	0.00682153	0.00222193	0	0.785871	0.205085	0.00904382	0	0.0212956	0.00693656	0	0.764576	0.198148	0.000479594	0	0.00348712	0.00113583	0	0.788844	0.206053	0.000183237	0	0.00371066	0.00120865	0	0.788844	0.206053	0.00510255	0	0.0242686	0.00790491	0	0.764576	0.198148	0.037276	0	0.428919	0.139712	0	0.335657	0.0584362	0.0048955	0	0.13911	0.071085	0	0.594304	0.190606	0.21509	0	0.258647	0.13217	0	0.335657	0.0584362	0.605907	0	0.335657	0.0584362	0	0	0
157	0	0	2.22E-07	5.79E-08	0	0.792693	0.207307	0	0	2.22E-07	5.79E-08	0	0.792693	0.207307	0	0	7.42E-06	1.94E-06	0	0.792686	0.207305	0	0	0.19232	0.0502961	0	0.600373	0.157011	0	0	0.0284664	0.00744466	0	0.764227	0.199862	0	0	0.0284664	0.00744466	0	0.764227	0.199862	0	0	0.792692	0.207308	0	0	0	0.940913	0.0590869	0	0	0	0	0	0	0	0.00595178	0.0021277	0	0.730702	0.261219	0	0	0.2615	0.0934857	0	0.475152	0.169862	0	0	0.00595178	0.0021277	0	0.730702	0.261219	2.79E-07	0	7.19E-06	1.88E-06	0	0.792686	0.207305	9.35E-06	0	0.192313	0.0502937	0	0.600373	0.157011	0.242616	0	0.600373	0.157011	0	0	0	1	0	0	0	0	0	0	0.0359111	0	0.764227	0.199862	0	0	0	1	0	0	0	0	0	0	1	0	0	0	0	0	0	0.00807948	0	0.25555	0.0913564	0	0.475152	0.169862	0.354986	0	0.475152	0.169862	0	0	0	1	0	0	0	0	0	0
158	0	0	2.22E-07	5.79E-08	0	0.792693	0.207307	0	0	2.22E-07	5.79E-08	0	0.792693	0.207307	0	0	7.42E-06	1.94E-06	0	0.792686	0.207305	0	0	0.19232	0.0502961	0	0.600373	0.157011	0.892431	0.0259031	0	0	0.0816662	0	0	0.90385	0.0144835	0	0	0.0816662	0	0	0	0	0.0194848	0.0745032	0	0.187822	0.71819	0	0	0.0194848	0.0745032	0	0.187822	0.71819	0.10288	0.0053637	0	0	0.891757	0	0	0.136253	0.101213	0	0	0.762534	0	0	0.100086	0.00815679	0	0	0.891757	0	0	2.79E-07	0	7.19E-06	1.88E-06	0	0.792686	0.207305	9.35E-06	0	0.192313	0.0502937	0	0.600373	0.157011	0.242616	0	0.600373	0.157011	0	0	0	0.0939879	0	0.187822	0.71819	0	0	0	0.918334	0.0816662	0	0	0	0	0	1	0	0	0	0	0	0	1	0	0	0	0	0	0	0.108243	0.129223	0	0	0.762534	0	0	0.237466	0.762534	0	0	0	0	0	1	0	0	0	0	0	0
159	0	0	1.94E-09	1.01E-08	0	0.207307	0.792693	0	0	1.94E-09	1.01E-08	0	0.207307	0.792693	0	0	6.50E-08	3.37E-07	0	0.207307	0.792693	0	0	0.00168455	0.00873176	0	0.205622	0.783961	0	0	3.41E-05	0.000176914	0	0.207273	0.792516	0	0	3.41E-05	0.000176914	0	0.207273	0.792516	0	0	8.93E-05	0.000463029	0	0.207217	0.79223	0	0	8.93E-05	0.000463029	0	0.207217	0.79223	0	0	0.00136463	0.00427378	0	0.261982	0.73238	0	0	0.0599577	0.187777	0	0.20339	0.548875	0	0	0.00136463	0.00427378	0	0.261982	0.73238	1.20E-08	0	6.30E-08	3.27E-07	0	0.207307	0.792693	4.02E-07	0	0.00168446	0.00873145	0	0.205622	0.783961	0.0104163	0	0.00525865	0.0272586	0	0.200364	0.756703	0.000552358	0	0.000861092	0.00446348	0	0.206356	0.787767	0.000211046	0	0.00091629	0.0047496	0	0.206356	0.787767	0.00587693	0	0.00599276	0.0310639	0	0.200364	0.756703	0.0429336	0	0.105915	0.549027	0	0.0944482	0.207676	0.00563841	0	0.058592	0.183504	0	0.20339	0.548875	0.247735	0	0.108942	0.341199	0	0.0944482	0.207676	0.697876	0	0.0944482	0.207676	0	0	0
160	0	0	7.86E-09	2.56E-09	0	0.792693	0.207307	0	0	7.86E-09	2.56E-09	0	0.792693	0.207307	0	0	2.63E-07	8.57E-08	0	0.792693	0.207307	0	0	0.00682169	0.002222	0	0.785872	0.205085	0	0	0.000138216	4.50E-05	0	0.792555	0.207262	0	0	0.000138216	4.50E-05	0	0.792555	0.207262	0	0	0.000361745	0.000117829	0	0.792331	0.207189	0	0	0.000361745	0.000117829	0	0.792331	0.207189	0	0	0.00323981	0.00165554	0	0.733413	0.261691	0	0	0.142347	0.0727401	0	0.594306	0.190607	0	0	0.00323981	0.00165554	0	0.733413	0.261691	1.04E-08	0	2.55E-07	8.31E-08	0	0.792693	0.207307	3.49E-07	0	0.00682144	0.00222191	0	0.785872	0.205085	0.0090437	0	0.0212956	0.00693654	0	0.764576	0.198148	0.000479574	0	0.0034871	0.00113583	0	0.788844	0.206053	0.000183236	0	0.00371063	0.00120864	0	0.788844	0.206053	0.0051025	0	0.0242684	0.00790488	0	0.764576	0.198148	0.0372758	0	0.428918	0.139712	0	0.335658	0.0584365	0.00489535	0	0.139108	0.0710841	0	0.594306	0.190607	0.215087	0	0.258648	0.132171	0	0.335658	0.0584365	0.605906	0	0.335658	0.0584365	0	0	0
161	0	0	1.94E-09	1.01E-08	0	0.207307	0.792693	0	0	1.94E-09	1.01E-08	0	0.207307	0.792693	0	0	6.50E-08	3.37E-07	0	0.207307	0.792693	0	0	0.00168454	0.00873176	0	0.205622	0.783961	0	0	3.41E-05	0.000176914	0	0.207273	0.792516	0	0	3.41E-05	0.000176914	0	0.207273	0.792516	0	0	8.93E-05	0.000463029	0	0.207217	0.79223	0	0	8.93E-05	0.000463029	0	0.207217	0.79223	0	0	0.00136461	0.00427376	0	0.261982	0.732379	0	0	0.0599575	0.187777	0	0.20339	0.548875	0	0	0.00136461	0.00427376	0	0.261982	0.732379	1.20E-08	0	6.30E-08	3.27E-07	0	0.207307	0.792693	4.02E-07	0	0.00168446	0.00873144	0	0.205622	0.783961	0.0104163	0	0.00525865	0.0272586	0	0.200364	0.756703	0.000552358	0	0.000861091	0.00446348	0	0.206356	0.787767	0.000211045	0	0.000916289	0.0047496	0	0.206356	0.787767	0.00587693	0	0.00599276	0.0310639	0	0.200364	0.756703	0.0429336	0	0.105915	0.549027	0	0.0944482	0.207676	0.00563838	0	0.0585919	0.183504	0	0.20339	0.548875	0.247734	0	0.108942	0.341199	0	0.0944482	0.207676	0.697876	0	0.0944482	0.207676	0	0	0
162	0	0	1.32E-08	3.56E-09	0	0.792693	0.207307	0	0	1.32E-08	3.56E-09	0	0.792693	0.207307	0	0	4.42E-07	1.19E-07	0	0.792693	0.207307	0	0	0.0114503	0.00309407	0	0.781243	0.204213	0	0	0.000231997	6.27E-05	0	0.792461	0.207244	0	0	0.000231997	6.27E-05	0	0.792461	0.207244	0	0	0.000607195	0.000164073	0	0.792086	0.207143	0	0	0.000607195	0.000164073	0	0.792086	0.207143	0	0	0.00192127	0.00595158	0	0.261426	0.730702	0	0	0.0844161	0.261495	0	0.178933	0.475157	0	0	0.00192127	0.00595158	0	0.261426	0.730702	1.68E-08	0	4.28E-07	1.16E-07	0	0.792693	0.207307	5.61E-07	0	0.0114499	0.00309393	0	0.781243	0.204213	0.0145444	0	0.035745	0.0096589	0	0.745498	0.194554	0.000771268	0	0.00585315	0.0015816	0	0.786233	0.205561	0.000294686	0	0.00622835	0.00168299	0	0.786233	0.205561	0.00820603	0	0.040735	0.0110073	0	0.745498	0.194554	0.0599483	0	0.719946	0.194544	0	0.0255521	9.98E-06	0.00787284	0	0.0824927	0.255545	0	0.178933	0.475157	0.345911	0	0.153381	0.475147	0	0.0255521	9.98E-06	0.974438	0	0.0255521	9.98E-06	0	0	0
163	0	0	3.56E-09	1.34E-08	0	0.207307	0.792693	0	0	3.56E-09	1.34E-08	0	0.207307	0.792693	0	0	1.19E-07	4.47E-07	0	0.207307	0.792693	0	0	0.00309404	0.0115955	0	0.204213	0.781098	0	0	6.27E-05	0.000234936	0	0.207244	0.792458	0	0	6.27E-05	0.000234936	0	0.207244	0.792458	0	0	0.000164073	0.000614887	0	0.207143	0.792078	0	0	0.000164073	0.000614887	0	0.207143	0.792078	0	0	0.00595168	0.00199998	0	0.730701	0.261347	0	0	0.261494	0.0878774	0	0.475154	0.175474	0	0	0.00595168	0.00199998	0	0.730701	0.261347	1.69E-08	0	1.16E-07	4.34E-07	0	0.207307	0.792693	5.66E-07	0	0.0030939	0.0115951	0	0.204213	0.781098	0.0146895	0	0.00965872	0.0361985	0	0.194554	0.744899	0.00077896	0	0.00158159	0.00592736	0	0.205561	0.786151	0.000297625	0	0.00168298	0.00630731	0	0.205561	0.786151	0.00828791	0	0.0110071	0.0412518	0	0.194554	0.744899	0.0605468	0	0.194538	0.72909	0	1.61E-05	0.0158094	0.00795166	0	0.255547	0.0858731	0	0.475154	0.175474	0.349372	0	0.475138	0.159664	0	1.61E-05	0.0158094	0.984174	0	1.61E-05	0.0158094	0	0	0
164	0	0	3.56E-09	1.34E-08	0	0.207307	0.792693	0	0	3.56E-09	1.34E-08	0	0.207307	0.792693	0	0	1.19E-07	4.47E-07	0	0.207307	0.792693	0	0	0.00309405	0.0115955	0	0.204213	0.781098	0	0	6.27E-05	0.000234936	0	0.207244	0.792458	0	0	6.27E-05	0.000234936	0	0.207244	0.792458	0	0	0.000164073	0.000614887	0	0.207143	0.792078	0	0	0.000164073	0.000614887	0	0.207143	0.792078	0	0	0.00595184	0.00200005	0	0.730701	0.261347	0	0	0.261495	0.0878868	0	0.475147	0.175471	0	0	0.00595184	0.00200005	0	0.730701	0.261347	1.69E-08	0	1.16E-07	4.34E-07	0	0.207307	0.792693	5.66E-07	0	0.0030939	0.0115951	0	0.204213	0.781098	0.0146896	0	0.00965872	0.0361986	0	0.194554	0.744899	0.00077896	0	0.00158159	0.00592736	0	0.205561	0.786151	0.000297625	0	0.00168298	0.00630731	0	0.205561	0.786151	0.00828791	0	0.0110071	0.0412518	0	0.194554	0.744899	0.0605468	0	0.194538	0.72909	0	1.61E-05	0.0158093	0.00795189	0	0.255554	0.0858762	0	0.475147	0.175471	0.349382	0	0.475131	0.159662	0	1.61E-05	0.0158093	0.984175	0	1.61E-05	0.0158093	0	0	0
165	0	0	2.22E-07	5.79E-08	0	0.792693	0.207307	0	0	2.22E-07	5.79E-08	0	0.792693	0.207307	0	0	7.42E-06	1.94E-06	0	0.792686	0.207305	0	0	0.19232	0.050296	0	0.600373	0.157011	0	0	0.00101906	0.00389655	0	0.206288	0.788797	0	0	0.00101906	0.00389655	0	0.206288	0.788797	0	0	0.00266715	0.0101983	0	0.20464	0.782495	0	0	0.00266715	0.0101983	0	0.20464	0.782495	0	0	0.0167654	0.00599342	0	0.719887	0.257354	0	0	0.263343	0.736612	0	3.16E-05	1.41E-05	0	0	0.0167654	0.00599342	0	0.719887	0.257354	2.79E-07	0	7.19E-06	1.88E-06	0	0.792686	0.207305	9.35E-06	0	0.192313	0.0502936	0	0.600373	0.157011	0.242616	0	0.600373	0.157011	0	1.07E-21	1.08E-21	0.0128654	0	0.0257102	0.0983088	0	0.17893	0.684186	0.00491561	0	0.0273582	0.104611	0	0.17893	0.684186	0.136884	0	0.17893	0.684186	0	1.07E-21	1.08E-21	1	0	1.07E-21	1.08E-21	0	3.44E-26	1.42E-26	0.0227588	0	0.719856	0.25734	0	3.16E-05	1.41E-05	0.999954	0	3.16E-05	1.41E-05	0	3.44E-26	1.42E-26	1	0	3.44E-26	1.42E-26	0	0	0
166	0	0	3.56E-09	1.36E-08	0	0.207307	0.792693	0	0	3.56E-09	1.36E-08	0	0.207307	0.792693	0	0	1.19E-07	4.56E-07	0	0.207307	0.792693	0	0	0.00309415	0.0118313	0	0.204213	0.780862	0	0	6.27E-05	0.000239712	0	0.207244	0.792453	0	0	6.27E-05	0.000239712	0	0.207244	0.792453	0	0	0.000164079	0.000627389	0	0.207143	0.792066	0	0	0.000164079	0.000627389	0	0.207143	0.792066	0	0	0.00599338	0.0167651	0	0.257354	0.719887	0	0	0.736608	0.263337	0	1.83E-05	3.73E-05	0	0	0.00599338	0.0167651	0	0.257354	0.719887	1.72E-08	0	1.16E-07	4.43E-07	0	0.207307	0.792693	5.75E-07	0	0.00309401	0.0118308	0	0.204213	0.780862	0.0149254	0	0.00965904	0.0369345	0	0.194554	0.743927	0.000791467	0	0.00158165	0.00604787	0	0.205561	0.786018	0.000302404	0	0.00168303	0.00643555	0	0.205561	0.786018	0.00842099	0	0.0110074	0.0420905	0	0.194554	0.743927	0.061519	0	0.194544	0.743913	0	9.13E-06	1.41E-05	0.0227585	0	0.257336	0.71985	0	1.83E-05	3.73E-05	0.999944	0	9.15E-06	2.32E-05	0	9.13E-06	1.41E-05	0.999977	0	9.13E-06	1.41E-05	0	0	0
167	0	0	7.86E-09	2.56E-09	0	0.792693	0.207307	0	0	7.86E-09	2.56E-09	0	0.792693	0.207307	0	0	2.63E-07	8.57E-08	0	0.792693	0.207307	0	0	0.00682177	0.00222203	0	0.785871	0.205085	0	0	0.000138217	4.50E-05	0	0.792555	0.207262	0	0	0.000138217	4.50E-05	0	0.792555	0.207262	0	0	0.000361749	0.00011783	0	0.792331	0.207189	0	0	0.000361749	0.00011783	0	0.792331	0.207189	0	0	0.00323999	0.00165565	0	0.733412	0.261692	0	0	0.142351	0.0727484	0	0.594297	0.190603	0	0	0.00323999	0.00165565	0	0.733412	0.261692	1.04E-08	0	2.55E-07	8.31E-08	0	0.792693	0.207307	3.49E-07	0	0.00682152	0.00222193	0	0.785871	0.205085	0.00904379	0	0.0212958	0.00693661	0	0.764576	0.198148	0.000479579	0	0.00348714	0.00113584	0	0.788844	0.206053	0.000183237	0	0.00371067	0.00120865	0	0.788844	0.206053	0.00510256	0	0.0242687	0.00790495	0	0.764576	0.198148	0.0372762	0	0.428923	0.139713	0	0.335653	0.058435	0.00489564	0	0.139115	0.0710889	0	0.594297	0.190603	0.2151	0	0.258644	0.132168	0	0.335653	0.058435	0.605912	0	0.335653	0.058435	0	0	0
168	0	0	7.86E-09	2.56E-09	0	0.792693	0.207307	0	0	7.86E-09	2.56E-09	0	0.792693	0.207307	0	0	2.63E-07	8.57E-08	0	0.792693	0.207307	0	0	0.00682172	0.00222201	0	0.785871	0.205085	0	0	0.000138216	4.50E-05	0	0.792555	0.207262	0	0	0.000138216	4.50E-05	0	0.792555	0.207262	0	0	0.000361747	0.000117829	0	0.792331	0.207189	0	0	0.000361747	0.000117829	0	0.792331	0.207189	0	0	0.00323985	0.00165558	0	0.733412	0.261692	0	0	0.142348	0.0727421	0	0.594303	0.190606	0	0	0.00323985	0.00165558	0	0.733412	0.261692	1.04E-08	0	2.55E-07	8.31E-08	0	0.792693	0.207307	3.49E-07	0	0.00682147	0.00222191	0	0.785871	0.205085	0.00904373	0	0.0212956	0.00693656	0	0.764576	0.198148	0.000479576	0	0.00348711	0.00113583	0	0.788844	0.206053	0.000183236	0	0.00371064	0.00120864	0	0.788844	0.206053	0.00510252	0	0.0242685	0.0079049	0	0.764576	0.198148	0.0372759	0	0.428919	0.139712	0	0.335656	0.0584361	0.00489543	0	0.139109	0.0710858	0	0.594303	0.190606	0.21509	0	0.258647	0.13217	0	0.335656	0.0584361	0.605908	0	0.335656	0.0584361	0	0	0
169	0	0	1.32E-08	3.56E-09	0	0.792693	0.207307	0	0	1.32E-08	3.56E-09	0	0.792693	0.207307	0	0	4.42E-07	1.19E-07	0	0.792693	0.207307	0	0	0.0114503	0.00309407	0	0.781243	0.204213	0	0	0.000231997	6.27E-05	0	0.792461	0.207244	0	0	0.000231997	6.27E-05	0	0.792461	0.207244	0	0	0.000607195	0.000164073	0	0.792086	0.207143	0	0	0.000607195	0.000164073	0	0.792086	0.207143	0	0	0.00192128	0.00595155	0	0.261427	0.730701	0	0	0.0844154	0.261495	0	0.178934	0.475156	0	0	0.00192128	0.00595155	0	0.261427	0.730701	1.68E-08	0	4.28E-07	1.16E-07	0	0.792693	0.207307	5.61E-07	0	0.0114499	0.00309393	0	0.781243	0.204213	0.0145444	0	0.035745	0.0096589	0	0.745498	0.194554	0.000771268	0	0.00585315	0.0015816	0	0.786233	0.205561	0.000294686	0	0.00622835	0.00168299	0	0.786233	0.205561	0.00820602	0	0.0407349	0.0110073	0	0.745498	0.194554	0.0599482	0	0.719945	0.194544	0	0.0255525	9.98E-06	0.00787283	0	0.0824931	0.255544	0	0.178934	0.475156	0.34591	0	0.153381	0.475146	0	0.0255525	9.98E-06	0.974437	0	0.0255525	9.98E-06	0	0	0
170	0	0	7.86E-09	2.56E-09	0	0.792693	0.207307	0	0	7.86E-09	2.56E-09	0	0.792693	0.207307	0	0	2.63E-07	8.57E-08	0	0.792693	0.207307	0	0	0.00682171	0.00222201	0	0.785871	0.205085	0	0	0.000138216	4.50E-05	0	0.792555	0.207262	0	0	0.000138216	4.50E-05	0	0.792555	0.207262	0	0	0.000361746	0.000117829	0	0.792331	0.207189	0	0	0.000361746	0.000117829	0	0.792331	0.207189	0	0	0.00323985	0.00165558	0	0.733412	0.261692	0	0	0.142347	0.0727418	0	0.594304	0.190607	0	0	0.00323985	0.00165558	0	0.733412	0.261692	1.04E-08	0	2.55E-07	8.31E-08	0	0.792693	0.207307	3.49E-07	0	0.00682146	0.00222191	0	0.785871	0.205085	0.00904372	0	0.0212956	0.00693655	0	0.764576	0.198148	0.000479575	0	0.00348711	0.00113583	0	0.788844	0.206053	0.000183236	0	0.00371064	0.00120864	0	0.788844	0.206053	0.00510252	0	0.0242685	0.00790489	0	0.764576	0.198148	0.0372759	0	0.428919	0.139712	0	0.335657	0.0584363	0.00489542	0	0.139109	0.0710851	0	0.594304	0.190607	0.215089	0	0.258647	0.132171	0	0.335657	0.0584363	0.605907	0	0.335657	0.0584363	0	0	0
171	0	0	1.36E-08	3.56E-09	0	0.792693	0.207307	0	0	1.36E-08	3.56E-09	0	0.792693	0.207307	0	0	4.56E-07	1.19E-07	0	0.792693	0.207307	0	0	0.0118317	0.00309423	0	0.780861	0.204213	0	0	0.000239725	6.27E-05	0	0.792453	0.207244	0	0	0.000239725	6.27E-05	0	0.792453	0.207244	0	0	0.000627421	0.000164081	0	0.792066	0.207143	0	0	0.000627421	0.000164081	0	0.792066	0.207143	0.950448	0.0495523	0	0	0	0	0	0.57378	0.42622	0	0	0	0	0	0	0	0.26335	0.73665	0	0	0	1.72E-08	0	4.43E-07	1.16E-07	0	0.792693	0.207307	5.76E-07	0	0.0118313	0.00309408	0	0.780861	0.204213	0.0149259	0	0.0369356	0.00965937	0	0.743926	0.194553	0.000791501	0	0.00604811	0.00158168	0	0.786018	0.205561	0.000302416	0	0.00643581	0.00168307	0	0.786018	0.205561	0.0084213	0	0.0420918	0.0110078	0	0.743926	0.194553	0.0615209	0	0.743926	0.194553	0	0	0	1	0	0	0	0	0	0	1	0	0	0	0	0	0	1	0	0	0	0	0	0
172	0	0	2.22E-07	5.79E-08	0	0.792693	0.207307	0	0	2.22E-07	5.79E-08	0	0.792693	0.207307	0	0	7.42E-06	1.94E-06	0	0.792686	0.207305	0	0	0.19232	0.0502964	0	0.600373	0.157011	0	0	0.00744465	0.0284661	0	0.199862	0.764227	0	0	0.00744465	0.0284661	0	0.199862	0.764227	0	0	0.0745038	0.0194846	0	0.718189	0.187822	0	0	0.0745038	0.0194846	0	0.718189	0.187822	0	0	0.00212783	0.00595178	0	0.261221	0.730699	0	0	0.0934913	0.261498	0	0.169862	0.475149	0	0	0.00212783	0.00595178	0	0.261221	0.730699	2.79E-07	0	7.19E-06	1.88E-06	0	0.792686	0.207305	9.35E-06	0	0.192313	0.0502937	0	0.600373	0.157011	0.242616	0	0.600373	0.157011	0	1.30E-09	3.20E-10	0.0939884	0	0.718189	0.187822	0	1.40E-09	4.71E-10	0.0359107	0	0.199862	0.764227	0	1.40E-09	4.71E-10	1	0	1.04E-10	1.52E-10	0	1.30E-09	3.20E-10	1	0	1.22E-09	3.19E-10	0	7.73E-11	2.29E-14	0.00807961	0	0.0913587	0.255551	0	0.169862	0.475149	0.354989	0	0.169862	0.475149	0	7.73E-11	2.29E-14	1	0	7.73E-11	2.29E-14	0	0	0
173	0.6217	0.000909844	0	0	0.377391	0	0	0.621699	0.000909972	0	0	0.377391	0	0	0.622316	0.000615142	0	0	0.377069	0	0	0.53953	0.146598	0	0	0.313873	0	0	0	0	0.00744465	0.0284661	0	0.199862	0.764227	0	0	0.00744465	0.0284661	0	0.199862	0.764227	0.819009	0.034533	0	0	0.146458	0	0	0.803109	0.0504331	0	0	0.146458	0	0	0.433238	0.0225872	0	0	0.544174	0	0	0	0	0.736642	0.263358	0	0	0	0.421476	0.0343493	0	0	0.544174	0	0	0.622609	0.000321511	0	0	0.377069	0	0	0.622931	0.0631964	0	0	0.313873	0	0	0.686127	0.313873	0	0	0	0	0	0.853542	0.146458	0	0	0	0	0	0.0359107	0	0.199862	0.764227	0	0	0	1	0	0	0	0	0	0	1	0	0	0	0	0	0	0.455826	0.544174	0	0	0	0	0	1	0	0	0	0	0	0	1	0	0	0	0	0	0
174	0	0	1.94E-09	1.01E-08	0	0.207307	0.792693	0	0	1.94E-09	1.01E-08	0	0.207307	0.792693	0	0	6.50E-08	3.37E-07	0	0.207307	0.792693	0	0	0.00168475	0.00873187	0	0.205622	0.783961	0	0	3.41E-05	0.000176916	0	0.207273	0.792516	0	0	3.41E-05	0.000176916	0	0.207273	0.792516	0	0	8.93E-05	0.000463036	0	0.207217	0.79223	0	0	8.93E-05	0.000463036	0	0.207217	0.79223	0	0	0.00136475	0.00427401	0	0.261985	0.732376	0	0	0.0599716	0.187778	0	0.203388	0.548862	0	0	0.00136475	0.00427401	0	0.261985	0.732376	1.20E-08	0	6.30E-08	3.27E-07	0	0.207307	0.792693	4.02E-07	0	0.00168452	0.00873169	0	0.205622	0.783961	0.0104166	0	0.00525872	0.0272588	0	0.200363	0.756702	0.000552369	0	0.000861107	0.00446354	0	0.206356	0.787767	0.000211048	0	0.000916306	0.00474966	0	0.206356	0.787767	0.00587701	0	0.00599287	0.0310643	0	0.200363	0.756702	0.0429342	0	0.105917	0.549031	0	0.0944467	0.207671	0.00563876	0	0.0585968	0.183514	0	0.203388	0.548862	0.247749	0	0.108942	0.341191	0	0.0944467	0.207671	0.697882	0	0.0944467	0.207671	0	0	0
175	0.906099	0.00132606	0	0	0.0925745	0	0	0.906099	0.00132624	0	0	0.0925745	0	0	0.906998	0.000896542	0	0	0.0921059	0	0	0	0	0.792689	0.207311	0	0	0	0	0	0.00101906	0.00389655	0	0.206288	0.788797	0	0	0.00101906	0.00389655	0	0.206288	0.788797	0	0	0.00266715	0.0101983	0	0.20464	0.782495	0	0	0.00266715	0.0101983	0	0.20464	0.782495	0	0	0.00599368	0.0167654	0	0.257357	0.719884	0	0	0.73662	0.26335	0	8.22E-06	2.21E-05	0	0	0.00599368	0.0167654	0	0.257357	0.719884	0.907425	0.000468588	0	0	0.0921059	0	0	0.907894	0.0921059	0	0	0	0	0	1	0	0	0	0	0	0	0.0128654	0	0.0257102	0.0983088	0	0.17893	0.684186	0.00491561	0	0.0273582	0.104611	0	0.17893	0.684186	0.136884	0	0.17893	0.684186	0	0	0	1	0	0	0	0	0	0	0.0227591	0	0.257348	0.719862	0	8.22E-06	2.21E-05	0.99997	0	8.22E-06	2.21E-05	0	0	0	1	0	0	0	0	0	0
176	0.906099	0.00132606	0	0	0.0925745	0	0	0.906099	0.00132624	0	0	0.0925745	0	0	0.906998	0.000896542	0	0	0.0921059	0	0	0	0	0.207313	0.792687	0	0	0	0	0	0.00101908	0.00389656	0	0.206288	0.788797	0	0	0.00101908	0.00389656	0	0.206288	0.788797	0	0	0.00266715	0.0101983	0	0.20464	0.782495	0	0	0.00266715	0.0101983	0	0.20464	0.782495	0	0	0.00595214	0.00212789	0	0.730697	0.261223	0	0	0.261499	0.0935106	0	0.475131	0.169859	0	0	0.00595214	0.00212789	0	0.730697	0.261223	0.907425	0.000468588	0	0	0.0921059	0	0	0.907894	0.0921059	0	0	0	0	0	1	0	0	0	0	0	0	0.0128654	0	0.0257102	0.0983088	0	0.17893	0.684186	0.00491564	0	0.0273582	0.104611	0	0.17893	0.684186	0.136884	0	0.17893	0.684186	0	0	0	1	0	0	0	0	0	0	0.00808003	0	0.255566	0.0913639	0	0.475131	0.169859	0.35501	0	0.475131	0.169859	0	0	0	1	0	0	0	0	0	0
177	0.906099	0.00132606	0	0	0.0925745	0	0	0.906099	0.00132624	0	0	0.0925745	0	0	0.906998	0.000896542	0	0	0.0921059	0	0	0	0	0.207311	0.792689	0	0	0	0.892431	0.0259031	0	0	0.0816662	0	0	0.90385	0.0144835	0	0	0.0816662	0	0	0	0	0.0745036	0.0194844	0	0.718189	0.187823	0	0	0.0745036	0.0194844	0	0.718189	0.187823	0.950448	0.0495523	0	0	0	0	0	0	0	0.736625	0.263375	0	0	0	0	0	0.263353	0.736647	0	0	0	0.907425	0.000468588	0	0	0.0921059	0	0	0.907894	0.0921059	0	0	0	0	0	1	0	0	0	0	0	0	0.093988	0	0.718189	0.187823	0	0	0	0.918334	0.0816662	0	0	0	0	0	1	0	0	0	0	0	0	1	0	0	0	0	0	0	1	0	0	0	0	0	0	1	0	0	0	0	0	0	1	0	0	0	0	0	0
178	0	0	3.56E-09	1.34E-08	0	0.207307	0.792693	0	0	3.56E-09	1.34E-08	0	0.207307	0.792693	0	0	1.19E-07	4.47E-07	0	0.207307	0.792693	0	0	0.00309414	0.0115955	0	0.204213	0.781098	0	0	6.27E-05	0.000234937	0	0.207244	0.792458	0	0	6.27E-05	0.000234937	0	0.207244	0.792458	0	0	0.000164073	0.000614888	0	0.207143	0.792078	0	0	0.000164073	0.000614888	0	0.207143	0.792078	0	0	0.00595218	0.00200025	0	0.730695	0.261352	0	0	0.261494	0.0879093	0	0.475128	0.175469	0	0	0.00595218	0.00200025	0	0.730695	0.261352	1.69E-08	0	1.16E-07	4.34E-07	0	0.207307	0.792693	5.66E-07	0	0.00309392	0.0115952	0	0.204213	0.781098	0.0146896	0	0.00965872	0.0361985	0	0.194554	0.744899	0.000778961	0	0.0015816	0.00592736	0	0.205561	0.786151	0.000297627	0	0.00168298	0.00630732	0	0.205561	0.786151	0.00828792	0	0.0110071	0.0412519	0	0.194554	0.744899	0.0605469	0	0.194538	0.729089	0	1.61E-05	0.0158103	0.00795243	0	0.255567	0.0858832	0	0.475128	0.175469	0.349403	0	0.475112	0.159659	0	1.61E-05	0.0158103	0.984174	0	1.61E-05	0.0158103	0	0	0
179	0	0	3.56E-09	1.36E-08	0	0.207307	0.792693	0	0	3.56E-09	1.36E-08	0	0.207307	0.792693	0	0	1.19E-07	4.56E-07	0	0.207307	0.792693	0	0	0.0030942	0.0118312	0	0.204213	0.780862	0	0	6.27E-05	0.000239713	0	0.207244	0.792453	0	0	6.27E-05	0.000239713	0	0.207244	0.792453	0	0	0.000164082	0.00062739	0	0.207143	0.792066	0	0	0.000164082	0.00062739	0	0.207143	0.792066	0	0	0.00599359	0.0167648	0	0.25736	0.719882	0	0	0.736586	0.263344	0	2.07E-05	4.98E-05	0	0	0.00599359	0.0167648	0	0.25736	0.719882	1.72E-08	0	1.16E-07	4.43E-07	0	0.207307	0.792693	5.76E-07	0	0.00309401	0.0118308	0	0.204213	0.780862	0.0149254	0	0.009659	0.0369343	0	0.194554	0.743928	0.000791472	0	0.00158164	0.00604785	0	0.205561	0.786018	0.000302406	0	0.00168303	0.00643553	0	0.205561	0.786018	0.00842096	0	0.0110074	0.0420903	0	0.194554	0.743928	0.0615187	0	0.194544	0.743909	0	1.00E-05	1.88E-05	0.0227584	0	0.257339	0.719832	0	2.07E-05	4.98E-05	0.99993	0	1.06E-05	3.09E-05	0	1.00E-05	1.88E-05	0.999971	0	1.00E-05	1.88E-05	0	0	0
180	0.6217	0.000909844	0	0	0.377391	0	0	0.621699	0.000909972	0	0	0.377391	0	0	0.622316	0.000615142	0	0	0.377069	0	0	0.53953	0.146598	0	0	0.313873	0	0	0	0	0.79269	0.20731	0	0	0	0.984228	0.0157715	0	0	0	0	0	0	0	0.20731	0.79269	0	0	0	0.940913	0.0590869	0	0	0	0	0	0.10288	0.0053637	0	0	0.891757	0	0	0.136253	0.101213	0	0	0.762534	0	0	0.100086	0.00815679	0	0	0.891757	0	0	0.622609	0.000321511	0	0	0.377069	0	0	0.622931	0.0631964	0	0	0.313873	0	0	0.686127	0.313873	0	0	0	0	0	1	0	0	0	0	0	0	1	0	0	0	0	0	0	1	0	0	0	0	0	0	1	0	0	0	0	0	0	0.108243	0.129223	0	0	0.762534	0	0	0.237466	0.762534	0	0	0	0	0	1	0	0	0	0	0	0
181	0.0278272	4.07E-05	0	0	0.972132	0	0	0.0278272	4.07E-05	0	0	0.972132	0	0	0.0278548	2.75E-05	0	0	0.972118	0	0	0.0241493	0.00656171	0	0	0.969289	0	0	0.0243139	0.00070572	0	0	0.97498	0	0	0.024625	0.000394598	0	0	0.97498	0	0	0.0223136	0.000940836	0	0	0.976746	0	0	0.0218804	0.00137403	0	0	0.976746	0	0	0.950448	0.0495523	0	0	0	0	0	0.57378	0.42622	0	0	0	0	0	0	0	0.263359	0.736641	0	0	0	0.0278679	1.44E-05	0	0	0.972118	0	0	0.0278823	0.00282867	0	0	0.969289	0	0	0.030711	0.0140489	0	0	0.95524	0	0	0.0232544	0.00399017	0	0	0.972755	0	0	0.0250196	0.00222496	0	0	0.972755	0	0	0.0272446	0.0175153	0	0	0.95524	0	0	0.0447599	0.95524	0	0	0	0	0	1	0	0	0	0	0	0	1	0	0	0	0	0	0	1	0	0	0	0	0	0
182	0	0	1.94E-09	1.01E-08	0	0.207307	0.792693	0	0	1.94E-09	1.01E-08	0	0.207307	0.792693	0	0	6.50E-08	3.37E-07	0	0.207307	0.792693	0	0	0.00168461	0.00873186	0	0.205622	0.783961	0	0	3.41E-05	0.000176917	0	0.207273	0.792516	0	0	3.41E-05	0.000176917	0	0.207273	0.792516	0	0	8.93E-05	0.000463037	0	0.207217	0.79223	0	0	8.93E-05	0.000463037	0	0.207217	0.79223	0	0	0.00136481	0.0042739	0	0.261993	0.732368	0	0	0.0599706	0.187775	0	0.203395	0.54886	0	0	0.00136481	0.0042739	0	0.261993	0.732368	1.20E-08	0	6.30E-08	3.27E-07	0	0.207307	0.792693	4.02E-07	0	0.00168449	0.00873158	0	0.205622	0.783961	0.0104165	0	0.0052587	0.0272589	0	0.200364	0.756702	0.00055237	0	0.000861101	0.00446353	0	0.206356	0.787767	0.000211049	0	0.0009163	0.00474966	0	0.206356	0.787767	0.005877	0	0.00599282	0.0310642	0	0.200364	0.756702	0.0429341	0	0.105916	0.549032	0	0.0944471	0.20767	0.00563871	0	0.0585984	0.183508	0	0.203395	0.54886	0.247745	0	0.108948	0.341189	0	0.0944471	0.20767	0.697883	0	0.0944471	0.20767	0	0	0
183	0	0	1.32E-08	3.56E-09	0	0.792693	0.207307	0	0	1.32E-08	3.56E-09	0	0.792693	0.207307	0	0	4.42E-07	1.19E-07	0	0.792693	0.207307	0	0	0.0114502	0.00309407	0	0.781243	0.204213	0	0	0.000231996	6.27E-05	0	0.792461	0.207244	0	0	0.000231996	6.27E-05	0	0.792461	0.207244	0	0	0.000607191	0.000164073	0	0.792086	0.207143	0	0	0.000607191	0.000164073	0	0.792086	0.207143	0	0	0.00192133	0.00595153	0	0.261437	0.73069	0	0	0.0844213	0.26149	0	0.178942	0.475147	0	0	0.00192133	0.00595153	0	0.261437	0.73069	1.68E-08	0	4.28E-07	1.16E-07	0	0.792693	0.207307	5.61E-07	0	0.0114498	0.00309393	0	0.781243	0.204213	0.0145443	0	0.0357447	0.0096589	0	0.745498	0.194554	0.000771264	0	0.00585311	0.0015816	0	0.786233	0.205561	0.000294684	0	0.00622831	0.00168299	0	0.786233	0.205561	0.00820598	0	0.0407347	0.0110073	0	0.745498	0.194554	0.0599479	0	0.719941	0.194544	0	0.0255573	9.98E-06	0.00787286	0	0.0824955	0.255543	0	0.178942	0.475147	0.345911	0	0.153384	0.475137	0	0.0255573	9.98E-06	0.974433	0	0.0255573	9.98E-06	0	0	0
184	0	0	1.32E-08	3.56E-09	0	0.792693	0.207307	0	0	1.32E-08	3.56E-09	0	0.792693	0.207307	0	0	4.42E-07	1.19E-07	0	0.792693	0.207307	0	0	0.0114502	0.0030941	0	0.781243	0.204213	0	0	0.000231996	6.27E-05	0	0.792461	0.207244	0	0	0.000231996	6.27E-05	0	0.792461	0.207244	0	0	0.000607194	0.000164075	0	0.792086	0.207143	0	0	0.000607194	0.000164075	0	0.792086	0.207143	0	0	0.00192137	0.00595156	0	0.261437	0.73069	0	0	0.0844209	0.26149	0	0.178942	0.475147	0	0	0.00192137	0.00595156	0	0.261437	0.73069	1.68E-08	0	4.28E-07	1.16E-07	0	0.792693	0.207307	5.61E-07	0	0.0114499	0.00309394	0	0.781243	0.204213	0.0145443	0	0.0357447	0.0096589	0	0.745498	0.194554	0.000771268	0	0.00585312	0.00158161	0	0.786233	0.205561	0.000294686	0	0.00622832	0.00168299	0	0.786233	0.205561	0.00820599	0	0.0407347	0.0110073	0	0.745498	0.194554	0.059948	0	0.719941	0.194544	0	0.0255574	9.98E-06	0.00787294	0	0.0824954	0.255543	0	0.178942	0.475147	0.345911	0	0.153384	0.475137	0	0.0255574	9.98E-06	0.974433	0	0.0255574	9.98E-06	0	0	0
185	0.906099	0.00132606	0	0	0.0925745	0	0	0.906099	0.00132624	0	0	0.0925745	0	0	0.906998	0.000896542	0	0	0.0921059	0	0	0	0	0.792692	0.207308	0	0	0	0.543207	0.0157668	0	0	0.441026	0	0	0.550158	0.00881587	0	0	0.441026	0	0	0.498517	0.0210196	0	0	0.480464	0	0	0.488838	0.0306978	0	0	0.480464	0	0	0.950448	0.0495523	0	0	0	0	0	0.57378	0.42622	0	0	0	0	0	0	0	0.263361	0.736639	0	0	0	0.907425	0.000468588	0	0	0.0921059	0	0	0.907894	0.0921059	0	0	0	0	0	1	0	0	0	0	0	0	0.519536	0.0891462	0	0	0.391318	0	0	0.558974	0.0497088	0	0	0.391318	0	0	0.608682	0.391318	0	0	0	0	0	1	0	0	0	0	0	0	1	0	0	0	0	0	0	1	0	0	0	0	0	0	1	0	0	0	0	0	0
186	0	0	1.36E-08	3.56E-09	0	0.792693	0.207307	0	0	1.36E-08	3.56E-09	0	0.792693	0.207307	0	0	4.56E-07	1.19E-07	0	0.792693	0.207307	0	0	0.0118317	0.00309425	0	0.780861	0.204213	0	0	0.000239726	6.27E-05	0	0.792453	0.207244	0	0	0.000239726	6.27E-05	0	0.792453	0.207244	0	0	0.000627423	0.000164083	0	0.792066	0.207143	0	0	0.000627423	0.000164083	0	0.792066	0.207143	0.433238	0.0225872	0	0	0.544174	0	0	0	0	0.736635	0.263365	0	0	0	0.421476	0.0343493	0	0	0.544174	0	0	1.72E-08	0	4.43E-07	1.16E-07	0	0.792693	0.207307	5.76E-07	0	0.0118313	0.00309408	0	0.780861	0.204213	0.014926	0	0.0369356	0.00965937	0	0.743926	0.194553	0.000791505	0	0.00604812	0.00158168	0	0.786018	0.205561	0.000302418	0	0.00643582	0.00168307	0	0.786018	0.205561	0.0084213	0	0.0420918	0.0110078	0	0.743926	0.194553	0.0615209	0	0.743926	0.194553	0	0	0	0.455826	0.544174	0	0	0	0	0	1	0	0	0	0	0	0	1	0	0	0	0	0	0
187	0	0	1.32E-08	3.56E-09	0	0.792693	0.207307	0	0	1.32E-08	3.56E-09	0	0.792693	0.207307	0	0	4.42E-07	1.19E-07	0	0.792693	0.207307	0	0	0.0114502	0.00309407	0	0.781243	0.204213	0	0	0.000231995	6.27E-05	0	0.792461	0.207244	0	0	0.000231995	6.27E-05	0	0.792461	0.207244	0	0	0.000607191	0.000164073	0	0.792086	0.207143	0	0	0.000607191	0.000164073	0	0.792086	0.207143	0	0	0.00192136	0.00595152	0	0.261438	0.730689	0	0	0.084419	0.26149	0	0.178943	0.475148	0	0	0.00192136	0.00595152	0	0.261438	0.730689	1.68E-08	0	4.28E-07	1.16E-07	0	0.792693	0.207307	5.61E-07	0	0.0114498	0.00309393	0	0.781243	0.204213	0.0145443	0	0.0357447	0.0096589	0	0.745498	0.194554	0.000771263	0	0.00585311	0.0015816	0	0.786233	0.205561	0.000294684	0	0.00622831	0.00168299	0	0.786233	0.205561	0.00820598	0	0.0407347	0.0110073	0	0.745498	0.194554	0.0599479	0	0.71994	0.194544	0	0.0255578	9.98E-06	0.00787289	0	0.0824951	0.255541	0	0.178943	0.475148	0.345909	0	0.153385	0.475138	0	0.0255578	9.98E-06	0.974432	0	0.0255578	9.98E-06	0	0	0
188	0	0	1.32E-08	3.56E-09	0	0.792693	0.207307	0	0	1.32E-08	3.56E-09	0	0.792693	0.207307	0	0	4.42E-07	1.19E-07	0	0.792693	0.207307	0	0	0.0114502	0.00309407	0	0.781243	0.204213	0	0	0.000231995	6.27E-05	0	0.792461	0.207244	0	0	0.000231995	6.27E-05	0	0.792461	0.207244	0	0	0.000607191	0.000164073	0	0.792086	0.207143	0	0	0.000607191	0.000164073	0	0.792086	0.207143	0	0	0.00192131	0.00595146	0	0.261438	0.730689	0	0	0.0844174	0.26149	0	0.178943	0.475149	0	0	0.00192131	0.00595146	0	0.261438	0.730689	1.68E-08	0	4.28E-07	1.16E-07	0	0.792693	0.207307	5.61E-07	0	0.0114498	0.00309393	0	0.781243	0.204213	0.0145443	0	0.0357447	0.0096589	0	0.745498	0.194554	0.000771263	0	0.00585311	0.0015816	0	0.786233	0.205561	0.000294684	0	0.00622831	0.00168299	0	0.786233	0.205561	0.00820598	0	0.0407347	0.0110073	0	0.745498	0.194554	0.0599479	0	0.71994	0.194544	0	0.0255578	9.98E-06	0.00787277	0	0.0824948	0.25554	0	0.178943	0.475149	0.345908	0	0.153385	0.475139	0	0.0255578	9.98E-06	0.974432	0	0.0255578	9.98E-06	0	0	0
189	0	0	7.86E-09	2.56E-09	0	0.792693	0.207307	0	0	7.86E-09	2.56E-09	0	0.792693	0.207307	0	0	2.63E-07	8.57E-08	0	0.792693	0.207307	0	0	0.00682178	0.00222201	0	0.785871	0.205085	0	0	0.000138217	4.50E-05	0	0.792555	0.207262	0	0	0.000138217	4.50E-05	0	0.792555	0.207262	0	0	0.00036175	0.000117829	0	0.792331	0.207189	0	0	0.00036175	0.000117829	0	0.792331	0.207189	0	0	0.00323976	0.00165564	0	0.733401	0.261704	0	0	0.142344	0.0727446	0	0.594296	0.190615	0	0	0.00323976	0.00165564	0	0.733401	0.261704	1.04E-08	0	2.55E-07	8.31E-08	0	0.792693	0.207307	3.49E-07	0	0.00682153	0.00222191	0	0.785871	0.205085	0.00904379	0	0.0212958	0.00693654	0	0.764576	0.198148	0.000479579	0	0.00348715	0.00113583	0	0.788844	0.206053	0.000183237	0	0.00371068	0.00120864	0	0.788844	0.206053	0.00510255	0	0.0242687	0.00790488	0	0.764576	0.198148	0.0372762	0	0.428923	0.139712	0	0.335652	0.0584365	0.0048954	0	0.139105	0.0710884	0	0.594296	0.190615	0.215089	0	0.258644	0.132179	0	0.335652	0.0584365	0.605911	0	0.335652	0.0584365	0	0	0
190	0	0	2.22E-07	5.79E-08	0	0.792693	0.207307	0	0	2.22E-07	5.79E-08	0	0.792693	0.207307	0	0	7.42E-06	1.94E-06	0	0.792686	0.207305	0	0	0.19232	0.050296	0	0.600373	0.157011	0	0	0.00744464	0.0284661	0	0.199862	0.764227	0	0	0.00744464	0.0284661	0	0.199862	0.764227	0	0	0.0745036	0.0194844	0	0.718189	0.187823	0	0	0.0745036	0.0194844	0	0.718189	0.187823	0	0	0.00595162	0.00212777	0	0.730689	0.261232	0	0	0.261495	0.0934887	0	0.475145	0.169871	0	0	0.00595162	0.00212777	0	0.730689	0.261232	2.79E-07	0	7.19E-06	1.88E-06	0	0.792686	0.207305	9.35E-06	0	0.192313	0.0502936	0	0.600373	0.157011	0.242616	0	0.600373	0.157011	0	1.08E-09	2.19E-10	0.093988	0	0.718189	0.187823	0	1.12E-09	2.61E-10	0.0359107	0	0.199862	0.764227	0	1.12E-09	2.61E-10	1	0	4.21E-11	4.21E-11	0	1.08E-09	2.19E-10	1	0	5.90E-10	1.54E-10	0	4.89E-10	6.45E-11	0.00807939	0	0.255545	0.0913602	0	0.475145	0.169871	0.354984	0	0.475145	0.169871	0	4.89E-10	6.45E-11	1	0	4.89E-10	6.45E-11	0	0	0
191	0	0	1.94E-09	1.01E-08	0	0.207307	0.792693	0	0	1.94E-09	1.01E-08	0	0.207307	0.792693	0	0	6.50E-08	3.37E-07	0	0.207307	0.792693	0	0	0.00168455	0.00873181	0	0.205622	0.783961	0	0	3.41E-05	0.000176915	0	0.207273	0.792516	0	0	3.41E-05	0.000176915	0	0.207273	0.792516	0	0	8.93E-05	0.000463031	0	0.207217	0.79223	0	0	8.93E-05	0.000463031	0	0.207217	0.79223	0	0	0.00136471	0.00427368	0	0.261995	0.732367	0	0	0.0599615	0.187774	0	0.203398	0.548866	0	0	0.00136471	0.00427368	0	0.261995	0.732367	1.20E-08	0	6.30E-08	3.27E-07	0	0.207307	0.792693	4.02E-07	0	0.00168446	0.0087315	0	0.205622	0.783961	0.0104164	0	0.00525865	0.0272588	0	0.200364	0.756703	0.000552361	0	0.000861091	0.00446351	0	0.206356	0.787767	0.000211046	0	0.000916289	0.00474962	0	0.206356	0.787767	0.00587696	0	0.00599275	0.0310641	0	0.200364	0.756703	0.0429338	0	0.105915	0.54903	0	0.0944483	0.207673	0.00563839	0	0.0585962	0.183501	0	0.203398	0.548866	0.247735	0	0.10895	0.341194	0	0.0944483	0.207673	0.697879	0	0.0944483	0.207673	0	0	0
192	0	0	7.86E-09	2.56E-09	0	0.792693	0.207307	0	0	7.86E-09	2.56E-09	0	0.792693	0.207307	0	0	2.63E-07	8.57E-08	0	0.792693	0.207307	0	0	0.00682178	0.002222	0	0.785871	0.205085	0	0	0.000138217	4.50E-05	0	0.792555	0.207262	0	0	0.000138217	4.50E-05	0	0.792555	0.207262	0	0	0.00036175	0.000117829	0	0.792331	0.207189	0	0	0.00036175	0.000117829	0	0.792331	0.207189	0	0	0.00323976	0.00165564	0	0.733401	0.261704	0	0	0.142345	0.0727445	0	0.594296	0.190615	0	0	0.00323976	0.00165564	0	0.733401	0.261704	1.04E-08	0	2.55E-07	8.31E-08	0	0.792693	0.207307	3.49E-07	0	0.00682153	0.00222191	0	0.785871	0.205085	0.00904378	0	0.0212958	0.00693654	0	0.764576	0.198148	0.000479579	0	0.00348714	0.00113583	0	0.788844	0.206053	0.000183237	0	0.00371068	0.00120864	0	0.788844	0.206053	0.00510255	0	0.0242687	0.00790488	0	0.764576	0.198148	0.0372762	0	0.428923	0.139712	0	0.335652	0.0584365	0.0048954	0	0.139105	0.0710885	0	0.594296	0.190615	0.215089	0	0.258644	0.132179	0	0.335652	0.0584365	0.605911	0	0.335652	0.0584365	0	0	0
193	0	0	7.86E-09	2.56E-09	0	0.792693	0.207307	0	0	7.86E-09	2.56E-09	0	0.792693	0.207307	0	0	2.63E-07	8.57E-08	0	0.792693	0.207307	0	0	0.00682179	0.002222	0	0.785871	0.205085	0	0	0.000138218	4.50E-05	0	0.792555	0.207262	0	0	0.000138218	4.50E-05	0	0.792555	0.207262	0	0	0.00036175	0.000117829	0	0.792331	0.207189	0	0	0.00036175	0.000117829	0	0.792331	0.207189	0	0	0.00323978	0.00165565	0	0.733401	0.261704	0	0	0.142345	0.0727454	0	0.594295	0.190615	0	0	0.00323978	0.00165565	0	0.733401	0.261704	1.04E-08	0	2.55E-07	8.31E-08	0	0.792693	0.207307	3.49E-07	0	0.00682154	0.00222191	0	0.785871	0.205085	0.00904379	0	0.0212959	0.00693655	0	0.764576	0.198148	0.000479579	0	0.00348715	0.00113583	0	0.788844	0.206053	0.000183237	0	0.00371068	0.00120864	0	0.788844	0.206053	0.00510256	0	0.0242688	0.00790488	0	0.764576	0.198148	0.0372762	0	0.428924	0.139712	0	0.335652	0.0584364	0.00489542	0	0.139106	0.0710888	0	0.594295	0.190615	0.21509	0	0.258643	0.132179	0	0.335652	0.0584364	0.605912	0	0.335652	0.0584364	0	0	0
194	0	0	1.32E-08	3.56E-09	0	0.792693	0.207307	0	0	1.32E-08	3.56E-09	0	0.792693	0.207307	0	0	4.42E-07	1.19E-07	0	0.792693	0.207307	0	0	0.0114502	0.00309407	0	0.781243	0.204213	0	0	0.000231995	6.27E-05	0	0.792461	0.207244	0	0	0.000231995	6.27E-05	0	0.792461	0.207244	0	0	0.000607191	0.000164073	0	0.792086	0.207143	0	0	0.000607191	0.000164073	0	0.792086	0.207143	0	0	0.00192135	0.00595154	0	0.261438	0.730689	0	0	0.0844222	0.26149	0	0.178942	0.475146	0	0	0.00192135	0.00595154	0	0.261438	0.730689	1.68E-08	0	4.28E-07	1.16E-07	0	0.792693	0.207307	5.61E-07	0	0.0114498	0.00309393	0	0.781243	0.204213	0.0145443	0	0.0357447	0.0096589	0	0.745498	0.194554	0.000771263	0	0.00585311	0.0015816	0	0.786233	0.205561	0.000294684	0	0.00622831	0.00168299	0	0.786233	0.205561	0.00820598	0	0.0407347	0.0110073	0	0.745498	0.194554	0.0599479	0	0.719941	0.194544	0	0.0255577	9.98E-06	0.00787289	0	0.0824962	0.255543	0	0.178942	0.475146	0.345912	0	0.153384	0.475136	0	0.0255577	9.98E-06	0.974432	0	0.0255577	9.98E-06	0	0	0
195	0	0	3.56E-09	1.36E-08	0	0.207307	0.792693	0	0	3.56E-09	1.36E-08	0	0.207307	0.792693	0	0	1.19E-07	4.56E-07	0	0.207307	0.792693	0	0	0.00309429	0.0118315	0	0.204213	0.780862	0	0	6.27E-05	0.000239717	0	0.207244	0.792453	0	0	6.27E-05	0.000239717	0	0.207244	0.792453	0	0	0.000164088	0.000627402	0	0.207143	0.792066	0	0	0.000164088	0.000627402	0	0.207143	0.792066	0	0	0.0167656	0.00599396	0	0.719874	0.257366	0	0	0.263359	0.736621	0	1.38E-05	5.38E-06	0	0	0.0167656	0.00599396	0	0.719874	0.257366	1.72E-08	0	1.16E-07	4.43E-07	0	0.207307	0.792693	5.76E-07	0	0.00309414	0.011831	0	0.204213	0.780862	0.0149257	0	0.00965947	0.0369352	0	0.194553	0.743927	0.000791489	0	0.00158172	0.00604798	0	0.205561	0.786018	0.000302411	0	0.00168311	0.00643566	0	0.205561	0.786018	0.00842118	0	0.0110079	0.0420913	0	0.194553	0.743927	0.0615204	0	0.194553	0.743926	0	1.15E-09	5.94E-07	0.0227596	0	0.719861	0.257361	0	1.38E-05	5.38E-06	0.999981	0	1.38E-05	4.78E-06	0	1.15E-09	5.94E-07	0.999999	0	1.15E-09	5.94E-07	0	0	0
196	0	0	5.79E-08	2.22E-07	0	0.207307	0.792693	0	0	5.79E-08	2.22E-07	0	0.207307	0.792693	0	0	1.94E-06	7.42E-06	0	0.207305	0.792686	0	0	0.0502963	0.192318	0	0.157011	0.600375	0	0	0.00744464	0.0284661	0	0.199862	0.764227	0	0	0.00744464	0.0284661	0	0.199862	0.764227	0.819009	0.034533	0	0	0.146458	0	0	0.803109	0.0504331	0	0	0.146458	0	0	0.433238	0.0225872	0	0	0.544174	0	0	0	0	0.263371	0.736629	0	0	0	0.421476	0.0343493	0	0	0.544174	0	0	2.79E-07	0	1.88E-06	7.19E-06	0	0.207305	0.792686	9.35E-06	0	0.050294	0.192311	0	0.157011	0.600375	0.242615	0	0.157011	0.600375	0	0	0	0.853542	0.146458	0	0	0	0	0	0.0359107	0	0.199862	0.764227	0	0	0	1	0	0	0	0	0	0	1	0	0	0	0	0	0	0.455826	0.544174	0	0	0	0	0	1	0	0	0	0	0	0	1	0	0	0	0	0	0
197	0	0	3.56E-09	1.34E-08	0	0.207307	0.792693	0	0	3.56E-09	1.34E-08	0	0.207307	0.792693	0	0	1.19E-07	4.47E-07	0	0.207307	0.792693	0	0	0.00309405	0.0115954	0	0.204213	0.781098	0	0	6.27E-05	0.000234935	0	0.207244	0.792458	0	0	6.27E-05	0.000234935	0	0.207244	0.792458	0	0	0.000164075	0.000614886	0	0.207143	0.792078	0	0	0.000164075	0.000614886	0	0.207143	0.792078	0	0	0.00595161	0.00200007	0	0.730688	0.26136	0	0	0.261489	0.087882	0	0.475145	0.175484	0	0	0.00595161	0.00200007	0	0.730688	0.26136	1.69E-08	0	1.16E-07	4.34E-07	0	0.207307	0.792693	5.66E-07	0	0.0030939	0.011595	0	0.204213	0.781098	0.0146895	0	0.00965872	0.0361984	0	0.194554	0.744899	0.000778961	0	0.00158159	0.00592733	0	0.205561	0.786151	0.000297624	0	0.00168298	0.00630728	0	0.205561	0.786151	0.00828788	0	0.0110071	0.0412516	0	0.194554	0.744899	0.0605466	0	0.194538	0.729086	0	1.61E-05	0.0158132	0.00795168	0	0.255543	0.0858763	0	0.475145	0.175484	0.349371	0	0.475129	0.159671	0	1.61E-05	0.0158132	0.984171	0	1.61E-05	0.0158132	0	0	0
198	0	0	1.32E-08	3.56E-09	0	0.792693	0.207307	0	0	1.32E-08	3.56E-09	0	0.792693	0.207307	0	0	4.42E-07	1.19E-07	0	0.792693	0.207307	0	0	0.0114502	0.00309407	0	0.781243	0.204213	0	0	0.000231995	6.27E-05	0	0.792461	0.207244	0	0	0.000231995	6.27E-05	0	0.792461	0.207244	0	0	0.000607191	0.000164073	0	0.792086	0.207143	0	0	0.000607191	0.000164073	0	0.792086	0.207143	0	0	0.00192136	0.00595153	0	0.261439	0.730688	0	0	0.0844215	0.261489	0	0.178944	0.475146	0	0	0.00192136	0.00595153	0	0.261439	0.730688	1.68E-08	0	4.28E-07	1.16E-07	0	0.792693	0.207307	5.61E-07	0	0.0114498	0.00309393	0	0.781243	0.204213	0.0145443	0	0.0357447	0.0096589	0	0.745498	0.194554	0.000771263	0	0.00585311	0.0015816	0	0.786233	0.205561	0.000294684	0	0.0062283	0.00168299	0	0.786233	0.205561	0.00820597	0	0.0407346	0.0110073	0	0.745498	0.194554	0.0599479	0	0.71994	0.194544	0	0.0255583	9.98E-06	0.00787289	0	0.0824957	0.255542	0	0.178944	0.475146	0.345911	0	0.153385	0.475136	0	0.0255583	9.98E-06	0.974432	0	0.0255583	9.98E-06	0	0	0
199	0	0	3.56E-09	1.36E-08	0	0.207307	0.792693	0	0	3.56E-09	1.36E-08	0	0.207307	0.792693	0	0	1.19E-07	4.56E-07	0	0.207307	0.792693	0	0	0.00309428	0.0118315	0	0.204213	0.780862	0	0	6.27E-05	0.000239717	0	0.207244	0.792453	0	0	6.27E-05	0.000239717	0	0.207244	0.792453	0	0	0.000164086	0.0006274	0	0.207143	0.792066	0	0	0.000164086	0.0006274	0	0.207143	0.792066	0.10288	0.0053637	0	0	0.891757	0	0	0.136253	0.101213	0	0	0.762534	0	0	0.100086	0.00815679	0	0	0.891757	0	0	1.72E-08	0	1.16E-07	4.43E-07	0	0.207307	0.792693	5.76E-07	0	0.00309414	0.011831	0	0.204213	0.780862	0.0149257	0	0.00965947	0.0369352	0	0.194553	0.743927	0.000791486	0	0.00158172	0.00604798	0	0.205561	0.786018	0.000302411	0	0.00168311	0.00643566	0	0.205561	0.786018	0.00842118	0	0.0110079	0.0420913	0	0.194553	0.743927	0.0615204	0	0.194553	0.743927	0	0	0	0.108243	0.129223	0	0	0.762534	0	0	0.237466	0.762534	0	0	0	0	0	1	0	0	0	0	0	0
200	0	0	1.94E-09	1.01E-08	0	0.207307	0.792693	0	0	1.94E-09	1.01E-08	0	0.207307	0.792693	0	0	6.50E-08	3.37E-07	0	0.207307	0.792693	0	0	0.00168457	0.00873184	0	0.205622	0.783961	0	0	3.41E-05	0.000176916	0	0.207273	0.792516	0	0	3.41E-05	0.000176916	0	0.207273	0.792516	0	0	8.93E-05	0.000463034	0	0.207217	0.79223	0	0	8.93E-05	0.000463034	0	0.207217	0.79223	0	0	0.00136476	0.00427376	0	0.261996	0.732365	0	0	0.0599661	0.187773	0	0.203399	0.548862	0	0	0.00136476	0.00427376	0	0.261996	0.732365	1.20E-08	0	6.30E-08	3.27E-07	0	0.207307	0.792693	4.02E-07	0	0.00168447	0.00873154	0	0.205622	0.783961	0.0104164	0	0.00525866	0.0272588	0	0.200364	0.756702	0.000552365	0	0.000861094	0.00446352	0	0.206356	0.787767	0.000211047	0	0.000916292	0.00474964	0	0.206356	0.787767	0.00587698	0	0.00599277	0.0310642	0	0.200364	0.756702	0.0429339	0	0.105916	0.549031	0	0.094448	0.207671	0.00563852	0	0.0585973	0.183503	0	0.203399	0.548862	0.247739	0	0.108951	0.341191	0	0.094448	0.207671	0.697881	0	0.094448	0.207671	0	0	0
201	0.0278272	4.07E-05	0	0	0.972132	0	0	0.0278272	4.07E-05	0	0	0.972132	0	0	0.0278548	2.75E-05	0	0	0.972118	0	0	0.0241493	0.00656171	0	0	0.969289	0	0	0.0243139	0.00070572	0	0	0.97498	0	0	0.024625	0.000394598	0	0	0.97498	0	0	0.0223136	0.000940836	0	0	0.976746	0	0	0.0218804	0.00137403	0	0	0.976746	0	0	0	0	0.00599432	0.0167657	0	0.257367	0.719873	0.57378	0.42622	0	0	0	0	0	0	0	0.00599417	0.0167659	0	0.257367	0.719873	0.0278679	1.44E-05	0	0	0.972118	0	0	0.0278823	0.00282867	0	0	0.969289	0	0	0.030711	0.0140489	0	0	0.95524	0	0	0.0232544	0.00399017	0	0	0.972755	0	0	0.0250196	0.00222496	0	0	0.972755	0	0	0.0272446	0.0175153	0	0	0.95524	0	0	0.0447599	0.95524	0	0	0	0	0	0.0227601	0	0.257367	0.719873	0	0	0	1	0	0	0	0	0	0	1	0	0	0	0	0	0
202	0	0	1.32E-08	3.56E-09	0	0.792693	0.207307	0	0	1.32E-08	3.56E-09	0	0.792693	0.207307	0	0	4.42E-07	1.19E-07	0	0.792693	0.207307	0	0	0.0114502	0.0030941	0	0.781243	0.204213	0	0	0.000231996	6.27E-05	0	0.792461	0.207244	0	0	0.000231996	6.27E-05	0	0.792461	0.207244	0	0	0.000607193	0.000164075	0	0.792086	0.207143	0	0	0.000607193	0.000164075	0	0.792086	0.207143	0	0	0.00193104	0.00595479	0	0.261436	0.730678	0	0	0.0844256	0.261494	0	0.178942	0.475138	0	0	0.00192464	0.00596119	0	0.261436	0.730678	1.68E-08	0	4.28E-07	1.16E-07	0	0.792693	0.207307	5.61E-07	0	0.0114498	0.00309394	0	0.781243	0.204213	0.0145443	0	0.0357447	0.0096589	0	0.745498	0.194554	0.000771268	0	0.00585311	0.00158161	0	0.786233	0.205561	0.000294686	0	0.00622831	0.00168299	0	0.786233	0.205561	0.00820598	0	0.0407347	0.0110073	0	0.745498	0.194554	0.0599479	0	0.71994	0.194544	0	0.0255583	9.98E-06	0.00788583	0	0.0824942	0.25554	0	0.178942	0.475138	0.34592	0	0.153384	0.475128	0	0.0255583	9.98E-06	0.974432	0	0.0255583	9.98E-06	0	0	0
203	0	0	1.94E-09	1.01E-08	0	0.207307	0.792693	0	0	1.94E-09	1.01E-08	0	0.207307	0.792693	0	0	6.50E-08	3.37E-07	0	0.207307	0.792693	0	0	0.00168456	0.00873192	0	0.205622	0.783961	0	0	3.41E-05	0.000176917	0	0.207273	0.792516	0	0	3.41E-05	0.000176917	0	0.207273	0.792516	0	0	8.93E-05	0.000463037	0	0.207217	0.79223	0	0	8.93E-05	0.000463037	0	0.207217	0.79223	0	0	0.00137206	0.00427578	0	0.262009	0.732343	0	0	0.0599686	0.187781	0	0.203403	0.548847	0	0	0.00136714	0.0042807	0	0.262009	0.732343	1.20E-08	0	6.30E-08	3.27E-07	0	0.207307	0.792693	4.02E-07	0	0.00168447	0.0087316	0	0.205622	0.783961	0.0104165	0	0.00525868	0.0272591	0	0.200364	0.756702	0.000552367	0	0.000861097	0.00446356	0	0.206356	0.787767	0.000211048	0	0.000916295	0.00474968	0	0.206356	0.787767	0.00587703	0	0.00599279	0.0310644	0	0.200364	0.756702	0.0429342	0	0.105916	0.549037	0	0.0944475	0.207666	0.00564784	0	0.0586055	0.183496	0	0.203403	0.548847	0.247749	0	0.108956	0.341182	0	0.0944475	0.207666	0.697887	0	0.0944475	0.207666	0	0	0
204	0	0	1.94E-09	1.01E-08	0	0.207307	0.792693	0	0	1.94E-09	1.01E-08	0	0.207307	0.792693	0	0	6.50E-08	3.37E-07	0	0.207307	0.792693	0	0	0.00168458	0.0087319	0	0.205622	0.783961	0	0	3.41E-05	0.000176917	0	0.207273	0.792516	0	0	3.41E-05	0.000176917	0	0.207273	0.792516	0	0	8.93E-05	0.000463038	0	0.207217	0.79223	0	0	8.93E-05	0.000463038	0	0.207217	0.79223	0	0	0.00136504	0.00427369	0	0.262011	0.73235	0	0	0.0599696	0.187774	0	0.203406	0.548851	0	0	0.00136498	0.00427375	0	0.262011	0.73235	1.20E-08	0	6.30E-08	3.27E-07	0	0.207307	0.792693	4.02E-07	0	0.00168447	0.00873161	0	0.205622	0.783961	0.0104165	0	0.00525866	0.027259	0	0.200364	0.756702	0.000552369	0	0.000861094	0.00446356	0	0.206356	0.787767	0.000211049	0	0.000916292	0.00474968	0	0.206356	0.787767	0.00587702	0	0.00599277	0.0310644	0	0.200364	0.756702	0.0429342	0	0.105916	0.549035	0	0.094448	0.207667	0.00563873	0	0.0586057	0.183499	0	0.203406	0.548851	0.247744	0	0.108958	0.341184	0	0.094448	0.207667	0.697885	0	0.094448	0.207667	0	0	0
205	0.0278272	4.07E-05	0	0	0.972132	0	0	0.0278272	4.07E-05	0	0	0.972132	0	0	0.0278548	2.75E-05	0	0	0.972118	0	0	0.0241493	0.00656171	0	0	0.969289	0	0	0.0243139	0.00070572	0	0	0.97498	0	0	0.024625	0.000394598	0	0	0.97498	0	0	0.0223136	0.000940836	0	0	0.976746	0	0	0.0218804	0.00137403	0	0	0.976746	0	0	0.950448	0.0495523	0	0	0	0	0	0.57378	0.42622	0	0	0	0	0	0	0	0.263378	0.736622	0	0	0	0.0278679	1.44E-05	0	0	0.972118	0	0	0.0278823	0.00282867	0	0	0.969289	0	0	0.030711	0.0140489	0	0	0.95524	0	0	0.0232544	0.00399017	0	0	0.972755	0	0	0.0250196	0.00222496	0	0	0.972755	0	0	0.0272446	0.0175153	0	0	0.95524	0	0	0.0447599	0.95524	0	0	0	0	0	1	0	0	0	0	0	0	1	0	0	0	0	0	0	1	0	0	0	0	0	0
206	0	0	2.22E-07	5.79E-08	0	0.792693	0.207307	0	0	2.22E-07	5.79E-08	0	0.792693	0.207307	0	0	7.42E-06	1.94E-06	0	0.792686	0.207305	0	0	0.19232	0.0502964	0	0.600373	0.157011	0	0	0.00101908	0.00389657	0	0.206288	0.788797	0	0	0.00101908	0.00389657	0	0.206288	0.788797	0	0	0.00266718	0.0101983	0	0.20464	0.782495	0	0	0.00266718	0.0101983	0	0.20464	0.782495	0	0	0.00599437	0.016765	0	0.257382	0.719858	0	0	0.736606	0.263374	0	6.78E-06	1.36E-05	0	0	0.00599437	0.016765	0	0.257382	0.719858	2.79E-07	0	7.19E-06	1.88E-06	0	0.792686	0.207305	9.35E-06	0	0.192313	0.0502937	0	0.600373	0.157011	0.242616	0	0.600373	0.157011	0	2.88E-20	2.93E-20	0.0128655	0	0.0257102	0.0983088	0	0.178929	0.684186	0.00491564	0	0.0273582	0.104611	0	0.178929	0.684186	0.136884	0	0.178929	0.684186	0	2.88E-20	2.93E-20	1	0	2.88E-20	2.93E-20	0	4.56E-25	2.07E-25	0.0227594	0	0.257376	0.719845	0	6.78E-06	1.36E-05	0.99998	0	6.78E-06	1.36E-05	0	4.56E-25	2.07E-25	1	0	4.56E-25	2.07E-25	0	0	0
207	0	0	1.94E-09	1.01E-08	0	0.207307	0.792693	0	0	1.94E-09	1.01E-08	0	0.207307	0.792693	0	0	6.50E-08	3.37E-07	0	0.207307	0.792693	0	0	0.0016846	0.00873193	0	0.205622	0.783961	0	0	3.41E-05	0.000176918	0	0.207273	0.792516	0	0	3.41E-05	0.000176918	0	0.207273	0.792516	0	0	8.93E-05	0.000463039	0	0.207217	0.79223	0	0	8.93E-05	0.000463039	0	0.207217	0.79223	0	0	0.00136493	0.00427373	0	0.262012	0.732349	0	0	0.0599751	0.187771	0	0.203407	0.548847	0	0	0.00136493	0.00427373	0	0.262012	0.732349	1.20E-08	0	6.30E-08	3.27E-07	0	0.207307	0.792693	4.02E-07	0	0.00168448	0.00873165	0	0.205622	0.783961	0.0104165	0	0.00525868	0.0272591	0	0.200364	0.756702	0.00055237	0	0.000861098	0.00446357	0	0.206356	0.787767	0.00021105	0	0.000916296	0.00474969	0	0.206356	0.787767	0.00587704	0	0.0059928	0.0310645	0	0.200364	0.756702	0.0429343	0	0.105916	0.549037	0	0.0944475	0.207665	0.00563865	0	0.0586052	0.183502	0	0.203407	0.548847	0.247746	0	0.108959	0.341181	0	0.0944475	0.207665	0.697887	0	0.0944475	0.207665	0	0	0
208	0.0278272	4.07E-05	0	0	0.972132	0	0	0.0278272	4.07E-05	0	0	0.972132	0	0	0.0278548	2.75E-05	0	0	0.972118	0	0	0.0241493	0.00656171	0	0	0.969289	0	0	0.0243139	0.00070572	0	0	0.97498	0	0	0.024625	0.000394598	0	0	0.97498	0	0	0.0223136	0.000940836	0	0	0.976746	0	0	0.0218804	0.00137403	0	0	0.976746	0	0	0	0	0.0167655	0.00599441	0	0.719858	0.257383	0.57378	0.42622	0	0	0	0	0	0	0	0.0167655	0.00599441	0	0.719858	0.257383	0.0278679	1.44E-05	0	0	0.972118	0	0	0.0278823	0.00282867	0	0	0.969289	0	0	0.030711	0.0140489	0	0	0.95524	0	0	0.0232544	0.00399017	0	0	0.972755	0	0	0.0250196	0.00222496	0	0	0.972755	0	0	0.0272446	0.0175153	0	0	0.95524	0	0	0.0447599	0.95524	0	0	0	0	0	0.0227599	0	0.719858	0.257383	0	0	0	1	0	0	0	0	0	0	1	0	0	0	0	0	0
209	0	0	1.94E-09	1.01E-08	0	0.207307	0.792693	0	0	1.94E-09	1.01E-08	0	0.207307	0.792693	0	0	6.50E-08	3.37E-07	0	0.207307	0.792693	0	0	0.00168457	0.0087319	0	0.205622	0.783961	0	0	3.41E-05	0.000176917	0	0.207273	0.792516	0	0	3.41E-05	0.000176917	0	0.207273	0.792516	0	0	8.93E-05	0.000463038	0	0.207217	0.79223	0	0	8.93E-05	0.000463038	0	0.207217	0.79223	0	0	0.00136488	0.00427363	0	0.262012	0.732349	0	0	0.0599706	0.18777	0	0.203409	0.548851	0	0	0.00136488	0.00427363	0	0.262012	0.732349	1.20E-08	0	6.30E-08	3.27E-07	0	0.207307	0.792693	4.02E-07	0	0.00168447	0.0087316	0	0.205622	0.783961	0.0104165	0	0.00525866	0.027259	0	0.200364	0.756702	0.000552368	0	0.000861093	0.00446356	0	0.206356	0.787767	0.000211049	0	0.000916292	0.00474968	0	0.206356	0.787767	0.00587702	0	0.00599277	0.0310644	0	0.200364	0.756702	0.0429342	0	0.105916	0.549035	0	0.094448	0.207667	0.00563851	0	0.0586031	0.183498	0	0.203409	0.548851	0.24774	0	0.108961	0.341184	0	0.094448	0.207667	0.697885	0	0.094448	0.207667	0	0	0
210	0	0	1.32E-08	3.56E-09	0	0.792693	0.207307	0	0	1.32E-08	3.56E-09	0	0.792693	0.207307	0	0	4.42E-07	1.19E-07	0	0.792693	0.207307	0	0	0.0114501	0.00309407	0	0.781243	0.204213	0	0	0.000231993	6.27E-05	0	0.792461	0.207244	0	0	0.000231993	6.27E-05	0	0.792461	0.207244	0	0	0.000607185	0.000164073	0	0.792086	0.207143	0	0	0.000607185	0.000164073	0	0.792086	0.207143	0	0	0.0019214	0.00595135	0	0.261456	0.730671	0	0	0.0844229	0.261484	0	0.178957	0.475136	0	0	0.0019214	0.00595135	0	0.261456	0.730671	1.68E-08	0	4.28E-07	1.16E-07	0	0.792693	0.207307	5.61E-07	0	0.0114497	0.00309393	0	0.781243	0.204213	0.0145442	0	0.0357443	0.0096589	0	0.745499	0.194554	0.000771257	0	0.00585305	0.0015816	0	0.786233	0.205561	0.000294682	0	0.00622824	0.00168299	0	0.786233	0.205561	0.00820591	0	0.0407342	0.0110073	0	0.745499	0.194554	0.0599474	0	0.719933	0.194544	0	0.0255658	9.98E-06	0.00787275	0	0.0824986	0.255535	0	0.178957	0.475136	0.345906	0	0.153391	0.475126	0	0.0255658	9.98E-06	0.974424	0	0.0255658	9.98E-06	0	0	0
211	0	0	1.32E-08	3.56E-09	0	0.792693	0.207307	0	0	1.32E-08	3.56E-09	0	0.792693	0.207307	0	0	4.42E-07	1.19E-07	0	0.792693	0.207307	0	0	0.0114501	0.0030941	0	0.781243	0.204213	0	0	0.000231994	6.27E-05	0	0.792461	0.207244	0	0	0.000231994	6.27E-05	0	0.792461	0.207244	0	0	0.000607187	0.000164075	0	0.792086	0.207143	0	0	0.000607187	0.000164075	0	0.792086	0.207143	0	0	0.00192144	0.00595141	0	0.261456	0.730671	0	0	0.0844253	0.261484	0	0.178957	0.475135	0	0	0.00192144	0.00595141	0	0.261456	0.730671	1.68E-08	0	4.28E-07	1.16E-07	0	0.792693	0.207307	5.61E-07	0	0.0114497	0.00309394	0	0.781243	0.204213	0.0145442	0	0.0357443	0.0096589	0	0.745499	0.194554	0.000771262	0	0.00585305	0.00158161	0	0.786233	0.205561	0.000294684	0	0.00622825	0.00168299	0	0.786233	0.205561	0.00820592	0	0.0407343	0.0110073	0	0.745499	0.194554	0.0599475	0	0.719933	0.194544	0	0.0255658	9.98E-06	0.00787285	0	0.0824992	0.255537	0	0.178957	0.475135	0.345909	0	0.153391	0.475125	0	0.0255658	9.98E-06	0.974424	0	0.0255658	9.98E-06	0	0	0
212	0.00327355	4.79E-06	0	0	0.996722	0	0	0.00327355	4.79E-06	0	0	0.996722	0	0	0.0032768	3.24E-06	0	0	0.99672	0	0	0.00284089	0.000771909	0	0	0.996387	0	0	0.00286025	8.30E-05	0	0	0.997057	0	0	0.00289685	4.64E-05	0	0	0.997057	0	0	0.00262493	0.000110679	0	0	0.997264	0	0	0.00257397	0.000161639	0	0	0.997264	0	0	0.0121026	0.000630978	0	0	0.987266	0	0	0.0160286	0.0119065	0	0	0.972065	0	0	0.011774	0.000959552	0	0	0.987266	0	0	0.00327834	1.69E-06	0	0	0.99672	0	0	0.00328004	0.00033276	0	0	0.996387	0	0	0.0036128	0.00165269	0	0	0.994735	0	0	0.00273561	0.000469398	0	0	0.996795	0	0	0.00294327	0.000261741	0	0	0.996795	0	0	0.00320501	0.00206048	0	0	0.994735	0	0	0.00526549	0.112373	0	0	0.882362	0	0	0.0127336	0.0152016	0	0	0.972065	0	0	0.0279352	0.0897033	0	0	0.882362	0	0	0.117638	0.882362	0	0	0	0	0
213	0	0	1.36E-08	3.56E-09	0	0.792693	0.207307	0	0	1.36E-08	3.56E-09	0	0.792693	0.207307	0	0	4.56E-07	1.19E-07	0	0.792693	0.207307	0	0	0.0118317	0.00309425	0	0.780861	0.204213	0	0	0.000239725	6.27E-05	0	0.792453	0.207244	0	0	0.000239725	6.27E-05	0	0.792453	0.207244	0	0	0.000627421	0.000164083	0	0.792066	0.207143	0	0	0.000627421	0.000164083	0	0.792066	0.207143	0	0	0.00599441	0.016765	0	0.257383	0.719857	0	0	0.736605	0.263377	0	5.58E-06	1.27E-05	0	0	0.00599441	0.016765	0	0.257383	0.719857	1.72E-08	0	4.43E-07	1.16E-07	0	0.792693	0.207307	5.76E-07	0	0.0118313	0.00309408	0	0.780861	0.204213	0.0149259	0	0.0369355	0.00965937	0	0.743926	0.194553	0.000791504	0	0.00604811	0.00158168	0	0.786018	0.205561	0.000302418	0	0.0064358	0.00168307	0	0.786018	0.205561	0.00842129	0	0.0420917	0.0110078	0	0.743926	0.194553	0.0615208	0	0.743925	0.194553	0	1.32E-06	7.51E-10	0.0227595	0	0.257378	0.719845	0	5.58E-06	1.27E-05	0.999982	0	4.26E-06	1.27E-05	0	1.32E-06	7.51E-10	0.999999	0	1.32E-06	7.51E-10	0	0	0
214	0	0	1.94E-09	1.01E-08	0	0.207307	0.792693	0	0	1.94E-09	1.01E-08	0	0.207307	0.792693	0	0	6.50E-08	3.37E-07	0	0.207307	0.792693	0	0	0.00168455	0.00873191	0	0.205622	0.783961	0	0	3.41E-05	0.000176917	0	0.207273	0.792516	0	0	3.41E-05	0.000176917	0	0.207273	0.792516	0	0	8.93E-05	0.000463037	0	0.207217	0.79223	0	0	8.93E-05	0.000463037	0	0.207217	0.79223	0	0	0.0013649	0.00427367	0	0.262013	0.732349	0	0	0.059973	0.18777	0	0.203409	0.548849	0	0	0.0013649	0.00427367	0	0.262013	0.732349	1.20E-08	0	6.30E-08	3.27E-07	0	0.207307	0.792693	4.02E-07	0	0.00168447	0.00873159	0	0.205622	0.783961	0.0104165	0	0.00525867	0.0272591	0	0.200364	0.756702	0.000552366	0	0.000861095	0.00446356	0	0.206356	0.787767	0.000211048	0	0.000916293	0.00474968	0	0.206356	0.787767	0.00587702	0	0.00599278	0.0310644	0	0.200364	0.756702	0.0429342	0	0.105916	0.549036	0	0.0944478	0.207666	0.00563856	0	0.058604	0.1835	0	0.203409	0.548849	0.247743	0	0.108961	0.341183	0	0.0944478	0.207666	0.697886	0	0.0944478	0.207666	0	0	0
215	0	0	3.56E-09	1.34E-08	0	0.207307	0.792693	0	0	3.56E-09	1.34E-08	0	0.207307	0.792693	0	0	1.19E-07	4.47E-07	0	0.207307	0.792693	0	0	0.00309404	0.0115954	0	0.204213	0.781098	0	0	6.27E-05	0.000234933	0	0.207244	0.792458	0	0	6.27E-05	0.000234933	0	0.207244	0.792458	0	0	0.000164073	0.00061488	0	0.207143	0.792078	0	0	0.000164073	0.00061488	0	0.207143	0.792078	0	0	0.00595138	0.00200013	0	0.730671	0.261378	0	0	0.261483	0.0878822	0	0.475137	0.175498	0	0	0.00595138	0.00200013	0	0.730671	0.261378	1.69E-08	0	1.16E-07	4.34E-07	0	0.207307	0.792693	5.66E-07	0	0.0030939	0.0115949	0	0.204213	0.781098	0.0146894	0	0.00965872	0.0361981	0	0.194554	0.7449	0.000778953	0	0.00158159	0.00592729	0	0.205561	0.786151	0.000297622	0	0.00168298	0.00630724	0	0.205561	0.786151	0.00828784	0	0.0110071	0.0412514	0	0.194554	0.7449	0.0605463	0	0.194538	0.729082	0	1.61E-05	0.0158181	0.00795151	0	0.255534	0.0858796	0	0.475137	0.175498	0.349365	0	0.475121	0.15968	0	1.61E-05	0.0158181	0.984166	0	1.61E-05	0.0158181	0	0	0
216	0	0	3.56E-09	1.34E-08	0	0.207307	0.792693	0	0	3.56E-09	1.34E-08	0	0.207307	0.792693	0	0	1.19E-07	4.47E-07	0	0.207307	0.792693	0	0	0.00309404	0.0115954	0	0.204213	0.781098	0	0	6.27E-05	0.000234933	0	0.207244	0.792458	0	0	6.27E-05	0.000234933	0	0.207244	0.792458	0	0	0.000164073	0.00061488	0	0.207143	0.792078	0	0	0.000164073	0.00061488	0	0.207143	0.792078	0	0	0.00595137	0.00200012	0	0.730671	0.261378	0	0	0.261483	0.0878815	0	0.475137	0.175498	0	0	0.00595137	0.00200012	0	0.730671	0.261378	1.69E-08	0	1.16E-07	4.34E-07	0	0.207307	0.792693	5.66E-07	0	0.0030939	0.0115949	0	0.204213	0.781098	0.0146894	0	0.00965872	0.0361981	0	0.194554	0.7449	0.000778953	0	0.00158159	0.00592729	0	0.205561	0.786151	0.000297622	0	0.00168298	0.00630724	0	0.205561	0.786151	0.00828784	0	0.0110071	0.0412514	0	0.194554	0.7449	0.0605463	0	0.194538	0.729082	0	1.61E-05	0.0158182	0.00795149	0	0.255534	0.0858794	0	0.475137	0.175498	0.349364	0	0.475121	0.15968	0	1.61E-05	0.0158182	0.984166	0	1.61E-05	0.0158182	0	0	0
217	0	0	3.56E-09	1.34E-08	0	0.207307	0.792693	0	0	3.56E-09	1.34E-08	0	0.207307	0.792693	0	0	1.19E-07	4.47E-07	0	0.207307	0.792693	0	0	0.00309404	0.0115954	0	0.204213	0.781098	0	0	6.27E-05	0.000234933	0	0.207244	0.792458	0	0	6.27E-05	0.000234933	0	0.207244	0.792458	0	0	0.000164073	0.00061488	0	0.207143	0.792078	0	0	0.000164073	0.00061488	0	0.207143	0.792078	0	0	0.00595137	0.00200012	0	0.730671	0.261378	0	0	0.261483	0.087882	0	0.475137	0.175498	0	0	0.00595137	0.00200012	0	0.730671	0.261378	1.69E-08	0	1.16E-07	4.34E-07	0	0.207307	0.792693	5.66E-07	0	0.0030939	0.0115949	0	0.204213	0.781098	0.0146894	0	0.00965872	0.0361981	0	0.194554	0.7449	0.000778953	0	0.00158159	0.00592729	0	0.205561	0.786151	0.000297622	0	0.00168298	0.00630724	0	0.205561	0.786151	0.00828784	0	0.0110071	0.0412514	0	0.194554	0.7449	0.0605463	0	0.194538	0.729082	0	1.61E-05	0.0158182	0.0079515	0	0.255534	0.0858795	0	0.475137	0.175498	0.349365	0	0.475121	0.15968	0	1.61E-05	0.0158182	0.984166	0	1.61E-05	0.0158182	0	0	0
218	0	0	1.32E-08	3.56E-09	0	0.792693	0.207307	0	0	1.32E-08	3.56E-09	0	0.792693	0.207307	0	0	4.42E-07	1.19E-07	0	0.792693	0.207307	0	0	0.0114501	0.00309409	0	0.781243	0.204213	0	0	0.000231993	6.27E-05	0	0.792461	0.207244	0	0	0.000231993	6.27E-05	0	0.792461	0.207244	0	0	0.000607185	0.000164073	0	0.792086	0.207143	0	0	0.000607185	0.000164073	0	0.792086	0.207143	0	0	0.00192141	0.00595136	0	0.261456	0.730671	0	0	0.0844242	0.261483	0	0.178958	0.475135	0	0	0.00192141	0.00595136	0	0.261456	0.730671	1.68E-08	0	4.28E-07	1.16E-07	0	0.792693	0.207307	5.61E-07	0	0.0114497	0.00309393	0	0.781243	0.204213	0.0145442	0	0.0357443	0.0096589	0	0.745499	0.194554	0.000771257	0	0.00585305	0.0015816	0	0.786233	0.205561	0.000294682	0	0.00622824	0.00168299	0	0.786233	0.205561	0.00820591	0	0.0407342	0.0110073	0	0.745499	0.194554	0.0599474	0	0.719933	0.194544	0	0.0255662	9.98E-06	0.00787277	0	0.0824987	0.255536	0	0.178958	0.475135	0.345907	0	0.153391	0.475125	0	0.0255662	9.98E-06	0.974424	0	0.0255662	9.98E-06	0	0	0
219	0	0	2.22E-07	5.79E-08	0	0.792693	0.207307	0	0	2.22E-07	5.79E-08	0	0.792693	0.207307	0	0	7.42E-06	1.94E-06	0	0.792686	0.207305	0	0	0.19232	0.0502969	0	0.600372	0.157011	0	0	0.00101909	0.00389658	0	0.206288	0.788797	0	0	0.00101909	0.00389658	0	0.206288	0.788797	0	0	0.00266715	0.0101983	0	0.20464	0.782495	0	0	0.00266715	0.0101983	0	0.20464	0.782495	0	0	0.00212799	0.00595154	0	0.26125	0.730671	0	0	0.0935058	0.261486	0	0.169881	0.475127	0	0	0.00212799	0.00595154	0	0.26125	0.730671	2.80E-07	0	7.19E-06	1.88E-06	0	0.792686	0.207305	9.35E-06	0	0.192313	0.0502938	0	0.600372	0.157011	0.242617	0	0.600372	0.157011	0	7.18E-20	8.39E-20	0.0128654	0	0.0257102	0.0983088	0	0.17893	0.684186	0.00491566	0	0.0273582	0.104611	0	0.17893	0.684186	0.136884	0	0.17893	0.684186	0	7.18E-20	8.39E-20	1	0	5.05E-20	6.54E-20	0	2.13E-20	1.85E-20	0.00807953	0	0.0913689	0.255543	0	0.169881	0.475127	0.354992	0	0.169881	0.475127	0	2.13E-20	1.85E-20	1	0	2.13E-20	1.85E-20	0	0	0
220	0.906099	0.00132606	0	0	0.0925745	0	0	0.906099	0.00132624	0	0	0.0925745	0	0	0.906998	0.000896542	0	0	0.0921059	0	0	0	0	0.792689	0.207311	0	0	0	0.892431	0.0259031	0	0	0.0816662	0	0	0.90385	0.0144835	0	0	0.0816662	0	0	0	0	0.0745039	0.0194846	0	0.718189	0.187822	0	0	0.0745039	0.0194846	0	0.718189	0.187822	0	0	0.00212807	0.00595182	0	0.26125	0.73067	0	0	0.0935228	0.261485	0	0.169877	0.475115	0	0	0.00212807	0.00595182	0	0.26125	0.73067	0.907425	0.000468588	0	0	0.0921059	0	0	0.907894	0.0921059	0	0	0	0	0	1	0	0	0	0	0	0	0.0939884	0	0.718189	0.187822	0	0	0	0.918334	0.0816662	0	0	0	0	0	1	0	0	0	0	0	0	1	0	0	0	0	0	0	0.00807989	0	0.0913722	0.255555	0	0.169877	0.475115	0.355007	0	0.169877	0.475115	0	0	0	1	0	0	0	0	0	0
221	0.906099	0.00132606	0	0	0.0925745	0	0	0.906099	0.00132624	0	0	0.0925745	0	0	0.906998	0.000896542	0	0	0.0921059	0	0	0	0	0.79269	0.20731	0	0	0	0.543207	0.0157668	0	0	0.441026	0	0	0.550158	0.00881587	0	0	0.441026	0	0	0.498517	0.0210196	0	0	0.480464	0	0	0.488838	0.0306978	0	0	0.480464	0	0	0	0	0.00599449	0.0167653	0	0.257383	0.719857	0.57378	0.42622	0	0	0	0	0	0	0	0.00599449	0.0167653	0	0.257383	0.719857	0.907425	0.000468588	0	0	0.0921059	0	0	0.907894	0.0921059	0	0	0	0	0	1	0	0	0	0	0	0	0.519536	0.0891462	0	0	0.391318	0	0	0.558974	0.0497088	0	0	0.391318	0	0	0.608682	0.391318	0	0	0	0	0	1	0	0	0	0	0	0	0.0227598	0	0.257383	0.719857	0	0	0	1	0	0	0	0	0	0	1	0	0	0	0	0	0
222	0	0	1.36E-08	3.56E-09	0	0.792693	0.207307	0	0	1.36E-08	3.56E-09	0	0.792693	0.207307	0	0	4.56E-07	1.19E-07	0	0.792693	0.207307	0	0	0.0118308	0.00309417	0	0.780862	0.204213	0	0	0.000239708	6.27E-05	0	0.792453	0.207244	0	0	0.000239708	6.27E-05	0	0.792453	0.207244	0	0	0.000627375	0.000164077	0	0.792066	0.207143	0	0	0.000627375	0.000164077	0	0.792066	0.207143	0	0	0.016763	0.00599383	0	0.719859	0.257384	0	0	0.263367	0.736499	0	0.000107675	2.62E-05	0	0	0.016763	0.00599383	0	0.719859	0.257384	1.72E-08	0	4.43E-07	1.16E-07	0	0.792693	0.207307	5.75E-07	0	0.0118304	0.00309397	0	0.780862	0.204213	0.014925	0	0.0369327	0.00965899	0	0.74393	0.194554	0.000791452	0	0.00604766	0.00158162	0	0.786018	0.205561	0.000302399	0	0.00643533	0.00168301	0	0.786018	0.205561	0.00842073	0	0.0420886	0.0110074	0	0.74393	0.194554	0.0615167	0	0.743869	0.194546	0	6.08E-05	8.03E-06	0.0227568	0	0.719751	0.257358	0	0.000107675	2.62E-05	0.999866	0	4.69E-05	1.82E-05	0	6.08E-05	8.03E-06	0.999931	0	6.08E-05	8.03E-06	0	0	0
223	0	0	1.36E-08	3.56E-09	0	0.792693	0.207307	0	0	1.36E-08	3.56E-09	0	0.792693	0.207307	0	0	4.56E-07	1.19E-07	0	0.792693	0.207307	0	0	0.0118317	0.00309422	0	0.780862	0.204213	0	0	0.000239723	6.27E-05	0	0.792453	0.207244	0	0	0.000239723	6.27E-05	0	0.792453	0.207244	0	0	0.000627417	0.00016408	0	0.792066	0.207143	0	0	0.000627417	0.00016408	0	0.792066	0.207143	0	0	0.00599398	0.0167636	0	0.257384	0.719859	0	0	0.736516	0.263386	0	2.26E-05	7.52E-05	0	0	0.00599398	0.0167636	0	0.257384	0.719859	1.72E-08	0	4.43E-07	1.16E-07	0	0.792693	0.207307	5.76E-07	0	0.0118312	0.00309408	0	0.780862	0.204213	0.0149259	0	0.0369354	0.00965937	0	0.743926	0.194553	0.000791498	0	0.00604809	0.00158168	0	0.786018	0.205561	0.000302415	0	0.00643578	0.00168307	0	0.786018	0.205561	0.00842126	0	0.0420916	0.0110078	0	0.743926	0.194553	0.0615207	0	0.743923	0.194553	0	3.48E-06	1.41E-09	0.0227575	0	0.257361	0.719783	0	2.26E-05	7.52E-05	0.999902	0	1.91E-05	7.52E-05	0	3.48E-06	1.41E-09	0.999997	0	3.48E-06	1.41E-09	0	0	0
224	0	0	1.32E-08	3.56E-09	0	0.792693	0.207307	0	0	1.32E-08	3.56E-09	0	0.792693	0.207307	0	0	4.42E-07	1.19E-07	0	0.792693	0.207307	0	0	0.0114501	0.00309407	0	0.781243	0.204213	0	0	0.000231993	6.27E-05	0	0.792461	0.207244	0	0	0.000231993	6.27E-05	0	0.792461	0.207244	0	0	0.000607185	0.000164073	0	0.792086	0.207143	0	0	0.000607185	0.000164073	0	0.792086	0.207143	0	0	0.00192155	0.00595189	0	0.261456	0.73067	0	0	0.0844575	0.261479	0	0.178952	0.475112	0	0	0.00192155	0.00595189	0	0.261456	0.73067	1.68E-08	0	4.28E-07	1.16E-07	0	0.792693	0.207307	5.61E-07	0	0.0114497	0.00309393	0	0.781243	0.204213	0.0145442	0	0.0357443	0.0096589	0	0.745499	0.194554	0.000771257	0	0.00585305	0.0015816	0	0.786233	0.205561	0.000294682	0	0.00622824	0.00168299	0	0.786233	0.205561	0.00820591	0	0.0407342	0.0110073	0	0.745499	0.194554	0.0599474	0	0.719933	0.194544	0	0.0255657	9.98E-06	0.00787344	0	0.0825049	0.255559	0	0.178952	0.475112	0.345937	0	0.153386	0.475102	0	0.0255657	9.98E-06	0.974424	0	0.0255657	9.98E-06	0	0	0
225	0	0	1.32E-08	3.56E-09	0	0.792693	0.207307	0	0	1.32E-08	3.56E-09	0	0.792693	0.207307	0	0	4.41E-07	1.19E-07	0	0.792693	0.207307	0	0	0.0114501	0.00309407	0	0.781243	0.204213	0	0	0.000231993	6.27E-05	0	0.792461	0.207244	0	0	0.000231993	6.27E-05	0	0.792461	0.207244	0	0	0.000607184	0.000164073	0	0.792086	0.207143	0	0	0.000607184	0.000164073	0	0.792086	0.207143	0	0	0.00192144	0.0059515	0	0.261457	0.730671	0	0	0.0844331	0.261482	0	0.178956	0.475129	0	0	0.00192144	0.0059515	0	0.261457	0.730671	1.68E-08	0	4.28E-07	1.16E-07	0	0.792693	0.207307	5.61E-07	0	0.0114497	0.00309393	0	0.781243	0.204213	0.0145442	0	0.0357443	0.0096589	0	0.745499	0.194554	0.000771257	0	0.00585305	0.0015816	0	0.786233	0.205561	0.000294682	0	0.00622824	0.00168299	0	0.786233	0.205561	0.00820591	0	0.0407342	0.0110073	0	0.745499	0.194554	0.0599474	0	0.719933	0.194544	0	0.0255662	9.98E-06	0.00787294	0	0.0825003	0.255542	0	0.178956	0.475129	0.345915	0	0.15339	0.475119	0	0.0255662	9.98E-06	0.974424	0	0.0255662	9.98E-06	0	0	0
226	0	0	1.32E-08	3.56E-09	0	0.792693	0.207307	0	0	1.32E-08	3.56E-09	0	0.792693	0.207307	0	0	4.41E-07	1.19E-07	0	0.792693	0.207307	0	0	0.0114501	0.00309407	0	0.781243	0.204213	0	0	0.000231993	6.27E-05	0	0.792461	0.207244	0	0	0.000231993	6.27E-05	0	0.792461	0.207244	0	0	0.000607184	0.000164073	0	0.792086	0.207143	0	0	0.000607184	0.000164073	0	0.792086	0.207143	0	0	0.00192141	0.00595136	0	0.261457	0.730671	0	0	0.0844243	0.261483	0	0.178958	0.475135	0	0	0.00192141	0.00595136	0	0.261457	0.730671	1.68E-08	0	4.28E-07	1.16E-07	0	0.792693	0.207307	5.61E-07	0	0.0114497	0.00309393	0	0.781243	0.204213	0.0145442	0	0.0357443	0.0096589	0	0.745499	0.194554	0.000771257	0	0.00585305	0.0015816	0	0.786233	0.205561	0.000294682	0	0.00622824	0.00168299	0	0.786233	0.205561	0.00820591	0	0.0407342	0.0110073	0	0.745499	0.194554	0.0599474	0	0.719932	0.194544	0	0.0255663	9.98E-06	0.00787277	0	0.0824988	0.255536	0	0.178958	0.475135	0.345907	0	0.153391	0.475125	0	0.0255663	9.98E-06	0.974424	0	0.0255663	9.98E-06	0	0	0
227	0	0	7.86E-09	2.56E-09	0	0.792693	0.207307	0	0	7.86E-09	2.56E-09	0	0.792693	0.207307	0	0	2.63E-07	8.57E-08	0	0.792693	0.207307	0	0	0.00682191	0.002222	0	0.785871	0.205085	0	0	0.00013822	4.50E-05	0	0.792555	0.207262	0	0	0.00013822	4.50E-05	0	0.792555	0.207262	0	0	0.000361757	0.000117829	0	0.792331	0.207189	0	0	0.000361757	0.000117829	0	0.792331	0.207189	0	0	0.00323969	0.00165579	0	0.733382	0.261722	0	0	0.142341	0.0727519	0	0.59428	0.190627	0	0	0.00323969	0.00165579	0	0.733382	0.261722	1.04E-08	0	2.55E-07	8.31E-08	0	0.792693	0.207307	3.49E-07	0	0.00682166	0.00222191	0	0.785871	0.205085	0.00904392	0	0.0212963	0.00693655	0	0.764575	0.198148	0.000479586	0	0.00348721	0.00113583	0	0.788844	0.206053	0.00018324	0	0.00371075	0.00120864	0	0.788844	0.206053	0.00510263	0	0.0242692	0.00790488	0	0.764575	0.198148	0.0372767	0	0.428932	0.139712	0	0.335643	0.0584364	0.00489548	0	0.139102	0.0710951	0	0.59428	0.190627	0.215093	0	0.258637	0.132191	0	0.335643	0.0584364	0.60592	0	0.335643	0.0584364	0	0	0
228	0	0	1.32E-08	3.56E-09	0	0.792693	0.207307	0	0	1.32E-08	3.56E-09	0	0.792693	0.207307	0	0	4.41E-07	1.19E-07	0	0.792693	0.207307	0	0	0.0114501	0.00309407	0	0.781243	0.204213	0	0	0.000231993	6.27E-05	0	0.792461	0.207244	0	0	0.000231993	6.27E-05	0	0.792461	0.207244	0	0	0.000607184	0.000164073	0	0.792086	0.207143	0	0	0.000607184	0.000164073	0	0.792086	0.207143	0	0	0.00192139	0.0059513	0	0.261457	0.730671	0	0	0.0844204	0.261484	0	0.178958	0.475138	0	0	0.00192139	0.0059513	0	0.261457	0.730671	1.68E-08	0	4.28E-07	1.16E-07	0	0.792693	0.207307	5.61E-07	0	0.0114497	0.00309393	0	0.781243	0.204213	0.0145442	0	0.0357443	0.0096589	0	0.745499	0.194554	0.000771257	0	0.00585305	0.0015816	0	0.786233	0.205561	0.000294682	0	0.00622824	0.00168299	0	0.786233	0.205561	0.00820591	0	0.0407342	0.0110073	0	0.745499	0.194554	0.0599474	0	0.719932	0.194544	0	0.0255663	9.98E-06	0.00787269	0	0.0824982	0.255533	0	0.178958	0.475138	0.345904	0	0.153392	0.475128	0	0.0255663	9.98E-06	0.974424	0	0.0255663	9.98E-06	0	0	0
229	0	0	7.86E-09	2.56E-09	0	0.792693	0.207307	0	0	7.86E-09	2.56E-09	0	0.792693	0.207307	0	0	2.63E-07	8.57E-08	0	0.792693	0.207307	0	0	0.00682191	0.002222	0	0.785871	0.205085	0	0	0.00013822	4.50E-05	0	0.792555	0.207262	0	0	0.00013822	4.50E-05	0	0.792555	0.207262	0	0	0.000361757	0.000117829	0	0.792331	0.207189	0	0	0.000361757	0.000117829	0	0.792331	0.207189	0	0	0.00323967	0.00165579	0	0.733382	0.261722	0	0	0.142341	0.072751	0	0.594281	0.190627	0	0	0.00323967	0.00165579	0	0.733382	0.261722	1.04E-08	0	2.55E-07	8.31E-08	0	0.792693	0.207307	3.49E-07	0	0.00682165	0.00222191	0	0.785871	0.205085	0.00904391	0	0.0212962	0.00693654	0	0.764575	0.198148	0.000479585	0	0.00348721	0.00113583	0	0.788844	0.206053	0.00018324	0	0.00371075	0.00120864	0	0.788844	0.206053	0.00510262	0	0.0242692	0.00790488	0	0.764575	0.198148	0.0372767	0	0.428931	0.139712	0	0.335644	0.0584365	0.00489546	0	0.139102	0.0710949	0	0.594281	0.190627	0.215092	0	0.258637	0.132191	0	0.335644	0.0584365	0.60592	0	0.335644	0.0584365	0	0	0
230	0	0	7.86E-09	2.56E-09	0	0.792693	0.207307	0	0	7.86E-09	2.56E-09	0	0.792693	0.207307	0	0	2.63E-07	8.57E-08	0	0.792693	0.207307	0	0	0.0068219	0.002222	0	0.785871	0.205085	0	0	0.00013822	4.50E-05	0	0.792555	0.207262	0	0	0.00013822	4.50E-05	0	0.792555	0.207262	0	0	0.000361757	0.000117829	0	0.792331	0.207189	0	0	0.000361757	0.000117829	0	0.792331	0.207189	0	0	0.00323967	0.00165579	0	0.733382	0.261722	0	0	0.142341	0.0727509	0	0.594281	0.190627	0	0	0.00323967	0.00165579	0	0.733382	0.261722	1.04E-08	0	2.55E-07	8.31E-08	0	0.792693	0.207307	3.49E-07	0	0.00682165	0.0022219	0	0.785871	0.205085	0.00904391	0	0.0212962	0.00693654	0	0.764575	0.198148	0.000479585	0	0.00348721	0.00113583	0	0.788844	0.206053	0.00018324	0	0.00371075	0.00120864	0	0.788844	0.206053	0.00510262	0	0.0242692	0.00790488	0	0.764575	0.198148	0.0372767	0	0.428931	0.139712	0	0.335644	0.0584365	0.00489546	0	0.139101	0.0710948	0	0.594281	0.190627	0.215092	0	0.258637	0.132191	0	0.335644	0.0584365	0.60592	0	0.335644	0.0584365	0	0	0
231	0	0	1.94E-09	1.01E-08	0	0.207307	0.792693	0	0	1.94E-09	1.01E-08	0	0.207307	0.792693	0	0	6.50E-08	3.37E-07	0	0.207307	0.792693	0	0	0.00168454	0.00873189	0	0.205622	0.783961	0	0	3.41E-05	0.000176917	0	0.207273	0.792516	0	0	3.41E-05	0.000176916	0	0.207273	0.792516	0	0	8.93E-05	0.000463035	0	0.207217	0.79223	0	0	8.93E-05	0.000463035	0	0.207217	0.79223	0	0	0.00136486	0.00427357	0	0.262013	0.732348	0	0	0.059968	0.187769	0	0.20341	0.548853	0	0	0.00136486	0.00427357	0	0.262013	0.732348	1.20E-08	0	6.30E-08	3.27E-07	0	0.207307	0.792693	4.02E-07	0	0.00168446	0.00873157	0	0.205622	0.783961	0.0104164	0	0.00525865	0.027259	0	0.200364	0.756702	0.000552364	0	0.000861091	0.00446355	0	0.206356	0.787767	0.000211048	0	0.000916289	0.00474967	0	0.206356	0.787767	0.005877	0	0.00599275	0.0310643	0	0.200364	0.756702	0.0429341	0	0.105915	0.549035	0	0.0944483	0.207668	0.00563843	0	0.0586026	0.183496	0	0.20341	0.548853	0.247737	0	0.108962	0.341185	0	0.0944483	0.207668	0.697884	0	0.0944483	0.207668	0	0	0
232	0	0	7.86E-09	2.56E-09	0	0.792693	0.207307	0	0	7.86E-09	2.56E-09	0	0.792693	0.207307	0	0	2.63E-07	8.57E-08	0	0.792693	0.207307	0	0	0.00682221	0.0022221	0	0.785871	0.205085	0	0	0.000139505	4.54E-05	0	0.792554	0.207261	0	0	0.000138609	4.63E-05	0	0.792554	0.207261	0	0	0.000361878	0.000117864	0	0.792331	0.207189	0	0	0.000361878	0.000117864	0	0.792331	0.207189	0	0	0.00323968	0.00165579	0	0.733382	0.261722	0	0	0.142341	0.0727512	0	0.594281	0.190627	0	0	0.00323968	0.00165579	0	0.733382	0.261722	1.04E-08	0	2.55E-07	8.31E-08	0	0.792693	0.207307	3.49E-07	0	0.00682196	0.002222	0	0.785871	0.205085	0.0090443	0	0.0212972	0.00693682	0	0.764574	0.198148	0.000479742	0	0.00348837	0.00113617	0	0.788843	0.206053	0.000184914	0	0.00371074	0.00120864	0	0.788843	0.206053	0.00510429	0	0.0242692	0.00790486	0	0.764574	0.198148	0.0372783	0	0.428931	0.139712	0	0.335643	0.0584364	0.00489547	0	0.139102	0.0710949	0	0.594281	0.190627	0.215092	0	0.258637	0.132191	0	0.335643	0.0584364	0.60592	0	0.335643	0.0584364	0	0	0
233	0	0	2.20E-07	5.75E-08	0	0.792693	0.207307	0	0	2.20E-07	5.75E-08	0	0.792693	0.207307	0	0	7.35E-06	1.92E-06	0	0.792686	0.207305	0	0	0.190704	0.0498982	0	0.601989	0.157409	0	0	0.78557	0.205547	0	0.00708154	0.00180082	0	0	0.205547	0.78557	0	0.00708154	0.00180082	0	0	0.0738445	0.0193215	0	0.718849	0.187985	0	0	0.0738445	0.0193215	0	0.718849	0.187985	0	0	0.00212478	0.00595139	0	0.261253	0.730671	0	0	0.0933573	0.261487	0	0.170022	0.475134	0	0	0.00212478	0.00595139	0	0.261253	0.730671	2.77E-07	0	7.13E-06	1.87E-06	0	0.792686	0.207305	9.28E-06	0	0.190697	0.0498959	0	0.601989	0.157409	0.240602	0	0.59533	0.155769	0	0.00665863	0.00163966	0.093166	0	0.711835	0.186253	0	0.00701315	0.00173243	0.991118	0	6.84E-05	6.84E-05	0	0.00701315	0.00173243	0.991254	0	0.000354515	9.28E-05	0	0.00665863	0.00163966	0.991702	0	0.00626567	0.00163955	0	0.000392966	1.17E-07	0.00807617	0	0.0912311	0.255537	0	0.170022	0.475134	0.354844	0	0.169629	0.475134	0	0.000392966	1.17E-07	0.999607	0	0.000392966	1.17E-07	0	0	0
234	0	0	1.32E-08	3.56E-09	0	0.792693	0.207307	0	0	1.32E-08	3.56E-09	0	0.792693	0.207307	0	0	4.42E-07	1.19E-07	0	0.792693	0.207307	0	0	0.0114511	0.00309436	0	0.781242	0.204212	0	0	0.000236039	6.38E-05	0	0.792457	0.207243	0	0	0.000233082	6.67E-05	0	0.792457	0.207243	0	0	0.000607567	0.000164174	0	0.792086	0.207143	0	0	0.000607567	0.000164174	0	0.792086	0.207143	0	0	0.00192141	0.00595134	0	0.261457	0.730671	0	0	0.0844231	0.261483	0	0.178958	0.475136	0	0	0.00192141	0.00595134	0	0.261457	0.730671	1.68E-08	0	4.28E-07	1.16E-07	0	0.792693	0.207307	5.61E-07	0	0.0114507	0.00309418	0	0.781242	0.204212	0.0145454	0	0.0357472	0.00965966	0	0.745495	0.194553	0.000771741	0	0.00585671	0.00158256	0	0.786229	0.20556	0.000299817	0	0.00622822	0.00168298	0	0.786229	0.20556	0.00821101	0	0.040734	0.0110072	0	0.745495	0.194553	0.0599523	0	0.719929	0.194543	0	0.0255661	9.98E-06	0.00787275	0	0.0824988	0.255535	0	0.178958	0.475136	0.345906	0	0.153392	0.475126	0	0.0255661	9.98E-06	0.974424	0	0.0255661	9.98E-06	0	0	0
235	0.0278272	4.07E-05	0	0	0.972132	0	0	0.0278272	4.07E-05	0	0	0.972132	0	0	0.0278548	2.75E-05	0	0	0.972118	0	0	0.0241493	0.00656171	0	0	0.969289	0	0	0.0243139	0.00070572	0	0	0.97498	0	0	0.024625	0.000394598	0	0	0.97498	0	0	0.0223136	0.000940836	0	0	0.976746	0	0	0.0218804	0.00137403	0	0	0.976746	0	0	0	0	0.00599449	0.0167653	0	0.257384	0.719857	0.57378	0.42622	0	0	0	0	0	0	0	0.00599449	0.0167653	0	0.257384	0.719857	0.0278679	1.44E-05	0	0	0.972118	0	0	0.0278823	0.00282867	0	0	0.969289	0	0	0.030711	0.0140489	0	0	0.95524	0	0	0.0232544	0.00399017	0	0	0.972755	0	0	0.0250196	0.00222496	0	0	0.972755	0	0	0.0272446	0.0175153	0	0	0.95524	0	0	0.0447599	0.95524	0	0	0	0	0	0.0227598	0	0.257384	0.719857	0	0	0	1	0	0	0	0	0	0	1	0	0	0	0	0	0
236	0	0	3.56E-09	1.34E-08	0	0.207307	0.792693	0	0	3.56E-09	1.34E-08	0	0.207307	0.792693	0	0	1.19E-07	4.47E-07	0	0.207307	0.792693	0	0	0.00309421	0.0115955	0	0.204213	0.781098	0	0	6.27E-05	0.000234948	0	0.207244	0.792458	0	0	6.27E-05	0.000234947	0	0.207244	0.792458	0	0	0.000164334	0.000614988	0	0.207143	0.792078	0	0	0.000164179	0.000615143	0	0.207143	0.792078	0	0	0.00595151	0.0020002	0	0.73067	0.261378	0	0	0.261483	0.0878893	0	0.475132	0.175496	0	0	0.00595151	0.0020002	0	0.73067	0.261378	1.69E-08	0	1.16E-07	4.34E-07	0	0.207307	0.792693	5.66E-07	0	0.00309396	0.0115952	0	0.204213	0.781098	0.0146897	0	0.00965877	0.0361984	0	0.194554	0.744899	0.000779322	0	0.0015816	0.00592731	0	0.205561	0.786151	0.000297642	0	0.00168305	0.00630754	0	0.205561	0.786151	0.00828823	0	0.0110071	0.0412515	0	0.194554	0.744899	0.0605468	0	0.194538	0.729081	0	1.61E-05	0.0158178	0.00795171	0	0.255539	0.0858817	0	0.475132	0.175496	0.349372	0	0.475115	0.159678	0	1.61E-05	0.0158178	0.984166	0	1.61E-05	0.0158178	0	0	0
237	0.906099	0.00132606	0	0	0.0925745	0	0	0.906099	0.00132624	0	0	0.0925745	0	0	0.906998	0.000896542	0	0	0.0921059	0	0	0	0	0.79269	0.20731	0	0	0	0	0	0.207308	0.792692	0	0	0	0.984228	0.0157715	0	0	0	0	0	0.959542	0.0404584	0	0	0	0	0	0	0	0.792676	0.207324	0	0	0	0.10288	0.0053637	0	0	0.891757	0	0	0.136253	0.101213	0	0	0.762534	0	0	0.100086	0.00815679	0	0	0.891757	0	0	0.907425	0.000468588	0	0	0.0921059	0	0	0.907894	0.0921059	0	0	0	0	0	1	0	0	0	0	0	0	1	0	0	0	0	0	0	1	0	0	0	0	0	0	1	0	0	0	0	0	0	1	0	0	0	0	0	0	0.108243	0.129223	0	0	0.762534	0	0	0.237466	0.762534	0	0	0	0	0	1	0	0	0	0	0	0
238	0.6217	0.000909844	0	0	0.377391	0	0	0.621699	0.000909972	0	0	0.377391	0	0	0.622316	0.000615142	0	0	0.377069	0	0	0.53953	0.146598	0	0	0.313873	0	0	0	0	0.00744217	0.0284563	0	0.199865	0.764237	0	0	0.00744217	0.0284563	0	0.199865	0.764237	0	0	0.792338	0.207218	0	0.000121048	0.00032296	0	0	0.207218	0.792338	0	0.000121048	0.00032296	0	0	0.00599455	0.0167653	0	0.257384	0.719857	0.57378	0.42622	0	0	0	0	0	0	0	0.00599455	0.0167653	0	0.257384	0.719857	0.622609	0.000321511	0	0	0.377069	0	0	0.622931	0.0631964	0	0	0.313873	0	0	0.686127	0.313873	0	0	0	0	0	0.999556	0	4.96E-05	4.96E-05	0	7.15E-05	0.000273403	0.0358985	0	0.199793	0.763963	0	7.15E-05	0.000273403	0.999655	0	7.15E-05	0.000273403	0	0	0	1	0	0	0	0	0	0	0.0227599	0	0.257384	0.719857	0	0	0	1	0	0	0	0	0	0	1	0	0	0	0	0	0
239	0	0	1.94E-09	1.01E-08	0	0.207307	0.792693	0	0	1.94E-09	1.01E-08	0	0.207307	0.792693	0	0	6.50E-08	3.37E-07	0	0.207307	0.792693	0	0	0.00168463	0.00873206	0	0.205622	0.783961	0	0	3.41E-05	0.000176926	0	0.207273	0.792516	0	0	3.41E-05	0.000176926	0	0.207273	0.792516	0	0	8.95E-05	0.000463103	0	0.207217	0.79223	0	0	8.94E-05	0.000463232	0	0.207217	0.79223	0	0	0.00136507	0.00427404	0	0.262013	0.732348	0	0	0.0599917	0.187775	0	0.203402	0.548832	0	0	0.00136507	0.00427404	0	0.262013	0.732348	1.20E-08	0	6.30E-08	3.27E-07	0	0.207307	0.792693	4.02E-07	0	0.00168451	0.00873178	0	0.205622	0.783961	0.0104167	0	0.00525877	0.0272595	0	0.200363	0.756702	0.000552624	0	0.000861108	0.00446361	0	0.206356	0.787766	0.000211059	0	0.000916346	0.00474994	0	0.206356	0.787766	0.00587734	0	0.00599287	0.0310648	0	0.200363	0.756702	0.042935	0	0.105917	0.549042	0	0.0944462	0.20766	0.0056391	0	0.0586114	0.183516	0	0.203402	0.548832	0.247766	0	0.108955	0.341172	0	0.0944462	0.20766	0.697894	0	0.0944462	0.20766	0	0	0
240	0	0	1.36E-08	3.56E-09	0	0.792693	0.207307	0	0	1.36E-08	3.56E-09	0	0.792693	0.207307	0	0	4.56E-07	1.19E-07	0	0.792693	0.207307	0	0	0.0118316	0.00309422	0	0.780862	0.204213	0	0	0.000239723	6.27E-05	0	0.792453	0.207244	0	0	0.000239723	6.27E-05	0	0.792453	0.207244	0	0	0.000627415	0.000164081	0	0.792066	0.207143	0	0	0.000627415	0.000164081	0	0.792066	0.207143	0	0	0.00599408	0.0167645	0	0.257384	0.719857	0	0	0.736575	0.263372	0	1.82E-05	3.41E-05	0	0	0.00599408	0.0167645	0	0.257384	0.719857	1.72E-08	0	4.43E-07	1.16E-07	0	0.792693	0.207307	5.76E-07	0	0.0118312	0.00309408	0	0.780862	0.204213	0.0149258	0	0.0369353	0.00965936	0	0.743926	0.194553	0.000791495	0	0.00604806	0.00158168	0	0.786018	0.205561	0.000302414	0	0.00643576	0.00168307	0	0.786018	0.205561	0.00842124	0	0.0420914	0.0110078	0	0.743926	0.194553	0.0615205	0	0.74392	0.194553	0	6.53E-06	9.01E-09	0.0227586	0	0.257366	0.719823	0	1.82E-05	3.41E-05	0.999948	0	1.16E-05	3.41E-05	0	6.53E-06	9.01E-09	0.999993	0	6.53E-06	9.01E-09	0	0	0
241	0	0	1.94E-09	1.01E-08	0	0.207307	0.792693	0	0	1.94E-09	1.01E-08	0	0.207307	0.792693	0	0	6.50E-08	3.37E-07	0	0.207307	0.792693	0	0	0.00168461	0.0087321	0	0.205622	0.783961	0	0	3.41E-05	0.000176921	0	0.207273	0.792516	0	0	3.41E-05	0.000176921	0	0.207273	0.792516	0	0	8.93E-05	0.000463046	0	0.207217	0.79223	0	0	8.93E-05	0.000463046	0	0.207217	0.79223	0	0	0.00136523	0.0042744	0	0.262013	0.732347	0	0	0.0600105	0.187779	0	0.203395	0.548816	0	0	0.00136523	0.0042744	0	0.262013	0.732347	1.20E-08	0	6.30E-08	3.27E-07	0	0.207307	0.792693	4.02E-07	0	0.00168452	0.00873178	0	0.205622	0.783961	0.0104167	0	0.00525884	0.0272596	0	0.200363	0.756701	0.000552379	0	0.000861122	0.00446365	0	0.206356	0.787767	0.000211053	0	0.000916322	0.00474978	0	0.206356	0.787767	0.00587715	0	0.00599297	0.0310651	0	0.200363	0.756701	0.0429352	0	0.105919	0.549048	0	0.0944442	0.207654	0.00563963	0	0.0586183	0.183531	0	0.203395	0.548816	0.247789	0	0.10895	0.341162	0	0.0944442	0.207654	0.697902	0	0.0944442	0.207654	0	0	0
242	0	0	3.56E-09	1.36E-08	0	0.207307	0.792693	0	0	3.56E-09	1.36E-08	0	0.207307	0.792693	0	0	1.19E-07	4.56E-07	0	0.207307	0.792693	0	0	0.00309457	0.0118315	0	0.204212	0.780862	0	0	6.27E-05	0.000239717	0	0.207244	0.792453	0	0	6.27E-05	0.000239717	0	0.207244	0.792453	0	0	0.000164087	0.0006274	0	0.207143	0.792066	0	0	0.000164087	0.0006274	0	0.207143	0.792066	0	0	0.0167645	0.00599412	0	0.719857	0.257384	0	0	0.263373	0.736557	0	4.79E-05	2.22E-05	0	0	0.0167645	0.00599411	0	0.719857	0.257384	1.72E-08	0	1.16E-07	4.43E-07	0	0.207307	0.792693	5.76E-07	0	0.00309421	0.0118312	0	0.204212	0.780862	0.014926	0	0.00965946	0.036935	0	0.194553	0.743927	0.000791486	0	0.00158172	0.00604798	0	0.205561	0.786018	0.000302411	0	0.00168312	0.00643566	0	0.205561	0.786018	0.00842119	0	0.011008	0.0420913	0	0.194553	0.743927	0.0615205	0	0.194553	0.743922	0	2.06E-08	4.48E-06	0.0227586	0	0.719809	0.257362	0	4.79E-05	2.22E-05	0.99993	0	4.79E-05	1.77E-05	0	2.06E-08	4.48E-06	0.999995	0	2.06E-08	4.48E-06	0	0	0
243	0	0	1.37E-08	3.57E-09	0	0.792693	0.207307	0	0	1.37E-08	3.57E-09	0	0.792693	0.207307	0	0	4.57E-07	1.20E-07	0	0.792693	0.207307	0	0	0.0118365	0.00311336	0	0.780843	0.204208	0	0	0.000239815	6.27E-05	0	0.792453	0.207244	0	0	0.000239815	6.27E-05	0	0.792453	0.207244	0	0	0.000627656	0.000164145	0	0.792066	0.207143	0	0	0.000627656	0.000164145	0	0.792066	0.207143	0.10288	0.0053637	0	0	0.891757	0	0	0.136253	0.101213	0	0	0.762534	0	0	0.100086	0.00815679	0	0	0.891757	0	0	1.72E-08	0	4.43E-07	1.16E-07	0	0.792693	0.207307	5.76E-07	0	0.0118502	0.00309903	0	0.780843	0.204208	0.0149498	0	0.0369347	0.00965913	0	0.743908	0.194549	0.000791802	0	0.00605035	0.00158227	0	0.786015	0.20556	0.000302532	0	0.00643819	0.00168369	0	0.786015	0.20556	0.00842442	0	0.0421073	0.0110119	0	0.743908	0.194549	0.0615436	0	0.743908	0.194549	0	0	0	0.108243	0.129223	0	0	0.762534	0	0	0.237466	0.762534	0	0	0	0	0	1	0	0	0	0	0	0
244	0.6217	0.000909844	0	0	0.377391	0	0	0.621699	0.000909972	0	0	0.377391	0	0	0.622316	0.000615142	0	0	0.377069	0	0	0.53953	0.146598	0	0	0.313873	0	0	0	0	0.20731	0.79269	0	0	0	0.984228	0.0157715	0	0	0	0	0	0.819009	0.034533	0	0	0.146458	0	0	0.803109	0.0504331	0	0	0.146458	0	0	0.10288	0.0053637	0	0	0.891757	0	0	0.136253	0.101213	0	0	0.762534	0	0	0.100086	0.00815679	0	0	0.891757	0	0	0.622609	0.000321511	0	0	0.377069	0	0	0.622931	0.0631964	0	0	0.313873	0	0	0.686127	0.313873	0	0	0	0	0	0.853542	0.146458	0	0	0	0	0	1	0	0	0	0	0	0	1	0	0	0	0	0	0	1	0	0	0	0	0	0	0.108243	0.129223	0	0	0.762534	0	0	0.237466	0.762534	0	0	0	0	0	1	0	0	0	0	0	0
245	0.0278272	4.07E-05	0	0	0.972132	0	0	0.0278272	4.07E-05	0	0	0.972132	0	0	0.0278548	2.75E-05	0	0	0.972118	0	0	0.0241493	0.00656171	0	0	0.969289	0	0	0.0243139	0.00070572	0	0	0.97498	0	0	0.024625	0.000394598	0	0	0.97498	0	0	0.0223136	0.000940836	0	0	0.976746	0	0	0.0218804	0.00137403	0	0	0.976746	0	0	0.433238	0.0225872	0	0	0.544174	0	0	0	0	0.736595	0.263405	0	0	0	0.421476	0.0343493	0	0	0.544174	0	0	0.0278679	1.44E-05	0	0	0.972118	0	0	0.0278823	0.00282867	0	0	0.969289	0	0	0.030711	0.0140489	0	0	0.95524	0	0	0.0232544	0.00399017	0	0	0.972755	0	0	0.0250196	0.00222496	0	0	0.972755	0	0	0.0272446	0.0175153	0	0	0.95524	0	0	0.0447599	0.95524	0	0	0	0	0	0.455826	0.544174	0	0	0	0	0	1	0	0	0	0	0	0	1	0	0	0	0	0	0
246	0	0	1.32E-08	3.57E-09	0	0.792693	0.207307	0	0	1.32E-08	3.57E-09	0	0.792693	0.207307	0	0	4.42E-07	1.19E-07	0	0.792693	0.207307	0	0	0.0114549	0.00311259	0	0.781225	0.204208	0	0	0.000232081	6.27E-05	0	0.792461	0.207244	0	0	0.000232081	6.27E-05	0	0.792461	0.207244	0	0	0.000607414	0.000164137	0	0.792086	0.207143	0	0	0.000607414	0.000164137	0	0.792086	0.207143	0	0	0.00192247	0.00595199	0	0.261457	0.730669	0	0	0.0844427	0.261484	0	0.178953	0.475121	0	0	0.00192189	0.00595258	0	0.261457	0.730669	1.68E-08	0	4.29E-07	1.16E-07	0	0.792693	0.207307	5.62E-07	0	0.011468	0.00309888	0	0.781225	0.204208	0.0145675	0	0.0357435	0.00965867	0	0.745481	0.194549	0.000771551	0	0.00585523	0.00158219	0	0.786231	0.20556	0.000294794	0	0.00623056	0.00168361	0	0.786231	0.20556	0.00820897	0	0.0407494	0.0110113	0	0.745481	0.194549	0.0599697	0	0.719917	0.194539	0	0.0255646	9.97E-06	0.00787447	0	0.0825042	0.255548	0	0.178953	0.475121	0.345926	0	0.153388	0.475111	0	0.0255646	9.97E-06	0.974425	0	0.0255646	9.97E-06	0	0	0
247	0	0	3.56E-09	1.36E-08	0	0.207307	0.792693	0	0	3.56E-09	1.36E-08	0	0.207307	0.792693	0	0	1.19E-07	4.56E-07	0	0.207307	0.792693	0	0	0.00309456	0.0118315	0	0.204212	0.780861	0	0	6.27E-05	0.000239718	0	0.207244	0.792453	0	0	6.27E-05	0.000239718	0	0.207244	0.792453	0	0	0.000164087	0.000627403	0	0.207143	0.792066	0	0	0.000164087	0.000627403	0	0.207143	0.792066	0	0	0.00602204	0.0167746	0	0.257374	0.719829	0.57378	0.42622	0	0	0	0	0	0	0	0.00600429	0.0167924	0	0.257374	0.719829	1.72E-08	0	1.16E-07	4.43E-07	0	0.207307	0.792693	5.76E-07	0	0.00309421	0.0118313	0	0.204212	0.780861	0.0149261	0	0.00965946	0.0369352	0	0.194553	0.743926	0.00079149	0	0.00158172	0.00604801	0	0.205561	0.786018	0.000302412	0	0.00168312	0.0064357	0	0.205561	0.786018	0.00842123	0	0.011008	0.0420915	0	0.194553	0.743926	0.0615207	0	0.194553	0.743926	0	0	0	0.0227967	0	0.257374	0.719829	0	0	0	1	0	0	0	0	0	0	1	0	0	0	0	0	0
248	0	0	1.32E-08	3.56E-09	0	0.792693	0.207307	0	0	1.32E-08	3.56E-09	0	0.792693	0.207307	0	0	4.41E-07	1.19E-07	0	0.792693	0.207307	0	0	0.0114501	0.00309407	0	0.781243	0.204213	0	0	0.000231993	6.27E-05	0	0.792461	0.207244	0	0	0.000231993	6.27E-05	0	0.792461	0.207244	0	0	0.000607183	0.000164073	0	0.792086	0.207143	0	0	0.000607183	0.000164073	0	0.792086	0.207143	0	0	0.00193105	0.00595443	0	0.261457	0.730657	0	0	0.0844309	0.261488	0	0.178957	0.475124	0	0	0.00192455	0.00596093	0	0.261457	0.730657	1.68E-08	0	4.28E-07	1.16E-07	0	0.792693	0.207307	5.61E-07	0	0.0114497	0.00309393	0	0.781243	0.204213	0.0145442	0	0.0357443	0.0096589	0	0.745499	0.194554	0.000771256	0	0.00585304	0.0015816	0	0.786233	0.205561	0.000294681	0	0.00622823	0.00168299	0	0.786233	0.205561	0.0082059	0	0.0407342	0.0110073	0	0.745499	0.194554	0.0599473	0	0.719932	0.194544	0	0.0255673	9.98E-06	0.00788548	0	0.0824999	0.255534	0	0.178957	0.475124	0.345919	0	0.15339	0.475114	0	0.0255673	9.98E-06	0.974423	0	0.0255673	9.98E-06	0	0	0
249	0	0	1.94E-09	1.01E-08	0	0.207307	0.792693	0	0	1.94E-09	1.01E-08	0	0.207307	0.792693	0	0	6.50E-08	3.37E-07	0	0.207307	0.792693	0	0	0.00168455	0.00873194	0	0.205622	0.783961	0	0	3.41E-05	0.000176917	0	0.207273	0.792516	0	0	3.41E-05	0.000176917	0	0.207273	0.792516	0	0	8.93E-05	0.000463038	0	0.207217	0.79223	0	0	8.93E-05	0.000463038	0	0.207217	0.79223	0	0	0.001365	0.00427369	0	0.262017	0.732345	0	0	0.059976	0.187769	0	0.203411	0.548844	0	0	0.00136495	0.00427373	0	0.262017	0.732345	1.20E-08	0	6.30E-08	3.27E-07	0	0.207307	0.792693	4.02E-07	0	0.00168447	0.00873162	0	0.205622	0.783961	0.0104165	0	0.00525868	0.0272591	0	0.200364	0.756702	0.000552367	0	0.000861096	0.00446357	0	0.206356	0.787767	0.000211048	0	0.000916294	0.00474969	0	0.206356	0.787767	0.00587703	0	0.00599279	0.0310645	0	0.200364	0.756702	0.0429343	0	0.105916	0.549038	0	0.0944476	0.207664	0.00563868	0	0.0586058	0.1835	0	0.203411	0.548844	0.247745	0	0.108963	0.34118	0	0.0944476	0.207664	0.697888	0	0.0944476	0.207664	0	0	0
250	0	0	1.36E-08	3.56E-09	0	0.792693	0.207307	0	0	1.36E-08	3.56E-09	0	0.792693	0.207307	0	0	4.56E-07	1.19E-07	0	0.792693	0.207307	0	0	0.0118317	0.00309422	0	0.780861	0.204213	0	0	0.000239724	6.27E-05	0	0.792453	0.207244	0	0	0.000239724	6.27E-05	0	0.792453	0.207244	0	0	0.000627419	0.00016408	0	0.792066	0.207143	0	0	0.000627419	0.00016408	0	0.792066	0.207143	0	0	0.00599448	0.016765	0	0.257387	0.719853	0	0	0.736605	0.263381	0	4.08E-06	9.56E-06	0	0	0.00599448	0.016765	0	0.257387	0.719853	1.72E-08	0	4.43E-07	1.16E-07	0	0.792693	0.207307	5.76E-07	0	0.0118313	0.00309408	0	0.780861	0.204213	0.0149259	0	0.0369355	0.00965937	0	0.743926	0.194553	0.0007915	0	0.0060481	0.00158168	0	0.786018	0.205561	0.000302416	0	0.0064358	0.00168307	0	0.786018	0.205561	0.00842128	0	0.0420917	0.0110078	0	0.743926	0.194553	0.0615208	0	0.743925	0.194553	0	1.01E-06	2.12E-09	0.0227595	0	0.257383	0.719844	0	4.08E-06	9.56E-06	0.999986	0	3.08E-06	9.56E-06	0	1.01E-06	2.12E-09	0.999999	0	1.01E-06	2.12E-09	0	0	0
251	0	0	1.32E-08	3.56E-09	0	0.792693	0.207307	0	0	1.32E-08	3.56E-09	0	0.792693	0.207307	0	0	4.42E-07	1.19E-07	0	0.792693	0.207307	0	0	0.0114501	0.0030941	0	0.781243	0.204213	0	0	0.000231993	6.27E-05	0	0.792461	0.207244	0	0	0.000231993	6.27E-05	0	0.792461	0.207244	0	0	0.000607184	0.000164073	0	0.792086	0.207143	0	0	0.000607184	0.000164073	0	0.792086	0.207143	0	0	0.00192143	0.00595134	0	0.26146	0.730667	0	0	0.0844254	0.261482	0	0.17896	0.475132	0	0	0.00192143	0.00595134	0	0.26146	0.730667	1.68E-08	0	4.28E-07	1.16E-07	0	0.792693	0.207307	5.61E-07	0	0.0114497	0.00309394	0	0.781243	0.204213	0.0145442	0	0.0357442	0.0096589	0	0.745499	0.194554	0.000771256	0	0.00585304	0.00158161	0	0.786233	0.205561	0.000294683	0	0.00622823	0.00168299	0	0.786233	0.205561	0.0082059	0	0.0407342	0.0110073	0	0.745499	0.194554	0.0599473	0	0.719931	0.194544	0	0.0255678	9.99E-06	0.00787277	0	0.0824999	0.255535	0	0.17896	0.475132	0.345907	0	0.153393	0.475122	0	0.0255678	9.99E-06	0.974422	0	0.0255678	9.99E-06	0	0	0
252	0.906099	0.00132606	0	0	0.0925745	0	0	0.906099	0.00132624	0	0	0.0925745	0	0	0.906998	0.000896542	0	0	0.0921059	0	0	0	0	0.792692	0.207308	0	0	0	0.892431	0.0259031	0	0	0.0816662	0	0	0.90385	0.0144835	0	0	0.0816662	0	0	0	0	0.0745036	0.0194844	0	0.718189	0.187823	0	0	0.0745036	0.0194844	0	0.718189	0.187823	0	0	0.00212799	0.00595137	0	0.261254	0.730667	0	0	0.0934987	0.261486	0	0.169885	0.475131	0	0	0.00212799	0.00595137	0	0.261254	0.730667	0.907425	0.000468588	0	0	0.0921059	0	0	0.907894	0.0921059	0	0	0	0	0	1	0	0	0	0	0	0	0.093988	0	0.718189	0.187823	0	0	0	0.918334	0.0816662	0	0	0	0	0	1	0	0	0	0	0	0	1	0	0	0	0	0	0	0.00807936	0	0.0913688	0.255536	0	0.169885	0.475131	0.354984	0	0.169885	0.475131	0	0	0	1	0	0	0	0	0	0
253	0	0	1.94E-09	1.01E-08	0	0.207307	0.792693	0	0	1.94E-09	1.01E-08	0	0.207307	0.792693	0	0	6.50E-08	3.37E-07	0	0.207307	0.792693	0	0	0.00168457	0.00873191	0	0.205622	0.783961	0	0	3.41E-05	0.000176917	0	0.207273	0.792516	0	0	3.41E-05	0.000176917	0	0.207273	0.792516	0	0	8.93E-05	0.000463037	0	0.207217	0.79223	0	0	8.93E-05	0.000463037	0	0.207217	0.79223	0	0	0.0013649	0.00427356	0	0.262017	0.732345	0	0	0.0599698	0.187768	0	0.203413	0.548849	0	0	0.0013649	0.00427356	0	0.262017	0.732345	1.20E-08	0	6.30E-08	3.27E-07	0	0.207307	0.792693	4.02E-07	0	0.00168447	0.00873161	0	0.205622	0.783961	0.0104165	0	0.00525865	0.0272591	0	0.200364	0.756702	0.000552366	0	0.000861092	0.00446356	0	0.206356	0.787767	0.000211049	0	0.00091629	0.00474968	0	0.206356	0.787767	0.00587702	0	0.00599276	0.0310644	0	0.200364	0.756702	0.0429342	0	0.105915	0.549036	0	0.0944482	0.207666	0.00563845	0	0.058604	0.183495	0	0.203413	0.548849	0.247738	0	0.108965	0.341183	0	0.0944482	0.207666	0.697885	0	0.0944482	0.207666	0	0	0
254	0	0	1.94E-09	1.01E-08	0	0.207307	0.792693	0	0	1.94E-09	1.01E-08	0	0.207307	0.792693	0	0	6.50E-08	3.37E-07	0	0.207307	0.792693	0	0	0.00168454	0.0087319	0	0.205622	0.783961	0	0	3.41E-05	0.000176917	0	0.207273	0.792516	0	0	3.41E-05	0.000176917	0	0.207273	0.792516	0	0	8.93E-05	0.000463036	0	0.207217	0.79223	0	0	8.93E-05	0.000463036	0	0.207217	0.79223	0	0	0.00136489	0.00427355	0	0.262017	0.732345	0	0	0.0599694	0.187768	0	0.203413	0.54885	0	0	0.00136489	0.00427355	0	0.262017	0.732345	1.20E-08	0	6.30E-08	3.27E-07	0	0.207307	0.792693	4.02E-07	0	0.00168446	0.00873159	0	0.205622	0.783961	0.0104164	0	0.00525865	0.0272591	0	0.200364	0.756702	0.000552365	0	0.000861091	0.00446355	0	0.206356	0.787767	0.000211048	0	0.000916289	0.00474967	0	0.206356	0.787767	0.00587701	0	0.00599275	0.0310644	0	0.200364	0.756702	0.0429341	0	0.105915	0.549036	0	0.0944483	0.207667	0.00563844	0	0.0586039	0.183495	0	0.203413	0.54885	0.247737	0	0.108965	0.341183	0	0.0944483	0.207667	0.697885	0	0.0944483	0.207667	0	0	0
255	0	0	7.86E-09	2.56E-09	0	0.792693	0.207307	0	0	7.86E-09	2.56E-09	0	0.792693	0.207307	0	0	2.63E-07	8.57E-08	0	0.792693	0.207307	0	0	0.00682193	0.002222	0	0.785871	0.205085	0	0	0.00013822	4.50E-05	0	0.792555	0.207262	0	0	0.00013822	4.50E-05	0	0.792555	0.207262	0	0	0.000361758	0.000117829	0	0.792331	0.207189	0	0	0.000361758	0.000117829	0	0.792331	0.207189	0	0	0.00323965	0.00165582	0	0.733379	0.261726	0	0	0.14234	0.0727523	0	0.594278	0.19063	0	0	0.00323965	0.00165582	0	0.733379	0.261726	1.04E-08	0	2.55E-07	8.31E-08	0	0.792693	0.207307	3.49E-07	0	0.00682168	0.00222191	0	0.785871	0.205085	0.00904393	0	0.0212963	0.00693654	0	0.764575	0.198148	0.000479587	0	0.00348722	0.00113583	0	0.788844	0.206053	0.00018324	0	0.00371076	0.00120864	0	0.788844	0.206053	0.00510264	0	0.0242693	0.00790488	0	0.764575	0.198148	0.0372768	0	0.428933	0.139712	0	0.335642	0.0584365	0.00489547	0	0.139101	0.0710961	0	0.594278	0.19063	0.215092	0	0.258636	0.132193	0	0.335642	0.0584365	0.605921	0	0.335642	0.0584365	0	0	0
256	0	0	1.94E-09	1.01E-08	0	0.207307	0.792693	0	0	1.94E-09	1.01E-08	0	0.207307	0.792693	0	0	6.50E-08	3.37E-07	0	0.207307	0.792693	0	0	0.00168454	0.00873191	0	0.205622	0.783961	0	0	3.41E-05	0.000176917	0	0.207273	0.792516	0	0	3.41E-05	0.000176917	0	0.207273	0.792516	0	0	8.93E-05	0.000463036	0	0.207217	0.79223	0	0	8.93E-05	0.000463036	0	0.207217	0.79223	0	0	0.00136489	0.00427355	0	0.262017	0.732345	0	0	0.0599694	0.187768	0	0.203413	0.54885	0	0	0.00136489	0.00427355	0	0.262017	0.732345	1.20E-08	0	6.30E-08	3.27E-07	0	0.207307	0.792693	4.02E-07	0	0.00168446	0.00873159	0	0.205622	0.783961	0.0104164	0	0.00525865	0.0272591	0	0.200364	0.756702	0.000552365	0	0.000861091	0.00446355	0	0.206356	0.787767	0.000211048	0	0.000916289	0.00474968	0	0.206356	0.787767	0.00587701	0	0.00599275	0.0310644	0	0.200364	0.756702	0.0429341	0	0.105915	0.549036	0	0.0944483	0.207667	0.00563844	0	0.058604	0.183495	0	0.203413	0.54885	0.247737	0	0.108965	0.341183	0	0.0944483	0.207667	0.697885	0	0.0944483	0.207667	0	0	0
257	0	0	1.94E-09	1.01E-08	0	0.207307	0.792693	0	0	1.94E-09	1.01E-08	0	0.207307	0.792693	0	0	6.50E-08	3.37E-07	0	0.207307	0.792693	0	0	0.00168455	0.00873191	0	0.205622	0.783961	0	0	3.41E-05	0.000176917	0	0.207273	0.792516	0	0	3.41E-05	0.000176917	0	0.207273	0.792516	0	0	8.93E-05	0.000463036	0	0.207217	0.79223	0	0	8.93E-05	0.000463036	0	0.207217	0.79223	0	0	0.0013649	0.00427356	0	0.262017	0.732345	0	0	0.0599699	0.187768	0	0.203413	0.548849	0	0	0.0013649	0.00427356	0	0.262017	0.732345	1.20E-08	0	6.30E-08	3.27E-07	0	0.207307	0.792693	4.02E-07	0	0.00168446	0.00873159	0	0.205622	0.783961	0.0104165	0	0.00525865	0.0272591	0	0.200364	0.756702	0.000552366	0	0.000861092	0.00446356	0	0.206356	0.787767	0.000211048	0	0.000916289	0.00474968	0	0.206356	0.787767	0.00587701	0	0.00599276	0.0310644	0	0.200364	0.756702	0.0429342	0	0.105915	0.549036	0	0.0944482	0.207666	0.00563846	0	0.0586042	0.183495	0	0.203413	0.548849	0.247738	0	0.108964	0.341183	0	0.0944482	0.207666	0.697885	0	0.0944482	0.207666	0	0	0
258	0	0	7.86E-09	2.56E-09	0	0.792693	0.207307	0	0	7.86E-09	2.56E-09	0	0.792693	0.207307	0	0	2.63E-07	8.57E-08	0	0.792693	0.207307	0	0	0.00682195	0.00222201	0	0.785871	0.205085	0	0	0.000138221	4.50E-05	0	0.792555	0.207262	0	0	0.000138221	4.50E-05	0	0.792555	0.207262	0	0	0.000361759	0.000117829	0	0.792331	0.207189	0	0	0.000361759	0.000117829	0	0.792331	0.207189	0	0	0.00323971	0.00165584	0	0.733379	0.261726	0	0	0.142341	0.0727547	0	0.594275	0.190629	0	0	0.00323971	0.00165584	0	0.733379	0.261726	1.04E-08	0	2.55E-07	8.31E-08	0	0.792693	0.207307	3.49E-07	0	0.0068217	0.00222191	0	0.785871	0.205085	0.00904396	0	0.0212964	0.00693656	0	0.764575	0.198148	0.000479588	0	0.00348723	0.00113583	0	0.788844	0.206053	0.000183241	0	0.00371077	0.00120864	0	0.788844	0.206053	0.00510265	0	0.0242694	0.00790489	0	0.764575	0.198148	0.0372769	0	0.428934	0.139712	0	0.335641	0.0584362	0.00489555	0	0.139103	0.0710972	0	0.594275	0.190629	0.215096	0	0.258635	0.132192	0	0.335641	0.0584362	0.605923	0	0.335641	0.0584362	0	0	0
259	0	0	3.56E-09	1.36E-08	0	0.207307	0.792693	0	0	3.56E-09	1.36E-08	0	0.207307	0.792693	0	0	1.19E-07	4.56E-07	0	0.207307	0.792693	0	0	0.00309428	0.0118315	0	0.204213	0.780862	0	0	6.27E-05	0.000239717	0	0.207244	0.792453	0	0	6.27E-05	0.000239717	0	0.207244	0.792453	0	0	0.000164086	0.0006274	0	0.207143	0.792066	0	0	0.000164086	0.0006274	0	0.207143	0.792066	0	0	0.0167651	0.00599442	0	0.719853	0.257387	0	0	0.263381	0.736605	0	9.76E-06	4.16E-06	0	0	0.0167651	0.00599442	0	0.719853	0.257387	1.72E-08	0	1.16E-07	4.43E-07	0	0.207307	0.792693	5.76E-07	0	0.00309414	0.011831	0	0.204213	0.780862	0.0149257	0	0.00965947	0.0369352	0	0.194553	0.743927	0.000791486	0	0.00158172	0.00604798	0	0.205561	0.786018	0.00030241	0	0.00168311	0.00643566	0	0.205561	0.786018	0.00842118	0	0.0110079	0.0420913	0	0.194553	0.743927	0.0615204	0	0.194553	0.743926	0	3.44E-09	4.63E-07	0.0227596	0	0.719843	0.257383	0	9.76E-06	4.16E-06	0.999986	0	9.76E-06	3.70E-06	0	3.44E-09	4.63E-07	1	0	3.44E-09	4.63E-07	0	0	0
260	0	0	1.32E-08	3.56E-09	0	0.792693	0.207307	0	0	1.32E-08	3.56E-09	0	0.792693	0.207307	0	0	4.42E-07	1.19E-07	0	0.792693	0.207307	0	0	0.0114503	0.00309416	0	0.781243	0.204213	0	0	0.000232028	6.27E-05	0	0.792461	0.207244	0	0	0.000232028	6.27E-05	0	0.792461	0.207244	0	0	0.000607447	0.000165045	0	0.792085	0.207142	0	0	0.000608155	0.000164337	0	0.792085	0.207142	0	0	0.00192147	0.0059514	0	0.26146	0.730667	0	0	0.0844294	0.261482	0	0.178959	0.475129	0	0	0.00192147	0.0059514	0	0.26146	0.730667	1.68E-08	0	4.28E-07	1.16E-07	0	0.792693	0.207307	5.61E-07	0	0.0114499	0.003094	0	0.781243	0.204213	0.0145445	0	0.0357449	0.00965909	0	0.745498	0.194554	0.000772492	0	0.00585303	0.0015816	0	0.786232	0.205561	0.000294727	0	0.00622916	0.00168324	0	0.786232	0.205561	0.00820713	0	0.0407341	0.0110073	0	0.745498	0.194554	0.0599485	0	0.71993	0.194544	0	0.0255677	9.99E-06	0.00787287	0	0.0825013	0.255538	0	0.178959	0.475129	0.345912	0	0.153391	0.475119	0	0.0255677	9.99E-06	0.974422	0	0.0255677	9.99E-06	0	0	0
261	0.0278272	4.07E-05	0	0	0.972132	0	0	0.0278272	4.07E-05	0	0	0.972132	0	0	0.0278548	2.75E-05	0	0	0.972118	0	0	0.0241493	0.00656171	0	0	0.969289	0	0	0.0243139	0.00070572	0	0	0.97498	0	0	0.024625	0.000394598	0	0	0.97498	0	0	0.0223136	0.000940836	0	0	0.976746	0	0	0.0218804	0.00137403	0	0	0.976746	0	0	0	0	0.00212805	0.00595151	0	0.261254	0.730667	0	0	0.093507	0.261486	0	0.169882	0.475124	0	0	0.00212805	0.00595151	0	0.261254	0.730667	0.0278679	1.44E-05	0	0	0.972118	0	0	0.0278823	0.00282867	0	0	0.969289	0	0	0.030711	0.0140489	0	0	0.95524	0	0	0.0232544	0.00399017	0	0	0.972755	0	0	0.0250196	0.00222496	0	0	0.972755	0	0	0.0272446	0.0175153	0	0	0.95524	0	0	0.0447599	0.95524	0	0	0	0	0	0.00807956	0	0.0913714	0.255542	0	0.169882	0.475124	0.354993	0	0.169882	0.475124	0	0	0	1	0	0	0	0	0	0
262	0	0	3.56E-09	1.36E-08	0	0.207307	0.792693	0	0	3.56E-09	1.36E-08	0	0.207307	0.792693	0	0	1.19E-07	4.56E-07	0	0.207307	0.792693	0	0	0.00309439	0.0118317	0	0.204212	0.780861	0	0	6.27E-05	0.000239754	0	0.207244	0.792453	0	0	6.27E-05	0.000239754	0	0.207244	0.792453	0	0	0.000165103	0.000627667	0	0.207142	0.792065	0	0	0.000164353	0.000628417	0	0.207142	0.792065	0	0	0.016765	0.00599439	0	0.719853	0.257388	0	0	0.263381	0.736599	0	1.44E-05	5.97E-06	0	0	0.016765	0.00599439	0	0.719853	0.257388	1.72E-08	0	1.16E-07	4.43E-07	0	0.207307	0.792693	5.76E-07	0	0.00309421	0.0118313	0	0.204212	0.780861	0.0149261	0	0.00965966	0.0369359	0	0.194553	0.743926	0.00079277	0	0.00158171	0.00604797	0	0.205561	0.786017	0.000302458	0	0.00168336	0.00643664	0	0.205561	0.786017	0.00842246	0	0.0110079	0.0420912	0	0.194553	0.743926	0.0615216	0	0.194553	0.743925	0	3.95E-09	6.05E-07	0.0227594	0	0.719839	0.257382	0	1.44E-05	5.97E-06	0.99998	0	1.44E-05	5.36E-06	0	3.95E-09	6.05E-07	0.999999	0	3.95E-09	6.05E-07	0	0	0
263	0	0	2.22E-07	5.79E-08	0	0.792693	0.207307	0	0	2.22E-07	5.79E-08	0	0.792693	0.207307	0	0	7.42E-06	1.94E-06	0	0.792686	0.207305	0	0	0.19232	0.0502961	0	0.600373	0.157011	0	0	0.00101906	0.00389655	0	0.206288	0.788797	0	0	0.00101906	0.00389655	0	0.206288	0.788797	0	0	0.00266716	0.0101983	0	0.20464	0.782495	0	0	0.00266715	0.0101983	0	0.20464	0.782495	0	0	0.00212806	0.00595153	0	0.261254	0.730667	0	0	0.0935084	0.261486	0	0.169882	0.475123	0	0	0.00212806	0.00595153	0	0.261254	0.730667	2.79E-07	0	7.19E-06	1.88E-06	0	0.792686	0.207305	9.35E-06	0	0.192313	0.0502937	0	0.600373	0.157011	0.242616	0	0.600373	0.157011	0	4.94E-18	2.42E-18	0.0128654	0	0.0257102	0.0983088	0	0.17893	0.684186	0.00491561	0	0.0273582	0.104611	0	0.17893	0.684186	0.136884	0	0.17893	0.684186	0	4.94E-18	2.42E-18	1	0	4.35E-18	2.41E-18	0	5.96E-19	1.45E-20	0.0080796	0	0.0913719	0.255543	0	0.169882	0.475123	0.354995	0	0.169882	0.475123	0	5.96E-19	1.45E-20	1	0	5.96E-19	1.45E-20	0	0	0
264	0	0	2.22E-07	5.79E-08	0	0.792693	0.207307	0	0	2.22E-07	5.79E-08	0	0.792693	0.207307	0	0	7.42E-06	1.94E-06	0	0.792686	0.207305	0	0	0.19232	0.0502961	0	0.600373	0.157011	0	0	0.00101906	0.00389655	0	0.206288	0.788797	0	0	0.00101906	0.00389655	0	0.206288	0.788797	0	0	0.00266715	0.0101983	0	0.20464	0.782495	0	0	0.00266715	0.0101983	0	0.20464	0.782495	0	0	0.00212806	0.00595153	0	0.261254	0.730667	0	0	0.0935084	0.261486	0	0.169882	0.475123	0	0	0.00212806	0.00595153	0	0.261254	0.730667	2.79E-07	0	7.19E-06	1.88E-06	0	0.792686	0.207305	9.35E-06	0	0.192313	0.0502937	0	0.600373	0.157011	0.242616	0	0.600373	0.157011	0	4.63E-18	2.24E-18	0.0128654	0	0.0257102	0.0983088	0	0.17893	0.684186	0.00491561	0	0.0273582	0.104611	0	0.17893	0.684186	0.136884	0	0.17893	0.684186	0	4.63E-18	2.24E-18	1	0	4.06E-18	2.23E-18	0	5.72E-19	1.41E-20	0.0080796	0	0.091372	0.255543	0	0.169882	0.475123	0.354995	0	0.169882	0.475123	0	5.72E-19	1.41E-20	1	0	5.72E-19	1.41E-20	0	0	0
265	0	0	3.56E-09	1.36E-08	0	0.207307	0.792693	0	0	3.56E-09	1.36E-08	0	0.207307	0.792693	0	0	1.19E-07	4.56E-07	0	0.207307	0.792693	0	0	0.00309424	0.0118314	0	0.204213	0.780862	0	0	6.27E-05	0.000239715	0	0.207244	0.792453	0	0	6.27E-05	0.000239715	0	0.207244	0.792453	0	0	0.000164083	0.000627395	0	0.207143	0.792066	0	0	0.000164083	0.000627395	0	0.207143	0.792066	0	0	0.00599442	0.0167648	0	0.257388	0.719853	0	0	0.736598	0.263378	0	7.13E-06	1.66E-05	0	0	0.00599442	0.0167648	0	0.257388	0.719853	1.72E-08	0	1.16E-07	4.43E-07	0	0.207307	0.792693	5.76E-07	0	0.00309409	0.0118309	0	0.204213	0.780862	0.0149256	0	0.00965931	0.0369349	0	0.194553	0.743927	0.000791478	0	0.00158169	0.00604793	0	0.205561	0.786018	0.000302408	0	0.00168308	0.00643561	0	0.205561	0.786018	0.0084211	0	0.0110077	0.042091	0	0.194553	0.743927	0.0615198	0	0.19455	0.743921	0	3.50E-06	6.27E-06	0.0227592	0	0.25738	0.719837	0	7.13E-06	1.66E-05	0.999976	0	3.63E-06	1.03E-05	0	3.50E-06	6.27E-06	0.99999	0	3.50E-06	6.27E-06	0	0	0
266	0	0	1.94E-09	1.01E-08	0	0.207307	0.792693	0	0	1.94E-09	1.01E-08	0	0.207307	0.792693	0	0	6.50E-08	3.37E-07	0	0.207307	0.792693	0	0	0.00168456	0.00873193	0	0.205622	0.783961	0	0	3.41E-05	0.000176917	0	0.207273	0.792516	0	0	3.41E-05	0.000176917	0	0.207273	0.792516	0	0	8.93E-05	0.000463038	0	0.207217	0.79223	0	0	8.93E-05	0.000463038	0	0.207217	0.79223	0	0	0.00136493	0.00427365	0	0.262017	0.732344	0	0	0.059975	0.187768	0	0.203411	0.548845	0	0	0.00136493	0.00427365	0	0.262017	0.732344	1.20E-08	0	6.30E-08	3.27E-07	0	0.207307	0.792693	4.02E-07	0	0.00168447	0.00873161	0	0.205622	0.783961	0.0104165	0	0.00525868	0.0272591	0	0.200364	0.756702	0.000552367	0	0.000861097	0.00446357	0	0.206356	0.787767	0.000211048	0	0.000916295	0.00474969	0	0.206356	0.787767	0.00587703	0	0.00599279	0.0310645	0	0.200364	0.756702	0.0429343	0	0.105916	0.549037	0	0.0944475	0.207665	0.00563858	0	0.0586056	0.183499	0	0.203411	0.548845	0.247743	0	0.108964	0.34118	0	0.0944475	0.207665	0.697888	0	0.0944475	0.207665	0	0	0
267	0	0	1.32E-08	3.56E-09	0	0.792693	0.207307	0	0	1.32E-08	3.56E-09	0	0.792693	0.207307	0	0	4.41E-07	1.19E-07	0	0.792693	0.207307	0	0	0.0114501	0.00309407	0	0.781243	0.204213	0	0	0.000231992	6.27E-05	0	0.792461	0.207244	0	0	0.000231992	6.27E-05	0	0.792461	0.207244	0	0	0.000607183	0.000164072	0	0.792086	0.207143	0	0	0.000607183	0.000164072	0	0.792086	0.207143	0	0	0.00192142	0.00595129	0	0.261461	0.730667	0	0	0.0844229	0.261482	0	0.178961	0.475134	0	0	0.00192142	0.00595129	0	0.261461	0.730667	1.68E-08	0	4.28E-07	1.16E-07	0	0.792693	0.207307	5.61E-07	0	0.0114497	0.00309393	0	0.781243	0.204213	0.0145441	0	0.0357442	0.0096589	0	0.745499	0.194554	0.000771255	0	0.00585303	0.0015816	0	0.786233	0.205561	0.000294681	0	0.00622822	0.00168299	0	0.786233	0.205561	0.00820589	0	0.0407341	0.0110073	0	0.745499	0.194554	0.0599473	0	0.719931	0.194544	0	0.0255681	9.99E-06	0.00787271	0	0.0824992	0.255533	0	0.178961	0.475134	0.345905	0	0.153393	0.475124	0	0.0255681	9.99E-06	0.974422	0	0.0255681	9.99E-06	0	0	0
268	0	0	1.94E-09	1.01E-08	0	0.207307	0.792693	0	0	1.94E-09	1.01E-08	0	0.207307	0.792693	0	0	6.50E-08	3.37E-07	0	0.207307	0.792693	0	0	0.00168455	0.00873191	0	0.205622	0.783961	0	0	3.41E-05	0.000176917	0	0.207273	0.792516	0	0	3.41E-05	0.000176917	0	0.207273	0.792516	0	0	8.93E-05	0.000463036	0	0.207217	0.79223	0	0	8.93E-05	0.000463036	0	0.207217	0.79223	0	0	0.0013649	0.00427356	0	0.262017	0.732344	0	0	0.0599702	0.187768	0	0.203413	0.548849	0	0	0.0013649	0.00427356	0	0.262017	0.732344	1.20E-08	0	6.30E-08	3.27E-07	0	0.207307	0.792693	4.02E-07	0	0.00168446	0.00873159	0	0.205622	0.783961	0.0104165	0	0.00525865	0.0272591	0	0.200364	0.756702	0.000552366	0	0.000861092	0.00446356	0	0.206356	0.787767	0.000211048	0	0.000916289	0.00474968	0	0.206356	0.787767	0.00587701	0	0.00599276	0.0310644	0	0.200364	0.756702	0.0429342	0	0.105915	0.549036	0	0.0944482	0.207666	0.00563846	0	0.0586041	0.183495	0	0.203413	0.548849	0.247738	0	0.108965	0.341183	0	0.0944482	0.207666	0.697886	0	0.0944482	0.207666	0	0	0
269	0	0	1.32E-08	3.56E-09	0	0.792693	0.207307	0	0	1.32E-08	3.56E-09	0	0.792693	0.207307	0	0	4.41E-07	1.19E-07	0	0.792693	0.207307	0	0	0.0114501	0.00309407	0	0.781243	0.204213	0	0	0.000231992	6.27E-05	0	0.792461	0.207244	0	0	0.000231992	6.27E-05	0	0.792461	0.207244	0	0	0.000607183	0.000164072	0	0.792086	0.207143	0	0	0.000607183	0.000164072	0	0.792086	0.207143	0	0	0.00192141	0.00595127	0	0.261461	0.730667	0	0	0.0844214	0.261482	0	0.178962	0.475135	0	0	0.00192141	0.00595127	0	0.261461	0.730667	1.68E-08	0	4.28E-07	1.16E-07	0	0.792693	0.207307	5.61E-07	0	0.0114497	0.00309393	0	0.781243	0.204213	0.0145441	0	0.0357442	0.0096589	0	0.745499	0.194554	0.000771255	0	0.00585303	0.0015816	0	0.786233	0.205561	0.000294681	0	0.00622822	0.00168299	0	0.786233	0.205561	0.00820589	0	0.0407341	0.0110073	0	0.745499	0.194554	0.0599473	0	0.719931	0.194544	0	0.0255682	9.99E-06	0.00787268	0	0.0824989	0.255532	0	0.178962	0.475135	0.345903	0	0.153393	0.475125	0	0.0255682	9.99E-06	0.974422	0	0.0255682	9.99E-06	0	0	0
270	0	0	3.56E-09	1.34E-08	0	0.207307	0.792693	0	0	3.56E-09	1.34E-08	0	0.207307	0.792693	0	0	1.19E-07	4.47E-07	0	0.207307	0.792693	0	0	0.00309404	0.0115954	0	0.204213	0.781098	0	0	6.27E-05	0.000234933	0	0.207244	0.792458	0	0	6.27E-05	0.000234933	0	0.207244	0.792458	0	0	0.000164073	0.000614879	0	0.207143	0.792078	0	0	0.000164073	0.000614879	0	0.207143	0.792078	0	0	0.00595131	0.00200014	0	0.730667	0.261382	0	0	0.261482	0.0878813	0	0.475136	0.175502	0	0	0.00595131	0.00200014	0	0.730667	0.261382	1.69E-08	0	1.16E-07	4.34E-07	0	0.207307	0.792693	5.66E-07	0	0.0030939	0.0115949	0	0.204213	0.781098	0.0146894	0	0.00965872	0.0361981	0	0.194554	0.7449	0.000778952	0	0.00158159	0.00592728	0	0.205561	0.786151	0.000297622	0	0.00168298	0.00630723	0	0.205561	0.786151	0.00828783	0	0.0110071	0.0412513	0	0.194554	0.7449	0.0605462	0	0.194538	0.72908	0	1.62E-05	0.0158194	0.00795145	0	0.255531	0.0858803	0	0.475136	0.175502	0.349363	0	0.475119	0.159682	0	1.62E-05	0.0158194	0.984164	0	1.62E-05	0.0158194	0	0	0
271	0	0	7.86E-09	2.56E-09	0	0.792693	0.207307	0	0	7.86E-09	2.56E-09	0	0.792693	0.207307	0	0	2.63E-07	8.57E-08	0	0.792693	0.207307	0	0	0.00682194	0.00222202	0	0.785871	0.205085	0	0	0.000138221	4.50E-05	0	0.792555	0.207262	0	0	0.000138221	4.50E-05	0	0.792555	0.207262	0	0	0.000361759	0.000117829	0	0.792331	0.207189	0	0	0.000361759	0.000117829	0	0.792331	0.207189	0	0	0.00323966	0.00165582	0	0.733378	0.261726	0	0	0.14234	0.0727525	0	0.594277	0.19063	0	0	0.00323966	0.00165582	0	0.733378	0.261726	1.04E-08	0	2.55E-07	8.31E-08	0	0.792693	0.207307	3.49E-07	0	0.0068217	0.00222191	0	0.785871	0.205085	0.00904396	0	0.0212963	0.00693654	0	0.764575	0.198148	0.000479587	0	0.00348723	0.00113583	0	0.788844	0.206053	0.000183241	0	0.00371076	0.00120864	0	0.788844	0.206053	0.00510264	0	0.0242693	0.00790488	0	0.764575	0.198148	0.0372768	0	0.428933	0.139712	0	0.335642	0.0584365	0.00489548	0	0.139101	0.0710963	0	0.594277	0.19063	0.215093	0	0.258636	0.132193	0	0.335642	0.0584365	0.605922	0	0.335642	0.0584365	0	0	0
272	0.906099	0.00132606	0	0	0.0925745	0	0	0.906099	0.00132624	0	0	0.0925745	0	0	0.906998	0.000896542	0	0	0.0921059	0	0	0	0	0.207308	0.792692	0	0	0	0.892431	0.0259031	0	0	0.0816662	0	0	0.90385	0.0144835	0	0	0.0816662	0	0	0	0	0.0194845	0.074503	0	0.187822	0.71819	0	0	0.0194845	0.074503	0	0.187822	0.71819	0	0	0.00595144	0.00212795	0	0.730667	0.261254	0	0	0.261487	0.0934966	0	0.47513	0.169886	0	0	0.00595144	0.00212795	0	0.730667	0.261254	0.907425	0.000468588	0	0	0.0921059	0	0	0.907894	0.0921059	0	0	0	0	0	1	0	0	0	0	0	0	0.0939875	0	0.187822	0.71819	0	0	0	0.918334	0.0816662	0	0	0	0	0	1	0	0	0	0	0	0	1	0	0	0	0	0	0	0.00807939	0	0.255537	0.091368	0	0.47513	0.169886	0.354984	0	0.47513	0.169886	0	0	0	1	0	0	0	0	0	0
273	0	0	7.86E-09	2.56E-09	0	0.792693	0.207307	0	0	7.86E-09	2.56E-09	0	0.792693	0.207307	0	0	2.63E-07	8.57E-08	0	0.792693	0.207307	0	0	0.00682194	0.00222202	0	0.785871	0.205085	0	0	0.000138221	4.50E-05	0	0.792555	0.207262	0	0	0.000138221	4.50E-05	0	0.792555	0.207262	0	0	0.000361759	0.000117829	0	0.792331	0.207189	0	0	0.000361759	0.000117829	0	0.792331	0.207189	0	0	0.00323965	0.00165582	0	0.733378	0.261726	0	0	0.14234	0.0727525	0	0.594278	0.19063	0	0	0.00323965	0.00165582	0	0.733378	0.261726	1.04E-08	0	2.55E-07	8.31E-08	0	0.792693	0.207307	3.49E-07	0	0.0068217	0.00222191	0	0.785871	0.205085	0.00904396	0	0.0212963	0.00693654	0	0.764575	0.198148	0.000479587	0	0.00348723	0.00113583	0	0.788844	0.206053	0.000183241	0	0.00371076	0.00120864	0	0.788844	0.206053	0.00510264	0	0.0242693	0.00790488	0	0.764575	0.198148	0.0372768	0	0.428933	0.139712	0	0.335642	0.0584365	0.00489548	0	0.139101	0.0710963	0	0.594278	0.19063	0.215093	0	0.258636	0.132193	0	0.335642	0.0584365	0.605922	0	0.335642	0.0584365	0	0	0
274	0	0	3.56E-09	1.34E-08	0	0.207307	0.792693	0	0	3.56E-09	1.34E-08	0	0.207307	0.792693	0	0	1.19E-07	4.47E-07	0	0.207307	0.792693	0	0	0.00309404	0.0115954	0	0.204213	0.781098	0	0	6.27E-05	0.000234933	0	0.207244	0.792458	0	0	6.27E-05	0.000234933	0	0.207244	0.792458	0	0	0.000164073	0.000614879	0	0.207143	0.792078	0	0	0.000164073	0.000614879	0	0.207143	0.792078	0	0	0.00595131	0.00200014	0	0.730667	0.261382	0	0	0.261482	0.0878812	0	0.475136	0.175502	0	0	0.00595131	0.00200014	0	0.730667	0.261382	1.69E-08	0	1.16E-07	4.34E-07	0	0.207307	0.792693	5.66E-07	0	0.0030939	0.0115949	0	0.204213	0.781098	0.0146894	0	0.00965872	0.0361981	0	0.194554	0.7449	0.000778952	0	0.00158159	0.00592728	0	0.205561	0.786151	0.000297622	0	0.00168298	0.00630723	0	0.205561	0.786151	0.00828783	0	0.0110071	0.0412513	0	0.194554	0.7449	0.0605462	0	0.194538	0.72908	0	1.62E-05	0.0158194	0.00795145	0	0.255531	0.0858803	0	0.475136	0.175502	0.349363	0	0.475119	0.159682	0	1.62E-05	0.0158194	0.984164	0	1.62E-05	0.0158194	0	0	0
275	0	0	1.32E-08	3.56E-09	0	0.792693	0.207307	0	0	1.32E-08	3.56E-09	0	0.792693	0.207307	0	0	4.41E-07	1.19E-07	0	0.792693	0.207307	0	0	0.0114501	0.00309407	0	0.781243	0.204213	0	0	0.000231992	6.27E-05	0	0.792461	0.207244	0	0	0.000231992	6.27E-05	0	0.792461	0.207244	0	0	0.000607183	0.000164072	0	0.792086	0.207143	0	0	0.000607183	0.000164072	0	0.792086	0.207143	0	0	0.00192141	0.00595126	0	0.261461	0.730667	0	0	0.0844211	0.261482	0	0.178962	0.475135	0	0	0.00192141	0.00595126	0	0.261461	0.730667	1.68E-08	0	4.28E-07	1.16E-07	0	0.792693	0.207307	5.61E-07	0	0.0114497	0.00309393	0	0.781243	0.204213	0.0145441	0	0.0357442	0.0096589	0	0.745499	0.194554	0.000771255	0	0.00585303	0.0015816	0	0.786233	0.205561	0.000294681	0	0.00622822	0.00168299	0	0.786233	0.205561	0.00820589	0	0.0407341	0.0110073	0	0.745499	0.194554	0.0599473	0	0.719931	0.194544	0	0.0255682	1.00E-05	0.00787267	0	0.0824989	0.255532	0	0.178962	0.475135	0.345903	0	0.153394	0.475125	0	0.0255682	1.00E-05	0.974422	0	0.0255682	1.00E-05	0	0	0
276	0	0	7.86E-09	2.56E-09	0	0.792693	0.207307	0	0	7.86E-09	2.56E-09	0	0.792693	0.207307	0	0	2.63E-07	8.57E-08	0	0.792693	0.207307	0	0	0.00682193	0.002222	0	0.785871	0.205085	0	0	0.00013822	4.50E-05	0	0.792555	0.207262	0	0	0.00013822	4.50E-05	0	0.792555	0.207262	0	0	0.000361758	0.000117829	0	0.792331	0.207189	0	0	0.000361758	0.000117829	0	0.792331	0.207189	0	0	0.00323965	0.00165582	0	0.733378	0.261726	0	0	0.14234	0.0727524	0	0.594278	0.19063	0	0	0.00323965	0.00165582	0	0.733378	0.261726	1.04E-08	0	2.55E-07	8.31E-08	0	0.792693	0.207307	3.49E-07	0	0.00682168	0.00222191	0	0.785871	0.205085	0.00904394	0	0.0212963	0.00693654	0	0.764575	0.198148	0.000479587	0	0.00348722	0.00113583	0	0.788844	0.206053	0.00018324	0	0.00371076	0.00120864	0	0.788844	0.206053	0.00510264	0	0.0242693	0.00790488	0	0.764575	0.198148	0.0372768	0	0.428933	0.139712	0	0.335642	0.0584365	0.00489547	0	0.139101	0.0710963	0	0.594278	0.19063	0.215092	0	0.258636	0.132193	0	0.335642	0.0584365	0.605922	0	0.335642	0.0584365	0	0	0
277	0	0	7.86E-09	2.56E-09	0	0.792693	0.207307	0	0	7.86E-09	2.56E-09	0	0.792693	0.207307	0	0	2.63E-07	8.57E-08	0	0.792693	0.207307	0	0	0.00682193	0.002222	0	0.785871	0.205085	0	0	0.00013822	4.50E-05	0	0.792555	0.207262	0	0	0.00013822	4.50E-05	0	0.792555	0.207262	0	0	0.000361758	0.000117829	0	0.792331	0.207189	0	0	0.000361758	0.000117829	0	0.792331	0.207189	0	0	0.00323965	0.00165582	0	0.733378	0.261726	0	0	0.14234	0.0727524	0	0.594278	0.19063	0	0	0.00323965	0.00165582	0	0.733378	0.261726	1.04E-08	0	2.55E-07	8.31E-08	0	0.792693	0.207307	3.49E-07	0	0.00682168	0.00222191	0	0.785871	0.205085	0.00904394	0	0.0212963	0.00693654	0	0.764575	0.198148	0.000479587	0	0.00348722	0.00113583	0	0.788844	0.206053	0.00018324	0	0.00371076	0.00120864	0	0.788844	0.206053	0.00510264	0	0.0242693	0.00790488	0	0.764575	0.198148	0.0372768	0	0.428933	0.139712	0	0.335642	0.0584365	0.00489547	0	0.139101	0.0710963	0	0.594278	0.19063	0.215092	0	0.258636	0.132193	0	0.335642	0.0584365	0.605922	0	0.335642	0.0584365	0	0	0
278	0	0	7.86E-09	2.56E-09	0	0.792693	0.207307	0	0	7.86E-09	2.56E-09	0	0.792693	0.207307	0	0	2.63E-07	8.57E-08	0	0.792693	0.207307	0	0	0.00682194	0.002222	0	0.785871	0.205085	0	0	0.000138221	4.50E-05	0	0.792555	0.207262	0	0	0.000138221	4.50E-05	0	0.792555	0.207262	0	0	0.000361758	0.000117829	0	0.792331	0.207189	0	0	0.000361758	0.000117829	0	0.792331	0.207189	0	0	0.00323966	0.00165582	0	0.733378	0.261726	0	0	0.14234	0.0727529	0	0.594277	0.19063	0	0	0.00323966	0.00165582	0	0.733378	0.261726	1.04E-08	0	2.55E-07	8.31E-08	0	0.792693	0.207307	3.49E-07	0	0.00682169	0.00222191	0	0.785871	0.205085	0.00904394	0	0.0212963	0.00693654	0	0.764575	0.198148	0.000479587	0	0.00348722	0.00113583	0	0.788844	0.206053	0.00018324	0	0.00371076	0.00120864	0	0.788844	0.206053	0.00510264	0	0.0242693	0.00790488	0	0.764575	0.198148	0.0372768	0	0.428933	0.139712	0	0.335642	0.0584365	0.00489548	0	0.139101	0.0710963	0	0.594277	0.19063	0.215093	0	0.258636	0.132193	0	0.335642	0.0584365	0.605922	0	0.335642	0.0584365	0	0	0
279	0	0	1.32E-08	3.56E-09	0	0.792693	0.207307	0	0	1.32E-08	3.56E-09	0	0.792693	0.207307	0	0	4.41E-07	1.19E-07	0	0.792693	0.207307	0	0	0.0114501	0.00309407	0	0.781243	0.204213	0	0	0.000231992	6.27E-05	0	0.792461	0.207244	0	0	0.000231992	6.27E-05	0	0.792461	0.207244	0	0	0.000607183	0.000164072	0	0.792086	0.207143	0	0	0.000607183	0.000164072	0	0.792086	0.207143	0	0	0.00192142	0.0059513	0	0.261461	0.730667	0	0	0.0844234	0.261481	0	0.178962	0.475134	0	0	0.00192142	0.0059513	0	0.261461	0.730667	1.68E-08	0	4.28E-07	1.16E-07	0	0.792693	0.207307	5.61E-07	0	0.0114497	0.00309393	0	0.781243	0.204213	0.0145441	0	0.0357442	0.0096589	0	0.745499	0.194554	0.000771255	0	0.00585303	0.0015816	0	0.786233	0.205561	0.000294681	0	0.00622822	0.00168299	0	0.786233	0.205561	0.00820589	0	0.0407341	0.0110073	0	0.745499	0.194554	0.0599473	0	0.719931	0.194544	0	0.0255682	1.00E-05	0.00787271	0	0.0824991	0.255533	0	0.178962	0.475134	0.345905	0	0.153393	0.475124	0	0.0255682	1.00E-05	0.974422	0	0.0255682	1.00E-05	0	0	0
280	0	0	1.32E-08	3.56E-09	0	0.792693	0.207307	0	0	1.32E-08	3.56E-09	0	0.792693	0.207307	0	0	4.41E-07	1.19E-07	0	0.792693	0.207307	0	0	0.0114501	0.00309407	0	0.781243	0.204213	0	0	0.000231992	6.27E-05	0	0.792461	0.207244	0	0	0.000231992	6.27E-05	0	0.792461	0.207244	0	0	0.000607183	0.000164072	0	0.792086	0.207143	0	0	0.000607183	0.000164072	0	0.792086	0.207143	0	0	0.00192143	0.00595138	0	0.261461	0.730667	0	0	0.0844289	0.26148	0	0.178961	0.47513	0	0	0.00192143	0.00595138	0	0.261461	0.730667	1.68E-08	0	4.28E-07	1.16E-07	0	0.792693	0.207307	5.61E-07	0	0.0114497	0.00309393	0	0.781243	0.204213	0.0145441	0	0.0357442	0.0096589	0	0.745499	0.194554	0.000771255	0	0.00585303	0.0015816	0	0.786233	0.205561	0.000294681	0	0.00622822	0.00168299	0	0.786233	0.205561	0.00820589	0	0.0407341	0.0110073	0	0.745499	0.194554	0.0599473	0	0.719931	0.194544	0	0.0255681	1.00E-05	0.00787281	0	0.0824996	0.255537	0	0.178961	0.47513	0.345909	0	0.153393	0.47512	0	0.0255681	1.00E-05	0.974422	0	0.0255681	1.00E-05	0	0	0
281	0	0	1.94E-09	1.01E-08	0	0.207307	0.792693	0	0	1.94E-09	1.01E-08	0	0.207307	0.792693	0	0	6.50E-08	3.37E-07	0	0.207307	0.792693	0	0	0.00168456	0.00873201	0	0.205622	0.783961	0	0	3.41E-05	0.000176919	0	0.207273	0.792516	0	0	3.41E-05	0.000176919	0	0.207273	0.792516	0	0	8.93E-05	0.000463042	0	0.207217	0.79223	0	0	8.93E-05	0.000463042	0	0.207217	0.79223	0	0	0.00136496	0.00427395	0	0.262017	0.732344	0	0	0.0599925	0.187765	0	0.20341	0.548832	0	0	0.00136496	0.00427395	0	0.262017	0.732344	1.20E-08	0	6.30E-08	3.27E-07	0	0.207307	0.792693	4.02E-07	0	0.00168448	0.00873169	0	0.205622	0.783961	0.0104166	0	0.0052587	0.0272594	0	0.200364	0.756702	0.000552372	0	0.0008611	0.00446361	0	0.206356	0.787767	0.00021105	0	0.000916298	0.00474973	0	0.206356	0.787767	0.00587708	0	0.00599281	0.0310647	0	0.200364	0.756702	0.0429346	0	0.105916	0.549042	0	0.0944472	0.20766	0.00563891	0	0.0586067	0.183512	0	0.20341	0.548832	0.247758	0	0.108963	0.341172	0	0.0944472	0.20766	0.697893	0	0.0944472	0.20766	0	0	0
282	0	0	1.36E-08	3.56E-09	0	0.792693	0.207307	0	0	1.36E-08	3.56E-09	0	0.792693	0.207307	0	0	4.56E-07	1.19E-07	0	0.792693	0.207307	0	0	0.0118311	0.0030942	0	0.780862	0.204213	0	0	0.000239713	6.27E-05	0	0.792453	0.207244	0	0	0.000239713	6.27E-05	0	0.792453	0.207244	0	0	0.000627391	0.00016408	0	0.792066	0.207143	0	0	0.000627391	0.00016408	0	0.792066	0.207143	0	0	0.0167638	0.00599435	0	0.719854	0.257388	0	0	0.263384	0.736536	0	6.96E-05	1.06E-05	0	0	0.0167638	0.00599435	0	0.719854	0.257388	1.72E-08	0	4.43E-07	1.16E-07	0	0.792693	0.207307	5.75E-07	0	0.0118307	0.00309404	0	0.780862	0.204213	0.0149253	0	0.0369337	0.00965922	0	0.743928	0.194553	0.000791471	0	0.00604782	0.00158166	0	0.786018	0.205561	0.000302404	0	0.0064355	0.00168305	0	0.786018	0.205561	0.00842095	0	0.0420897	0.0110076	0	0.743928	0.194553	0.0615183	0	0.743889	0.19455	0	3.93E-05	3.06E-06	0.0227582	0	0.719784	0.257377	0	6.96E-05	1.06E-05	0.99992	0	3.03E-05	7.52E-06	0	3.93E-05	3.06E-06	0.999958	0	3.93E-05	3.06E-06	0	0	0
283	0.6217	0.000909844	0	0	0.377391	0	0	0.621699	0.000909972	0	0	0.377391	0	0	0.622316	0.000615142	0	0	0.377069	0	0	0.53953	0.146598	0	0	0.313873	0	0	0	0	0.00744464	0.0284661	0	0.199862	0.764227	0	0	0.00744464	0.0284661	0	0.199862	0.764227	0.959542	0.0404584	0	0	0	0	0	0	0	0.792692	0.207308	0	0	0	0.950448	0.0495523	0	0	0	0	0	0	0	0.736549	0.263451	0	0	0	0	0	0.736616	0.263384	0	0	0	0.622609	0.000321511	0	0	0.377069	0	0	0.622931	0.0631964	0	0	0.313873	0	0	0.686127	0.313873	0	0	0	0	0	1	0	0	0	0	0	0	0.0359107	0	0.199862	0.764227	0	0	0	1	0	0	0	0	0	0	1	0	0	0	0	0	0	1	0	0	0	0	0	0	1	0	0	0	0	0	0	1	0	0	0	0	0	0
284	0	0	1.94E-09	1.01E-08	0	0.207307	0.792693	0	0	1.94E-09	1.01E-08	0	0.207307	0.792693	0	0	6.50E-08	3.37E-07	0	0.207307	0.792693	0	0	0.00168462	0.00873223	0	0.205622	0.783961	0	0	3.41E-05	0.000176923	0	0.207273	0.792516	0	0	3.41E-05	0.000176923	0	0.207273	0.792516	0	0	8.93E-05	0.000463055	0	0.207217	0.79223	0	0	8.93E-05	0.000463055	0	0.207217	0.79223	0	0	0.00136511	0.00427483	0	0.262017	0.732343	0	0	0.0600414	0.18776	0	0.203405	0.548794	0	0	0.00136511	0.00427483	0	0.262017	0.732343	1.20E-08	0	6.30E-08	3.27E-07	0	0.207307	0.792693	4.02E-07	0	0.00168452	0.00873193	0	0.205622	0.783961	0.0104168	0	0.00525881	0.02726	0	0.200363	0.756701	0.000552388	0	0.000861117	0.00446372	0	0.206356	0.787766	0.000211055	0	0.000916317	0.00474985	0	0.206356	0.787766	0.00587722	0	0.00599294	0.0310655	0	0.200363	0.756701	0.0429357	0	0.105919	0.549056	0	0.0944449	0.207645	0.00563993	0	0.0586124	0.183549	0	0.203405	0.548794	0.247801	0	0.10896	0.341148	0	0.0944449	0.207645	0.69791	0	0.0944449	0.207645	0	0	0
285	0	0	1.94E-09	1.01E-08	0	0.207307	0.792693	0	0	1.94E-09	1.01E-08	0	0.207307	0.792693	0	0	6.50E-08	3.37E-07	0	0.207307	0.792693	0	0	0.00168462	0.00873233	0	0.205622	0.783961	0	0	3.41E-05	0.000176925	0	0.207273	0.792516	0	0	3.41E-05	0.000176925	0	0.207273	0.792516	0	0	8.93E-05	0.000463059	0	0.207217	0.79223	0	0	8.93E-05	0.000463059	0	0.207217	0.79223	0	0	0.00136519	0.00427525	0	0.262017	0.732342	0	0	0.060066	0.187759	0	0.203401	0.548774	0	0	0.00136519	0.00427525	0	0.262017	0.732342	1.20E-08	0	6.30E-08	3.27E-07	0	0.207307	0.792693	4.02E-07	0	0.00168454	0.00873201	0	0.205622	0.783961	0.010417	0	0.0052589	0.0272604	0	0.200363	0.7567	0.000552392	0	0.000861132	0.00446377	0	0.206356	0.787766	0.000211058	0	0.000916332	0.00474991	0	0.206356	0.787766	0.0058773	0	0.00599304	0.0310659	0	0.200363	0.7567	0.0429362	0	0.10592	0.549063	0	0.0944429	0.207638	0.00564044	0	0.0586167	0.183568	0	0.203401	0.548774	0.247825	0	0.108958	0.341136	0	0.0944429	0.207638	0.697919	0	0.0944429	0.207638	0	0	0
286	0	0	3.56E-09	1.36E-08	0	0.207307	0.792693	0	0	3.56E-09	1.36E-08	0	0.207307	0.792693	0	0	1.19E-07	4.56E-07	0	0.207307	0.792693	0	0	0.00309428	0.0118314	0	0.204213	0.780862	0	0	6.27E-05	0.000239716	0	0.207244	0.792453	0	0	6.27E-05	0.000239716	0	0.207244	0.792453	0	0	0.000164086	0.000627398	0	0.207143	0.792066	0	0	0.000164086	0.000627398	0	0.207143	0.792066	0	0	0.0167621	0.00599383	0	0.719855	0.257389	0	0	0.263413	0.736416	0	0.000140002	3.13E-05	0	0	0.0167621	0.00599383	0	0.719855	0.257389	1.72E-08	0	1.16E-07	4.43E-07	0	0.207307	0.792693	5.76E-07	0	0.00309414	0.011831	0	0.204213	0.780862	0.0149257	0	0.00965947	0.036935	0	0.194553	0.743927	0.000791483	0	0.00158171	0.00604796	0	0.205561	0.786018	0.00030241	0	0.00168311	0.00643564	0	0.205561	0.786018	0.00842116	0	0.0110079	0.0420911	0	0.194553	0.743927	0.0615202	0	0.194553	0.743924	0	6.17E-08	2.82E-06	0.022756	0	0.719715	0.257358	0	0.000140002	3.13E-05	0.999829	0	0.000139941	2.84E-05	0	6.17E-08	2.82E-06	0.999997	0	6.17E-08	2.82E-06	0	0	0
287	0	0	1.94E-09	1.01E-08	0	0.207307	0.792693	0	0	1.94E-09	1.01E-08	0	0.207307	0.792693	0	0	6.50E-08	3.37E-07	0	0.207307	0.792693	0	0	0.00168484	0.00873295	0	0.205622	0.78396	0	0	3.41E-05	0.000176938	0	0.207273	0.792516	0	0	3.41E-05	0.000176938	0	0.207273	0.792516	0	0	8.93E-05	0.000463091	0	0.207217	0.79223	0	0	8.93E-05	0.000463091	0	0.207217	0.79223	0	0	0.00136593	0.00427778	0	0.262017	0.732339	0	0	0.060204	0.187758	0	0.203373	0.548666	0	0	0.0013659	0.00427781	0	0.262017	0.732339	1.20E-08	0	6.30E-08	3.27E-07	0	0.207307	0.792693	4.02E-07	0	0.00168475	0.00873263	0	0.205622	0.78396	0.0104178	0	0.00525956	0.0272623	0	0.200362	0.756698	0.000552436	0	0.000861241	0.00446409	0	0.206356	0.787766	0.000211075	0	0.000916449	0.00475024	0	0.206356	0.787766	0.00587776	0	0.0059938	0.0310681	0	0.200362	0.756698	0.0429396	0	0.105934	0.549101	0	0.0944286	0.207597	0.00564371	0	0.0586443	0.183674	0	0.203373	0.548666	0.247962	0	0.108944	0.341069	0	0.0944286	0.207597	0.697975	0	0.0944286	0.207597	0	0	0
288	0	0	3.56E-09	1.36E-08	0	0.207307	0.792693	0	0	3.56E-09	1.36E-08	0	0.207307	0.792693	0	0	1.19E-07	4.56E-07	0	0.207307	0.792693	0	0	0.00309428	0.0118315	0	0.204213	0.780862	0	0	6.27E-05	0.000239717	0	0.207244	0.792453	0	0	6.27E-05	0.000239717	0	0.207244	0.792453	0	0	0.000164086	0.0006274	0	0.207143	0.792066	0	0	0.000164086	0.0006274	0	0.207143	0.792066	0.10288	0.0053637	0	0	0.891757	0	0	0.136253	0.101213	0	0	0.762534	0	0	0.100086	0.00815679	0	0	0.891757	0	0	1.72E-08	0	1.16E-07	4.43E-07	0	0.207307	0.792693	5.76E-07	0	0.00309414	0.011831	0	0.204213	0.780862	0.0149257	0	0.00965947	0.0369352	0	0.194553	0.743927	0.000791486	0	0.00158172	0.00604798	0	0.205561	0.786018	0.000302411	0	0.00168311	0.00643566	0	0.205561	0.786018	0.00842118	0	0.0110079	0.0420913	0	0.194553	0.743927	0.0615204	0	0.194553	0.743927	0	0	0	0.108243	0.129223	0	0	0.762534	0	0	0.237466	0.762534	0	0	0	0	0	1	0	0	0	0	0	0
289	0	0	1.32E-08	3.56E-09	0	0.792693	0.207307	0	0	1.32E-08	3.56E-09	0	0.792693	0.207307	0	0	4.42E-07	1.19E-07	0	0.792693	0.207307	0	0	0.0114506	0.0030942	0	0.781243	0.204213	0	0	0.000232539	6.46E-05	0	0.792459	0.207244	0	0	0.000233954	6.32E-05	0	0.792459	0.207244	0	0	0.000607372	0.000164122	0	0.792086	0.207143	0	0	0.000607372	0.000164122	0	0.792086	0.207143	0	0	0.00195087	0.00597522	0	0.26145	0.730624	0	0	0.0849236	0.261452	0	0.178863	0.474762	0	0	0.00193974	0.00598635	0	0.26145	0.730624	1.68E-08	0	4.28E-07	1.16E-07	0	0.792693	0.207307	5.61E-07	0	0.0114502	0.00309405	0	0.781243	0.204213	0.0145448	0	0.0357459	0.00965928	0	0.745497	0.194553	0.000771494	0	0.00585485	0.00158208	0	0.786231	0.205561	0.000297188	0	0.00622826	0.00168298	0	0.786231	0.205561	0.00820843	0	0.0407343	0.0110072	0	0.745497	0.194553	0.05995	0	0.719935	0.194543	0	0.0255621	1.00E-05	0.00792609	0	0.0825875	0.255862	0	0.178863	0.474762	0.346375	0	0.153301	0.474752	0	0.0255621	1.00E-05	0.974428	0	0.0255621	1.00E-05	0	0	0
290	0	0	5.75E-08	2.20E-07	0	0.207307	0.792693	0	0	5.75E-08	2.20E-07	0	0.207307	0.792693	0	0	1.92E-06	7.36E-06	0	0.207305	0.792686	0	0	0.0498979	0.190796	0	0.157409	0.601896	0	0	0.785956	0.205545	0	0.00180333	0.00669586	0	0	0.205545	0.785956	0	0.00180333	0.00669586	0	0	0.0193215	0.0738801	0	0.187985	0.718813	0	0	0.0193215	0.0738801	0	0.187985	0.718813	0	0	0.734546	0.262727	0	0.00101949	0.00170722	0	0	0.263757	0.734928	0	0.000320899	0.000993838	0	0	0.262727	0.734546	0	0.00101949	0.00170722	2.77E-07	0	1.87E-06	7.14E-06	0	0.207305	0.792686	9.28E-06	0	0.0498956	0.190789	0	0.157409	0.601896	0.240694	0	0.155767	0.595624	0	0.00164218	0.00627283	0.0932015	0	0.186251	0.712186	0	0.00173493	0.00662746	0.991501	0	6.84E-05	6.84E-05	0	0.00173493	0.00662746	0.991638	0	9.27E-05	0.00035463	0	0.00164218	0.00627283	0.992085	0	0.00163915	0.00626777	0	3.03E-06	5.07E-06	0.997273	0	0.000698586	0.000713379	0	0.000320899	0.000993838	0.998685	0	0.000317869	0.000988773	0	3.03E-06	5.07E-06	0.999992	0	3.03E-06	5.07E-06	0	0	0
291	0	0	3.56E-09	1.34E-08	0	0.207307	0.792693	0	0	3.56E-09	1.34E-08	0	0.207307	0.792693	0	0	1.19E-07	4.47E-07	0	0.207307	0.792693	0	0	0.00309425	0.0115962	0	0.204213	0.781097	0	0	6.47E-05	0.000235489	0	0.207244	0.792456	0	0	6.32E-05	0.000236935	0	0.207244	0.792456	0	0	0.000164123	0.000615089	0	0.207143	0.792078	0	0	0.000164123	0.000615089	0	0.207143	0.792078	0	0	0.00677687	0.00337616	0	0.728912	0.260935	0	0	0.262532	0.0894947	0	0.4731	0.174873	0	0	0.00732963	0.00282339	0	0.728912	0.260935	1.69E-08	0	1.16E-07	4.34E-07	0	0.207307	0.792693	5.66E-07	0	0.00309404	0.0115959	0	0.204213	0.781097	0.0146905	0	0.00965907	0.0362008	0	0.194554	0.744896	0.000779212	0	0.00158207	0.0059293	0	0.205561	0.786149	0.000300172	0	0.00168297	0.00630745	0	0.205561	0.786149	0.00829059	0	0.011007	0.0412527	0	0.194554	0.744896	0.0605503	0	0.194537	0.729104	0	1.67E-05	0.0157923	0.010153	0	0.255812	0.0860619	0	0.4731	0.174873	0.352027	0	0.473083	0.159081	0	1.67E-05	0.0157923	0.984191	0	1.67E-05	0.0157923	0	0	0
292	0	0	5.79E-08	2.22E-07	0	0.207307	0.792693	0	0	5.79E-08	2.22E-07	0	0.207307	0.792693	0	0	1.94E-06	7.42E-06	0	0.207305	0.792686	0	0	0.0503006	0.192318	0	0.15701	0.600371	0	0	0.00389663	0.00101905	0	0.788797	0.206288	0	0	0.00389664	0.00101905	0	0.788797	0.206288	0	0	0.0101985	0.0026671	0	0.782495	0.20464	0	0	0.0101985	0.00266711	0	0.782495	0.20464	0	0	0.00604129	0.0168444	0	0.259075	0.718039	0	0	0.732709	0.263013	0	0.0021224	0.00215611	0	0	0.0061561	0.0167296	0	0.259075	0.718039	2.79E-07	0	1.88E-06	7.19E-06	0	0.207305	0.792686	9.35E-06	0	0.050295	0.192315	0	0.15701	0.600371	0.242619	0	0.15701	0.600371	0	6.23E-10	6.41E-10	0.0128656	0	0.0983097	0.0257099	0	0.684185	0.17893	0.00491568	0	0.104612	0.027358	0	0.684185	0.17893	0.136885	0	0.684185	0.17893	0	6.23E-10	6.41E-10	1	0	6.21E-10	6.40E-10	0	1.85E-12	9.25E-13	0.0228856	0	0.256953	0.715883	0	0.0021224	0.00215611	0.995721	0	0.0021224	0.00215611	0	1.85E-12	9.25E-13	1	0	1.85E-12	9.25E-13	0	0	0
293	0	0	1.33E-08	3.60E-09	0	0.792693	0.207307	0	0	1.33E-08	3.60E-09	0	0.792693	0.207307	0	0	4.43E-07	1.20E-07	0	0.792693	0.207307	0	0	0.0114572	0.00311685	0	0.781219	0.204207	0	0	0.000232155	6.27E-05	0	0.792461	0.207244	0	0	0.000232155	6.27E-05	0	0.792461	0.207244	0	0	0.000608499	0.000164411	0	0.792085	0.207142	0	0	0.00060778	0.000165129	0	0.792085	0.207142	0	0	0.00204256	0.00613888	0	0.263087	0.728731	0	0	0.0876309	0.263043	0	0.177828	0.471498	0	0	0.0021337	0.00604774	0	0.263087	0.728731	1.69E-08	0	4.30E-07	1.16E-07	0	0.792693	0.207307	5.63E-07	0	0.0114735	0.00310003	0	0.781219	0.204207	0.0145741	0	0.0357472	0.00965868	0	0.745472	0.194548	0.00077291	0	0.00585623	0.0015823	0	0.786228	0.20556	0.000294882	0	0.00623257	0.00168399	0	0.786228	0.20556	0.00821144	0	0.0407563	0.0110121	0	0.745472	0.194548	0.0599799	0	0.719975	0.194535	0	0.025497	1.26E-05	0.00818144	0	0.0852595	0.257233	0	0.177828	0.471498	0.350674	0	0.152331	0.471486	0	0.025497	1.26E-05	0.97449	0	0.025497	1.26E-05	0	0	0
294	0	0	5.86E-08	2.23E-07	0	0.207307	0.792693	0	0	5.86E-08	2.23E-07	0	0.207307	0.792693	0	0	1.95E-06	7.43E-06	0	0.207305	0.792686	0	0	0.0506132	0.192324	0	0.156944	0.600118	0.892431	0.0259031	0	0	0.0816662	0	0	0.90385	0.0144835	0	0	0.0816662	0	0	0	0	0.0746117	0.0195126	0	0.718081	0.187794	0	0	0.0745236	0.0196007	0	0.718081	0.187794	0	0	0.0032618	0.00881253	0	0.266169	0.721757	0	0	0.26202	0.262018	0	0.128235	0.347727	0	0	0.00331399	0.00876034	0	0.266169	0.721757	2.81E-07	0	1.89E-06	7.22E-06	0	0.207305	0.792686	9.38E-06	0	0.0503605	0.192567	0	0.156944	0.600118	0.242937	0	0.156944	0.600118	0	0	0	0.0941243	0	0.718081	0.187794	0	0	0	0.918334	0.0816662	0	0	0	0	0	1	0	0	0	0	0	0	1	0	0	0	0	0	0	0.0120743	0	0.137934	0.374029	0	0.128235	0.347727	0.524038	0	0.128235	0.347727	0	0	0	1	0	0	0	0	0	0
295	0	0	2.60E-09	1.11E-08	0	0.207307	0.792693	0	0	2.60E-09	1.11E-08	0	0.207307	0.792693	0	0	8.69E-08	3.70E-07	0	0.207307	0.792693	0	0	0.0022765	0.00958486	0	0.205054	0.783085	0	0	4.55E-05	0.000194204	0	0.207261	0.792499	0	0	4.55E-05	0.000194204	0	0.207261	0.792499	0	0	0.000119201	0.00050835	0	0.207188	0.792185	0	0	0.00011926	0.000508291	0	0.207188	0.792185	0	0	0.00257288	0.00701525	0	0.266841	0.723571	0	0	0.207572	0.20757	0	0.158015	0.426843	0	0	0.0026391	0.00694904	0	0.266841	0.723571	1.37E-08	0	8.43E-08	3.59E-07	0	0.207307	0.792693	4.57E-07	0	0.00225296	0.00960793	0	0.205054	0.783085	0.0118614	0	0.00701057	0.0298989	0	0.198043	0.753186	0.000627551	0	0.00114887	0.00489963	0	0.206039	0.787285	0.000239743	0	0.00122253	0.00521377	0	0.206039	0.787285	0.00667605	0	0.00799555	0.0340992	0	0.198043	0.753186	0.0487708	0	0.141201	0.602205	0	0.0568422	0.150981	0.00958814	0	0.108826	0.296728	0	0.158015	0.426843	0.415142	0	0.101173	0.275862	0	0.0568422	0.150981	0.792177	0	0.0568422	0.150981	0	0	0
296	0	0	1.28E-08	3.30E-09	0	0.792693	0.207307	0	0	1.28E-08	3.30E-09	0	0.792693	0.207307	0	0	4.27E-07	1.11E-07	0	0.792693	0.207307	0	0	0.0110455	0.00289783	0	0.781616	0.20444	0	0	0.000223788	5.79E-05	0	0.792469	0.207249	0	0	0.000223788	5.79E-05	0	0.792469	0.207249	0	0	0.00058571	0.000151579	0	0.792107	0.207155	0	0	0.00058571	0.000151579	0	0.792107	0.207155	0	0	0.0018615	0.00604149	0	0.266961	0.725136	0	0	0.0909408	0.255298	0	0.187507	0.466253	0	0	0.00186267	0.00604033	0	0.266961	0.725136	1.61E-08	0	4.14E-07	1.07E-07	0	0.792693	0.207307	5.38E-07	0	0.0110765	0.00286626	0	0.781616	0.20444	0.0139433	0	0.0344484	0.00891548	0	0.747168	0.195525	0.000737289	0	0.00564605	0.00146117	0	0.786461	0.205694	0.000281703	0	0.00600797	0.00155483	0	0.786461	0.205694	0.0078445	0	0.0392936	0.0101691	0	0.747168	0.195525	0.0573072	0	0.693832	0.17957	0	0.0533359	0.0159546	0.007903	0	0.0794535	0.258883	0	0.187507	0.466253	0.346239	0	0.134172	0.450299	0	0.0533359	0.0159546	0.930709	0	0.0533359	0.0159546	0	0	0
297	0	0	9.75E-09	3.21E-09	0	0.792693	0.207307	0	0	9.75E-09	3.21E-09	0	0.792693	0.207307	0	0	3.26E-07	1.07E-07	0	0.792693	0.207307	0	0	0.00764967	0.00359901	0	0.78423	0.204521	0	0	0.000154351	5.18E-05	0	0.792539	0.207255	0	0	0.000154351	5.18E-05	0	0.792539	0.207255	0	0	0.000403978	0.000135571	0	0.792289	0.207171	0	0	0.000403983	0.000135566	0	0.792289	0.207171	0	0	0.00373552	0.00195205	0	0.727448	0.266864	0	0	0.154736	0.0951514	0	0.56706	0.183053	0	0	0.00373552	0.00195205	0	0.727448	0.266864	1.30E-08	0	3.17E-07	1.04E-07	0	0.792693	0.207307	4.34E-07	0	0.00846292	0.00278532	0	0.78423	0.204521	0.0112487	0	0.0229365	0.00775162	0	0.761294	0.19677	0.000539549	0	0.00389418	0.00130679	0	0.788395	0.205864	0.000206147	0	0.00414382	0.00139056	0	0.788395	0.205864	0.00574052	0	0.0271015	0.00909469	0	0.761294	0.19677	0.0419367	0	0.461967	0.156128	0	0.299326	0.0406413	0.00568757	0	0.160388	0.0838116	0	0.56706	0.183053	0.249887	0	0.267734	0.142411	0	0.299326	0.0406413	0.660032	0	0.299326	0.0406413	0	0	0
298	0	0	7.73E-07	2.10E-07	0	0.792692	0.207307	0	0	7.73E-07	2.10E-07	0	0.792692	0.207307	0	0	2.59E-05	7.04E-06	0	0.792667	0.2073	0	0	0.183247	0.670609	0	0.121295	0.0248489	0	0	0.0033175	0.000901592	0	0.789376	0.206405	0	0	0.0033175	0.000901592	0	0.789376	0.206405	0	0	0.00868518	0.00237315	0	0.783998	0.204944	0	0	0.00869524	0.00236309	0	0.783998	0.204944	0	0	0.00575676	0.00223911	0	0.725427	0.266577	0	0	0.243351	0.10794	0	0.478259	0.17045	0	0	0.00575686	0.00223901	0	0.725427	0.266577	9.84E-07	0	2.51E-05	6.83E-06	0	0.792667	0.2073	3.29E-05	0	0.671372	0.182451	0	0.121295	0.0248489	0.853856	0	0.00338607	0.000922666	0	0.117909	0.0239262	0.0110583	0	0.0836849	0.0227422	0	0.700313	0.182202	0.00421909	0	0.0890627	0.0242036	0	0.700313	0.182202	0.117485	0	0.582404	0.158275	0	0.117909	0.0239262	0.858165	0	0.0681981	0.0185834	0	0.0497111	0.00534283	0.00799587	0	0.247168	0.096127	0	0.478259	0.17045	0.351291	0	0.428548	0.165107	0	0.0497111	0.00534283	0.944946	0	0.0497111	0.00534283	0	0	0
299	0.0278272	4.07E-05	0	0	0.972132	0	0	0.0278272	4.07E-05	0	0	0.972132	0	0	0.0278548	2.75E-05	0	0	0.972118	0	0	0.0241493	0.00656171	0	0	0.969289	0	0	0.0243139	0.00070572	0	0	0.97498	0	0	0.024625	0.000394598	0	0	0.97498	0	0	0.0223136	0.000940836	0	0	0.976746	0	0	0.0218804	0.00137403	0	0	0.976746	0	0	0	0	0.268824	0.731176	0	0	0	0.57378	0.42622	0	0	0	0	0	0.924644	0.0753561	0	0	0	0	0	0.0278679	1.44E-05	0	0	0.972118	0	0	0.0278823	0.00282867	0	0	0.969289	0	0	0.030711	0.0140489	0	0	0.95524	0	0	0.0232544	0.00399017	0	0	0.972755	0	0	0.0250196	0.00222496	0	0	0.972755	0	0	0.0272446	0.0175153	0	0	0.95524	0	0	0.0447599	0.95524	0	0	0	0	0	1	0	0	0	0	0	0	1	0	0	0	0	0	0	1	0	0	0	0	0	0
300	0.906099	0.00132606	0	0	0.0925745	0	0	0.906099	0.00132624	0	0	0.0925745	0	0	0.906998	0.000896542	0	0	0.0921059	0	0	0	0	0.305791	0.694209	0	0	0	0.543207	0.0157668	0	0	0.441026	0	0	0.550158	0.00881587	0	0	0.441026	0	0	0.498517	0.0210196	0	0	0.480464	0	0	0.488838	0.0306978	0	0	0.480464	0	0	0.10288	0.0053637	0	0	0.891757	0	0	0.136253	0.101213	0	0	0.762534	0	0	0.100086	0.00815679	0	0	0.891757	0	0	0.907425	0.000468588	0	0	0.0921059	0	0	0.907894	0.0921059	0	0	0	0	0	1	0	0	0	0	0	0	0.519536	0.0891462	0	0	0.391318	0	0	0.558974	0.0497088	0	0	0.391318	0	0	0.608682	0.391318	0	0	0	0	0	1	0	0	0	0	0	0	0.108243	0.129223	0	0	0.762534	0	0	0.237466	0.762534	0	0	0	0	0	1	0	0	0	0	0	0
301	0.00327355	4.79E-06	0	0	0.996722	0	0	0.00327355	4.79E-06	0	0	0.996722	0	0	0.0032768	3.24E-06	0	0	0.99672	0	0	0.00284089	0.000771909	0	0	0.996387	0	0	0.00286025	8.30E-05	0	0	0.997057	0	0	0.00289685	4.64E-05	0	0	0.997057	0	0	0.00262493	0.000110679	0	0	0.997264	0	0	0.00257397	0.000161639	0	0	0.997264	0	0	0.0121026	0.000630978	0	0	0.987266	0	0	0.0160286	0.0119065	0	0	0.972065	0	0	0.011774	0.000959552	0	0	0.987266	0	0	0.00327834	1.69E-06	0	0	0.99672	0	0	0.00328004	0.00033276	0	0	0.996387	0	0	0.0036128	0.00165269	0	0	0.994735	0	0	0.00273561	0.000469398	0	0	0.996795	0	0	0.00294327	0.000261741	0	0	0.996795	0	0	0.00320501	0.00206048	0	0	0.994735	0	0	0.00526549	0.112373	0	0	0.882362	0	0	0.0127336	0.0152016	0	0	0.972065	0	0	0.0279352	0.0897033	0	0	0.882362	0	0	0.117638	0.882362	0	0	0	0	0
302	0	0	5.80E-08	2.22E-07	0	0.207307	0.792693	0	0	5.80E-08	2.22E-07	0	0.207307	0.792693	0	0	1.94E-06	7.42E-06	0	0.207305	0.792686	0	0	0.0505887	0.192324	0	0.156949	0.600138	0.543207	0.0157668	0	0	0.441026	0	0	0.550158	0.00881587	0	0	0.441026	0	0	0.498517	0.0210196	0	0	0.480464	0	0	0.488838	0.0306978	0	0	0.480464	0	0	0	0	0.00329312	0.00789934	0	0.265539	0.723268	0	0	0.203489	0.28259	0	0.128082	0.38584	0	0	0.00324213	0.00795034	0	0.265539	0.723268	2.80E-07	0	1.88E-06	7.20E-06	0	0.207305	0.792686	9.37E-06	0	0.0503558	0.192548	0	0.156949	0.600138	0.242913	0	0.156949	0.600138	0	0	0	0.519536	0.0891462	0	0	0.391318	0	0	0.558974	0.0497088	0	0	0.391318	0	0	0.608682	0.391318	0	0	0	0	0	1	0	0	0	0	0	0	0.0111925	0	0.137458	0.337428	0	0.128082	0.38584	0.486078	0	0.128082	0.38584	0	0	0	1	0	0	0	0	0	0
303	0	0	3.38E-09	1.34E-08	0	0.207307	0.792693	0	0	3.38E-09	1.34E-08	0	0.207307	0.792693	0	0	1.13E-07	4.50E-07	0	0.207307	0.792693	0	0	0.00294042	0.0116647	0	0.20437	0.781025	0	0	5.95E-05	0.000236372	0	0.207247	0.792457	0	0	5.95E-05	0.000236372	0	0.207247	0.792457	0	0	0.000156685	0.0006188	0	0.207151	0.792074	0	0	0.000155949	0.000619536	0	0.207151	0.792074	0	0	0.0146198	0.00501158	0	0.716949	0.263419	0	0	0.241642	0.618935	0	0.0899832	0.0494398	0	0	0.01463	0.00500137	0	0.716949	0.263419	1.68E-08	0	1.10E-07	4.36E-07	0	0.207307	0.792693	5.63E-07	0	0.00293683	0.0116678	0	0.20437	0.781025	0.0146052	0	0.00916471	0.036411	0	0.195205	0.744614	0.000775485	0	0.00150081	0.00596261	0	0.20565	0.786111	0.000295871	0	0.00159726	0.00634578	0	0.20565	0.786111	0.00823891	0	0.0104449	0.0414971	0	0.195205	0.744614	0.0601809	0	0.184584	0.733355	0	0.010621	0.0112594	0.0196314	0	0.626966	0.213979	0	0.0899832	0.0494398	0.860577	0	0.0793623	0.0381804	0	0.010621	0.0112594	0.97812	0	0.010621	0.0112594	0	0	0
304	0	0	9.22E-09	2.99E-09	0	0.792693	0.207307	0	0	9.22E-09	2.99E-09	0	0.792693	0.207307	0	0	3.08E-07	1.00E-07	0	0.792693	0.207307	0	0	0.00799962	0.00259608	0	0.784693	0.204711	0	0	0.000162082	5.26E-05	0	0.792531	0.207254	0	0	0.000162082	5.26E-05	0	0.792531	0.207254	0	0	0.000424209	0.00013766	0	0.792269	0.207169	0	0	0.00042421	0.00013766	0	0.792269	0.207169	0	0	0.00578691	0.00292935	0	0.725799	0.265485	0	0	0.19158	0.191368	0	0.477336	0.139716	0	0	0.00578693	0.00292933	0	0.725799	0.265485	1.22E-08	0	2.99E-07	9.71E-08	0	0.792693	0.207307	4.09E-07	0	0.00799941	0.00259589	0	0.784693	0.204711	0.0105957	0	0.0249727	0.00810398	0	0.759721	0.196607	0.00056187	0	0.00408923	0.001327	0	0.78818	0.205842	0.000214679	0	0.00435136	0.00141206	0	0.78818	0.205842	0.00597809	0	0.0284589	0.00923531	0	0.759721	0.196607	0.0436723	0	0.502979	0.163225	0	0.256742	0.0333813	0.00871626	0	0.248463	0.125768	0	0.477336	0.139716	0.382948	0	0.220594	0.106335	0	0.256742	0.0333813	0.709877	0	0.256742	0.0333813	0	0	0
305	0.6217	0.000909844	0	0	0.377391	0	0	0.621699	0.000909972	0	0	0.377391	0	0	0.622316	0.000615142	0	0	0.377069	0	0	0.53953	0.146598	0	0	0.313873	0	0	0	0	0.00101906	0.00389655	0	0.206288	0.788797	0	0	0.00101906	0.00389655	0	0.206288	0.788797	0	0	0.00266715	0.0101983	0	0.20464	0.782495	0	0	0.00266715	0.0101983	0	0.20464	0.782495	0	0	0.0166509	0.0061091	0	0.714935	0.262305	0.57378	0.42622	0	0	0	0	0	0	0	0.0166509	0.0061091	0	0.714935	0.262305	0.622609	0.000321511	0	0	0.377069	0	0	0.622931	0.0631964	0	0	0.313873	0	0	0.686127	0.313873	0	0	0	0	0	0.0128654	0	0.0257102	0.0983088	0	0.17893	0.684186	0.00491561	0	0.0273582	0.104611	0	0.17893	0.684186	0.136884	0	0.17893	0.684186	0	0	0	1	0	0	0	0	0	0	0.02276	0	0.714935	0.262305	0	0	0	1	0	0	0	0	0	0	1	0	0	0	0	0	0
306	0	0	8.55E-09	2.89E-09	0	0.792693	0.207307	0	0	8.55E-09	2.89E-09	0	0.792693	0.207307	0	0	2.86E-07	9.66E-08	0	0.792693	0.207307	0	0	0.00742005	0.00250658	0	0.785273	0.2048	0	0	0.000150339	5.08E-05	0	0.792543	0.207256	0	0	0.000150339	5.08E-05	0	0.792543	0.207256	0	0	0.000393475	0.000132918	0	0.7923	0.207174	0	0	0.000393475	0.000132918	0	0.7923	0.207174	0	0	0.00397774	0.00218185	0	0.727609	0.266232	0	0	0.166343	0.104282	0	0.556821	0.172554	0	0	0.00397774	0.00218185	0	0.727609	0.266232	1.14E-08	0	2.78E-07	9.38E-08	0	0.792693	0.207307	3.83E-07	0	0.00741979	0.00250646	0	0.785273	0.2048	0.00992663	0	0.0231635	0.00782487	0	0.76211	0.196975	0.000526394	0	0.00379296	0.00128129	0	0.788507	0.205893	0.000201124	0	0.0040361	0.00136342	0	0.788507	0.205893	0.00560065	0	0.0263971	0.00891722	0	0.76211	0.196975	0.040915	0	0.466539	0.157604	0	0.29557	0.0393714	0.00615959	0	0.170787	0.0936781	0	0.556821	0.172554	0.270625	0	0.261251	0.133182	0	0.29557	0.0393714	0.665058	0	0.29557	0.0393714	0	0	0
307	0	0	8.55E-09	2.89E-09	0	0.792693	0.207307	0	0	8.55E-09	2.89E-09	0	0.792693	0.207307	0	0	2.86E-07	9.66E-08	0	0.792693	0.207307	0	0	0.00742011	0.00250658	0	0.785273	0.2048	0	0	0.00015034	5.08E-05	0	0.792543	0.207256	0	0	0.00015034	5.08E-05	0	0.792543	0.207256	0	0	0.000393478	0.000132919	0	0.7923	0.207174	0	0	0.000393478	0.000132919	0	0.7923	0.207174	0	0	0.00398796	0.00219186	0	0.727595	0.266225	0	0	0.166352	0.104286	0	0.556813	0.17255	0	0	0.00398771	0.0021921	0	0.727595	0.266225	1.14E-08	0	2.78E-07	9.38E-08	0	0.792693	0.207307	3.83E-07	0	0.00741983	0.00250647	0	0.785273	0.2048	0.00992668	0	0.0231637	0.00782491	0	0.762109	0.196975	0.000526397	0	0.003793	0.0012813	0	0.788507	0.205893	0.000201126	0	0.00403613	0.00136343	0	0.788507	0.205893	0.00560069	0	0.0263973	0.00891726	0	0.762109	0.196975	0.0409153	0	0.466544	0.157605	0	0.295566	0.0393705	0.00617982	0	0.170783	0.093675	0	0.556813	0.17255	0.270638	0	0.261247	0.133179	0	0.295566	0.0393705	0.665064	0	0.295566	0.0393705	0	0	0
308	0	0	3.35E-09	1.34E-08	0	0.207307	0.792693	0	0	3.35E-09	1.34E-08	0	0.207307	0.792693	0	0	1.12E-07	4.49E-07	0	0.207307	0.792693	0	0	0.0029068	0.0116345	0	0.2044	0.781059	0	0	5.89E-05	0.000235726	0	0.207248	0.792457	0	0	5.89E-05	0.000235726	0	0.207248	0.792457	0	0	0.000154143	0.000616955	0	0.207153	0.792076	0	0	0.000154143	0.000616955	0	0.207153	0.792076	0	0	0.00938129	0.00402306	0	0.721283	0.265312	0	0	0.291675	0.287523	0	0.32104	0.0997626	0	0	0.00948909	0.00391526	0	0.721283	0.265312	1.68E-08	0	1.09E-07	4.35E-07	0	0.207307	0.792693	5.61E-07	0	0.00290665	0.0116341	0	0.2044	0.781059	0.0145413	0	0.00907416	0.0363203	0	0.195326	0.744738	0.000771099	0	0.00148587	0.0059473	0	0.205667	0.786129	0.000294621	0	0.00158112	0.00632853	0	0.205667	0.786129	0.00820427	0	0.0103409	0.0413906	0	0.195326	0.744738	0.0599357	0	0.182764	0.731542	0	0.0125616	0.0131965	0.0134043	0	0.400243	0.16555	0	0.32104	0.0997626	0.579198	0	0.308478	0.0865661	0	0.0125616	0.0131965	0.974242	0	0.0125616	0.0131965	0	0	0
309	0	0	2.22E-07	5.79E-08	0	0.792693	0.207307	0	0	2.22E-07	5.79E-08	0	0.792693	0.207307	0	0	7.42E-06	1.94E-06	0	0.792686	0.207305	0	0	0.19232	0.0502961	0	0.600373	0.157011	0	0	0.00101906	0.00389655	0	0.206288	0.788797	0	0	0.00101906	0.00389655	0	0.206288	0.788797	0	0	0.00266718	0.0101983	0	0.20464	0.782495	0	0	0.00266719	0.0101983	0	0.20464	0.782495	0	0	0.0131688	0.00448967	0	0.717488	0.264854	0	0	0.232334	0.533447	0	0.155275	0.0789443	0	0	0.0132538	0.00440471	0	0.717488	0.264854	2.79E-07	0	7.19E-06	1.88E-06	0	0.792686	0.207305	9.35E-06	0	0.192313	0.0502937	0	0.600373	0.157011	0.242616	0	0.600373	0.157011	0	4.20E-19	6.26E-19	0.0128655	0	0.0257101	0.0983088	0	0.178929	0.684186	0.00491562	0	0.0273582	0.104611	0	0.178929	0.684186	0.136884	0	0.178929	0.684186	0	4.20E-19	6.26E-19	1	0	3.60E-19	5.92E-19	0	6.00E-20	3.38E-20	0.0176585	0	0.562213	0.185909	0	0.155275	0.0789443	0.76578	0	0.155275	0.0789443	0	6.00E-20	3.38E-20	1	0	6.00E-20	3.38E-20	0	0	0
310	0	0	5.79E-08	2.22E-07	0	0.207307	0.792693	0	0	5.79E-08	2.22E-07	0	0.207307	0.792693	0	0	1.94E-06	7.42E-06	0	0.207305	0.792686	0	0	0.0502965	0.192318	0	0.157011	0.600374	0	0	0.00744464	0.0284661	0	0.199862	0.764227	0	0	0.00744464	0.0284661	0	0.199862	0.764227	0.959542	0.0404584	0	0	0	0	0	0	0	0.207309	0.792691	0	0	0	0	0	0.00941151	0.00941142	0	0.607615	0.373562	0	0	0.250071	0.172855	0	0.36269	0.214384	0	0	0.0114085	0.00741443	0	0.607615	0.373562	2.79E-07	0	1.88E-06	7.19E-06	0	0.207305	0.792686	9.35E-06	0	0.050294	0.192311	0	0.157011	0.600374	0.242615	0	0.157011	0.600374	0	0	0	1	0	0	0	0	0	0	0.0359107	0	0.199862	0.764227	0	0	0	1	0	0	0	0	0	0	1	0	0	0	0	0	0	0.0188229	0	0.244925	0.159178	0	0.36269	0.214384	0.422926	0	0.36269	0.214384	0	0	0	1	0	0	0	0	0	0
311	0	0	3.43E-09	1.34E-08	0	0.207307	0.792693	0	0	3.43E-09	1.34E-08	0	0.207307	0.792693	0	0	1.15E-07	4.49E-07	0	0.207307	0.792693	0	0	0.00298157	0.0116442	0	0.204325	0.781049	0	0	6.04E-05	0.000235984	0	0.207246	0.792457	0	0	6.04E-05	0.000235984	0	0.207246	0.792457	0	0	0.000158614	0.000619434	0	0.207148	0.792074	0	0	0.000160091	0.000617957	0	0.207148	0.792074	0	0	0.0206979	0.0206977	0	0.365291	0.593314	0	0	0.580845	0.349258	0	0.0320244	0.0378728	0	0	0.0155234	0.0258722	0	0.365291	0.593314	1.68E-08	0	1.12E-07	4.36E-07	0	0.207307	0.792693	5.64E-07	0	0.0029814	0.0116438	0	0.204325	0.781049	0.0146258	0	0.00930746	0.0363505	0	0.195018	0.744699	0.000778048	0	0.00152401	0.00595199	0	0.205624	0.786122	0.000296409	0	0.0016222	0.00633545	0	0.205624	0.786122	0.00825406	0	0.0106063	0.0414233	0	0.195018	0.744699	0.0602837	0	0.187455	0.732119	0	0.00756248	0.0125793	0.0413956	0	0.333267	0.555441	0	0.0320244	0.0378728	0.930103	0	0.0244619	0.0252935	0	0.00756248	0.0125793	0.979858	0	0.00756248	0.0125793	0	0	0
312	0.906099	0.00132606	0	0	0.0925745	0	0	0.906099	0.00132624	0	0	0.0925745	0	0	0.906998	0.000896542	0	0	0.0921059	0	0	0	0	0.792691	0.207309	0	0	0	0	0	0.0284663	0.00744457	0	0.764227	0.199862	0	0	0.0284663	0.00744457	0	0.764227	0.199862	0.959542	0.0404584	0	0	0	0	0	0	0	0.791755	0.208245	0	0	0	0	0	0.0134745	0.00812506	0	0.606034	0.372366	0	0	0.35424	0.584971	0	0.0323712	0.0284186	0	0	0.0134752	0.00812434	0	0.606034	0.372366	0.907425	0.000468588	0	0	0.0921059	0	0	0.907894	0.0921059	0	0	0	0	0	1	0	0	0	0	0	0	1	0	0	0	0	0	0	0.0359109	0	0.764227	0.199862	0	0	0	1	0	0	0	0	0	0	1	0	0	0	0	0	0	0.0215995	0	0.573663	0.343948	0	0.0323712	0.0284186	0.93921	0	0.0323712	0.0284186	0	0	0	1	0	0	0	0	0	0
313	0	0	9.61E-09	2.95E-09	0	0.792693	0.207307	0	0	9.61E-09	2.95E-09	0	0.792693	0.207307	0	0	3.21E-07	9.88E-08	0	0.792693	0.207307	0	0	0.00833752	0.00256165	0	0.784355	0.204746	0	0	0.000169017	5.19E-05	0	0.792524	0.207255	0	0	0.000169017	5.19E-05	0	0.792524	0.207255	0	0	0.000444926	0.000136682	0	0.792248	0.20717	0	0	0.000442968	0.000138639	0	0.792248	0.20717	0	0	0.00389488	0.0034971	0	0.615624	0.376984	0	0	0.162237	0.154133	0	0.452622	0.231008	0	0	0.00389365	0.00349834	0	0.615624	0.376984	1.26E-08	0	3.12E-07	9.58E-08	0	0.792693	0.207307	4.20E-07	0	0.00833757	0.00256118	0	0.784355	0.204746	0.0108992	0	0.0260272	0.00799527	0	0.758328	0.19675	0.000581608	0	0.0042616	0.0013091	0	0.787987	0.205861	0.000220938	0	0.00453751	0.00139386	0	0.787987	0.205861	0.00615231	0	0.0296585	0.00911077	0	0.758328	0.19675	0.0449216	0	0.524174	0.161023	0	0.234154	0.0357276	0.00739199	0	0.163002	0.145976	0	0.452622	0.231008	0.31637	0	0.218468	0.19528	0	0.234154	0.0357276	0.730118	0	0.234154	0.0357276	0	0	0
314	0.00327355	4.79E-06	0	0	0.996722	0	0	0.00327355	4.79E-06	0	0	0.996722	0	0	0.0032768	3.24E-06	0	0	0.99672	0	0	0.00284089	0.000771909	0	0	0.996387	0	0	0.00286025	8.30E-05	0	0	0.997057	0	0	0.00289685	4.64E-05	0	0	0.997057	0	0	0.00262493	0.000110679	0	0	0.997264	0	0	0.00257397	0.000161639	0	0	0.997264	0	0	0.0121026	0.000630978	0	0	0.987266	0	0	0.0160286	0.0119065	0	0	0.972065	0	0	0.011774	0.000959552	0	0	0.987266	0	0	0.00327834	1.69E-06	0	0	0.99672	0	0	0.00328004	0.00033276	0	0	0.996387	0	0	0.0036128	0.00165269	0	0	0.994735	0	0	0.00273561	0.000469398	0	0	0.996795	0	0	0.00294327	0.000261741	0	0	0.996795	0	0	0.00320501	0.00206048	0	0	0.994735	0	0	0.00526549	0.112373	0	0	0.882362	0	0	0.0127336	0.0152016	0	0	0.972065	0	0	0.0279352	0.0897033	0	0	0.882362	0	0	0.117638	0.882362	0	0	0	0	0
315	0.0278272	4.07E-05	0	0	0.972132	0	0	0.0278272	4.07E-05	0	0	0.972132	0	0	0.0278548	2.75E-05	0	0	0.972118	0	0	0.0241493	0.00656171	0	0	0.969289	0	0	0.0243139	0.00070572	0	0	0.97498	0	0	0.024625	0.000394598	0	0	0.97498	0	0	0.0223136	0.000940836	0	0	0.976746	0	0	0.0218804	0.00137403	0	0	0.976746	0	0	0	0	0.0037193	0.00573473	0	0.376815	0.613731	0	0	0.165171	0.243935	0	0.219838	0.371057	0	0	0.0037389	0.00571512	0	0.376815	0.613731	0.0278679	1.44E-05	0	0	0.972118	0	0	0.0278823	0.00282867	0	0	0.969289	0	0	0.030711	0.0140489	0	0	0.95524	0	0	0.0232544	0.00399017	0	0	0.972755	0	0	0.0250196	0.00222496	0	0	0.972755	0	0	0.0272446	0.0175153	0	0	0.95524	0	0	0.0447599	0.95524	0	0	0	0	0	0.00945403	0	0.156977	0.242675	0	0.219838	0.371057	0.409106	0	0.219838	0.371057	0	0	0	1	0	0	0	0	0	0
316	0.0278272	4.07E-05	0	0	0.972132	0	0	0.0278272	4.07E-05	0	0	0.972132	0	0	0.0278548	2.75E-05	0	0	0.972118	0	0	0.0241493	0.00656171	0	0	0.969289	0	0	0.0243139	0.00070572	0	0	0.97498	0	0	0.024625	0.000394598	0	0	0.97498	0	0	0.0223136	0.000940836	0	0	0.976746	0	0	0.0218804	0.00137403	0	0	0.976746	0	0	0.433238	0.0225872	0	0	0.544174	0	0	0	0	0.385059	0.614941	0	0	0	0.421476	0.0343493	0	0	0.544174	0	0	0.0278679	1.44E-05	0	0	0.972118	0	0	0.0278823	0.00282867	0	0	0.969289	0	0	0.030711	0.0140489	0	0	0.95524	0	0	0.0232544	0.00399017	0	0	0.972755	0	0	0.0250196	0.00222496	0	0	0.972755	0	0	0.0272446	0.0175153	0	0	0.95524	0	0	0.0447599	0.95524	0	0	0	0	0	0.455826	0.544174	0	0	0	0	0	1	0	0	0	0	0	0	1	0	0	0	0	0	0
317	0	0	2.58E-09	1.12E-08	0	0.207307	0.792693	0	0	2.58E-09	1.12E-08	0	0.207307	0.792693	0	0	8.64E-08	3.75E-07	0	0.207307	0.792693	0	0	0.00228743	0.00967434	0	0.205067	0.782971	0	0	4.52E-05	0.000196029	0	0.207262	0.792497	0	0	4.52E-05	0.000196029	0	0.207262	0.792497	0	0	0.000118188	0.000513057	0	0.207189	0.79218	0	0	0.000118189	0.000513057	0	0.207189	0.79218	0	0	0.00324714	0.00455167	0	0.377293	0.614908	0	0	0.144515	0.192188	0	0.240593	0.422705	0	0	0.00325906	0.00453975	0	0.377293	0.614908	1.38E-08	0	8.38E-08	3.64E-07	0	0.207307	0.792693	4.61E-07	0	0.00223943	0.00972188	0	0.205067	0.782971	0.0119618	0	0.00694639	0.0301563	0	0.198121	0.752815	0.000631245	0	0.00113923	0.00494569	0	0.206049	0.787234	0.000241186	0	0.00121226	0.00526272	0	0.206049	0.787234	0.00671617	0	0.00792849	0.0344198	0	0.198121	0.752815	0.0490645	0	0.139908	0.607391	0	0.0582125	0.145424	0.00779881	0	0.1367	0.192203	0	0.240593	0.422705	0.336702	0	0.18238	0.277281	0	0.0582125	0.145424	0.796363	0	0.0582125	0.145424	0	0	0
318	0	0	2.10E-09	1.01E-08	0	0.207307	0.792693	0	0	2.10E-09	1.01E-08	0	0.207307	0.792693	0	0	7.04E-08	3.36E-07	0	0.207307	0.792693	0	0	0.00190072	0.0086515	0	0.205481	0.783967	0	0	3.66E-05	0.000175254	0	0.20727	0.792518	0	0	3.66E-05	0.000175254	0	0.20727	0.792518	0	0	9.58E-05	0.000458684	0	0.207211	0.792235	0	0	9.58E-05	0.000458684	0	0.207211	0.792235	0	0	0.00110596	0.0046443	0	0.217923	0.776327	0	0	0.0500092	0.201066	0	0.171225	0.577701	0	0	0.00110596	0.0046443	0	0.217923	0.776327	1.22E-08	0	6.83E-08	3.26E-07	0	0.207307	0.792693	4.07E-07	0	0.00182596	0.00872585	0	0.205481	0.783967	0.0105522	0	0.00561887	0.0269265	0	0.199862	0.757041	0.000554468	0	0.000923316	0.0044216	0	0.206288	0.787813	0.000211851	0	0.000982502	0.00470503	0	0.206288	0.787813	0.00589939	0	0.00642581	0.0307724	0	0.199862	0.757041	0.0430976	0	0.113171	0.542338	0	0.0866912	0.214703	0.00575025	0	0.0466983	0.198626	0	0.171225	0.577701	0.251075	0	0.0845333	0.362998	0	0.0866912	0.214703	0.698606	0	0.0866912	0.214703	0	0	0
319	0	0	9.13E-07	2.39E-07	0	0.792692	0.207307	0	0	9.13E-07	2.39E-07	0	0.792692	0.207307	0	0	3.06E-05	7.99E-06	0	0.792663	0.207299	0.78634	0.21366	0	0	0	0	0	0	0	0.00389663	0.00101904	0	0.788797	0.206288	0	0	0.00389663	0.00101904	0	0.788797	0.206288	0	0	0.0101985	0.0026671	0	0.782495	0.20464	0	0	0.0101985	0.0026671	0	0.782495	0.20464	0.10288	0.0053637	0	0	0.891757	0	0	0.136253	0.101213	0	0	0.762534	0	0	0.100086	0.00815679	0	0	0.891757	0	0	1.15E-06	0	2.97E-05	7.75E-06	0	0.792663	0.207299	3.86E-05	0	0.792663	0.207299	0	0	0	1	0	0	0	0	0	0	0.0128656	0	0.0983097	0.0257099	0	0.684185	0.17893	0.00491567	0	0.104612	0.027358	0	0.684185	0.17893	0.136885	0	0.684185	0.17893	0	0	0	1	0	0	0	0	0	0	0.108243	0.129223	0	0	0.762534	0	0	0.237466	0.762534	0	0	0	0	0	1	0	0	0	0	0	0
320	0	0	7.77E-09	2.67E-09	0	0.792693	0.207307	0	0	7.77E-09	2.67E-09	0	0.792693	0.207307	0	0	2.60E-07	8.95E-08	0	0.792693	0.207307	0	0	0.00667422	0.00238722	0	0.785952	0.204986	0	0	0.000135131	4.66E-05	0	0.792558	0.20726	0	0	0.000135131	4.66E-05	0	0.792558	0.20726	0	0	0.000353672	0.000121938	0	0.79234	0.207185	0	0	0.000353672	0.000121938	0	0.79234	0.207185	0	0	0.00354616	0.00135254	0	0.777438	0.217663	0	0	0.15406	0.0611688	0	0.625179	0.159592	0	0	0.00354616	0.00135254	0	0.777438	0.217663	1.04E-08	0	2.52E-07	8.68E-08	0	0.792693	0.207307	3.49E-07	0	0.00674073	0.00232036	0	0.785952	0.204986	0.00906144	0	0.0207487	0.00715746	0	0.765203	0.197829	0.000475609	0	0.00340927	0.00117544	0	0.78893	0.206009	0.000181721	0	0.00362781	0.00125079	0	0.78893	0.206009	0.00506032	0	0.0237268	0.00818054	0	0.765203	0.197829	0.0369677	0	0.417904	0.144161	0	0.347299	0.0536674	0.0048987	0	0.152259	0.0580712	0	0.625179	0.159592	0.215228	0	0.27788	0.105925	0	0.347299	0.0536674	0.599033	0	0.347299	0.0536674	0	0	0
321	0	0	1.34E-08	3.49E-09	0	0.792693	0.207307	0	0	1.34E-08	3.49E-09	0	0.792693	0.207307	0	0	4.50E-07	1.17E-07	0	0.792693	0.207307	0	0	0.0116492	0.0030462	0	0.78103	0.204275	0	0	0.00023602	6.14E-05	0	0.792457	0.207245	0	0	0.00023602	6.14E-05	0	0.792457	0.207245	0	0	0.000617725	0.000160601	0	0.792075	0.207146	0	0	0.000617725	0.000160601	0	0.792075	0.207146	0	0	0.00168497	0.00631617	0	0.217331	0.774668	0	0	0.0757893	0.275758	0	0.144984	0.503468	0	0	0.00168497	0.00631617	0	0.217331	0.774668	1.69E-08	0	4.36E-07	1.13E-07	0	0.792693	0.207307	5.67E-07	0	0.0116627	0.00303217	0	0.78103	0.204275	0.0146954	0	0.0363506	0.00945079	0	0.744679	0.194824	0.000778325	0	0.00595465	0.00154814	0	0.786121	0.205598	0.000297382	0	0.00633636	0.00164737	0	0.786121	0.205598	0.00828111	0	0.0414413	0.0107743	0	0.744679	0.194824	0.0604968	0	0.732144	0.190352	0	0.0125358	0.00447147	0.00800114	0	0.0723465	0.2712	0	0.144984	0.503468	0.351547	0	0.132448	0.498997	0	0.0125358	0.00447147	0.982993	0	0.0125358	0.00447147	0	0	0
322	0	0	7.66E-09	2.64E-09	0	0.792693	0.207307	0	0	7.66E-09	2.64E-09	0	0.792693	0.207307	0	0	2.56E-07	8.84E-08	0	0.792693	0.207307	0	0	0.00664902	0.00229361	0	0.786044	0.205013	0	0	0.000134717	4.65E-05	0	0.792558	0.20726	0	0	0.000134717	4.65E-05	0	0.792558	0.20726	0	0	0.000352588	0.000121618	0	0.792341	0.207185	0	0	0.000352588	0.000121618	0	0.792341	0.207185	0	0	0.0035503	0.00135411	0	0.777434	0.217661	0	0	0.154094	0.0613853	0	0.624997	0.159523	0	0	0.00355034	0.00135407	0	0.777434	0.217661	1.03E-08	0	2.49E-07	8.58E-08	0	0.792693	0.207307	3.45E-07	0	0.00664888	0.0022934	0	0.786044	0.205013	0.00894262	0	0.0207563	0.00715956	0	0.765288	0.197854	0.000474205	0	0.00339882	0.00117236	0	0.788942	0.206013	0.000181184	0	0.00361669	0.0012475	0	0.788942	0.206013	0.00504538	0	0.0236541	0.00815908	0	0.765288	0.197854	0.0368585	0	0.418057	0.144204	0	0.34723	0.0536501	0.00490441	0	0.152437	0.058138	0	0.624997	0.159523	0.215479	0	0.277767	0.105873	0	0.34723	0.0536501	0.599119	0	0.34723	0.0536501	0	0	0
323	0	0	8.61E-09	2.83E-09	0	0.792693	0.207307	0	0	8.61E-09	2.83E-09	0	0.792693	0.207307	0	0	2.88E-07	9.46E-08	0	0.792693	0.207307	0	0	0.00747166	0.00245298	0	0.785221	0.204854	0	0	0.000151384	4.97E-05	0	0.792542	0.207257	0	0	0.000151384	4.97E-05	0	0.792542	0.207257	0	0	0.000396211	0.000130072	0	0.792297	0.207177	0	0	0.000396211	0.000130072	0	0.792297	0.207177	0	0	0.00583568	0.00211305	0	0.775143	0.216908	0	0	0.174202	0.174201	0	0.524828	0.126769	0	0	0.00584356	0.00210517	0	0.775143	0.216908	1.14E-08	0	2.79E-07	9.18E-08	0	0.792693	0.207307	3.83E-07	0	0.00747145	0.00245281	0	0.785221	0.204854	0.00992464	0	0.0233244	0.00765725	0	0.761897	0.197197	0.000526283	0	0.00381934	0.00125385	0	0.788478	0.205923	0.000201082	0	0.00406416	0.00133422	0	0.788478	0.205923	0.00559947	0	0.0265806	0.00872623	0	0.761897	0.197197	0.0409063	0	0.469782	0.154228	0	0.292115	0.0429689	0.00794873	0	0.250315	0.0901388	0	0.524828	0.126769	0.348403	0	0.232713	0.0838002	0	0.292115	0.0429689	0.664916	0	0.292115	0.0429689	0	0	0
324	0	0	7.67E-09	2.64E-09	0	0.792693	0.207307	0	0	7.67E-09	2.64E-09	0	0.792693	0.207307	0	0	2.57E-07	8.85E-08	0	0.792693	0.207307	0	0	0.00664904	0.00230296	0	0.786037	0.205011	0	0	0.000134696	4.65E-05	0	0.792559	0.20726	0	0	0.000134696	4.65E-05	0	0.792559	0.20726	0	0	0.000352533	0.000121602	0	0.792341	0.207185	0	0	0.000352533	0.000121602	0	0.792341	0.207185	0	0	0.00354584	0.00135502	0	0.777544	0.217555	0	0	0.153867	0.0609302	0	0.625484	0.159719	0	0	0.00354953	0.00135134	0	0.777544	0.217555	1.03E-08	0	2.49E-07	8.59E-08	0	0.792693	0.207307	3.45E-07	0	0.00665582	0.00229584	0	0.786037	0.205011	0.008952	0	0.020745	0.00715575	0	0.765292	0.197855	0.000474136	0	0.00339827	0.00117218	0	0.788942	0.206013	0.000181158	0	0.00361611	0.00124732	0	0.788942	0.206013	0.0050446	0	0.0236502	0.00815789	0	0.765292	0.197855	0.0368527	0	0.417828	0.144127	0	0.347464	0.0537283	0.00490087	0	0.152061	0.0578354	0	0.625484	0.159719	0.214797	0	0.27802	0.105991	0	0.347464	0.0537283	0.598808	0	0.347464	0.0537283	0	0	0
325	0.0278272	4.07E-05	0	0	0.972132	0	0	0.0278272	4.07E-05	0	0	0.972132	0	0	0.0278548	2.75E-05	0	0	0.972118	0	0	0.0241493	0.00656171	0	0	0.969289	0	0	0.0243139	0.00070572	0	0	0.97498	0	0	0.024625	0.000394598	0	0	0.97498	0	0	0.0223136	0.000940836	0	0	0.976746	0	0	0.0218804	0.00137403	0	0	0.976746	0	0	0	0	0.00498274	0.0177777	0	0.213924	0.763316	0.57378	0.42622	0	0	0	0	0	0	0	0.00498258	0.0177778	0	0.213924	0.763316	0.0278679	1.44E-05	0	0	0.972118	0	0	0.0278823	0.00282867	0	0	0.969289	0	0	0.030711	0.0140489	0	0	0.95524	0	0	0.0232544	0.00399017	0	0	0.972755	0	0	0.0250196	0.00222496	0	0	0.972755	0	0	0.0272446	0.0175153	0	0	0.95524	0	0	0.0447599	0.95524	0	0	0	0	0	0.0227604	0	0.213924	0.763316	0	0	0	1	0	0	0	0	0	0	1	0	0	0	0	0	0
326	0.906099	0.00132606	0	0	0.0925745	0	0	0.906099	0.00132624	0	0	0.0925745	0	0	0.906998	0.000896542	0	0	0.0921059	0	0	0	0	0.500002	0.499997	0	0	0	0.971793	0.0282067	0	0	0	0	0	0	0	0.79269	0.20731	0	0	0	0.959542	0.0404584	0	0	0	0	0	0	0	0.79269	0.20731	0	0	0	0.950448	0.0495523	0	0	0	0	0	0	0	0.220373	0.779627	0	0	0	0	0	0.218908	0.781092	0	0	0	0.907425	0.000468588	0	0	0.0921059	0	0	0.907894	0.0921059	0	0	0	0	0	1	0	0	0	0	0	0	1	0	0	0	0	0	0	1	0	0	0	0	0	0	1	0	0	0	0	0	0	1	0	0	0	0	0	0	1	0	0	0	0	0	0	1	0	0	0	0	0	0	1	0	0	0	0	0	0
327	0	0	8.14E-07	2.14E-07	0	0.792692	0.207307	0	0	8.14E-07	2.14E-07	0	0.792692	0.207307	0	0	2.72E-05	7.17E-06	0	0.792666	0.2073	0	0	0.186881	0.705644	0	0.0860925	0.0213827	0	0	0.00349296	0.000918787	0	0.7892	0.206388	0	0	0.00349296	0.000918787	0	0.7892	0.206388	0	0	0.00914196	0.0024047	0	0.783551	0.204902	0	0	0.00914196	0.0024047	0	0.783551	0.204902	0	0	0.00175957	0.00633369	0	0.217147	0.77476	0	0	0.078632	0.276961	0	0.141598	0.502809	0	0	0.00175957	0.00633369	0	0.217147	0.77476	1.03E-06	0	2.64E-05	6.95E-06	0	0.792666	0.2073	3.44E-05	0	0.706573	0.185917	0	0.0860925	0.0213827	0.892525	0	0.00396913	0.000982478	0	0.0821234	0.0204002	0.0115467	0	0.0881248	0.0231799	0	0.695426	0.181722	0.00441175	0	0.0937738	0.0246658	0	0.695426	0.181722	0.122851	0	0.613303	0.161322	0	0.0821234	0.0204002	0.897476	0	0.0799429	0.0197885	0	0.00218052	0.000611732	0.00809326	0	0.0755487	0.271951	0	0.141598	0.502809	0.355593	0	0.139417	0.502198	0	0.00218052	0.000611732	0.997208	0	0.00218052	0.000611732	0	0	0
328	0	0	4.79E-09	2.44E-08	0	0.207307	0.792693	0	0	4.79E-09	2.44E-08	0	0.207307	0.792693	0	0	1.60E-07	8.16E-07	0	0.207307	0.792692	0	0	0.0125587	0.0127602	0	0.203152	0.771529	0	0	6.60E-05	0.000281636	0	0.207241	0.792412	0	0	6.60E-05	0.000281637	0	0.207241	0.792412	0	0	0.000172683	0.000737115	0	0.207134	0.791956	0	0	0.000172683	0.000737115	0	0.207134	0.791956	0	0	0.00627953	0.00171476	0	0.774814	0.217191	0	0	0.274604	0.076641	0	0.50519	0.143565	0	0	0.00627953	0.00171476	0	0.774814	0.217191	2.92E-08	0	1.55E-07	7.92E-07	0	0.207307	0.792692	9.76E-07	0	0.00415483	0.0211631	0	0.203152	0.771529	0.0253189	0	0.00926698	0.0361307	0	0.193885	0.735399	0.000909798	0	0.00166459	0.0071056	0	0.20547	0.78485	0.000347616	0	0.00177129	0.00756108	0	0.20547	0.78485	0.00967999	0	0.0115847	0.0494519	0	0.193885	0.735399	0.0707166	0	0.186648	0.727722	0	0.00723693	0.00767628	0.00799429	0	0.269624	0.0736264	0	0.50519	0.143565	0.351245	0	0.497953	0.135889	0	0.00723693	0.00767628	0.985087	0	0.00723693	0.00767628	0	0	0
329	0	0	3.09E-09	1.96E-08	0	0.207307	0.792693	0	0	3.09E-09	1.96E-08	0	0.207307	0.792693	0	0	1.04E-07	6.55E-07	0	0.207307	0.792693	0	0	0.0102517	0.0094242	0	0.204622	0.775702	0	0	4.10E-05	0.000214455	0	0.207266	0.792478	0	0	4.07E-05	0.000214732	0	0.207266	0.792478	0	0	0.000106382	0.000561144	0	0.2072	0.792132	0	0	0.000106382	0.000561144	0	0.2072	0.792132	0	0	0.00107752	0.00461941	0	0.217829	0.776474	0	0	0.0487091	0.201597	0	0.171565	0.57813	0	0	0.00107751	0.00461942	0	0.217829	0.776474	2.27E-08	0	1.00E-07	6.36E-07	0	0.207307	0.792693	7.59E-07	0	0.00268449	0.0169907	0	0.204622	0.775702	0.0196759	0	0.00558349	0.0266231	0	0.199039	0.749079	0.000667526	0	0.00102546	0.00540927	0	0.206175	0.786723	0.000255442	0	0.00109113	0.00575569	0	0.206175	0.786723	0.00710226	0	0.00713624	0.037644	0	0.199039	0.749079	0.0518825	0	0.112457	0.536223	0	0.0865816	0.212856	0.00569693	0	0.0462639	0.198345	0	0.171565	0.57813	0.250306	0	0.0849831	0.365273	0	0.0865816	0.212856	0.700562	0	0.0865816	0.212856	0	0	0
330	0.0278272	4.07E-05	0	0	0.972132	0	0	0.0278272	4.07E-05	0	0	0.972132	0	0	0.0278548	2.75E-05	0	0	0.972118	0	0	0.0241493	0.00656171	0	0	0.969289	0	0	0.0243139	0.00070572	0	0	0.97498	0	0	0.024625	0.000394598	0	0	0.97498	0	0	0.0223136	0.000940836	0	0	0.976746	0	0	0.0218804	0.00137403	0	0	0.976746	0	0	0	0	0.00634766	0.00178175	0	0.774745	0.217126	0	0	0.277128	0.0798358	0	0.502285	0.140751	0	0	0.00634855	0.00178087	0	0.774745	0.217126	0.0278679	1.44E-05	0	0	0.972118	0	0	0.0278823	0.00282867	0	0	0.969289	0	0	0.030711	0.0140489	0	0	0.95524	0	0	0.0232544	0.00399017	0	0	0.972755	0	0	0.0250196	0.00222496	0	0	0.972755	0	0	0.0272446	0.0175153	0	0	0.95524	0	0	0.0447599	0.95524	0	0	0	0	0	0.00812941	0	0.272459	0.0763753	0	0.502285	0.140751	0.356964	0	0.502285	0.140751	0	0	0	1	0	0	0	0	0	0
331	0	0	9.00E-07	2.37E-07	0	0.792692	0.207307	0	0	9.00E-07	2.37E-07	0	0.792692	0.207307	0	0	3.01E-05	7.95E-06	0	0.792663	0.207299	0	0	0.206205	0.781517	0	0.011027	0.0012506	0	0	0.00483445	0.0048344	0	0.78504	0.205291	0	0	0.00765233	0.00201653	0	0.78504	0.205291	0	0	0.0103738	0.00273363	0	0.782319	0.204573	0	0	0.0103738	0.00273363	0	0.782319	0.204573	0	0	0.218734	0.78065	0	0.000362269	0.000253349	0	0	0.779508	0.220193	0	0.000203732	9.48E-05	0	0	0.78065	0.218734	0	0.000362269	0.000253349	1.14E-06	0	2.92E-05	7.71E-06	0	0.792663	0.207299	3.81E-05	0	0.781636	0.206048	0	0.011027	0.0012506	0.987722	0	0.000523862	5.94E-05	0	0.0105031	0.00119118	0.0131075	0	0.0999999	0.0263509	0	0.682319	0.178222	0.00966885	0	0.102721	0.0270687	0	0.682319	0.178222	0.139458	0	0.671816	0.177031	0	0.0105031	0.00119118	0.988306	0	0.0104996	0.00119099	0	3.58E-06	1.87E-07	0.999384	0	0.000158537	0.000158535	0	0.000203732	9.48E-05	0.999701	0	0.00020015	9.46E-05	0	3.58E-06	1.87E-07	0.999996	0	3.58E-06	1.87E-07	0	0	0
332	0	0	5.88E-08	2.30E-07	0	0.207307	0.792693	0	0	5.88E-08	2.30E-07	0	0.207307	0.792693	0	0	1.97E-06	7.71E-06	0	0.207305	0.792685	0	0	0.0601611	0.190899	0	0.156227	0.592713	0.892431	0.0259031	0	0	0.0816662	0	0	0.90385	0.0144835	0	0	0.0816662	0	0	0	0	0.0194845	0.074503	0	0.187822	0.71819	0	0	0.0194845	0.074503	0	0.187822	0.71819	0	0	0.00632187	0.00177422	0	0.774748	0.217156	0	0	0.277214	0.0782864	0	0.503395	0.141104	0	0	0.00632275	0.00177334	0	0.774748	0.217156	2.89E-07	0	1.91E-06	7.48E-06	0	0.207305	0.792685	9.68E-06	0	0.0510779	0.199973	0	0.156227	0.592713	0.25106	0	0.156227	0.592713	0	0	0	0.0939875	0	0.187822	0.71819	0	0	0	0.918334	0.0816662	0	0	0	0	0	1	0	0	0	0	0	0	1	0	0	0	0	0	0	0.00809609	0	0.271352	0.0760524	0	0.503395	0.141104	0.355501	0	0.503395	0.141104	0	0	0	1	0	0	0	0	0	0
333	0	0	3.19E-09	2.12E-08	0	0.207307	0.792693	0	0	3.19E-09	2.12E-08	0	0.207307	0.792693	0	0	1.07E-07	7.11E-07	0	0.207307	0.792692	0	0	0.0117097	0.00949224	0	0.204535	0.774263	0	0	4.14E-05	0.000221186	0	0.207266	0.792472	0	0	4.11E-05	0.000221485	0	0.207266	0.792472	0	0	0.00010736	0.000578758	0	0.207199	0.792114	0	0	0.00010736	0.000578758	0	0.207199	0.792114	0	0	0.00106878	0.00459313	0	0.21786	0.776478	0	0	0.0470997	0.201667	0	0.171972	0.579262	0	0	0.00106877	0.00459313	0	0.21786	0.776478	2.44E-08	0	1.04E-07	6.89E-07	0	0.207307	0.792692	8.18E-07	0	0.00277148	0.0184297	0	0.204535	0.774263	0.021202	0	0.00557246	0.0265529	0	0.198963	0.74771	0.000686118	0	0.00103488	0.00557906	0	0.206165	0.786535	0.00026257	0	0.00110116	0.00593633	0	0.206165	0.786535	0.00730006	0	0.00720181	0.0388255	0	0.198963	0.74771	0.0533273	0	0.112235	0.534808	0	0.0867278	0.212902	0.00566191	0	0.0458888	0.197216	0	0.171972	0.579262	0.248767	0	0.0852438	0.36636	0	0.0867278	0.212902	0.70037	0	0.0867278	0.212902	0	0	0
334	0	0	9.16E-07	2.41E-07	0	0.792692	0.207307	0	0	9.16E-07	2.41E-07	0	0.792692	0.207307	0	0	3.06E-05	8.04E-06	0	0.792663	0.207299	0.78634	0.21366	0	0	0	0	0	0	0	0.0284663	0.00744459	0	0.764227	0.199862	0	0	0.0284664	0.00744458	0	0.764227	0.199862	0.959542	0.0404584	0	0	0	0	0	0	0	0.792692	0.207308	0	0	0	0	0	0.00631163	0.00176905	0	0.774759	0.21716	0	0	0.277259	0.0777816	0	0.503757	0.141202	0	0	0.00631163	0.00176905	0	0.774759	0.21716	1.16E-06	0	2.97E-05	7.77E-06	0	0.792663	0.207299	3.86E-05	0	0.792663	0.207299	0	0	0	1	0	0	0	0	0	0	1	0	0	0	0	0	0	0.0359109	0	0.764227	0.199862	0	0	0	1	0	0	0	0	0	0	1	0	0	0	0	0	0	0.00808068	0	0.271002	0.0759578	0	0.503757	0.141202	0.355041	0	0.503757	0.141202	0	0	0	1	0	0	0	0	0	0
335	0	0	6.13E-08	2.43E-07	0	0.207307	0.792693	0	0	6.13E-08	2.43E-07	0	0.207307	0.792693	0	0	2.04E-06	8.12E-06	0	0.207305	0.792685	0	0	0.0733843	0.189657	0	0.154645	0.582314	0	0	0.00744465	0.0284661	0	0.199862	0.764227	0	0	0.00744465	0.0284661	0	0.199862	0.764227	0	0	0.0745039	0.0194846	0	0.718189	0.187822	0	0	0.0745039	0.0194846	0	0.718189	0.187822	0	0	0.00631104	0.00176892	0	0.77476	0.21716	0	0	0.277264	0.0777448	0	0.503783	0.141208	0	0	0.00631104	0.00176892	0	0.77476	0.21716	3.04E-07	0	1.97E-06	7.88E-06	0	0.207305	0.792685	1.02E-05	0	0.0526597	0.210371	0	0.154645	0.582314	0.263041	0	0.154645	0.582314	0	1.28E-09	2.75E-09	0.0939884	0	0.718189	0.187822	0	2.55E-09	3.34E-09	0.0359107	0	0.199862	0.764227	0	2.55E-09	3.34E-09	1	0	1.27E-09	5.96E-10	0	1.28E-09	2.75E-09	1	0	1.02E-09	2.70E-09	0	2.60E-10	4.54E-11	0.00807996	0	0.270977	0.075952	0	0.503783	0.141208	0.355009	0	0.503783	0.141208	0	2.60E-10	4.54E-11	1	0	2.60E-10	4.54E-11	0	0	0
336	0	0	8.53E-07	2.30E-07	0	0.792692	0.207307	0	0	8.53E-07	2.30E-07	0	0.792692	0.207307	0	0	2.86E-05	7.71E-06	0	0.792665	0.207299	0	0	0.200209	0.74023	0	0.0521137	0.00744713	0	0	0.00364708	0.000983698	0	0.789046	0.206323	0	0	0.00364708	0.000983698	0	0.789046	0.206323	0	0	0.00954533	0.0025746	0	0.783148	0.204732	0	0	0.00954533	0.0025746	0	0.783148	0.204732	0	0	0.00611998	0.00175255	0	0.774951	0.217177	0	0	0.26888	0.0770153	0	0.512177	0.141927	0	0	0.00611998	0.00175255	0	0.774951	0.217177	1.08E-06	0	2.77E-05	7.48E-06	0	0.792665	0.207299	3.63E-05	0	0.740551	0.199852	0	0.0521137	0.00744713	0.940439	0	0.00134764	0.000256709	0	0.0507661	0.00719043	0.0121199	0	0.0920137	0.0248182	0	0.691134	0.179914	0.00463078	0	0.0979119	0.0264091	0	0.691134	0.179914	0.128952	0	0.640368	0.172724	0	0.0507661	0.00719043	0.942044	0	0.027143	0.00517023	0	0.023623	0.00202019	0.00787253	0	0.262773	0.0752493	0	0.512177	0.141927	0.345895	0	0.488554	0.139907	0	0.023623	0.00202019	0.974357	0	0.023623	0.00202019	0	0	0
337	0	0	8.53E-07	2.30E-07	0	0.792692	0.207307	0	0	8.53E-07	2.30E-07	0	0.792692	0.207307	0	0	2.86E-05	7.71E-06	0	0.792665	0.207299	0	0	0.20024	0.740418	0	0.0519268	0.00741481	0	0	0.00364797	0.000983851	0	0.789045	0.206323	0	0	0.00364797	0.000983851	0	0.789045	0.206323	0	0	0.00954767	0.00257499	0	0.783146	0.204732	0	0	0.00954767	0.00257499	0	0.783146	0.204732	0	0	0.00612063	0.00175262	0	0.77495	0.217177	0	0	0.26891	0.0770165	0	0.512149	0.141924	0	0	0.00612063	0.00175262	0	0.77495	0.217177	1.08E-06	0	2.77E-05	7.48E-06	0	0.792665	0.207299	3.63E-05	0	0.740738	0.199884	0	0.0519268	0.00741481	0.940658	0	0.00134274	0.000255579	0	0.0505841	0.00715923	0.0121227	0	0.0920362	0.024822	0	0.691109	0.17991	0.00463182	0	0.0979359	0.0264132	0	0.691109	0.17991	0.128981	0	0.640525	0.172751	0	0.0505841	0.00715923	0.942257	0	0.0270444	0.00514752	0	0.0235397	0.00201171	0.00787325	0	0.262801	0.0752521	0	0.512149	0.141924	0.345927	0	0.488609	0.139913	0	0.0235397	0.00201171	0.974449	0	0.0235397	0.00201171	0	0	0
338	0	0	3.56E-09	1.44E-08	0	0.207307	0.792693	0	0	3.56E-09	1.44E-08	0	0.207307	0.792693	0	0	1.19E-07	4.81E-07	0	0.207307	0.792693	0	0	0.00375713	0.0118126	0	0.204214	0.780216	0	0	6.10E-05	0.000240927	0	0.207246	0.792452	0	0	6.10E-05	0.000240927	0	0.207246	0.792452	0	0	0.000159616	0.000630568	0	0.207147	0.792063	0	0	0.000159616	0.000630568	0	0.207147	0.792063	0	0	0.00625186	0.0017059	0	0.774819	0.217223	0	0	0.274671	0.0749686	0	0.506383	0.143977	0	0	0.00625186	0.0017059	0	0.774819	0.217223	1.79E-08	0	1.16E-07	4.67E-07	0	0.207307	0.792693	6.00E-07	0	0.00309245	0.0124767	0	0.204214	0.780216	0.0155697	0	0.00931375	0.0365358	0	0.1949	0.74368	0.000790184	0	0.00153863	0.00607852	0	0.205609	0.785984	0.000301913	0	0.00163726	0.00646816	0	0.205609	0.785984	0.00840733	0	0.0107081	0.0423038	0	0.1949	0.74368	0.0614192	0	0.18759	0.735882	0	0.00731062	0.0077984	0.00795776	0	0.268436	0.0732462	0	0.506383	0.143977	0.34964	0	0.499073	0.136179	0	0.00731062	0.0077984	0.984891	0	0.00731062	0.0077984	0	0	0
339	0	0	7.64E-09	2.64E-09	0	0.792693	0.207307	0	0	7.64E-09	2.64E-09	0	0.792693	0.207307	0	0	2.56E-07	8.83E-08	0	0.792693	0.207307	0	0	0.00662998	0.002296	0	0.786058	0.205016	0	0	0.000134339	4.64E-05	0	0.792559	0.20726	0	0	0.000134339	4.64E-05	0	0.792559	0.20726	0	0	0.000351599	0.000121419	0	0.792342	0.207185	0	0	0.000351599	0.000121419	0	0.792342	0.207185	0	0	0.00349499	0.0013334	0	0.777576	0.217596	0	0	0.153526	0.0586187	0	0.627512	0.160343	0	0	0.00349499	0.0013334	0	0.777576	0.217596	1.03E-08	0	2.48E-07	8.57E-08	0	0.792693	0.207307	3.44E-07	0	0.00663509	0.00229055	0	0.786058	0.205016	0.00892598	0	0.0206933	0.007147	0	0.765365	0.197869	0.000473018	0	0.00338929	0.00117044	0	0.788952	0.206015	0.000180731	0	0.00360655	0.00124547	0	0.788952	0.206015	0.00503275	0	0.0235877	0.00814578	0	0.765365	0.197869	0.0367663	0	0.416787	0.143951	0	0.348578	0.0539185	0.00482839	0	0.150064	0.0572524	0	0.627512	0.160343	0.212145	0	0.278934	0.106425	0	0.348578	0.0539185	0.597504	0	0.348578	0.0539185	0	0	0
340	0	0	7.64E-09	2.64E-09	0	0.792693	0.207307	0	0	7.64E-09	2.64E-09	0	0.792693	0.207307	0	0	2.56E-07	8.83E-08	0	0.792693	0.207307	0	0	0.00662977	0.00228992	0	0.786063	0.205017	0	0	0.000134328	4.64E-05	0	0.792559	0.20726	0	0	0.000134328	4.64E-05	0	0.792559	0.20726	0	0	0.00035157	0.000121413	0	0.792342	0.207185	0	0	0.00035157	0.000121413	0	0.792342	0.207185	0	0	0.00349739	0.00133393	0	0.777573	0.217595	0	0	0.153531	0.058742	0	0.627406	0.16032	0	0	0.00349739	0.00133393	0	0.777573	0.217595	1.03E-08	0	2.48E-07	8.56E-08	0	0.792693	0.207307	3.44E-07	0	0.00662982	0.00228953	0	0.786063	0.205017	0.0089197	0	0.0206962	0.0071474	0	0.765367	0.19787	0.000472982	0	0.003389	0.00117037	0	0.788953	0.206015	0.000180717	0	0.00360624	0.00124539	0	0.788953	0.206015	0.00503235	0	0.0235857	0.00814524	0	0.765367	0.19787	0.0367633	0	0.416845	0.143959	0	0.348521	0.0539111	0.00483132	0	0.150167	0.0572752	0	0.627406	0.16032	0.212273	0	0.278885	0.106409	0	0.348521	0.0539111	0.597567	0	0.348521	0.0539111	0	0	0
341	0.0278272	4.07E-05	0	0	0.972132	0	0	0.0278272	4.07E-05	0	0	0.972132	0	0	0.0278548	2.75E-05	0	0	0.972118	0	0	0.0241493	0.00656171	0	0	0.969289	0	0	0.0243139	0.00070572	0	0	0.97498	0	0	0.024625	0.000394598	0	0	0.97498	0	0	0.0223136	0.000940836	0	0	0.976746	0	0	0.0218804	0.00137403	0	0	0.976746	0	0	0	0	0.00177132	0.00632309	0	0.217158	0.774747	0	0	0.0785159	0.277129	0	0.141105	0.503251	0	0	0.00177132	0.00632309	0	0.217158	0.774747	0.0278679	1.44E-05	0	0	0.972118	0	0	0.0278823	0.00282867	0	0	0.969289	0	0	0.030711	0.0140489	0	0	0.95524	0	0	0.0232544	0.00399017	0	0	0.972755	0	0	0.0250196	0.00222496	0	0	0.972755	0	0	0.0272446	0.0175153	0	0	0.95524	0	0	0.0447599	0.95524	0	0	0	0	0	0.00809441	0	0.0760537	0.271496	0	0.141105	0.503251	0.355645	0	0.141105	0.503251	0	0	0	1	0	0	0	0	0	0
342	0	0	1.36E-08	3.57E-09	0	0.792693	0.207307	0	0	1.36E-08	3.57E-09	0	0.792693	0.207307	0	0	4.56E-07	1.19E-07	0	0.792693	0.207307	0	0	0.0118161	0.00310761	0	0.780865	0.204211	0	0	0.000239419	6.27E-05	0	0.792454	0.207244	0	0	0.000239419	6.27E-05	0	0.792454	0.207244	0	0	0.000626619	0.000164022	0	0.792067	0.207143	0	0	0.000626619	0.000164022	0	0.792067	0.207143	0	0	0.0177263	0.00497437	0	0.763343	0.213956	0	0	0.218963	0.778435	0	0.0022293	0.000372537	0	0	0.0177263	0.00497437	0	0.763343	0.213956	1.72E-08	0	4.42E-07	1.16E-07	0	0.792693	0.207307	5.75E-07	0	0.0118277	0.00309538	0	0.780865	0.204211	0.0149237	0	0.0368767	0.00965334	0	0.743988	0.194558	0.000790641	0	0.00604038	0.0015811	0	0.786026	0.205562	0.000302088	0	0.00642758	0.00168245	0	0.786026	0.205562	0.00841211	0	0.0420379	0.0110037	0	0.743988	0.194558	0.0614538	0	0.742741	0.194432	0	0.00124776	0.000126066	0.0227007	0	0.761114	0.213584	0	0.0022293	0.000372537	0.997398	0	0.000981543	0.000246471	0	0.00124776	0.000126066	0.998626	0	0.00124776	0.000126066	0	0	0
343	0	0	2.20E-09	1.05E-08	0	0.207307	0.792693	0	0	2.20E-09	1.05E-08	0	0.207307	0.792693	0	0	7.35E-08	3.52E-07	0	0.207307	0.792693	0	0	0.00231583	0.00872902	0	0.205401	0.783554	0	0	3.69E-05	0.000177194	0	0.20727	0.792516	0	0	3.69E-05	0.000177194	0	0.20727	0.792516	0	0	9.66E-05	0.000463762	0	0.20721	0.792229	0	0	9.66E-05	0.000463762	0	0.20721	0.792229	0	0	0.00107571	0.00462189	0	0.217856	0.776447	0	0	0.0497921	0.200543	0	0.171669	0.577996	0	0	0.00107571	0.00462189	0	0.217856	0.776447	1.27E-08	0	7.13E-08	3.42E-07	0	0.207307	0.792693	4.26E-07	0	0.00190543	0.00913899	0	0.205401	0.783554	0.0110449	0	0.00560647	0.026908	0	0.199795	0.756646	0.000560409	0	0.000931634	0.00447055	0	0.206279	0.787759	0.000214121	0	0.000991354	0.00475712	0	0.206279	0.787759	0.00596259	0	0.0064837	0.0311131	0	0.199795	0.756646	0.0435594	0	0.112921	0.541966	0	0.0868739	0.21468	0.0056976	0	0.0461864	0.198451	0	0.171669	0.577996	0.250335	0	0.0847953	0.363315	0	0.0868739	0.21468	0.698446	0	0.0868739	0.21468	0	0	0
344	0	0	8.60E-07	2.25E-07	0	0.792692	0.207307	0	0	8.60E-07	2.25E-07	0	0.792692	0.207307	0	0	2.88E-05	7.53E-06	0	0.792664	0.207299	0	0	0.195839	0.746415	0	0.0457795	0.0119659	0	0	0.00368194	0.000962924	0	0.789011	0.206344	0	0	0.00368194	0.000962924	0	0.789011	0.206344	0	0	0.00963657	0.00252022	0	0.783057	0.204787	0	0	0.00963657	0.00252022	0	0.783057	0.204787	0	0	0.00177409	0.00637496	0	0.217159	0.774692	0	0	0.081469	0.276547	0	0.141001	0.500983	0	0	0.00177409	0.00637496	0	0.217159	0.774692	1.09E-06	0	2.79E-05	7.31E-06	0	0.792664	0.207299	3.63E-05	0	0.746885	0.195333	0	0.0457795	0.0119659	0.942255	0	0.00210566	0.00054937	0	0.0436738	0.0114165	0.0121568	0	0.0928933	0.0242941	0	0.690163	0.180493	0.00464486	0	0.0988479	0.0258513	0	0.690163	0.180493	0.129344	0	0.64649	0.169076	0	0.0436738	0.0114165	0.94491	0	0.0424104	0.0110651	0	0.00126343	0.000351453	0.00814905	0	0.076158	0.273709	0	0.141001	0.500983	0.358016	0	0.139737	0.500632	0	0.00126343	0.000351453	0.998385	0	0.00126343	0.000351453	0	0	0
345	0	0	8.60E-07	2.25E-07	0	0.792692	0.207307	0	0	8.60E-07	2.25E-07	0	0.792692	0.207307	0	0	2.88E-05	7.53E-06	0	0.792664	0.207299	0	0	0.195727	0.745891	0	0.0462847	0.0120977	0	0	0.00367987	0.00096239	0	0.789013	0.206344	0	0	0.00367987	0.00096239	0	0.789013	0.206344	0	0	0.00963115	0.00251882	0	0.783062	0.204788	0	0	0.00963115	0.00251882	0	0.783062	0.204788	0	0	0.00498588	0.0176852	0	0.213972	0.763357	0	0	0.773229	0.219744	0	0.00146001	0.00556682	0	0	0.00498588	0.0176852	0	0.213972	0.763357	1.08E-06	0	2.79E-05	7.30E-06	0	0.792664	0.207299	3.63E-05	0	0.74638	0.195202	0	0.0462847	0.0120977	0.941618	0	0.00218863	0.000572084	0	0.044096	0.0115256	0.01215	0	0.0928409	0.0242805	0	0.690221	0.180507	0.00464226	0	0.0987922	0.025837	0	0.690221	0.180507	0.129271	0	0.646125	0.168982	0	0.044096	0.0115256	0.944378	0	0.0440816	0.0115226	0	1.45E-05	3.04E-06	0.0226711	0	0.212512	0.75779	0	0.00146001	0.00556682	0.992973	0	0.00144554	0.00556378	0	1.45E-05	3.04E-06	0.999982	0	1.45E-05	3.04E-06	0	0	0
346	0	0	8.80E-07	2.30E-07	0	0.792692	0.207307	0	0	8.80E-07	2.30E-07	0	0.792692	0.207307	0	0	2.95E-05	7.70E-06	0	0.792664	0.207299	0	0	0.206596	0.75717	0	0.0287267	0.00750823	0	0	0.00744466	0.0284661	0	0.199862	0.764227	0	0	0.00744466	0.0284661	0	0.199862	0.764227	0	0	0.0745036	0.0194843	0	0.718189	0.187823	0	0	0.0745036	0.0194843	0	0.718189	0.187823	0	0	0.00271394	0.0154052	0	0.212645	0.769236	0	0	0.670182	0.115661	0	0.103506	0.110651	0	0	0.00260885	0.0155103	0	0.212645	0.769236	1.11E-06	0	2.86E-05	7.47E-06	0	0.792664	0.207299	3.72E-05	0	0.763937	0.199791	0	0.0287267	0.00750823	0.963765	0	0.0287266	0.00750819	0	1.31E-07	3.73E-08	0.093988	0	0.718189	0.187823	0	2.57E-07	6.97E-08	0.0359107	0	0.199862	0.764227	0	2.57E-07	6.97E-08	1	0	1.25E-07	3.24E-08	0	1.31E-07	3.73E-08	1	0	1.12E-07	2.88E-08	0	1.95E-08	8.49E-09	0.0181192	0	0.109139	0.658585	0	0.103506	0.110651	0.785843	0	0.103506	0.110651	0	1.95E-08	8.49E-09	1	0	1.95E-08	8.49E-09	0	0	0
347	0	0	1.42E-08	3.65E-09	0	0.792693	0.207307	0	0	1.42E-08	3.65E-09	0	0.792693	0.207307	0	0	4.74E-07	1.22E-07	0	0.792693	0.207307	0	0	0.0118768	0.0035817	0	0.780403	0.204138	0	0	0.00024096	6.25E-05	0	0.792452	0.207245	0	0	0.00024096	6.25E-05	0	0.792452	0.207245	0	0	0.000629436	0.000162269	0	0.792064	0.207145	0	0	0.000629436	0.000162269	0	0.792064	0.207145	0	0	0.00420784	0.00885955	0	0.211134	0.775799	0	0	0.188634	0.375608	0	0.0382765	0.397482	0	0	0.00407451	0.00899288	0	0.211134	0.775799	1.78E-08	0	4.60E-07	1.19E-07	0	0.792693	0.207307	5.96E-07	0	0.0122894	0.00316843	0	0.780403	0.204138	0.0154585	0	0.0366272	0.00944241	0	0.743776	0.194696	0.000791705	0	0.00606754	0.00156422	0	0.785996	0.20558	0.000303461	0	0.00645551	0.0016645	0	0.785996	0.20558	0.00842346	0	0.0422201	0.0108845	0	0.743776	0.194696	0.061528	0	0.737698	0.190179	0	0.00607822	0.00451656	0.0130674	0	0.172857	0.378317	0	0.0382765	0.397482	0.564241	0	0.0321983	0.392966	0	0.00607822	0.00451656	0.989405	0	0.00607822	0.00451656	0	0	0
348	0	0	8.78E-09	3.35E-09	0	0.792693	0.207307	0	0	8.78E-09	3.35E-09	0	0.792693	0.207307	0	0	2.94E-07	1.12E-07	0	0.792693	0.207307	0	0	0.0076161	0.00291207	0	0.785074	0.204398	0	0	0.000154996	6.01E-05	0	0.792526	0.207259	0	0	0.000154996	6.01E-05	0	0.792526	0.207259	0	0	0.000405924	0.000155271	0	0.792287	0.207152	0	0	0.000405926	0.00015527	0	0.792287	0.207152	0	0	0.00415679	0.00168353	0	0.781591	0.212569	0	0	0.179597	0.0762015	0	0.603519	0.140683	0	0	0.0041566	0.00168372	0	0.781591	0.212569	1.21E-08	0	2.85E-07	1.09E-07	0	0.792693	0.207307	4.06E-07	0	0.00761916	0.0029086	0	0.785074	0.204398	0.0105282	0	0.0237691	0.00907394	0	0.761305	0.195324	0.000561195	0	0.00391296	0.00149674	0	0.788374	0.205655	0.000215082	0	0.00415191	0.0016039	0	0.788374	0.205655	0.0059709	0	0.0270697	0.0103306	0	0.761305	0.195324	0.0433712	0	0.478345	0.182554	0	0.282959	0.0127702	0.00584031	0	0.178072	0.0718864	0	0.603519	0.140683	0.255799	0	0.320559	0.127912	0	0.282959	0.0127702	0.70427	0	0.282959	0.0127702	0	0	0
349	0	0	8.77E-09	3.35E-09	0	0.792693	0.207307	0	0	8.77E-09	3.35E-09	0	0.792693	0.207307	0	0	2.94E-07	1.12E-07	0	0.792693	0.207307	0	0	0.00761392	0.002907	0	0.785079	0.2044	0	0	0.000154767	5.98E-05	0	0.792527	0.207259	0	0	0.000154767	5.98E-05	0	0.792527	0.207259	0	0	0.000406967	0.000159766	0	0.792283	0.20715	0	0	0.00041029	0.000156443	0	0.792283	0.20715	0	0	0.0041432	0.00167285	0	0.781608	0.212576	0	0	0.179549	0.0759847	0	0.603715	0.140751	0	0	0.0041432	0.00167285	0	0.781608	0.212576	1.21E-08	0	2.85E-07	1.09E-07	0	0.792693	0.207307	4.06E-07	0	0.00761371	0.00290681	0	0.785079	0.2044	0.0105209	0	0.0237685	0.00907453	0	0.761311	0.195325	0.000566734	0	0.00391125	0.0014963	0	0.788372	0.205654	0.000214543	0	0.00415497	0.00160477	0	0.788372	0.205654	0.00597428	0	0.0270609	0.0103287	0	0.761311	0.195325	0.043364	0	0.47827	0.18255	0	0.28304	0.0127751	0.00581605	0	0.177893	0.0718244	0	0.603715	0.140751	0.255534	0	0.320675	0.127976	0	0.28304	0.0127751	0.704185	0	0.28304	0.0127751	0	0	0
350	0	0	2.19E-07	5.75E-08	0	0.792693	0.207307	0	0	2.19E-07	5.75E-08	0	0.792693	0.207307	0	0	7.33E-06	1.92E-06	0	0.792686	0.207305	0	0	0.190107	0.0499226	0	0.602585	0.157386	0	0	0.0281276	0.00738693	0	0.764552	0.199933	0	0	0.0281276	0.00738693	0	0.764552	0.199933	0	0	0.205661	0.783176	0	0.00948186	0.00168091	0	0	0.783176	0.205661	0	0.00948186	0.00168091	0	0	0.00640095	0.00177504	0	0.779351	0.212473	0	0	0.278667	0.0805601	0	0.504514	0.136259	0	0	0.00640095	0.00177504	0	0.779351	0.212473	2.77E-07	0	7.11E-06	1.87E-06	0	0.792686	0.207305	9.26E-06	0	0.190101	0.0499191	0	0.602585	0.157386	0.240029	0	0.593463	0.15584	0	0.00912247	0.0015455	0.988837	0	5.52E-05	5.52E-05	0	0.00942663	0.00162569	0.0355145	0	0.755126	0.198308	0	0.00942663	0.00162569	0.988948	0	0.000304168	8.02E-05	0	0.00912247	0.0015455	0.989332	0	0.00537571	0.00141693	0	0.00374676	0.000128575	0.00817599	0	0.274837	0.0762143	0	0.504514	0.136259	0.359227	0	0.500767	0.13613	0	0.00374676	0.000128575	0.996125	0	0.00374676	0.000128575	0	0	0
351	0.6217	0.000909844	0	0	0.377391	0	0	0.621699	0.000909972	0	0	0.377391	0	0	0.622316	0.000615142	0	0	0.377069	0	0	0.53953	0.146598	0	0	0.313873	0	0	0.892431	0.0259031	0	0	0.0816662	0	0	0.90385	0.0144835	0	0	0.0816662	0	0	0.959542	0.0404584	0	0	0	0	0	0	0	0.207525	0.792475	0	0	0	0	0	0.00643739	0.00177766	0	0.779314	0.212471	0	0	0.279955	0.0809865	0	0.502914	0.136145	0	0	0.00643739	0.00177766	0	0.779314	0.212471	0.622609	0.000321511	0	0	0.377069	0	0	0.622931	0.0631964	0	0	0.313873	0	0	0.686127	0.313873	0	0	0	0	0	1	0	0	0	0	0	0	0.918334	0.0816662	0	0	0	0	0	1	0	0	0	0	0	0	1	0	0	0	0	0	0	0.00821505	0	0.276401	0.0763262	0	0.502914	0.136145	0.360942	0	0.502914	0.136145	0	0	0	1	0	0	0	0	0	0
352	0	0	2.22E-07	5.79E-08	0	0.792693	0.207307	0	0	2.22E-07	5.79E-08	0	0.792693	0.207307	0	0	7.42E-06	1.94E-06	0	0.792686	0.207305	0	0	0.192312	0.0503019	0	0.600373	0.157013	0	0	0.00744145	0.0284499	0	0.199885	0.764224	0	0	0.00744145	0.0284499	0	0.199885	0.764224	0	0	0.0745062	0.0200519	0	0.717313	0.188128	0	0	0.074982	0.0195761	0	0.717313	0.188128	0	0	0.00431688	0.0158624	0	0.209932	0.769889	0	0	0.66159	0.224962	0	0.0246218	0.0888265	0	0	0.00431653	0.0158627	0	0.209932	0.769889	2.79E-07	0	7.19E-06	1.88E-06	0	0.792686	0.207305	9.35E-06	0	0.192313	0.0502921	0	0.600373	0.157013	0.242614	0	0.60034	0.156997	0	3.32E-05	1.53E-05	0.0945581	0	0.717203	0.187695	0	0.000110835	0.00043304	0.0358914	0	0.199774	0.763791	0	0.000110835	0.00043304	0.999456	0	7.76E-05	0.000417766	0	3.32E-05	1.53E-05	0.999952	0	3.16E-05	1.46E-05	0	1.64E-06	6.33E-07	0.0201793	0	0.18531	0.681062	0	0.0246218	0.0888265	0.886552	0	0.0246202	0.0888259	0	1.64E-06	6.33E-07	0.999998	0	1.64E-06	6.33E-07	0	0	0
353	0	0	1.29E-08	3.54E-09	0	0.792693	0.207307	0	0	1.29E-08	3.54E-09	0	0.792693	0.207307	0	0	4.33E-07	1.18E-07	0	0.792693	0.207307	0	0	0.0112097	0.00309159	0	0.781463	0.204235	0	0	0.000248307	6.71E-05	0	0.792426	0.207259	0	0	0.000248307	6.71E-05	0	0.792426	0.207259	0	0	0.00063219	0.000390731	0	0.791514	0.207463	0	0	0.000779688	0.000243234	0	0.791514	0.207463	0	0	0.0155329	0.00436278	0	0.7702	0.209905	0	0	0.205978	0.662727	0	0.105735	0.0255592	0	0	0.0155447	0.00435099	0	0.7702	0.209905	1.65E-08	0	4.20E-07	1.15E-07	0	0.792693	0.207307	5.51E-07	0	0.0112294	0.00307134	0	0.781463	0.204235	0.0143013	0	0.0349702	0.00956471	0	0.746493	0.194671	0.00102292	0	0.00575429	0.00200488	0	0.78576	0.205458	0.000315415	0	0.00666563	0.00180104	0	0.78576	0.205458	0.00878209	0	0.039267	0.0107871	0	0.746493	0.194671	0.0588362	0	0.693585	0.190538	0	0.0529087	0.00413293	0.0198957	0	0.664464	0.184345	0	0.105735	0.0255592	0.868706	0	0.0528266	0.0214263	0	0.0529087	0.00413293	0.942958	0	0.0529087	0.00413293	0	0	0
354	0	0	9.13E-07	2.39E-07	0	0.792692	0.207307	0	0	9.13E-07	2.39E-07	0	0.792692	0.207307	0	0	3.06E-05	7.99E-06	0	0.792663	0.207299	0.78634	0.21366	0	0	0	0	0	0.543207	0.0157668	0	0	0.441026	0	0	0.550158	0.00881587	0	0	0.441026	0	0	0.498517	0.0210196	0	0	0.480464	0	0	0.488838	0.0306978	0	0	0.480464	0	0	0.433238	0.0225872	0	0	0.544174	0	0	0	0	0.300492	0.699508	0	0	0	0.421476	0.0343493	0	0	0.544174	0	0	1.15E-06	0	2.97E-05	7.75E-06	0	0.792663	0.207299	3.86E-05	0	0.792663	0.207299	0	0	0	1	0	0	0	0	0	0	0.519536	0.0891462	0	0	0.391318	0	0	0.558974	0.0497088	0	0	0.391318	0	0	0.608682	0.391318	0	0	0	0	0	1	0	0	0	0	0	0	0.455826	0.544174	0	0	0	0	0	1	0	0	0	0	0	0	1	0	0	0	0	0	0
355	0.6217	0.000909844	0	0	0.377391	0	0	0.621699	0.000909972	0	0	0.377391	0	0	0.622316	0.000615142	0	0	0.377069	0	0	0.53953	0.146598	0	0	0.313873	0	0	0	0	0.0285739	0.00755876	0	0.764027	0.19984	0	0	0.0285739	0.00755876	0	0.764027	0.19984	0.959542	0.0404584	0	0	0	0	0	0	0	0.790426	0.209574	0	0	0	0	0	0.00619559	0.0183008	0	0.217434	0.75807	0.57378	0.42622	0	0	0	0	0	0	0	0.00570965	0.0187868	0	0.217434	0.75807	0.622609	0.000321511	0	0	0.377069	0	0	0.622931	0.0631964	0	0	0.313873	0	0	0.686127	0.313873	0	0	0	0	0	1	0	0	0	0	0	0	0.0361326	0	0.764027	0.19984	0	0	0	1	0	0	0	0	0	0	1	0	0	0	0	0	0	0.0244964	0	0.217434	0.75807	0	0	0	1	0	0	0	0	0	0	1	0	0	0	0	0	0
356	0	0	1.37E-07	5.25E-09	0	0.792693	0.207307	0	0	1.37E-07	5.25E-09	0	0.792693	0.207307	0	0	4.57E-06	1.76E-07	0	0.792688	0.207307	0	0	0.118307	0.0048298	0	0.67411	0.202753	0	0	0.000145759	0.00256423	0	0.331145	0.666145	0	0	0.000145759	0.00256423	0	0.331145	0.666145	0	0	0.00646205	0.00646199	0	0.330878	0.656198	0	0	0.000730542	0.0121935	0	0.330878	0.656198	0.433238	0.0225872	0	0	0.544174	0	0	0	0	0.278041	0.721959	0	0	0	0.421476	0.0343493	0	0	0.544174	0	0	1.42E-07	0	4.44E-06	1.70E-07	0	0.792688	0.207307	4.75E-06	0	0.118578	0.00455383	0	0.67411	0.202753	0.123137	0	0.369289	0.0141818	0	0.304821	0.188571	0.012924	0	0.00352112	0.058771	0	0.327357	0.597427	0.00270999	0	0.00378862	0.0687176	0	0.327357	0.597427	0.0752162	0	0.0225356	0.408856	0	0.304821	0.188571	0.506608	0	0.304821	0.188571	0	0	0	0.455826	0.544174	0	0	0	0	0	1	0	0	0	0	0	0	1	0	0	0	0	0	0
357	0	0	2.22E-07	5.79E-08	0	0.792693	0.207307	0	0	2.22E-07	5.79E-08	0	0.792693	0.207307	0	0	7.42E-06	1.94E-06	0	0.792686	0.207305	0	0	0.1923	0.050393	0	0.600299	0.157008	0	0	0.0118973	0.0240143	0	0.31939	0.644699	0	0	0.0118973	0.0240143	0	0.31939	0.644699	0.819009	0.034533	0	0	0.146458	0	0	0.803109	0.0504331	0	0	0.146458	0	0	0.10288	0.0053637	0	0	0.891757	0	0	0.136253	0.101213	0	0	0.762534	0	0	0.100086	0.00815679	0	0	0.891757	0	0	2.80E-07	0	7.20E-06	1.88E-06	0	0.792686	0.207305	9.36E-06	0	0.192387	0.0502967	0	0.600299	0.157008	0.242693	0	0.600299	0.157008	0	0	0	0.853542	0.146458	0	0	0	0	0	0.0359116	0	0.31939	0.644699	0	0	0	1	0	0	0	0	0	0	1	0	0	0	0	0	0	0.108243	0.129223	0	0	0.762534	0	0	0.237466	0.762534	0	0	0	0	0	1	0	0	0	0	0	0
358	0.0278272	4.07E-05	0	0	0.972132	0	0	0.0278272	4.07E-05	0	0	0.972132	0	0	0.0278548	2.75E-05	0	0	0.972118	0	0	0.0241493	0.00656171	0	0	0.969289	0	0	0.0243139	0.00070572	0	0	0.97498	0	0	0.024625	0.000394598	0	0	0.97498	0	0	0.0223136	0.000940836	0	0	0.976746	0	0	0.0218804	0.00137403	0	0	0.976746	0	0	0	0	0.223658	0.776342	0	0	0	0.57378	0.42622	0	0	0	0	0	0.924644	0.0753561	0	0	0	0	0	0.0278679	1.44E-05	0	0	0.972118	0	0	0.0278823	0.00282867	0	0	0.969289	0	0	0.030711	0.0140489	0	0	0.95524	0	0	0.0232544	0.00399017	0	0	0.972755	0	0	0.0250196	0.00222496	0	0	0.972755	0	0	0.0272446	0.0175153	0	0	0.95524	0	0	0.0447599	0.95524	0	0	0	0	0	1	0	0	0	0	0	0	1	0	0	0	0	0	0	1	0	0	0	0	0	0
359	0	0	5.63E-08	9.67E-08	0	0.207307	0.792693	0	0	5.63E-08	9.67E-08	0	0.207307	0.792693	0	0	1.88E-06	3.24E-06	0	0.207305	0.79269	0	0	0.0488504	0.0839728	0	0.158462	0.708715	0	0	0.0015993	0.00109212	0	0.329686	0.667622	0	0	0.0015993	0.00109212	0	0.329686	0.667622	0	0	0.0041898	0.00286471	0	0.327094	0.665852	0	0	0.00419195	0.00286256	0	0.327094	0.665852	0	0	0.00191787	0.00569108	0	0.221745	0.770646	0	0	0.104811	0.229271	0	0.139537	0.526381	0	0	0.00191683	0.00569212	0	0.221745	0.770646	1.53E-07	0	1.83E-06	3.14E-06	0	0.207305	0.79269	5.12E-06	0	0.048843	0.083975	0	0.158462	0.708715	0.132823	0	0.152479	0.262142	0	0.00598269	0.446572	0.00705451	0	0.0403432	0.0275492	0	0.28675	0.638303	0.00269142	0	0.0429358	0.0293197	0	0.28675	0.638303	0.0749469	0	0.280768	0.19173	0	0.00598269	0.446572	0.547445	0	0.00329264	0.320778	0	0.00269005	0.125794	0.00760894	0	0.0822074	0.244265	0	0.139537	0.526381	0.334081	0	0.136847	0.400587	0	0.00269005	0.125794	0.871516	0	0.00269005	0.125794	0	0	0
360	0	0	1.35E-07	5.05E-09	0	0.792693	0.207307	0	0	1.35E-07	5.05E-09	0	0.792693	0.207307	0	0	4.53E-06	1.69E-07	0	0.792689	0.207307	0	0	0.11736	0.00439945	0	0.675317	0.202923	0	0	0.000109809	0.00235691	0	0.331176	0.666358	0	0	0.000109809	0.00235691	0	0.331176	0.666358	0	0	0.000287415	0.00616865	0	0.330998	0.662546	0	0	0.000287408	0.00616866	0	0.330998	0.662546	0	0	0.00614047	0.00185826	0	0.770194	0.221807	0	0	0.252198	0.0992335	0	0.506545	0.142024	0	0	0.00614048	0.00185825	0	0.770194	0.221807	1.40E-07	0	4.39E-06	1.64E-07	0	0.792689	0.207307	4.69E-06	0	0.117371	0.00438371	0	0.675317	0.202923	0.12176	0	0.366368	0.0136847	0	0.30895	0.189238	0.00645607	0	0.0027701	0.059464	0	0.328228	0.603082	0.00246672	0	0.00294768	0.0632758	0	0.328228	0.603082	0.0686902	0	0.0192785	0.413843	0	0.30895	0.189238	0.501812	0	0.246168	0.181074	0	0.062782	0.00816457	0.00799873	0	0.263649	0.0797835	0	0.506545	0.142024	0.351431	0	0.443763	0.133859	0	0.062782	0.00816457	0.929053	0	0.062782	0.00816457	0	0	0
361	0	0	2.22E-07	5.79E-08	0	0.792693	0.207307	0	0	2.22E-07	5.79E-08	0	0.792693	0.207307	0	0	7.42E-06	1.94E-06	0	0.792686	0.207305	0	0	0.192307	0.0503565	0	0.600327	0.15701	0	0	0.331286	0.668714	0	0	0	0.984228	0.0157715	0	0	0	0	0	0.819009	0.034533	0	0	0.146458	0	0	0.803109	0.0504331	0	0	0.146458	0	0	0	0	0.00663001	0.00192024	0	0.769703	0.221746	0	0	0.274643	0.101026	0	0.485033	0.139298	0	0	0.00663001	0.00192024	0	0.769703	0.221746	2.80E-07	0	7.20E-06	1.88E-06	0	0.792686	0.207305	9.36E-06	0	0.192359	0.0502951	0	0.600327	0.15701	0.242663	0	0.600327	0.15701	0	0	0	0.853542	0.146458	0	0	0	0	0	1	0	0	0	0	0	0	1	0	0	0	0	0	0	1	0	0	0	0	0	0	0.00855025	0	0.284671	0.0824479	0	0.485033	0.139298	0.375669	0	0.485033	0.139298	0	0	0	1	0	0	0	0	0	0
362	0	0	1.35E-07	5.06E-09	0	0.792693	0.207307	0	0	1.35E-07	5.06E-09	0	0.792693	0.207307	0	0	4.53E-06	1.69E-07	0	0.792689	0.207307	0	0	0.117313	0.00463149	0	0.675141	0.202915	0	0	0.000109814	0.00235693	0	0.331176	0.666358	0	0	0.000109814	0.00235693	0	0.331176	0.666358	0	0	0.000287412	0.0061687	0	0.330998	0.662546	0	0	0.000287412	0.0061687	0	0.330998	0.662546	0	0	0.00611723	0.00185347	0	0.770216	0.221814	0	0	0.252381	0.0978117	0	0.507568	0.142239	0	0	0.00611723	0.00185347	0	0.770216	0.221814	1.40E-07	0	4.40E-06	1.64E-07	0	0.792689	0.207307	4.70E-06	0	0.117548	0.0043914	0	0.675141	0.202915	0.121944	0	0.366192	0.0136816	0	0.308948	0.189234	0.00645611	0	0.00277023	0.0594646	0	0.328228	0.603081	0.00246675	0	0.00294781	0.0632764	0	0.328228	0.603081	0.0686909	0	0.0192794	0.413847	0	0.308948	0.189234	0.501818	0	0.246066	0.181056	0	0.0628823	0.00817801	0.0079707	0	0.262647	0.0795746	0	0.507568	0.142239	0.350193	0	0.444686	0.134061	0	0.0628823	0.00817801	0.92894	0	0.0628823	0.00817801	0	0	0
363	0	0	1.62E-07	9.07E-08	0	0.792693	0.207307	0	0	1.62E-07	9.07E-08	0	0.792693	0.207307	0	0	5.42E-06	3.04E-06	0	0.792688	0.207304	0	0	0.10967	0.109669	0	0.652067	0.128595	0	0	0.00116083	0.00160027	0	0.667554	0.329685	0	0	0.00116083	0.00160027	0	0.667554	0.329685	0	0	0.0030382	0.00418833	0	0.665676	0.327097	0	0	0.0030382	0.00418833	0	0.665676	0.327097	0	0	0.00192135	0.00665551	0	0.221755	0.769669	0	0	0.100058	0.274722	0	0.140123	0.485097	0	0	0.00192913	0.00664773	0	0.221755	0.769669	2.53E-07	0	5.26E-06	2.94E-06	0	0.792688	0.207304	8.46E-06	0	0.140621	0.0787091	0	0.652067	0.128595	0.219338	0	0.219501	0.12286	0	0.432566	0.00573459	0.00722653	0	0.0292871	0.0403744	0	0.636389	0.286723	0.00276111	0	0.0311645	0.0429625	0	0.636389	0.286723	0.076888	0	0.203823	0.280988	0	0.432566	0.00573459	0.561699	0	0.430162	0.00569663	0	0.00240374	3.80E-05	0.00857686	0	0.0816313	0.284571	0	0.140123	0.485097	0.37478	0	0.137719	0.485059	0	0.00240374	3.80E-05	0.997558	0	0.00240374	3.80E-05	0	0	0
364	0	0	9.76E-08	5.70E-08	0	0.792693	0.207307	0	0	9.76E-08	5.70E-08	0	0.792693	0.207307	0	0	3.27E-06	1.91E-06	0	0.79269	0.207305	0	0	0.083307	0.0509118	0	0.707957	0.157824	0	0	0.00107293	0.00159944	0	0.667642	0.329686	0	0	0.00107293	0.00159944	0	0.667642	0.329686	0	0	0.00280813	0.00418616	0	0.665906	0.327099	0	0	0.00280813	0.00418616	0	0.665906	0.327099	0	0	0.0069019	0.00690183	0	0.764642	0.221554	0	0	0.207184	0.102967	0	0.551999	0.13785	0	0	0.00990485	0.00389889	0	0.764642	0.221554	1.55E-07	0	3.17E-06	1.85E-06	0	0.79269	0.207305	5.18E-06	0	0.0847324	0.0494812	0	0.707957	0.157824	0.134219	0	0.257508	0.15192	0	0.450449	0.00590363	0.00699429	0	0.0270693	0.0403534	0	0.638837	0.286746	0.00267237	0	0.0288045	0.0429402	0	0.638837	0.286746	0.074417	0	0.188388	0.280842	0	0.450449	0.00590363	0.543647	0	0.247092	0.00424844	0	0.203357	0.00165518	0.0138037	0	0.212644	0.083704	0	0.551999	0.13785	0.310151	0	0.348642	0.136195	0	0.203357	0.00165518	0.794988	0	0.203357	0.00165518	0	0	0
365	0	0	1.39E-07	6.27E-09	0	0.792693	0.207307	0	0	1.39E-07	6.27E-09	0	0.792693	0.207307	0	0	4.64E-06	2.09E-07	0	0.792688	0.207307	0	0	0.118712	0.00678873	0	0.672425	0.202075	0	0	0.000133312	0.00236293	0	0.331152	0.666352	0	0	0.000133312	0.00236293	0	0.331152	0.666352	0	0	0.000358761	0.00618404	0	0.330936	0.662521	0	0	0.000349423	0.00619338	0	0.330936	0.662521	0	0	0.0214708	0.0214706	0	0.736409	0.220649	0	0	0.221288	0.743549	0	0.0222844	0.0128788	0	0	0.0332636	0.00967786	0	0.736409	0.220649	1.45E-07	0	4.51E-06	1.96E-07	0	0.792688	0.207307	4.85E-06	0	0.120264	0.00523218	0	0.672425	0.202075	0.125501	0	0.368254	0.0140004	0	0.30417	0.188074	0.0065428	0	0.00336273	0.0596072	0	0.327573	0.602914	0.00249625	0	0.00357883	0.0634376	0	0.327573	0.602914	0.0695127	0	0.0234029	0.41484	0	0.30417	0.188074	0.507755	0	0.301225	0.187712	0	0.0029459	0.000361682	0.0429415	0	0.714125	0.207771	0	0.0222844	0.0128788	0.964837	0	0.0193385	0.0125171	0	0.0029459	0.000361682	0.996692	0	0.0029459	0.000361682	0	0	0
366	0	0	6.54E-09	4.75E-09	0	0.668715	0.331285	0	0	6.54E-09	4.75E-09	0	0.668715	0.331285	0	0	2.18E-07	1.59E-07	0	0.668714	0.331285	0	0	0.00564791	0.0041049	0	0.663064	0.327183	0	0	0.000114359	8.30E-05	0	0.6686	0.331202	0	0	0.000114359	8.30E-05	0	0.6686	0.331202	0	0	0.000299612	0.000217752	0	0.668415	0.331068	0	0	0.000299744	0.00021762	0	0.668415	0.331068	0	0	0.00386912	0.0014432	0	0.763935	0.230752	0	0	0.169354	0.0626788	0	0.598138	0.169829	0	0	0.00388572	0.00142659	0	0.763935	0.230752	1.13E-08	0	2.12E-07	1.54E-07	0	0.668714	0.331285	3.77E-07	0	0.00565023	0.0041022	0	0.663064	0.327183	0.00975281	0	0.0176105	0.0127859	0	0.645454	0.314397	0.000517364	0	0.00288477	0.00209441	0	0.66553	0.328973	0.000197385	0	0.00307015	0.002229	0	0.66553	0.328973	0.00549654	0	0.0200765	0.0145762	0	0.645454	0.314397	0.0401492	0	0.35469	0.25752	0	0.290764	0.0568774	0.00531232	0	0.165798	0.0609233	0	0.598138	0.169829	0.232033	0	0.307374	0.112952	0	0.290764	0.0568774	0.652359	0	0.290764	0.0568774	0	0	0
367	0	0	4.68E-09	1.14E-08	0	0.331285	0.668715	0	0	4.68E-09	1.14E-08	0	0.331285	0.668715	0	0	1.57E-07	3.80E-07	0	0.331285	0.668714	0	0	0.00406592	0.00985415	0	0.32722	0.65886	0	0	8.24E-05	0.000199707	0	0.331203	0.668515	0	0	8.24E-05	0.000199707	0	0.331203	0.668515	0	0	0.000216458	0.000524243	0	0.331069	0.66819	0	0	0.000217313	0.000523388	0	0.331069	0.66819	0	0	0.00573104	0.00180871	0	0.762076	0.230384	0	0	0.251649	0.0795922	0	0.516013	0.152745	0	0	0.00573131	0.00180843	0	0.762076	0.230384	1.60E-08	0	1.52E-07	3.69E-07	0	0.331285	0.668714	5.37E-07	0	0.00406568	0.00985385	0	0.32722	0.65886	0.0139201	0	0.0126922	0.0307621	0	0.314527	0.628098	0.000740701	0	0.00207822	0.00503697	0	0.328991	0.663153	0.000282111	0	0.00221226	0.00536152	0	0.328991	0.663153	0.00785589	0	0.0144633	0.0350551	0	0.314527	0.628098	0.0573743	0	0.255622	0.619566	0	0.0589055	0.00853238	0.00753975	0	0.246063	0.0776387	0	0.516013	0.152745	0.331242	0	0.457108	0.144213	0	0.0589055	0.00853238	0.932562	0	0.0589055	0.00853238	0	0	0
368	0	0	9.22E-08	1.86E-07	0	0.331285	0.668714	0	0	9.22E-08	1.86E-07	0	0.331285	0.668714	0	0	3.09E-06	6.24E-06	0	0.331282	0.668708	0	0	0.0800466	0.161737	0	0.251239	0.506977	0	0	0.0118461	0.0239355	0	0.319439	0.644779	0	0	0.0118461	0.0239355	0	0.319439	0.644779	0	0	0.329858	0.666495	0	0.00143688	0.0022102	0	0	0.666495	0.329858	0	0.00143688	0.0022102	0	0	0.00620807	0.00188722	0	0.761592	0.230313	0	0	0.272438	0.082539	0	0.495273	0.14975	0	0	0.00621348	0.00188182	0	0.761592	0.230313	2.79E-07	0	2.99E-06	6.05E-06	0	0.331282	0.668708	9.32E-06	0	0.0800433	0.161731	0	0.251239	0.506977	0.241784	0	0.249884	0.504907	0	0.00135527	0.00207053	0.996353	0	2.47E-05	2.47E-05	0	0.00141218	0.0021855	0.0357816	0	0.318027	0.642594	0	0.00141218	0.0021855	0.996402	0	5.69E-05	0.000114975	0	0.00135527	0.00207053	0.996574	0	0.00100577	0.00203209	0	0.000349503	3.84E-05	0.00809529	0	0.266319	0.0805629	0	0.495273	0.14975	0.354977	0	0.494924	0.149711	0	0.000349503	3.84E-05	0.999612	0	0.000349503	3.84E-05	0	0	0
369	0	0	6.50E-09	4.72E-09	0	0.668715	0.331285	0	0	6.50E-09	4.72E-09	0	0.668715	0.331285	0	0	2.17E-07	1.58E-07	0	0.668714	0.331285	0	0	0.00563923	0.0040949	0	0.663075	0.32719	0	0	0.000114289	8.30E-05	0	0.6686	0.331202	0	0	0.000114289	8.30E-05	0	0.6686	0.331202	0	0	0.000300032	0.000218119	0	0.668415	0.331067	0	0	0.000300015	0.000218136	0	0.668415	0.331067	0	0	0.00385487	0.00142346	0	0.763869	0.230853	0	0	0.169268	0.0622465	0	0.598457	0.170029	0	0	0.00385932	0.00141901	0	0.763869	0.230853	1.12E-08	0	2.11E-07	1.53E-07	0	0.668714	0.331285	3.75E-07	0	0.00563902	0.00409474	0	0.663075	0.32719	0.00973413	0	0.0176042	0.0127833	0	0.645471	0.314407	0.000518151	0	0.00288252	0.00209309	0	0.665532	0.328974	0.000197286	0	0.00306827	0.00222821	0	0.665532	0.328974	0.00549376	0	0.0200609	0.014567	0	0.645471	0.314407	0.0401216	0	0.354554	0.257459	0	0.290917	0.0569484	0.00527833	0	0.165412	0.0608241	0	0.598457	0.170029	0.231514	0	0.307539	0.113081	0	0.290917	0.0569484	0.652134	0	0.290917	0.0569484	0	0	0
370	0	0	6.50E-09	4.72E-09	0	0.668715	0.331285	0	0	6.50E-09	4.72E-09	0	0.668715	0.331285	0	0	2.17E-07	1.58E-07	0	0.668714	0.331285	0	0	0.00563892	0.00409464	0	0.663076	0.327191	0	0	0.000114251	8.30E-05	0	0.6686	0.331202	0	0	0.000114251	8.30E-05	0	0.6686	0.331202	0	0	0.000299025	0.000217132	0	0.668416	0.331068	0	0	0.000299025	0.000217131	0	0.668416	0.331068	0	0	0.00385236	0.00141656	0	0.763875	0.230856	0	0	0.16926	0.0622388	0	0.598467	0.170035	0	0	0.00385239	0.00141654	0	0.763875	0.230856	1.12E-08	0	2.11E-07	1.53E-07	0	0.668714	0.331285	3.75E-07	0	0.00563871	0.00409448	0	0.663076	0.327191	0.00973357	0	0.0176033	0.0127825	0	0.645472	0.314408	0.000516157	0	0.00288249	0.00209308	0	0.665533	0.328975	0.000197213	0	0.00306727	0.00222725	0	0.665533	0.328975	0.00549173	0	0.0200607	0.0145669	0	0.645472	0.314408	0.0401193	0	0.35455	0.257458	0	0.290922	0.0569504	0.00526893	0	0.165408	0.0608214	0	0.598467	0.170035	0.231498	0	0.307545	0.113084	0	0.290922	0.0569504	0.652128	0	0.290922	0.0569504	0	0	0
371	0	0	1.13E-08	5.07E-09	0	0.668715	0.331285	0	0	1.13E-08	5.07E-09	0	0.668715	0.331285	0	0	3.77E-07	1.70E-07	0	0.668714	0.331285	0	0	0.00977534	0.00440065	0	0.658939	0.326885	0	0	0.00019806	8.92E-05	0	0.668517	0.331196	0	0	0.00019806	8.92E-05	0	0.668517	0.331196	0	0	0.000518373	0.000233358	0	0.668196	0.331052	0	0	0.000518373	0.000233358	0	0.668196	0.331052	0	0	0.00176522	0.00590823	0	0.230507	0.761819	0	0	0.0775587	0.259591	0	0.154715	0.508135	0	0	0.00176522	0.00590823	0	0.230507	0.761819	1.63E-08	0	3.66E-07	1.65E-07	0	0.668714	0.331285	5.47E-07	0	0.00977497	0.00440047	0	0.658939	0.326885	0.014176	0	0.0305161	0.0137378	0	0.628423	0.313147	0.000751731	0	0.00499694	0.0022495	0	0.663199	0.328803	0.000287221	0	0.00531725	0.0023937	0	0.663199	0.328803	0.00799817	0	0.0347761	0.0156556	0	0.628423	0.313147	0.0584299	0	0.61463	0.276698	0	0.0137933	0.0364488	0.00767345	0	0.0757926	0.253684	0	0.154715	0.508135	0.33715	0	0.140922	0.471687	0	0.0137933	0.0364488	0.949758	0	0.0137933	0.0364488	0	0	0
372	0	0	6.50E-09	4.72E-09	0	0.668715	0.331285	0	0	6.50E-09	4.72E-09	0	0.668715	0.331285	0	0	2.17E-07	1.58E-07	0	0.668714	0.331285	0	0	0.00563892	0.00409464	0	0.663076	0.327191	0	0	0.000114251	8.30E-05	0	0.6686	0.331202	0	0	0.000114251	8.30E-05	0	0.6686	0.331202	0	0	0.000299025	0.000217131	0	0.668416	0.331068	0	0	0.000299025	0.000217131	0	0.668416	0.331068	0	0	0.00385234	0.00141651	0	0.763875	0.230856	0	0	0.169259	0.0622387	0	0.598467	0.170035	0	0	0.00385234	0.00141651	0	0.763875	0.230856	1.12E-08	0	2.11E-07	1.53E-07	0	0.668714	0.331285	3.75E-07	0	0.00563871	0.00409448	0	0.663076	0.327191	0.00973356	0	0.0176033	0.0127825	0	0.645472	0.314408	0.000516156	0	0.00288249	0.00209308	0	0.665533	0.328975	0.000197213	0	0.00306726	0.00222725	0	0.665533	0.328975	0.00549173	0	0.0200607	0.0145669	0	0.645472	0.314408	0.0401193	0	0.35455	0.257458	0	0.290922	0.0569506	0.00526886	0	0.165408	0.060821	0	0.598467	0.170035	0.231498	0	0.307545	0.113085	0	0.290922	0.0569506	0.652127	0	0.290922	0.0569506	0	0	0
373	0	0	6.50E-09	4.72E-09	0	0.668715	0.331285	0	0	6.50E-09	4.72E-09	0	0.668715	0.331285	0	0	2.17E-07	1.58E-07	0	0.668714	0.331285	0	0	0.00563896	0.00409465	0	0.663076	0.327191	0	0	0.000114252	8.30E-05	0	0.6686	0.331202	0	0	0.000114252	8.30E-05	0	0.6686	0.331202	0	0	0.000299026	0.000217131	0	0.668416	0.331068	0	0	0.000299026	0.000217131	0	0.668416	0.331068	0	0	0.00385245	0.00141656	0	0.763875	0.230856	0	0	0.169261	0.0622439	0	0.598462	0.170033	0	0	0.00385245	0.00141656	0	0.763875	0.230856	1.12E-08	0	2.11E-07	1.53E-07	0	0.668714	0.331285	3.75E-07	0	0.00563874	0.00409449	0	0.663076	0.327191	0.00973361	0	0.0176034	0.0127825	0	0.645472	0.314408	0.000516158	0	0.00288251	0.00209309	0	0.665533	0.328975	0.000197213	0	0.00306728	0.00222726	0	0.665533	0.328975	0.00549175	0	0.0200608	0.014567	0	0.645472	0.314408	0.0401195	0	0.354552	0.257458	0	0.29092	0.0569499	0.00526901	0	0.165412	0.060823	0	0.598462	0.170033	0.231504	0	0.307542	0.113083	0	0.29092	0.0569499	0.65213	0	0.29092	0.0569499	0	0	0
374	0	0	4.68E-09	1.14E-08	0	0.331285	0.668715	0	0	4.68E-09	1.14E-08	0	0.331285	0.668715	0	0	1.57E-07	3.80E-07	0	0.331285	0.668714	0	0	0.00406575	0.00985372	0	0.32722	0.658861	0	0	8.24E-05	0.000199645	0	0.331203	0.668515	0	0	8.24E-05	0.000199645	0	0.331203	0.668515	0	0	0.00021559	0.000522522	0	0.33107	0.668192	0	0	0.00021559	0.000522522	0	0.33107	0.668192	0	0	0.00572739	0.0018079	0	0.762	0.230465	0	0	0.251622	0.0794557	0	0.516083	0.152839	0	0	0.00572739	0.0018079	0	0.762	0.230465	1.60E-08	0	1.52E-07	3.69E-07	0	0.331285	0.668714	5.37E-07	0	0.00406543	0.0098535	0	0.32722	0.658861	0.0139195	0	0.0126914	0.0307608	0	0.314528	0.6281	0.000738112	0	0.0020782	0.00503698	0	0.328992	0.663155	0.000282018	0	0.00221142	0.00535986	0	0.328992	0.663155	0.0078533	0	0.0144632	0.0350552	0	0.314528	0.6281	0.0573717	0	0.25562	0.619566	0	0.0589082	0.00853374	0.00753529	0	0.245916	0.0776259	0	0.516083	0.152839	0.331078	0	0.457175	0.144305	0	0.0589082	0.00853374	0.932558	0	0.0589082	0.00853374	0	0	0
375	0	0	1.13E-08	5.08E-09	0	0.668715	0.331285	0	0	1.13E-08	5.08E-09	0	0.668715	0.331285	0	0	3.78E-07	1.70E-07	0	0.668714	0.331285	0	0	0.00978227	0.00441653	0	0.658924	0.326878	0	0	0.000198134	8.92E-05	0	0.668516	0.331196	0	0	0.000198134	8.92E-05	0	0.668516	0.331196	0	0	0.000518567	0.00023345	0	0.668196	0.331052	0	0	0.000518567	0.00023345	0	0.668196	0.331052	0	0	0.00176595	0.00591012	0	0.230507	0.761817	0	0	0.0776676	0.259597	0	0.154684	0.508052	0	0	0.00176595	0.00591012	0	0.230507	0.761817	1.64E-08	0	3.66E-07	1.65E-07	0	0.668714	0.331285	5.47E-07	0	0.00979064	0.0044076	0	0.658924	0.326878	0.0141988	0	0.0305155	0.0137378	0	0.628408	0.31314	0.000752017	0	0.0049988	0.00225039	0	0.663197	0.328802	0.00028733	0	0.00531924	0.00239464	0	0.663197	0.328802	0.00800121	0	0.0347891	0.0156617	0	0.628408	0.31314	0.058452	0	0.614617	0.276698	0	0.013791	0.0364413	0.00767608	0	0.0758236	0.253765	0	0.154684	0.508052	0.337264	0	0.140893	0.471611	0	0.013791	0.0364413	0.949768	0	0.013791	0.0364413	0	0	0
376	0	0	1.29E-08	9.32E-09	0	0.668715	0.331285	0	0	1.29E-08	9.32E-09	0	0.668715	0.331285	0	0	4.31E-07	3.12E-07	0	0.668714	0.331285	0	0	0.00963629	0.0096362	0	0.65753	0.323198	0	0	0.0001408	0.000101809	0	0.668574	0.331184	0	0	0.0001408	0.000101809	0	0.668574	0.331184	0	0	0.00036851	0.000266461	0	0.668346	0.331019	0	0	0.00036851	0.000266461	0	0.668346	0.331019	0	0	0.00387821	0.00142391	0	0.763847	0.230851	0	0	0.170147	0.0628091	0	0.59733	0.169714	0	0	0.00387821	0.00142391	0	0.763847	0.230851	2.22E-08	0	4.18E-07	3.03E-07	0	0.668714	0.331285	7.43E-07	0	0.0111844	0.00808733	0	0.65753	0.323198	0.0192725	0	0.0174582	0.0126238	0	0.640072	0.310574	0.000634972	0	0.00355231	0.00256861	0	0.664794	0.32845	0.00024261	0	0.00378002	0.00273326	0	0.664794	0.32845	0.00675589	0	0.0247222	0.0178764	0	0.640072	0.310574	0.0493546	0	0.351629	0.254262	0	0.288442	0.0563118	0.00530213	0	0.166517	0.061137	0	0.59733	0.169714	0.232956	0	0.308888	0.113402	0	0.288442	0.0563118	0.655246	0	0.288442	0.0563118	0	0	0
377	0	0	1.14E-08	5.71E-09	0	0.668715	0.331285	0	0	1.14E-08	5.71E-09	0	0.668715	0.331285	0	0	3.82E-07	1.91E-07	0	0.668714	0.331285	0	0	0.00989164	0.00496188	0	0.658807	0.326339	0	0	0.000200252	1.00E-04	0	0.668514	0.331185	0	0	0.000200252	1.00E-04	0	0.668514	0.331185	0	0	0.00052411	0.000261639	0	0.668191	0.331024	0	0	0.00052411	0.000261639	0	0.668191	0.331024	0	0	0.0171604	0.00522233	0	0.75056	0.227057	0	0	0.23211	0.751294	0	0.0137582	0.00283806	0	0	0.0171604	0.00522233	0	0.75056	0.227057	1.71E-08	0	3.71E-07	1.85E-07	0	0.668714	0.331285	5.74E-07	0	0.00990719	0.00494575	0	0.658807	0.326339	0.0148535	0	0.0308296	0.0153905	0	0.627977	0.310949	0.000785749	0	0.00505222	0.0025221	0	0.663138	0.328502	0.000300219	0	0.00537607	0.00268378	0	0.663138	0.328502	0.00836007	0	0.0351608	0.0175527	0	0.627977	0.310949	0.0610736	0	0.620944	0.309987	0	0.00703352	0.000961846	0.0223827	0	0.736802	0.224219	0	0.0137582	0.00283806	0.983404	0	0.00672466	0.00187622	0	0.00703352	0.000961846	0.992005	0	0.00703352	0.000961846	0	0	0
378	0.6217	0.000909844	0	0	0.377391	0	0	0.621699	0.000909972	0	0	0.377391	0	0	0.622316	0.000615142	0	0	0.377069	0	0	0.53953	0.146598	0	0	0.313873	0	0	0.892431	0.0259031	0	0	0.0816662	0	0	0.90385	0.0144835	0	0	0.0816662	0	0	0	0	0.668714	0.331286	0	0	0	0.940913	0.0590869	0	0	0	0	0	0.10288	0.0053637	0	0	0.891757	0	0	0.136253	0.101213	0	0	0.762534	0	0	0.100086	0.00815679	0	0	0.891757	0	0	0.622609	0.000321511	0	0	0.377069	0	0	0.622931	0.0631964	0	0	0.313873	0	0	0.686127	0.313873	0	0	0	0	0	1	0	0	0	0	0	0	0.918334	0.0816662	0	0	0	0	0	1	0	0	0	0	0	0	1	0	0	0	0	0	0	0.108243	0.129223	0	0	0.762534	0	0	0.237466	0.762534	0	0	0	0	0	1	0	0	0	0	0	0
379	0	0	4.13E-09	8.44E-09	0	0.331285	0.668715	0	0	4.13E-09	8.44E-09	0	0.331285	0.668715	0	0	1.38E-07	2.82E-07	0	0.331285	0.668714	0	0	0.00357692	0.00731598	0	0.327709	0.661399	0	0	7.25E-05	0.000148228	0	0.331213	0.668566	0	0	7.25E-05	0.000148228	0	0.331213	0.668566	0	0	0.000189672	0.000387951	0	0.331096	0.668327	0	0	0.000189672	0.000387951	0	0.331096	0.668327	0	0	0.00115293	0.00484669	0	0.231179	0.762822	0	0	0.0554711	0.208121	0	0.181684	0.554725	0	0	0.00115293	0.00484669	0	0.231179	0.762822	1.26E-08	0	1.34E-07	2.74E-07	0	0.331285	0.668714	4.21E-07	0	0.00357667	0.0073158	0	0.327709	0.661399	0.0108929	0	0.0111656	0.0228385	0	0.316543	0.63856	0.000577623	0	0.00182835	0.00373974	0	0.329267	0.664587	0.000220698	0	0.00194555	0.00397946	0	0.329267	0.664587	0.00614571	0	0.0127244	0.0260269	0	0.316543	0.63856	0.044897	0	0.224888	0.46	0	0.0916553	0.17856	0.00599962	0	0.0494953	0.208097	0	0.181684	0.554725	0.263592	0	0.0900282	0.376165	0	0.0916553	0.17856	0.729785	0	0.0916553	0.17856	0	0	0
380	0	0	5.70E-09	1.15E-08	0	0.331285	0.668715	0	0	5.70E-09	1.15E-08	0	0.331285	0.668715	0	0	1.91E-07	3.85E-07	0	0.331285	0.668714	0	0	0.00494478	0.00998101	0	0.326341	0.658734	0	0	0.000100187	0.000202225	0	0.331185	0.668512	0	0	0.000100187	0.000202225	0	0.331185	0.668512	0	0	0.000262215	0.000529274	0	0.331023	0.668185	0	0	0.000262215	0.000529274	0	0.331023	0.668185	0	0	0.00528803	0.0174719	0	0.227047	0.750193	0.57378	0.42622	0	0	0	0	0	0	0	0.00528803	0.0174719	0	0.227047	0.750193	1.72E-08	0	1.85E-07	3.73E-07	0	0.331285	0.668714	5.76E-07	0	0.00494457	0.00998064	0	0.326341	0.658734	0.0149258	0	0.0154363	0.0311585	0	0.310904	0.627575	0.000791489	0	0.00252765	0.00510207	0	0.328496	0.663083	0.000302412	0	0.00268968	0.00542912	0	0.328496	0.663083	0.00842121	0	0.0175912	0.0355081	0	0.310904	0.627575	0.0615205	0	0.310904	0.627575	0	0	0	0.0227599	0	0.227047	0.750193	0	0	0	1	0	0	0	0	0	0	1	0	0	0	0	0	0
381	0	0	4.12E-09	8.42E-09	0	0.331285	0.668715	0	0	4.12E-09	8.42E-09	0	0.331285	0.668715	0	0	1.38E-07	2.82E-07	0	0.331285	0.668714	0	0	0.00357342	0.00730481	0	0.327712	0.66141	0	0	7.24E-05	0.000148002	0	0.331213	0.668567	0	0	7.24E-05	0.000148002	0	0.331213	0.668567	0	0	0.000189494	0.00038736	0	0.331096	0.668327	0	0	0.000189494	0.00038736	0	0.331096	0.668327	0	0	0.00114256	0.00479583	0	0.231195	0.762867	0	0	0.0525562	0.208359	0	0.182138	0.556947	0	0	0.00114256	0.00479583	0	0.231195	0.762867	1.25E-08	0	1.34E-07	2.73E-07	0	0.331285	0.668714	4.19E-07	0	0.00357327	0.00730454	0	0.327712	0.66141	0.0108782	0	0.0111553	0.022804	0	0.316557	0.638606	0.000576854	0	0.00182665	0.00373406	0	0.329269	0.664593	0.000220404	0	0.00194374	0.00397341	0	0.329269	0.664593	0.00613756	0	0.0127125	0.0259874	0	0.316557	0.638606	0.0448375	0	0.22468	0.459304	0	0.0918768	0.179302	0.00593839	0	0.0490569	0.20592	0	0.182138	0.556947	0.260915	0	0.0902613	0.377645	0	0.0918768	0.179302	0.728822	0	0.0918768	0.179302	0	0	0
382	0	0	5.69E-09	1.15E-08	0	0.331285	0.668715	0	0	5.69E-09	1.15E-08	0	0.331285	0.668715	0	0	1.91E-07	3.85E-07	0	0.331285	0.668714	0	0	0.00494212	0.00997201	0	0.326343	0.658743	0	0	0.000100133	0.000202042	0	0.331185	0.668513	0	0	0.000100133	0.000202042	0	0.331185	0.668513	0	0	0.000262074	0.000528797	0	0.331023	0.668186	0	0	0.000262074	0.000528797	0	0.331023	0.668186	0	0	0.00527979	0.0174304	0	0.227058	0.750231	0	0	0.765281	0.232541	0	0.00036312	0.00181546	0	0	0.00527979	0.0174304	0	0.227058	0.750231	1.72E-08	0	1.85E-07	3.73E-07	0	0.331285	0.668714	5.75E-07	0	0.00494191	0.00997164	0	0.326343	0.658743	0.0149141	0	0.015428	0.0311304	0	0.310915	0.627612	0.00079087	0	0.00252629	0.00509746	0	0.328497	0.663088	0.000302175	0	0.00268823	0.00542422	0	0.328497	0.663088	0.00841463	0	0.0175817	0.0354761	0	0.310915	0.627612	0.0614724	0	0.310737	0.627009	0	0.000178192	0.000603044	0.0227102	0	0.226695	0.748416	0	0.00036312	0.00181546	0.997821	0	0.000184928	0.00121241	0	0.000178192	0.000603044	0.999219	0	0.000178192	0.000603044	0	0	0
383	0	0	1.13E-08	5.07E-09	0	0.668715	0.331285	0	0	1.13E-08	5.07E-09	0	0.668715	0.331285	0	0	3.77E-07	1.70E-07	0	0.668714	0.331285	0	0	0.00977546	0.00440148	0	0.658939	0.326884	0	0	0.000198062	8.92E-05	0	0.668517	0.331196	0	0	0.000198062	8.92E-05	0	0.668517	0.331196	0	0	0.00051838	0.000233402	0	0.668196	0.331052	0	0	0.00051838	0.000233402	0	0.668196	0.331052	0	0	0.00176834	0.00592203	0	0.230572	0.761738	0	0	0.0784711	0.259421	0	0.154646	0.507462	0	0	0.00176834	0.00592203	0	0.230572	0.761738	1.63E-08	0	3.66E-07	1.65E-07	0	0.668714	0.331285	5.47E-07	0	0.0097751	0.0044013	0	0.658939	0.326884	0.0141769	0	0.0305165	0.0137404	0	0.628423	0.313144	0.000751782	0	0.004997	0.00224993	0	0.663199	0.328802	0.000287241	0	0.00531732	0.00239415	0	0.663199	0.328802	0.00799871	0	0.0347766	0.0156585	0	0.628423	0.313144	0.0584338	0	0.614638	0.27675	0	0.0137848	0.0363933	0.00769037	0	0.075926	0.254276	0	0.154646	0.507462	0.337892	0	0.140861	0.471069	0	0.0137848	0.0363933	0.949822	0	0.0137848	0.0363933	0	0	0
384	0	0	6.50E-09	4.72E-09	0	0.668715	0.331285	0	0	6.50E-09	4.72E-09	0	0.668715	0.331285	0	0	2.18E-07	1.58E-07	0	0.668714	0.331285	0	0	0.00564127	0.00409462	0	0.663073	0.327191	0	0	0.000114299	8.30E-05	0	0.6686	0.331202	0	0	0.000114299	8.30E-05	0	0.6686	0.331202	0	0	0.000299149	0.00021713	0	0.668415	0.331068	0	0	0.000299149	0.00021713	0	0.668415	0.331068	0	0	0.00385926	0.00141814	0	0.7638	0.230923	0	0	0.169214	0.0626581	0	0.598095	0.170032	0	0	0.00385926	0.00141814	0	0.7638	0.230923	1.12E-08	0	2.11E-07	1.53E-07	0	0.668714	0.331285	3.75E-07	0	0.00564106	0.00409446	0	0.663073	0.327191	0.00973589	0	0.0176106	0.0127825	0	0.645463	0.314408	0.000516279	0	0.00288369	0.00209307	0	0.665532	0.328975	0.00019726	0	0.00306854	0.00222724	0	0.665532	0.328975	0.00549304	0	0.020069	0.0145669	0	0.645463	0.314408	0.0401289	0	0.354698	0.257457	0	0.290765	0.0569517	0.00527739	0	0.165705	0.0608904	0	0.598095	0.170032	0.231872	0	0.307331	0.113081	0	0.290765	0.0569517	0.652284	0	0.290765	0.0569517	0	0	0
385	0	0	4.11E-09	8.40E-09	0	0.331285	0.668715	0	0	4.11E-09	8.40E-09	0	0.331285	0.668715	0	0	1.38E-07	2.81E-07	0	0.331285	0.668714	0	0	0.00357071	0.00729551	0	0.327715	0.661419	0	0	7.23E-05	0.000147814	0	0.331213	0.668567	0	0	7.23E-05	0.000147814	0	0.331213	0.668567	0	0	0.00018935	0.000386867	0	0.331096	0.668328	0	0	0.00018935	0.000386867	0	0.331096	0.668328	0	0	0.00113416	0.00475315	0	0.231207	0.762906	0	0	0.0501002	0.208572	0	0.18251	0.558818	0	0	0.00113416	0.00475315	0	0.231207	0.762906	1.25E-08	0	1.34E-07	2.73E-07	0	0.331285	0.668714	4.19E-07	0	0.00357056	0.00729524	0	0.327715	0.661419	0.0108662	0	0.0111468	0.0227749	0	0.316568	0.638644	0.000576217	0	0.00182526	0.0037293	0	0.329271	0.664598	0.000220161	0	0.00194226	0.00396835	0	0.329271	0.664598	0.00613078	0	0.0127029	0.0259543	0	0.316568	0.638644	0.044788	0	0.22451	0.458719	0	0.0920583	0.179925	0.00588731	0	0.0486968	0.204088	0	0.18251	0.558818	0.258672	0	0.0904519	0.378893	0	0.0920583	0.179925	0.728017	0	0.0920583	0.179925	0	0	0
386	0	0	4.68E-09	1.14E-08	0	0.331285	0.668715	0	0	4.68E-09	1.14E-08	0	0.331285	0.668715	0	0	1.57E-07	3.80E-07	0	0.331285	0.668714	0	0	0.00406633	0.00985366	0	0.327219	0.658861	0	0	8.24E-05	0.000199644	0	0.331203	0.668515	0	0	8.24E-05	0.000199644	0	0.331203	0.668515	0	0	0.000215632	0.000522521	0	0.33107	0.668192	0	0	0.000215632	0.000522521	0	0.33107	0.668192	0	0	0.00573123	0.00180895	0	0.761928	0.230532	0	0	0.251554	0.0797386	0	0.515846	0.152861	0	0	0.00573123	0.00180895	0	0.761928	0.230532	1.60E-08	0	1.52E-07	3.69E-07	0	0.331285	0.668714	5.37E-07	0	0.00406615	0.0098533	0	0.327219	0.658861	0.01392	0	0.0126939	0.0307609	0	0.314525	0.6281	0.000738152	0	0.0020786	0.00503697	0	0.328991	0.663155	0.000282033	0	0.00221184	0.00535984	0	0.328991	0.663155	0.00785372	0	0.014466	0.0350551	0	0.314525	0.6281	0.0573748	0	0.255671	0.619568	0	0.0588543	0.00853254	0.00754019	0	0.246082	0.0776711	0	0.515846	0.152861	0.331293	0	0.456992	0.144329	0	0.0588543	0.00853254	0.932613	0	0.0588543	0.00853254	0	0	0
387	0	0	1.87E-07	9.26E-08	0	0.668714	0.331285	0	0	1.87E-07	9.26E-08	0	0.668714	0.331285	0	0	6.26E-06	3.10E-06	0	0.668708	0.331282	0	0	0.162241	0.0803749	0	0.506474	0.250911	0	0	0.0016285	0.00328713	0	0.329657	0.665427	0	0	0.0016285	0.00328713	0	0.329657	0.665427	0	0	0.0042622	0.00860325	0	0.327023	0.660111	0	0	0.0042622	0.00860325	0	0.327023	0.660111	0	0	0.0052872	0.0174664	0	0.227054	0.750192	0	0	0.767325	0.232406	0	3.96E-05	0.000229592	0	0	0.0052872	0.0174664	0	0.227054	0.750192	2.79E-07	0	6.07E-06	3.01E-06	0	0.668708	0.331282	9.35E-06	0	0.162235	0.0803715	0	0.506474	0.250911	0.242616	0	0.506474	0.250911	0	3.96E-19	5.89E-19	0.0128654	0	0.041086	0.0829331	0	0.285937	0.577178	0.00491563	0	0.0437196	0.0882493	0	0.285937	0.577178	0.136885	0	0.285937	0.577178	0	3.96E-19	5.89E-19	1	0	3.96E-19	5.89E-19	0	4.82E-23	1.69E-22	0.0227536	0	0.227014	0.749963	0	3.96E-05	0.000229592	0.999731	0	3.96E-05	0.000229592	0	4.82E-23	1.69E-22	1	0	4.82E-23	1.69E-22	0	0	0
388	0	0	4.11E-09	8.41E-09	0	0.331285	0.668715	0	0	4.11E-09	8.41E-09	0	0.331285	0.668715	0	0	1.38E-07	2.81E-07	0	0.331285	0.668714	0	0	0.00357129	0.00729581	0	0.327714	0.661419	0	0	7.23E-05	0.000147817	0	0.331213	0.668567	0	0	7.23E-05	0.000147817	0	0.331213	0.668567	0	0	0.000189355	0.000386876	0	0.331096	0.668328	0	0	0.000189355	0.000386876	0	0.331096	0.668328	0	0	0.00113428	0.00475346	0	0.231207	0.762905	0	0	0.0501181	0.208573	0	0.182505	0.558804	0	0	0.00113428	0.00475346	0	0.231207	0.762905	1.25E-08	0	1.34E-07	2.73E-07	0	0.331285	0.668714	4.19E-07	0	0.00357086	0.00729582	0	0.327714	0.661419	0.0108671	0	0.0111469	0.022775	0	0.316567	0.638643	0.000576231	0	0.00182531	0.00372938	0	0.329271	0.664598	0.000220166	0	0.00194232	0.00396844	0	0.329271	0.664598	0.00613093	0	0.0127032	0.0259549	0	0.316567	0.638643	0.044789	0	0.224512	0.458721	0	0.092056	0.179922	0.00588775	0	0.0487021	0.204101	0	0.182505	0.558804	0.258691	0	0.0904489	0.378882	0	0.092056	0.179922	0.728022	0	0.092056	0.179922	0	0	0
389	0	0	9.26E-08	1.87E-07	0	0.331285	0.668714	0	0	9.26E-08	1.87E-07	0	0.331285	0.668714	0	0	3.10E-06	6.26E-06	0	0.331282	0.668708	0	0	0.0804101	0.162251	0	0.250894	0.506445	0	0	0.0118968	0.0240139	0	0.319389	0.644701	0	0	0.0118968	0.0240139	0	0.319389	0.644701	0	0	0.0628512	0.0311367	0	0.605863	0.300149	0	0	0.0628512	0.0311367	0	0.605863	0.300149	0	0	0.017466	0.00528696	0	0.750193	0.227054	0	0	0.232407	0.76729	0	0.000254936	4.84E-05	0	0	0.017466	0.00528696	0	0.750193	0.227054	2.80E-07	0	3.01E-06	6.07E-06	0	0.331282	0.668708	9.36E-06	0	0.0803885	0.162264	0	0.250894	0.506445	0.242662	0	0.250894	0.506445	0	3.99E-10	8.05E-10	0.0939879	0	0.605863	0.300149	0	6.81E-10	9.79E-10	0.0359108	0	0.319389	0.644701	0	6.81E-10	9.79E-10	1	0	2.81E-10	1.74E-10	0	3.99E-10	8.05E-10	1	0	3.99E-10	8.05E-10	0	9.50E-14	8.86E-15	0.022753	0	0.749938	0.227006	0	0.000254936	4.84E-05	0.999697	0	0.000254936	4.84E-05	0	9.50E-14	8.86E-15	1	0	9.50E-14	8.86E-15	0	0	0
390	0	0	9.27E-08	1.87E-07	0	0.331285	0.668714	0	0	9.27E-08	1.87E-07	0	0.331285	0.668714	0	0	3.10E-06	6.26E-06	0	0.331282	0.668708	0	0	0.0805508	0.1623	0	0.250827	0.506322	0	0	0.00328755	0.00162883	0	0.665427	0.329657	0	0	0.00328755	0.00162883	0	0.665427	0.329657	0	0	0.00860349	0.00426218	0	0.660111	0.327023	0	0	0.00860349	0.00426218	0	0.660111	0.327023	0	0	0.0174663	0.00528726	0	0.750192	0.227054	0	0	0.232403	0.767302	0	0.000247071	4.79E-05	0	0	0.0174665	0.0052871	0	0.750192	0.227054	2.80E-07	0	3.01E-06	6.07E-06	0	0.331282	0.668708	9.36E-06	0	0.0804551	0.162386	0	0.250827	0.506322	0.242851	0	0.250827	0.506322	0	5.53E-17	1.97E-17	0.0128657	0	0.0829342	0.0410858	0	0.577177	0.285937	0.00491639	0	0.0882501	0.0437192	0	0.577177	0.285937	0.136886	0	0.577177	0.285937	0	5.53E-17	1.97E-17	1	0	5.52E-17	1.97E-17	0	2.72E-20	4.88E-22	0.0227536	0	0.749945	0.227006	0	0.000247071	4.79E-05	0.999705	0	0.000247071	4.79E-05	0	2.72E-20	4.88E-22	1	0	2.72E-20	4.88E-22	0	0	0
391	0	0	7.70E-07	3.81E-07	0	0.668714	0.331285	0	0	7.70E-07	3.81E-07	0	0.668714	0.331285	0	0	2.58E-05	1.28E-05	0	0.668689	0.331273	0	0	0.331024	0.667959	0	0.00065878	0.000357824	0	0	0.668621	0.33124	0	6.96E-05	6.96E-05	0	0	0.33124	0.668621	0	6.96E-05	6.96E-05	0.819009	0.034533	0	0	0.146458	0	0	0.803109	0.0504331	0	0	0.146458	0	0	0.433238	0.0225872	0	0	0.544174	0	0	0	0	0.232575	0.767425	0	0	0	0.421476	0.0343493	0	0	0.544174	0	0	1.15E-06	0	2.50E-05	1.24E-05	0	0.668689	0.331273	3.85E-05	0	0.66803	0.330915	0	0.00065878	0.000357824	0.998983	0	0.00065878	0.000357824	0	0	0	0.853542	0.146458	0	0	0	0	0	0.999861	0	6.96E-05	6.96E-05	0	0	0	1	0	0	0	0	0	0	1	0	0	0	0	0	0	0.455826	0.544174	0	0	0	0	0	1	0	0	0	0	0	0	1	0	0	0	0	0	0
392	0	0	3.81E-07	7.69E-07	0	0.331285	0.668714	0	0	3.81E-07	7.69E-07	0	0.331285	0.668714	0	0	1.28E-05	2.57E-05	0	0.331273	0.668689	0	0	0.667699	0.330741	0	0.000549578	0.00100985	0	0	0.00162624	0.00328268	0	0.329659	0.665432	0	0	0.00162624	0.00328268	0	0.329659	0.665432	0	0	0.0042554	0.00859077	0	0.32703	0.660124	0	0	0.0042554	0.00859077	0	0.32703	0.660124	0	0	0.00189651	0.00621021	0	0.23046	0.761434	0	0	0.0825928	0.272386	0	0.149904	0.495117	0	0	0.0018839	0.00622282	0	0.23046	0.761434	1.15E-06	0	1.24E-05	2.50E-05	0	0.331273	0.668689	3.85E-05	0	0.330723	0.667679	0	0.000549578	0.00100985	0.998441	0	1.71E-05	3.46E-05	0	0.000532463	0.000975253	0.0128462	0	0.0410201	0.0828125	0	0.28601	0.577311	0.00490892	0	0.0436494	0.0881205	0	0.28601	0.577311	0.136679	0	0.285477	0.576336	0	0.000532463	0.000975253	0.998492	0	0.00034472	0.000696889	0	0.000187743	0.000278364	0.00810672	0	0.080555	0.266317	0	0.149904	0.495117	0.354979	0	0.149717	0.494838	0	0.000187743	0.000278364	0.999534	0	0.000187743	0.000278364	0	0	0
393	0	0	1.13E-08	5.08E-09	0	0.668715	0.331285	0	0	1.13E-08	5.08E-09	0	0.668715	0.331285	0	0	3.78E-07	1.70E-07	0	0.668714	0.331285	0	0	0.00978367	0.00441936	0	0.658924	0.326873	0	0	0.000198146	8.93E-05	0	0.668516	0.331196	0	0	0.000198146	8.93E-05	0	0.668516	0.331196	0	0	0.000518597	0.000233643	0	0.668196	0.331052	0	0	0.000518597	0.000233643	0	0.668196	0.331052	0	0	0.00761643	0.00761636	0	0.228872	0.755896	0	0	0.0788574	0.263403	0	0.153617	0.504123	0	0	0.00350533	0.0117275	0	0.228872	0.755896	1.64E-08	0	3.66E-07	1.65E-07	0	0.668714	0.331285	5.48E-07	0	0.00979073	0.00441175	0	0.658924	0.326873	0.014203	0	0.0305177	0.0137486	0	0.628406	0.313125	0.00075224	0	0.00499909	0.00225225	0	0.663197	0.328799	0.000287416	0	0.00531955	0.00239662	0	0.663197	0.328799	0.00800358	0	0.0347911	0.0156747	0	0.628406	0.313125	0.0584694	0	0.614663	0.276917	0	0.0137428	0.0362081	0.0152328	0	0.0752548	0.251773	0	0.153617	0.504123	0.34226	0	0.139874	0.467915	0	0.0137428	0.0362081	0.950049	0	0.0137428	0.0362081	0	0	0
394	0	0	5.70E-09	1.15E-08	0	0.331285	0.668715	0	0	5.70E-09	1.15E-08	0	0.331285	0.668715	0	0	1.91E-07	3.85E-07	0	0.331285	0.668714	0	0	0.00494502	0.00998119	0	0.326341	0.658733	0	0	0.000100184	0.000202226	0	0.331185	0.668512	0	0	0.000100184	0.000202226	0	0.331185	0.668512	0	0	0.000262206	0.000529277	0	0.331023	0.668185	0	0	0.000262206	0.000529277	0	0.331023	0.668185	0	0	0.0174846	0.00534506	0	0.750082	0.227089	0	0	0.232393	0.767496	0	8.40E-05	2.68E-05	0	0	0.0175242	0.00530544	0	0.750082	0.227089	1.72E-08	0	1.85E-07	3.73E-07	0	0.331285	0.668714	5.76E-07	0	0.00494458	0.00998105	0	0.326341	0.658733	0.0149262	0	0.0154355	0.0311583	0	0.310905	0.627575	0.000791483	0	0.00252756	0.00510209	0	0.328496	0.663083	0.000302409	0	0.00268959	0.00542914	0	0.328496	0.663083	0.00842114	0	0.0175905	0.0355083	0	0.310905	0.627575	0.06152	0	0.31089	0.627571	0	1.51E-05	3.59E-06	0.0228297	0	0.749998	0.227062	0	8.40E-05	2.68E-05	0.999889	0	6.89E-05	2.32E-05	0	1.51E-05	3.59E-06	0.999981	0	1.51E-05	3.59E-06	0	0	0
395	0.6217	0.000909844	0	0	0.377391	0	0	0.621699	0.000909972	0	0	0.377391	0	0	0.622316	0.000615142	0	0	0.377069	0	0	0.53953	0.146598	0	0	0.313873	0	0	0	0	0.0016285	0.00328713	0	0.329657	0.665427	0	0	0.0016285	0.00328713	0	0.329657	0.665427	0	0	0.0042622	0.00860325	0	0.327023	0.660111	0	0	0.0042622	0.00860325	0	0.327023	0.660111	0.950448	0.0495523	0	0	0	0	0	0	0	0.767555	0.232445	0	0	0	0	0	0.767604	0.232396	0	0	0	0.622609	0.000321511	0	0	0.377069	0	0	0.622931	0.0631964	0	0	0.313873	0	0	0.686127	0.313873	0	0	0	0	0	0.0128654	0	0.041086	0.0829331	0	0.285937	0.577178	0.00491563	0	0.0437196	0.0882493	0	0.285937	0.577178	0.136885	0	0.285937	0.577178	0	0	0	1	0	0	0	0	0	0	1	0	0	0	0	0	0	1	0	0	0	0	0	0	1	0	0	0	0	0	0
396	0	0	4.11E-09	8.40E-09	0	0.331285	0.668715	0	0	4.11E-09	8.40E-09	0	0.331285	0.668715	0	0	1.38E-07	2.81E-07	0	0.331285	0.668714	0	0	0.00357035	0.00729465	0	0.327715	0.66142	0	0	7.23E-05	0.000147796	0	0.331213	0.668567	0	0	7.23E-05	0.000147796	0	0.331213	0.668567	0	0	0.00018933	0.000386821	0	0.331096	0.668328	0	0	0.00018933	0.000386821	0	0.331096	0.668328	0	0	0.00113394	0.00474795	0	0.231261	0.762857	0	0	0.049829	0.208594	0	0.182582	0.558995	0	0	0.0011338	0.00474808	0	0.231261	0.762857	1.25E-08	0	1.34E-07	2.73E-07	0	0.331285	0.668714	4.19E-07	0	0.00357019	0.00729439	0	0.327715	0.66142	0.010865	0	0.0111456	0.0227722	0	0.316569	0.638648	0.000576151	0	0.00182507	0.00372886	0	0.329271	0.664599	0.000220135	0	0.00194206	0.00396788	0	0.329271	0.664599	0.00613007	0	0.0127015	0.0259512	0	0.316569	0.638648	0.0447828	0	0.224485	0.458664	0	0.0920841	0.179983	0.00588188	0	0.0486788	0.203862	0	0.182582	0.558995	0.258423	0	0.0904981	0.379012	0	0.0920841	0.179983	0.727932	0	0.0920841	0.179983	0	0	0
397	0	0	6.50E-09	4.72E-09	0	0.668715	0.331285	0	0	6.50E-09	4.72E-09	0	0.668715	0.331285	0	0	2.17E-07	1.58E-07	0	0.668714	0.331285	0	0	0.0056392	0.00409428	0	0.663075	0.327191	0	0	0.000114257	8.30E-05	0	0.6686	0.331202	0	0	0.000114257	8.30E-05	0	0.6686	0.331202	0	0	0.000299039	0.000217112	0	0.668416	0.331068	0	0	0.000299039	0.000217112	0	0.668416	0.331068	0	0	0.00385161	0.00141736	0	0.763754	0.230977	0	0	0.169221	0.0622792	0	0.598378	0.170122	0	0	0.00385163	0.00141734	0	0.763754	0.230977	1.12E-08	0	2.11E-07	1.53E-07	0	0.668714	0.331285	3.75E-07	0	0.00563899	0.00409412	0	0.663075	0.327191	0.00973348	0	0.0176041	0.0127814	0	0.645471	0.31441	0.000516151	0	0.00288263	0.0020929	0	0.665533	0.328975	0.000197211	0	0.00306742	0.00222706	0	0.665533	0.328975	0.00549168	0	0.0200617	0.0145657	0	0.645471	0.31441	0.040119	0	0.354568	0.257435	0	0.290904	0.0569744	0.00526897	0	0.165376	0.0608557	0	0.598378	0.170122	0.2315	0	0.307474	0.113147	0	0.290904	0.0569744	0.652122	0	0.290904	0.0569744	0	0	0
398	0	0	6.50E-09	4.72E-09	0	0.668715	0.331285	0	0	6.50E-09	4.72E-09	0	0.668715	0.331285	0	0	2.17E-07	1.58E-07	0	0.668714	0.331285	0	0	0.00563924	0.00409431	0	0.663075	0.327191	0	0	0.000114259	8.30E-05	0	0.6686	0.331202	0	0	0.000114259	8.30E-05	0	0.6686	0.331202	0	0	0.000299043	0.000217114	0	0.668416	0.331068	0	0	0.000299043	0.000217114	0	0.668416	0.331068	0	0	0.00385391	0.00142352	0	0.763747	0.230975	0	0	0.169226	0.0622794	0	0.598374	0.17012	0	0	0.00385776	0.00141967	0	0.763747	0.230975	1.12E-08	0	2.11E-07	1.53E-07	0	0.668714	0.331285	3.75E-07	0	0.00563903	0.00409414	0	0.663075	0.327191	0.00973355	0	0.0176042	0.0127814	0	0.645471	0.31441	0.000516157	0	0.00288265	0.00209291	0	0.665533	0.328975	0.000197214	0	0.00306744	0.00222706	0	0.665533	0.328975	0.00549171	0	0.0200618	0.0145657	0	0.645471	0.31441	0.0401192	0	0.354569	0.257436	0	0.290902	0.0569739	0.00527743	0	0.165373	0.0608547	0	0.598374	0.17012	0.231505	0	0.307473	0.113147	0	0.290902	0.0569739	0.652124	0	0.290902	0.0569739	0	0	0
399	0.0278272	4.07E-05	0	0	0.972132	0	0	0.0278272	4.07E-05	0	0	0.972132	0	0	0.0278548	2.75E-05	0	0	0.972118	0	0	0.0241493	0.00656171	0	0	0.969289	0	0	0.0243139	0.00070572	0	0	0.97498	0	0	0.024625	0.000394598	0	0	0.97498	0	0	0.0223136	0.000940836	0	0	0.976746	0	0	0.0218804	0.00137403	0	0	0.976746	0	0	0	0	0.233273	0.766727	0	0	0	0	0	0.767594	0.232406	0	0	0	0.924644	0.0753561	0	0	0	0	0	0.0278679	1.44E-05	0	0	0.972118	0	0	0.0278823	0.00282867	0	0	0.969289	0	0	0.030711	0.0140489	0	0	0.95524	0	0	0.0232544	0.00399017	0	0	0.972755	0	0	0.0250196	0.00222496	0	0	0.972755	0	0	0.0272446	0.0175153	0	0	0.95524	0	0	0.0447599	0.95524	0	0	0	0	0	1	0	0	0	0	0	0	1	0	0	0	0	0	0	1	0	0	0	0	0	0
400	0	0	1.87E-07	9.26E-08	0	0.668714	0.331285	0	0	1.87E-07	9.26E-08	0	0.668714	0.331285	0	0	6.26E-06	3.10E-06	0	0.668708	0.331282	0	0	0.162241	0.0803753	0	0.506473	0.250911	0.971793	0.0282067	0	0	0	0	0	0	0	0.668713	0.331287	0	0	0	0	0	0.0311377	0.0628512	0	0.300148	0.605863	0	0	0.0311377	0.0628512	0	0.300148	0.605863	0	0	0.0062047	0.00188786	0	0.761379	0.230529	0	0	0.272491	0.0825053	0	0.495099	0.149904	0	0	0.00621174	0.00188082	0	0.761379	0.230529	2.79E-07	0	6.07E-06	3.01E-06	0	0.668708	0.331282	9.35E-06	0	0.162235	0.0803717	0	0.506473	0.250911	0.242616	0	0.506473	0.250911	0	0	0	0.0939889	0	0.300148	0.605863	0	0	0	1	0	0	0	0	0	0	1	0	0	0	0	0	0	1	0	0	0	0	0	0	0.00809256	0	0.266279	0.0806249	0	0.495099	0.149904	0.354997	0	0.495099	0.149904	0	0	0	1	0	0	0	0	0	0
401	0	0	1.87E-07	9.26E-08	0	0.668714	0.331285	0	0	1.87E-07	9.26E-08	0	0.668714	0.331285	0	0	6.26E-06	3.10E-06	0	0.668708	0.331282	0	0	0.162241	0.080375	0	0.506474	0.250911	0	0	0.0240143	0.0118969	0	0.6447	0.319389	0	0	0.0240143	0.0118969	0	0.6447	0.319389	0.959542	0.0404584	0	0	0	0	0	0	0	0.668714	0.331286	0	0	0	0	0	0.00620172	0.00187782	0	0.761389	0.230532	0	0	0.272483	0.082503	0	0.495107	0.149907	0	0	0.00620178	0.00187776	0	0.761389	0.230532	2.79E-07	0	6.07E-06	3.01E-06	0	0.668708	0.331282	9.35E-06	0	0.162235	0.0803715	0	0.506474	0.250911	0.242616	0	0.506474	0.250911	0	0	0	1	0	0	0	0	0	0	0.0359112	0	0.6447	0.319389	0	0	0	1	0	0	0	0	0	0	1	0	0	0	0	0	0	0.00807954	0	0.266282	0.0806245	0	0.495107	0.149907	0.354986	0	0.495107	0.149907	0	0	0	1	0	0	0	0	0	0
402	0	0	1.13E-08	5.07E-09	0	0.668715	0.331285	0	0	1.13E-08	5.07E-09	0	0.668715	0.331285	0	0	3.77E-07	1.70E-07	0	0.668714	0.331285	0	0	0.00977499	0.00440104	0	0.65894	0.326884	0	0	0.000198054	8.92E-05	0	0.668517	0.331196	0	0	0.000198054	8.92E-05	0	0.668517	0.331196	0	0	0.000518361	0.000233383	0	0.668196	0.331052	0	0	0.000518361	0.000233383	0	0.668196	0.331052	0	0	0.00176611	0.0059073	0	0.230644	0.761683	0	0	0.0775983	0.25955	0	0.154813	0.508039	0	0	0.00176611	0.0059073	0	0.230644	0.761683	1.63E-08	0	3.66E-07	1.65E-07	0	0.668714	0.331285	5.47E-07	0	0.00977465	0.00440083	0	0.65894	0.326884	0.014176	0	0.0305149	0.0137389	0	0.628425	0.313146	0.000751744	0	0.00499675	0.00224968	0	0.663199	0.328802	0.000287223	0	0.00531706	0.00239389	0	0.663199	0.328802	0.00799818	0	0.0347749	0.0156568	0	0.628425	0.313146	0.0584298	0	0.614607	0.27672	0	0.0138179	0.0364256	0.00767341	0	0.075831	0.253644	0	0.154813	0.508039	0.337148	0	0.140995	0.471614	0	0.0138179	0.0364256	0.949756	0	0.0138179	0.0364256	0	0	0
403	0.906099	0.00132606	0	0	0.0925745	0	0	0.906099	0.00132624	0	0	0.0925745	0	0	0.906998	0.000896542	0	0	0.0921059	0	0	0	0	0.331286	0.668714	0	0	0	0.892431	0.0259031	0	0	0.0816662	0	0	0.90385	0.0144835	0	0	0.0816662	0	0	0	0	0.668714	0.331286	0	0	0	0.940913	0.0590869	0	0	0	0	0	0	0	0.00187776	0.00620159	0	0.230532	0.761389	0	0	0.0825038	0.27248	0	0.149908	0.495109	0	0	0.00187776	0.00620159	0	0.230532	0.761389	0.907425	0.000468588	0	0	0.0921059	0	0	0.907894	0.0921059	0	0	0	0	0	1	0	0	0	0	0	0	1	0	0	0	0	0	0	0.918334	0.0816662	0	0	0	0	0	1	0	0	0	0	0	0	1	0	0	0	0	0	0	0.00807935	0	0.0806244	0.26628	0	0.149908	0.495109	0.354984	0	0.149908	0.495109	0	0	0	1	0	0	0	0	0	0
404	0	0	1.13E-08	5.07E-09	0	0.668715	0.331285	0	0	1.13E-08	5.07E-09	0	0.668715	0.331285	0	0	3.77E-07	1.70E-07	0	0.668714	0.331285	0	0	0.009775	0.00440108	0	0.65894	0.326884	0	0	0.000198055	8.92E-05	0	0.668517	0.331196	0	0	0.000198055	8.92E-05	0	0.668517	0.331196	0	0	0.000518361	0.000233383	0	0.668196	0.331052	0	0	0.000518361	0.000233383	0	0.668196	0.331052	0	0	0.00176616	0.00590736	0	0.230644	0.761683	0	0	0.0775998	0.25955	0	0.154812	0.508038	0	0	0.00176616	0.00590736	0	0.230644	0.761683	1.63E-08	0	3.66E-07	1.65E-07	0	0.668714	0.331285	5.47E-07	0	0.00977468	0.00440085	0	0.65894	0.326884	0.0141761	0	0.0305149	0.0137389	0	0.628425	0.313146	0.000751744	0	0.00499676	0.00224969	0	0.663199	0.328802	0.000287226	0	0.00531707	0.0023939	0	0.663199	0.328802	0.00799819	0	0.0347749	0.0156568	0	0.628425	0.313146	0.0584299	0	0.614607	0.27672	0	0.013818	0.0364256	0.00767352	0	0.0758311	0.253645	0	0.154812	0.508038	0.337149	0	0.140994	0.471612	0	0.013818	0.0364256	0.949756	0	0.013818	0.0364256	0	0	0
405	0.00327355	4.79E-06	0	0	0.996722	0	0	0.00327355	4.79E-06	0	0	0.996722	0	0	0.0032768	3.24E-06	0	0	0.99672	0	0	0.00284089	0.000771909	0	0	0.996387	0	0	0.00286025	8.30E-05	0	0	0.997057	0	0	0.00289685	4.64E-05	0	0	0.997057	0	0	0.00262493	0.000110679	0	0	0.997264	0	0	0.00257397	0.000161639	0	0	0.997264	0	0	0.0121026	0.000630978	0	0	0.987266	0	0	0.0160286	0.0119065	0	0	0.972065	0	0	0.011774	0.000959552	0	0	0.987266	0	0	0.00327834	1.69E-06	0	0	0.99672	0	0	0.00328004	0.00033276	0	0	0.996387	0	0	0.0036128	0.00165269	0	0	0.994735	0	0	0.00273561	0.000469398	0	0	0.996795	0	0	0.00294327	0.000261741	0	0	0.996795	0	0	0.00320501	0.00206048	0	0	0.994735	0	0	0.00526549	0.112373	0	0	0.882362	0	0	0.0127336	0.0152016	0	0	0.972065	0	0	0.0279352	0.0897033	0	0	0.882362	0	0	0.117638	0.882362	0	0	0	0	0
406	0	0	1.15E-08	5.70E-09	0	0.668715	0.331285	0	0	1.15E-08	5.70E-09	0	0.668715	0.331285	0	0	3.85E-07	1.91E-07	0	0.668714	0.331285	0	0	0.00998123	0.0049447	0	0.658733	0.326341	0	0	0.000202232	0.000100185	0	0.668512	0.331185	0	0	0.000202232	0.000100185	0	0.668512	0.331185	0	0	0.000529293	0.000262209	0	0.668185	0.331023	0	0	0.000529293	0.000262209	0	0.668185	0.331023	0.10288	0.0053637	0	0	0.891757	0	0	0.136253	0.101213	0	0	0.762534	0	0	0.100086	0.00815679	0	0	0.891757	0	0	1.72E-08	0	3.73E-07	1.85E-07	0	0.668714	0.331285	5.76E-07	0	0.00998087	0.00494448	0	0.658733	0.326341	0.0149259	0	0.0311588	0.0154361	0	0.627575	0.310905	0.000791502	0	0.00510218	0.0025276	0	0.663083	0.328496	0.000302417	0	0.00542924	0.00268962	0	0.663083	0.328496	0.00842128	0	0.0355086	0.017591	0	0.627575	0.310905	0.0615208	0	0.627575	0.310905	0	0	0	0.108243	0.129223	0	0	0.762534	0	0	0.237466	0.762534	0	0	0	0	0	1	0	0	0	0	0	0
407	0	0	1.13E-08	5.07E-09	0	0.668715	0.331285	0	0	1.13E-08	5.07E-09	0	0.668715	0.331285	0	0	3.77E-07	1.70E-07	0	0.668714	0.331285	0	0	0.00977497	0.00440102	0	0.65894	0.326884	0	0	0.000198053	8.92E-05	0	0.668517	0.331196	0	0	0.000198053	8.92E-05	0	0.668517	0.331196	0	0	0.000518354	0.000233377	0	0.668196	0.331052	0	0	0.000518354	0.000233377	0	0.668196	0.331052	0	0	0.00176616	0.00590736	0	0.230644	0.761683	0	0	0.0776	0.25955	0	0.154813	0.508038	0	0	0.00176616	0.00590736	0	0.230644	0.761683	1.63E-08	0	3.66E-07	1.65E-07	0	0.668714	0.331285	5.47E-07	0	0.00977462	0.00440082	0	0.65894	0.326884	0.014176	0	0.0305149	0.0137389	0	0.628425	0.313146	0.00075173	0	0.00499675	0.00224968	0	0.6632	0.328802	0.000287221	0	0.00531705	0.00239389	0	0.6632	0.328802	0.00799816	0	0.0347748	0.0156568	0	0.628425	0.313146	0.0584298	0	0.614607	0.27672	0	0.013818	0.0364256	0.00767352	0	0.0758311	0.253645	0	0.154813	0.508038	0.33715	0	0.140994	0.471612	0	0.013818	0.0364256	0.949756	0	0.013818	0.0364256	0	0	0
408	0	0	1.13E-08	5.07E-09	0	0.668715	0.331285	0	0	1.13E-08	5.07E-09	0	0.668715	0.331285	0	0	3.77E-07	1.70E-07	0	0.668714	0.331285	0	0	0.00977545	0.00440217	0	0.658938	0.326884	0	0	0.000198058	8.92E-05	0	0.668517	0.331196	0	0	0.000198058	8.92E-05	0	0.668517	0.331196	0	0	0.000518368	0.000233383	0	0.668196	0.331052	0	0	0.000518368	0.000233383	0	0.668196	0.331052	0	0	0.00176611	0.00590731	0	0.230644	0.761683	0	0	0.077599	0.25955	0	0.154813	0.508039	0	0	0.00176611	0.00590731	0	0.230644	0.761683	1.63E-08	0	3.66E-07	1.65E-07	0	0.668714	0.331285	5.47E-07	0	0.00977576	0.0044013	0	0.658938	0.326884	0.0141776	0	0.0305149	0.0137388	0	0.628424	0.313145	0.000751751	0	0.00499688	0.00224974	0	0.663199	0.328802	0.000287229	0	0.0053172	0.00239395	0	0.663199	0.328802	0.00799837	0	0.0347758	0.0156572	0	0.628424	0.313145	0.0584313	0	0.614606	0.276719	0	0.013818	0.0364256	0.00767342	0	0.0758309	0.253644	0	0.154813	0.508039	0.337149	0	0.140995	0.471613	0	0.013818	0.0364256	0.949756	0	0.013818	0.0364256	0	0	0
409	0	0	7.70E-07	3.82E-07	0	0.668714	0.331285	0	0	7.70E-07	3.82E-07	0	0.668714	0.331285	0	0	2.58E-05	1.28E-05	0	0.668689	0.331273	0	0	0.331268	0.668644	0	6.05E-05	2.77E-05	0	0	0.0118969	0.024014	0	0.319389	0.644701	0	0	0.0118969	0.024014	0	0.319389	0.644701	0	0	0.0628514	0.0311369	0	0.605863	0.300149	0	0	0.0628514	0.0311369	0	0.605863	0.300149	0	0	0.00187778	0.00620162	0	0.230532	0.761389	0	0	0.0825044	0.27248	0	0.149907	0.495108	0	0	0.00187778	0.00620162	0	0.230532	0.761389	1.15E-06	0	2.50E-05	1.24E-05	0	0.668689	0.331273	3.86E-05	0	0.668628	0.331245	0	6.05E-05	2.77E-05	0.999912	0	6.05E-05	2.77E-05	0	2.51E-13	1.27E-13	0.0939883	0	0.605863	0.300149	0	1.69E-10	1.68E-10	0.0359109	0	0.319389	0.644701	0	1.69E-10	1.68E-10	1	0	1.68E-10	1.68E-10	0	2.51E-13	1.27E-13	1	0	2.45E-13	1.12E-13	0	6.21E-15	1.53E-14	0.0080794	0	0.0806245	0.266281	0	0.149907	0.495108	0.354984	0	0.149907	0.495108	0	6.21E-15	1.53E-14	1	0	6.21E-15	1.53E-14	0	0	0
410	0.00327355	4.79E-06	0	0	0.996722	0	0	0.00327355	4.79E-06	0	0	0.996722	0	0	0.0032768	3.24E-06	0	0	0.99672	0	0	0.00284089	0.000771909	0	0	0.996387	0	0	0.00286025	8.30E-05	0	0	0.997057	0	0	0.00289685	4.64E-05	0	0	0.997057	0	0	0.00262493	0.000110679	0	0	0.997264	0	0	0.00257397	0.000161639	0	0	0.997264	0	0	0.0121026	0.000630978	0	0	0.987266	0	0	0.0160286	0.0119065	0	0	0.972065	0	0	0.011774	0.000959552	0	0	0.987266	0	0	0.00327834	1.69E-06	0	0	0.99672	0	0	0.00328004	0.00033276	0	0	0.996387	0	0	0.0036128	0.00165269	0	0	0.994735	0	0	0.00273561	0.000469398	0	0	0.996795	0	0	0.00294327	0.000261741	0	0	0.996795	0	0	0.00320501	0.00206048	0	0	0.994735	0	0	0.00526549	0.112373	0	0	0.882362	0	0	0.0127336	0.0152016	0	0	0.972065	0	0	0.0279352	0.0897033	0	0	0.882362	0	0	0.117638	0.882362	0	0	0	0	0
411	0	0	1.14E-08	5.12E-09	0	0.668715	0.331285	0	0	1.14E-08	5.12E-09	0	0.668715	0.331285	0	0	3.81E-07	1.71E-07	0	0.668714	0.331285	0	0	0.0098171	0.00449723	0	0.658844	0.326841	0	0	0.0001985	8.94E-05	0	0.668516	0.331196	0	0	0.0001985	8.94E-05	0	0.668516	0.331196	0	0	0.000519526	0.000233908	0	0.668195	0.331051	0	0	0.000519526	0.000233908	0	0.668195	0.331051	0	0	0.00176614	0.00590735	0	0.230644	0.761683	0	0	0.0775991	0.259551	0	0.154812	0.508037	0	0	0.00176614	0.00590735	0	0.230644	0.761683	1.65E-08	0	3.69E-07	1.66E-07	0	0.668714	0.331285	5.52E-07	0	0.00987	0.00444378	0	0.658844	0.326841	0.0143143	0	0.0305105	0.013737	0	0.628334	0.313104	0.000753433	0	0.00500803	0.00225478	0	0.663187	0.328797	0.000287872	0	0.00532905	0.00239931	0	0.663187	0.328797	0.00801624	0	0.0348533	0.0156923	0	0.628334	0.313104	0.0585618	0	0.614517	0.276683	0	0.0138169	0.0364218	0.00767349	0	0.0758313	0.253645	0	0.154812	0.508037	0.33715	0	0.140995	0.471616	0	0.0138169	0.0364218	0.949761	0	0.0138169	0.0364218	0	0	0
412	0	0	4.69E-09	1.14E-08	0	0.331285	0.668715	0	0	4.69E-09	1.14E-08	0	0.331285	0.668715	0	0	1.57E-07	3.81E-07	0	0.331285	0.668714	0	0	0.00408198	0.00985982	0	0.327213	0.658845	0	0	8.24E-05	0.000199713	0	0.331203	0.668515	0	0	8.24E-05	0.000199713	0	0.331203	0.668515	0	0	0.000215698	0.000522701	0	0.33107	0.668192	0	0	0.000215698	0.000522701	0	0.33107	0.668192	0	0	0.00572603	0.00180865	0	0.761864	0.230601	0	0	0.251583	0.0794677	0	0.516006	0.152943	0	0	0.00572603	0.00180865	0	0.761864	0.230601	1.61E-08	0	1.52E-07	3.69E-07	0	0.331285	0.668714	5.38E-07	0	0.00407244	0.00986883	0	0.327213	0.658845	0.0139418	0	0.0126928	0.0307594	0	0.31452	0.628086	0.000738398	0	0.00207924	0.0050387	0	0.32899	0.663153	0.000282127	0	0.00221252	0.00536169	0	0.32899	0.663153	0.00785634	0	0.0144704	0.0350672	0	0.31452	0.628086	0.0573939	0	0.255648	0.619537	0	0.0588723	0.00854927	0.00753468	0	0.245858	0.077658	0	0.516006	0.152943	0.331051	0	0.457134	0.144394	0	0.0588723	0.00854927	0.932578	0	0.0588723	0.00854927	0	0	0
413	0	0	6.50E-09	4.72E-09	0	0.668715	0.331285	0	0	6.50E-09	4.72E-09	0	0.668715	0.331285	0	0	2.17E-07	1.58E-07	0	0.668714	0.331285	0	0	0.00563945	0.00409456	0	0.663075	0.327191	0	0	0.00011426	8.30E-05	0	0.6686	0.331202	0	0	0.00011426	8.30E-05	0	0.6686	0.331202	0	0	0.000299049	0.000217115	0	0.668416	0.331068	0	0	0.000299049	0.000217115	0	0.668416	0.331068	0	0	0.0038514	0.0014174	0	0.763739	0.230992	0	0	0.169218	0.0622772	0	0.598372	0.170133	0	0	0.0038514	0.0014174	0	0.763739	0.230992	1.12E-08	0	2.11E-07	1.53E-07	0	0.668714	0.331285	3.75E-07	0	0.00563935	0.00409429	0	0.663075	0.327191	0.00973401	0	0.0176044	0.0127814	0	0.645471	0.31441	0.000516164	0	0.00288271	0.00209292	0	0.665533	0.328975	0.000197216	0	0.0030675	0.00222708	0	0.665533	0.328975	0.00549179	0	0.0200622	0.0145658	0	0.645471	0.31441	0.0401198	0	0.354573	0.257435	0	0.290898	0.0569743	0.0052688	0	0.165367	0.0608591	0	0.598372	0.170133	0.231495	0	0.307474	0.113159	0	0.290898	0.0569743	0.652128	0	0.290898	0.0569743	0	0	0
414	0.0278272	4.07E-05	0	0	0.972132	0	0	0.0278272	4.07E-05	0	0	0.972132	0	0	0.0278548	2.75E-05	0	0	0.972118	0	0	0.0241493	0.00656171	0	0	0.969289	0	0	0.0243139	0.00070572	0	0	0.97498	0	0	0.024625	0.000394598	0	0	0.97498	0	0	0.0223136	0.000940836	0	0	0.976746	0	0	0.0218804	0.00137403	0	0	0.976746	0	0	0	0	0.00187775	0.00620157	0	0.230532	0.761389	0	0	0.0825028	0.27248	0	0.149908	0.495109	0	0	0.00187775	0.00620157	0	0.230532	0.761389	0.0278679	1.44E-05	0	0	0.972118	0	0	0.0278823	0.00282867	0	0	0.969289	0	0	0.030711	0.0140489	0	0	0.95524	0	0	0.0232544	0.00399017	0	0	0.972755	0	0	0.0250196	0.00222496	0	0	0.972755	0	0	0.0272446	0.0175153	0	0	0.95524	0	0	0.0447599	0.95524	0	0	0	0	0	0.00807932	0	0.0806242	0.266279	0	0.149908	0.495109	0.354983	0	0.149908	0.495109	0	0	0	1	0	0	0	0	0	0
415	0	0	6.50E-09	4.72E-09	0	0.668715	0.331285	0	0	6.50E-09	4.72E-09	0	0.668715	0.331285	0	0	2.17E-07	1.58E-07	0	0.668714	0.331285	0	0	0.00563929	0.0040943	0	0.663075	0.327191	0	0	0.000114259	8.30E-05	0	0.6686	0.331202	0	0	0.000114259	8.30E-05	0	0.6686	0.331202	0	0	0.000299045	0.000217113	0	0.668416	0.331068	0	0	0.000299045	0.000217113	0	0.668416	0.331068	0	0	0.00385139	0.0014174	0	0.763739	0.230992	0	0	0.169218	0.0622771	0	0.598372	0.170133	0	0	0.00385139	0.0014174	0	0.763739	0.230992	1.12E-08	0	2.11E-07	1.53E-07	0	0.668714	0.331285	3.75E-07	0	0.00563909	0.00409413	0	0.663075	0.327191	0.00973359	0	0.0176044	0.0127814	0	0.645471	0.31441	0.000516159	0	0.00288268	0.0020929	0	0.665533	0.328975	0.000197214	0	0.00306746	0.00222706	0	0.665533	0.328975	0.00549174	0	0.020062	0.0145657	0	0.645471	0.31441	0.0401194	0	0.354573	0.257435	0	0.290898	0.0569744	0.0052688	0	0.165367	0.0608591	0	0.598372	0.170133	0.231495	0	0.307474	0.113159	0	0.290898	0.0569744	0.652128	0	0.290898	0.0569744	0	0	0
416	0	0	1.13E-08	5.07E-09	0	0.668715	0.331285	0	0	1.13E-08	5.07E-09	0	0.668715	0.331285	0	0	3.77E-07	1.70E-07	0	0.668714	0.331285	0	0	0.00977497	0.004401	0	0.65894	0.326884	0	0	0.000198052	8.92E-05	0	0.668517	0.331196	0	0	0.000198052	8.92E-05	0	0.668517	0.331196	0	0	0.000518354	0.000233376	0	0.668196	0.331052	0	0	0.000518354	0.000233376	0	0.668196	0.331052	0	0	0.00176611	0.00590728	0	0.230644	0.761683	0	0	0.0775976	0.25955	0	0.154813	0.50804	0	0	0.00176611	0.00590728	0	0.230644	0.761683	1.63E-08	0	3.66E-07	1.65E-07	0	0.668714	0.331285	5.47E-07	0	0.00977461	0.00440081	0	0.65894	0.326884	0.014176	0	0.0305149	0.0137389	0	0.628425	0.313146	0.00075173	0	0.00499675	0.00224968	0	0.6632	0.328802	0.000287221	0	0.00531705	0.00239389	0	0.6632	0.328802	0.00799816	0	0.0347748	0.0156568	0	0.628425	0.313146	0.0584298	0	0.614607	0.27672	0	0.013818	0.0364256	0.00767339	0	0.0758306	0.253643	0	0.154813	0.50804	0.337147	0	0.140995	0.471614	0	0.013818	0.0364256	0.949756	0	0.013818	0.0364256	0	0	0
417	0	0	4.11E-09	8.40E-09	0	0.331285	0.668715	0	0	4.11E-09	8.40E-09	0	0.331285	0.668715	0	0	1.38E-07	2.81E-07	0	0.331285	0.668714	0	0	0.00357041	0.00729472	0	0.327715	0.66142	0	0	7.23E-05	0.000147797	0	0.331213	0.668567	0	0	7.23E-05	0.000147797	0	0.331213	0.668567	0	0	0.00018933	0.000386822	0	0.331096	0.668328	0	0	0.00018933	0.000386822	0	0.331096	0.668328	0	0	0.00113375	0.00474744	0	0.231276	0.762843	0	0	0.0498139	0.20859	0	0.182597	0.559	0	0	0.00113375	0.00474744	0	0.231276	0.762843	1.25E-08	0	1.34E-07	2.73E-07	0	0.331285	0.668714	4.19E-07	0	0.00357024	0.00729447	0	0.327715	0.66142	0.0108651	0	0.0111455	0.0227722	0	0.316569	0.638648	0.000576152	0	0.00182507	0.00372887	0	0.329271	0.664599	0.000220136	0	0.00194206	0.0039679	0	0.329271	0.664599	0.00613009	0	0.0127015	0.0259513	0	0.316569	0.638648	0.0447829	0	0.224484	0.458665	0	0.0920851	0.179983	0.0058812	0	0.0486794	0.203843	0	0.182597	0.559	0.258403	0	0.0905115	0.379017	0	0.0920851	0.179983	0.727932	0	0.0920851	0.179983	0	0	0
418	0	0	6.51E-09	4.72E-09	0	0.668715	0.331285	0	0	6.51E-09	4.72E-09	0	0.668715	0.331285	0	0	2.18E-07	1.58E-07	0	0.668714	0.331285	0	0	0.00564583	0.00410332	0	0.663066	0.327185	0	0	0.000114302	8.30E-05	0	0.6686	0.331202	0	0	0.000114302	8.30E-05	0	0.6686	0.331202	0	0	0.000299157	0.000217193	0	0.668415	0.331068	0	0	0.000299157	0.000217193	0	0.668415	0.331068	0	0	0.00385144	0.00141745	0	0.763739	0.230992	0	0	0.169219	0.0622776	0	0.59837	0.170133	0	0	0.00385147	0.00141743	0	0.763739	0.230992	1.12E-08	0	2.11E-07	1.53E-07	0	0.668714	0.331285	3.76E-07	0	0.00564811	0.00410066	0	0.663066	0.327185	0.00974915	0	0.0176041	0.0127811	0	0.645462	0.314403	0.00051635	0	0.00288377	0.00209368	0	0.665532	0.328975	0.000197287	0	0.00306862	0.00222789	0	0.665532	0.328975	0.00549379	0	0.0200695	0.0145711	0	0.645462	0.314403	0.0401344	0	0.354568	0.25743	0	0.290894	0.0569734	0.0052689	0	0.165369	0.0608595	0	0.59837	0.170133	0.231497	0	0.307476	0.113159	0	0.290894	0.0569734	0.652132	0	0.290894	0.0569734	0	0	0
419	0	0	4.69E-09	1.14E-08	0	0.331285	0.668715	0	0	4.69E-09	1.14E-08	0	0.331285	0.668715	0	0	1.57E-07	3.81E-07	0	0.331285	0.668714	0	0	0.00408649	0.00986161	0	0.327211	0.658841	0	0	8.24E-05	0.000199738	0	0.331203	0.668515	0	0	8.24E-05	0.000199738	0	0.331203	0.668515	0	0	0.000215832	0.000522813	0	0.33107	0.668192	0	0	0.000215778	0.000522867	0	0.33107	0.668192	0	0	0.0057289	0.00181784	0	0.761855	0.230598	0	0	0.251589	0.0794699	0	0.516	0.152941	0	0	0.00573518	0.00181156	0	0.761855	0.230598	1.61E-08	0	1.52E-07	3.69E-07	0	0.331285	0.668714	5.38E-07	0	0.00407425	0.0098733	0	0.327211	0.658841	0.0139481	0	0.0126928	0.0307592	0	0.314518	0.628082	0.000738645	0	0.00207946	0.00503923	0	0.32899	0.663153	0.000282163	0	0.0022128	0.00536237	0	0.32899	0.663153	0.00785733	0	0.014472	0.0350708	0	0.314518	0.628082	0.0574001	0	0.255647	0.619533	0	0.0588715	0.0085491	0.00754674	0	0.245855	0.0776571	0	0.516	0.152941	0.331059	0	0.457128	0.144392	0	0.0588715	0.0085491	0.932579	0	0.0588715	0.0085491	0	0	0
420	0	0	9.26E-08	1.87E-07	0	0.331285	0.668714	0	0	9.26E-08	1.87E-07	0	0.331285	0.668714	0	0	3.10E-06	6.26E-06	0	0.331282	0.668708	0	0	0.0803798	0.16224	0	0.250909	0.506471	0	0	0.02401	0.0118946	0	0.644705	0.319391	0	0	0.02401	0.0118946	0	0.644705	0.319391	0	0	0.331212	0.668563	0	0.000141854	8.29E-05	0	0	0.668563	0.331212	0	0.000141854	8.29E-05	0	0	0.0018878	0.00620453	0	0.230531	0.761376	0	0	0.0825058	0.272487	0	0.149907	0.495101	0	0	0.0018808	0.00621153	0	0.230531	0.761376	2.79E-07	0	3.01E-06	6.07E-06	0	0.331282	0.668708	9.36E-06	0	0.0803736	0.162237	0	0.250909	0.506471	0.24262	0	0.250909	0.506471	0	1.22E-14	2.23E-14	0.999775	0	2.51E-05	2.51E-05	0	0.000116765	5.78E-05	0.0359046	0	0.644588	0.319333	0	0.000116765	5.78E-05	0.999825	0	0.000116765	5.78E-05	0	1.22E-14	2.23E-14	1	0	7.91E-15	1.60E-14	0	4.31E-15	6.38E-15	0.00809233	0	0.0806246	0.266276	0	0.149907	0.495101	0.354992	0	0.149907	0.495101	0	4.31E-15	6.38E-15	1	0	4.31E-15	6.38E-15	0	0	0
421	0	0	9.26E-08	1.87E-07	0	0.331285	0.668714	0	0	9.26E-08	1.87E-07	0	0.331285	0.668714	0	0	3.10E-06	6.26E-06	0	0.331282	0.668708	0	0	0.0803763	0.16224	0	0.25091	0.506474	0	0	0.00328725	0.0016285	0	0.665427	0.329657	0	0	0.00328725	0.0016285	0	0.665427	0.329657	0	0	0.00860447	0.00426394	0	0.660109	0.327022	0	0	0.00860522	0.0042632	0	0.660109	0.327022	0	0	0.00620169	0.00187783	0	0.761386	0.230534	0	0	0.272482	0.0825036	0	0.495106	0.149909	0	0	0.00620175	0.00187777	0	0.761386	0.230534	2.79E-07	0	3.01E-06	6.07E-06	0	0.331282	0.668708	9.35E-06	0	0.0803724	0.162234	0	0.25091	0.506474	0.242616	0	0.25091	0.506474	0	3.47E-18	2.15E-18	0.0128684	0	0.0829336	0.0410855	0	0.577176	0.285937	0.00491575	0	0.0882517	0.04372	0	0.577176	0.285937	0.136888	0	0.577176	0.285937	0	3.47E-18	2.15E-18	1	0	2.22E-18	2.02E-18	0	1.25E-18	1.29E-19	0.00807952	0	0.266281	0.0806248	0	0.495106	0.149909	0.354985	0	0.495106	0.149909	0	1.25E-18	1.29E-19	1	0	1.25E-18	1.29E-19	0	0	0
422	0	0	6.50E-09	4.72E-09	0	0.668715	0.331285	0	0	6.50E-09	4.72E-09	0	0.668715	0.331285	0	0	2.17E-07	1.58E-07	0	0.668714	0.331285	0	0	0.00563932	0.00409432	0	0.663075	0.327191	0	0	0.000114259	8.30E-05	0	0.6686	0.331202	0	0	0.000114259	8.30E-05	0	0.6686	0.331202	0	0	0.000299047	0.000217115	0	0.668416	0.331068	0	0	0.000299048	0.000217115	0	0.668416	0.331068	0	0	0.00385141	0.00141744	0	0.763737	0.230995	0	0	0.169217	0.0622789	0	0.598369	0.170135	0	0	0.00385142	0.00141744	0	0.763737	0.230995	1.12E-08	0	2.11E-07	1.53E-07	0	0.668714	0.331285	3.75E-07	0	0.00563912	0.00409414	0	0.663075	0.327191	0.00973363	0	0.0176044	0.0127814	0	0.645471	0.31441	0.000516162	0	0.00288268	0.0020929	0	0.665533	0.328975	0.000197214	0	0.00306747	0.00222706	0	0.665533	0.328975	0.00549174	0	0.020062	0.0145657	0	0.645471	0.31441	0.0401194	0	0.354573	0.257435	0	0.290898	0.0569749	0.00526885	0	0.165367	0.0608601	0	0.598369	0.170135	0.231496	0	0.307471	0.11316	0	0.290898	0.0569749	0.652127	0	0.290898	0.0569749	0	0	0
423	0.00327355	4.79E-06	0	0	0.996722	0	0	0.00327355	4.79E-06	0	0	0.996722	0	0	0.0032768	3.24E-06	0	0	0.99672	0	0	0.00284089	0.000771909	0	0	0.996387	0	0	0.00286025	8.30E-05	0	0	0.997057	0	0	0.00289685	4.64E-05	0	0	0.997057	0	0	0.00262493	0.000110679	0	0	0.997264	0	0	0.00257397	0.000161639	0	0	0.997264	0	0	0.0121026	0.000630978	0	0	0.987266	0	0	0.0160286	0.0119065	0	0	0.972065	0	0	0.011774	0.000959552	0	0	0.987266	0	0	0.00327834	1.69E-06	0	0	0.99672	0	0	0.00328004	0.00033276	0	0	0.996387	0	0	0.0036128	0.00165269	0	0	0.994735	0	0	0.00273561	0.000469398	0	0	0.996795	0	0	0.00294327	0.000261741	0	0	0.996795	0	0	0.00320501	0.00206048	0	0	0.994735	0	0	0.00526549	0.112373	0	0	0.882362	0	0	0.0127336	0.0152016	0	0	0.972065	0	0	0.0279352	0.0897033	0	0	0.882362	0	0	0.117638	0.882362	0	0	0	0	0
424	0	0	4.11E-09	8.40E-09	0	0.331285	0.668715	0	0	4.11E-09	8.40E-09	0	0.331285	0.668715	0	0	1.38E-07	2.81E-07	0	0.331285	0.668714	0	0	0.0035707	0.00729482	0	0.327715	0.66142	0	0	7.23E-05	0.000147801	0	0.331213	0.668567	0	0	7.23E-05	0.000147801	0	0.331213	0.668567	0	0	0.000189335	0.000386832	0	0.331096	0.668328	0	0	0.000189335	0.000386832	0	0.331096	0.668328	0	0	0.00113383	0.00474756	0	0.231278	0.76284	0	0	0.0498195	0.208589	0	0.182597	0.558995	0	0	0.00113383	0.00474756	0	0.231278	0.76284	1.25E-08	0	1.34E-07	2.73E-07	0	0.331285	0.668714	4.19E-07	0	0.00357031	0.00729479	0	0.327715	0.66142	0.0108655	0	0.0111455	0.0227723	0	0.316569	0.638647	0.000576166	0	0.00182507	0.00372892	0	0.329271	0.664599	0.000220142	0	0.00194206	0.00396795	0	0.329271	0.664599	0.00613015	0	0.0127016	0.0259516	0	0.316569	0.638647	0.0447833	0	0.224484	0.458666	0	0.0920858	0.179982	0.00588139	0	0.0486807	0.203846	0	0.182597	0.558995	0.258408	0	0.0905117	0.379013	0	0.0920858	0.179982	0.727933	0	0.0920858	0.179982	0	0	0
[truncated: 3,407,209 more chars]
